# Supplementary material for: Assessing the evolution of research topics in a biological field using plant science as an example
Source: PLoS Biol. 2024 May 23;22(5):e3002612. doi: 10.1371/journal.pbio.3002612 (PMC11115244; doi:10.1371/journal.pbio.3002612)
Supplement: S1 Data — Sheet–Candidate plant sci record j counts: Number of records from each journal in the candidate plant science corpus (before classification). Sheet—Plant sci record j count: Number of records from each journal in the plant science corpus (after classification). Sheet–Model summary: Model type, text used (txt_flag), and model parameters used. Sheet—Model performance: Performance of different model and parameter combinations on the validation data set. Sheet–Tf-Idf features: The average SHAP values of Tf-Idf (Term frequency-Inverse document frequency) features associated with different terms. Sheet–PubMed number per year: The data for PubMed records in Fig 1A. Sheet–Plant sci record num per yr: The data for the plant science records in Fig 1A. (XLSX) [file pbio.3002612.s010.xlsx]

## Sheet: Cand plant sci record j count
Journal	Counts	Classification examples
PloS one	24095
Plant physiology	21236	Positive
Journal of agricultural and food chemistry	15942
Scientific reports	12334
Frontiers in plant science	11028	Positive
Proceedings of the National Academy of Sciences of the United States of America	10443
Plant disease	9755
The Science of the total environment	9075
Planta	8621	Positive
Food chemistry	8471
The Journal of biological chemistry	8410
TAG. Theoretical and applied genetics. Theoretische und angewandte Genetik	7794
Bioresource technology	7582
Journal of ethnopharmacology	7467
The Plant journal : for cell and molecular biology	7332	Positive
Journal of experimental botany	7047	Positive
Oecologia	6747
Molecules (Basel, Switzerland)	6398
Environmental science and pollution research international	6200
Chemosphere	5782
Plant molecular biology	5757	Positive
Applied and environmental microbiology	5699
Biochimica et biophysica acta	5427
The New phytologist	5322	Positive
The Plant cell	5270	Positive
International journal of molecular sciences	5226
Plant cell reports	4867
Methods in molecular biology (Clifton, N.J.)	4680
Ying yong sheng tai xue bao = The journal of applied ecology	4653
Journal of animal science	4514
Phytochemistry	4348	Positive
Environmental pollution (Barking, Essex : 1987)	4319
International journal of biological macromolecules	4260
Science (New York, N.Y.)	4155
Journal of economic entomology	4142
Journal of hazardous materials	3983
Journal of the science of food and agriculture	3899
Zhongguo Zhong yao za zhi = Zhongguo zhongyao zazhi = China journal of Chinese materia medica	3869
Plant physiology and biochemistry : PPB	3827
American journal of botany	3781	Positive
Environmental science &amp; technology	3779
Plant &amp; cell physiology	3739	Positive
BMC plant biology	3733	Positive
Annals of botany	3710	Positive
Journal of dairy science	3703
Biochemical and biophysical research communications	3614
Phytopathology	3501
BMC genomics	3448
Biochemistry	3440
Water science and technology : a journal of the International Association on Water Pollution Research	3412
Journal of chemical ecology	3293
Plant signaling &amp; behavior	3289
Frontiers in microbiology	3256
Tree physiology	3245	Positive
Journal of chromatography. A	3236
Planta medica	3230
Journal of plant physiology	3205
Natural product research	3145
The American journal of physiology	3116
Brain research	3084
The Journal of nutrition	2986
Ecotoxicology and environmental safety	2978
Carbohydrate polymers	2976
Journal of natural products	2976
Talanta	2957
Bioscience, biotechnology, and biochemistry	2912
Food and chemical toxicology : an international journal published for the British Industrial Biological Research Association	2899
The Biochemical journal	2897
Molecular plant-microbe interactions : MPMI	2874	Positive
FEBS letters	2833
Environmental monitoring and assessment	2811
Journal of environmental management	2784
Journal of food protection	2765
Journal of food science	2745
The Journal of comparative neurology	2739
Phytotherapy research : PTR	2731
Journal of food science and technology	2686
Journal of immunology (Baltimore, Md. : 1950)	2675
ACS applied materials &amp; interfaces	2661
Poultry science	2615
Analytical chemistry	2607
Journal of bacteriology	2606
Pest management science	2559
Water research	2476
Plant, cell &amp; environment	2475
Nucleic acids research	2469
Plants (Basel, Switzerland)	2436
Applied microbiology and biotechnology	2423
Molecular ecology	2420
European journal of biochemistry	2403
Journal of the American Chemical Society	2355
Physiologia plantarum	2338
Plant science : an international journal of experimental plant biology	2328
Gene	2297
Applied biochemistry and biotechnology	2290
Evidence-based complementary and alternative medicine : eCAM	2281
International journal of food microbiology	2238
The British journal of nutrition	2210
Genetics	2162
Huan jing ke xue= Huanjing kexue	2158
The Journal of physiology	2157
Ecology and evolution	2156
Virology	2128
Nicotine &amp; tobacco research : official journal of the Society for Research on Nicotine and Tobacco	2102
PeerJ	2083
Nutrients	2065
Nature	2055
Nanoscale	2055
Journal of nematology	2039
Langmuir : the ACS journal of surfaces and colloids	2010
International journal of environmental research and public health	1995
Plant biology (Stuttgart, Germany)	1990
Journal of virology	1988
Genetics and molecular research : GMR	1981
Marine pollution bulletin	1977
Analytical and bioanalytical chemistry	1976
Ecology	1962
Tobacco control	1954
Archives of biochemistry and biophysics	1933
Proceedings. Biological sciences	1929
Biosensors &amp; bioelectronics	1926
Evolution; international journal of organic evolution	1909
Waste management (New York, N.Y.)	1899
Plant biotechnology journal	1894	Positive
Nature communications	1893
Archives of virology	1880
International journal of systematic and evolutionary microbiology	1864
Genome	1864
Food &amp; function	1854
Phytomedicine : international journal of phytotherapy and phytopharmacology	1848
Fitoterapia	1811
Current opinion in plant biology	1806
Food research international (Ottawa, Ont.)	1800
Sensors (Basel, Switzerland)	1773
Journal of applied microbiology	1764
Spectrochimica acta. Part A, Molecular and biomolecular spectroscopy	1739
The American journal of clinical nutrition	1735
Zootaxa	1729
The Cochrane database of systematic reviews	1726
Trends in plant science	1723
Environmental entomology	1722
Functional plant biology : FPB	1717
European journal of pharmacology	1714
Guang pu xue yu guang pu fen xi = Guang pu	1678
Mutation research	1672
Natural product communications	1658
Neuroscience letters	1655
BMC complementary and alternative medicine	1638
Current biology : CB	1632
Analytica chimica acta	1631
Foods (Basel, Switzerland)	1624
Cancer research	1583
Photosynthesis research	1573
Molecular plant pathology	1573
Nanotechnology	1562
Journal of environmental quality	1560
Journal of nanoscience and nanotechnology	1556
BioMed research international	1528
The Journal of general virology	1492
The Journal of allergy and clinical immunology	1475
Life sciences	1463
Journal of neurophysiology	1461
Materials (Basel, Switzerland)	1442
Molecular biology reports	1440
The Journal of neuroscience : the official journal of the Society for Neuroscience	1437
Physical chemistry chemical physics : PCCP	1435
Physical review letters	1432
Zhong yao cai = Zhongyaocai = Journal of Chinese medicinal materials	1432
Journal of colloid and interface science	1413
International journal of phytoremediation	1412
The Journal of experimental medicine	1388
Neuroscience	1383
Biological &amp; pharmaceutical bulletin	1373
Optics express	1368
Journal of AOAC International	1361
Chemical communications (Cambridge, England)	1355
British journal of pharmacology	1347
ACS nano	1341
Nano letters	1340
Analytical biochemistry	1339
Lipids	1337
The Journal of clinical investigation	1330
Global change biology	1325
Environmental toxicology and chemistry	1322
Journal of medicinal food	1320
Protoplasma	1305
Journal of separation science	1287
Plant foods for human nutrition (Dordrecht, Netherlands)	1280
Investigative ophthalmology &amp; visual science	1273
The Journal of experimental biology	1271
Carcinogenesis	1269
Biotechnology and bioengineering	1266
Environmental technology	1261
Addictive behaviors	1254
Pakistan journal of biological sciences : PJBS	1250
The Analyst	1248
Journal of molecular biology	1247
Chemical &amp; pharmaceutical bulletin	1246
Journal of pharmaceutical and biomedical analysis	1245
Biomedicine &amp; pharmacotherapy = Biomedecine &amp; pharmacotherapie	1245
TheScientificWorldJournal	1240
The EMBO journal	1232
Microbial ecology	1228
The Journal of cell biology	1205
Pharmaceutical biology	1190
Journal of environmental radioactivity	1186
Drug and alcohol dependence	1186
Molecular phylogenetics and evolution	1179
Parasitology research	1159
3 Biotech	1151
The Journal of pharmacology and experimental therapeutics	1148
Molecular plant	1141
BMC public health	1140
Molecular &amp; general genetics : MGG	1138
Chemistry &amp; biodiversity	1136
FEMS microbiology letters	1131
The journal of physical chemistry. B	1107
Blood	1103
Indian journal of experimental biology	1099
Journal of biotechnology	1097
Chemistry (Weinheim an der Bergstrasse, Germany)	1094
Journal of neurochemistry	1093
Journal of integrative plant biology	1092
Canadian journal of microbiology	1091
FEMS microbiology ecology	1086
Molecular genetics and genomics : MGG	1084
Journal of environmental sciences (China)	1079
International journal of cancer	1079
Meat science	1075
Biotechnology for biofuels	1073
Molecular nutrition &amp; food research	1065
Ecological applications : a publication of the Ecological Society of America	1063
Journal of chromatography. B, Analytical technologies in the biomedical and life sciences	1057
Environmental microbiology	1041
Heliyon	1034
Journal of plant research	1032
Bulletin of environmental contamination and toxicology	1027
Journal of applied physiology (Bethesda, Md. : 1985)	1022
Communications in agricultural and applied biological sciences	1016
Applied optics	1002
World journal of microbiology &amp; biotechnology	1001
Food science &amp; nutrition	997
The Journal of clinical endocrinology and metabolism	997
The Journal of chemical physics	995
Heredity	990
International journal of food sciences and nutrition	988
Journal of biochemistry	980
Biochemical pharmacology	978
Molecular biology and evolution	976
Veterinary parasitology	975
Pakistan journal of pharmaceutical sciences	974
Data in brief	972
Journal of photochemistry and photobiology. B, Biology	970
Journal of insect physiology	966
Asian Pacific journal of cancer prevention : APJCP	966
Environmental health perspectives	964
Allergy	960
Tropical animal health and production	959
ACS omega	959
Journal of virological methods	958
Biophysical journal	955
Colloids and surfaces. B, Biointerfaces	954
Endocrinology	953
Nutrition and cancer	953
Environmental research	951
Journal of insect science (Online)	945
Zeitschrift fur Naturforschung. C, Journal of biosciences	940
American journal of public health	936
Annals of the New York Academy of Sciences	934
Biological trace element research	934
Genetika	928
Bioorganic &amp; medicinal chemistry letters	924
Toxicon : official journal of the International Society on Toxinology	915
Physiology &amp; behavior	914
Current microbiology	911
Letters in applied microbiology	911
Phytochemical analysis : PCA	909
Mycorrhiza	903
Cancer letters	901
Toxicology and applied pharmacology	901
Insects	897
Frontiers in pharmacology	897
Archives of environmental contamination and toxicology	896
Food microbiology	895
Electrophoresis	891
BMC evolutionary biology	889
Rapid communications in mass spectrometry : RCM	889
Revista de biologia tropical	888
Chemico-biological interactions	886
European journal of immunology	885
Transgenic research	881
Cancer	880
The Journal of pharmacy and pharmacology	878
Biotechnology letters	877
Journal of bioscience and bioengineering	876
Carbohydrate research	871
Ophthalmology	870
The American naturalist	870
Toxicology letters	862
Philosophical transactions of the Royal Society of London. Series B, Biological sciences	861
Development (Cambridge, England)	859
Plant methods	857
Preventive medicine	857
Journal of evolutionary biology	852
Genome announcements	850
Journal of animal physiology and animal nutrition	850
PLoS genetics	849
Antioxidants (Basel, Switzerland)	849
Toxins	848
Food additives &amp; contaminants. Part A, Chemistry, analysis, control, exposure &amp; risk assessment	846
Polymers	845
Experimental brain research	842
Journal of environmental biology	842
American journal of ophthalmology	842
Genes	837
Bioorganic &amp; medicinal chemistry	836
Journal of Asian natural products research	833
Addiction (Abingdon, England)	833
Angewandte Chemie (International ed. in English)	832
Physiology and molecular biology of plants : an international journal of functional plant biology	830
Anais da Academia Brasileira de Ciencias	830
Bulletin of entomological research	826
Experimental &amp; applied acarology	823
Advances in experimental medicine and biology	820
Clinical and experimental allergy : journal of the British Society for Allergy and Clinical Immunology	819
International immunopharmacology	817
Infection and immunity	817
Virus research	817
Brazilian journal of biology = Revista brasleira de biologia	815
Toxicology	811
Journal of environmental science and health. Part. B, Pesticides, food contaminants, and agricultural wastes	808
Inorganic chemistry	806
Pediatrics	803
Clinical and experimental immunology	793
Insect biochemistry and molecular biology	792
Chemical research in toxicology	790
Animal : an international journal of animal bioscience	790
Journal of cell science	780
Molecular microbiology	778
The Journal of nutritional biochemistry	777
Environment international	774
European journal of clinical nutrition	771
Neotropical entomology	766
Pharmacology, biochemistry, and behavior	765
Journal of environmental science and health. Part A, Toxic/hazardous substances &amp; environmental engineering	762
Current genetics	751
Journal of microbiology and biotechnology	749
Ecology letters	748
Anticancer research	748
Antonie van Leeuwenhoek	746
Environmental management	746
Journal of nutritional science and vitaminology	744
Saudi journal of biological sciences	743
Antimicrobial agents and chemotherapy	742
Critical reviews in food science and nutrition	740
BMJ open	738
Psychopharmacology	736
G3 (Bethesda, Md.)	733
Immunology	728
Nanomaterials (Basel, Switzerland)	726
Proteomics	725
Journal of clinical microbiology	724
Archives of pharmacal research	721
Yi chuan = Hereditas	719
Journal of the National Cancer Institute	716
Yao xue xue bao = Acta pharmaceutica Sinica	711
Mycopathologia	708
Cell	707
Microbiology (Reading, England)	706
Mycologia	706
Fungal genetics and biology : FG &amp; B	704
Food additives and contaminants	703
American journal of epidemiology	701
Lancet (London, England)	701
Archivos latinoamericanos de nutricion	701
Organic letters	701
Cancer epidemiology, biomarkers &amp; prevention : a publication of the American Association for Cancer Research, cosponsored by the American Society of Preventive Oncology	695
Ecotoxicology (London, England)	693
AoB PLANTS	692
Journal of visualized experiments : JoVE	692
The Journal of general physiology	686
American journal of obstetrics and gynecology	684
Cell and tissue research	678
Biomacromolecules	678
Chest	677
Journal of cataract and refractive surgery	674
Small (Weinheim an der Bergstrasse, Germany)	674
British poultry science	674
Biochimie	671
International archives of allergy and immunology	671
Microorganisms	670
The Journal of heredity	669
Journal of invertebrate pathology	669
Materials science &amp; engineering. C, Materials for biological applications	669
Pflugers Archiv : European journal of physiology	667
The American journal of Chinese medicine	663
Journal of proteomics	662
The British journal of ophthalmology	660
Ultrasonics sonochemistry	660
Dalton transactions (Cambridge, England : 2003)	659
The Journal of organic chemistry	659
Asian-Australasian journal of animal sciences	658
Nanoscale research letters	654
European journal of nutrition	654
Journal of ethnobiology and ethnomedicine	652
Journal of lipid research	651
International journal of pharmaceutics	649
Protein expression and purification	648
Fish &amp; shellfish immunology	646
Ancient science of life	645
Journal of theoretical biology	644
Journal of oleo science	641
Microbiological research	641
Circulation	638
Journal of proteome research	638
BMC research notes	631
Journal of medicinal chemistry	631
Sheng wu gong cheng xue bao = Chinese journal of biotechnology	627
Optics letters	626
Photochemistry and photobiology	626
The surgeon : journal of the Royal Colleges of Surgeons of Edinburgh and Ireland	626
Archives of microbiology	619
The journal of physical chemistry. A	618
Vaccine	618
Biotechnology progress	617
Journal of immunological methods	615
Journal of natural medicines	611
Journal of pharmaceutical sciences	609
Health physics	608
Animals : an open access journal from MDPI	604
Canadian journal of physiology and pharmacology	602
Metabolism: clinical and experimental	596
Developmental biology	596
Free radical biology &amp; medicine	594
Przeglad lekarski	593
Atherosclerosis	592
Marine drugs	592
Journal of materials chemistry. B	590
Journal of medical entomology	589
Molecular and cellular biology	589
Gastroenterology	588
Die Pharmazie	587
Nutrition (Burbank, Los Angeles County, Calif.)	581
Bioprocess and biosystems engineering	580
The American journal of tropical medicine and hygiene	580
SpringerPlus	578
Brazilian journal of microbiology : [publication of the Brazilian Society for Microbiology]	578
Journal of industrial microbiology &amp; biotechnology	577
Voprosy pitaniia	577
Regulatory toxicology and pharmacology : RTP	576
Molecular and cellular biochemistry	573
American journal of preventive medicine	570
Molecules and cells	570
American journal of veterinary research	569
The FEBS journal	568
International journal of biometeorology	567
Biomolecules	566
Environmental geochemistry and health	566
Journal of molecular evolution	565
Genome biology and evolution	565
Mitochondrial DNA. Part B, Resources	563
Pharmacognosy magazine	563
Die Nahrung	560
Die Naturwissenschaften	559
Oxidative medicine and cellular longevity	557
Archiv fur Tierernahrung	557
Physical review. E, Statistical, nonlinear, and soft matter physics	555
Biology of reproduction	555
Journal - Association of Official Analytical Chemists	554
The Journal of membrane biology	554
American journal of industrial medicine	552
Journal of cellular physiology	550
Molecular medicine reports	546
Journal of inorganic biochemistry	545
Breeding science	544
Mikrochimica acta	544
Prikladnaia biokhimiia i mikrobiologiia	543
Genomics	542
World journal of gastroenterology	541
Pesticide biochemistry and physiology	540
Functional &amp; integrative genomics	540
PLoS pathogens	539
Nature plants	538
ZooKeys	538
The Journal of parasitology	535
Marine environmental research	535
Diabetes	534
Journal of cardiovascular pharmacology	533
Journal of ginseng research	530
Aquatic toxicology (Amsterdam, Netherlands)	530
British journal of cancer	529
Organic &amp; biomolecular chemistry	528
Frontiers in physiology	527
Biochemistry. Biokhimiia	526
Biology letters	525
Se pu = Chinese journal of chromatography	525
Kidney international	524
Journal of basic microbiology	523
Cellular immunology	522
The European journal of neuroscience	522
Food science and biotechnology	522
EFSA journal. European Food Safety Authority	521
Yi chuan xue bao = Acta genetica Sinica	519
Forensic science international	518
The American journal of pathology	517
Parasites &amp; vectors	517
Water environment research : a research publication of the Water Environment Federation	517
Genetica	515
TSitologiia i genetika	515
Microbial pathogenesis	514
Mycotoxin research	514
Virus genes	514
Arzneimittel-Forschung	512
Peptides	511
Hypertension (Dallas, Tex. : 1979)	510
Neurochemical research	509
Transplantation	508
African journal of traditional, complementary, and alternative medicines : AJTCAM	507
The journal of histochemistry and cytochemistry : official journal of the Histochemistry Society	507
Pediatric research	506
Fungal biology	506
The ISME journal	506
Horticulture research	503
Applied microbiology	503
Current pharmaceutical design	501
Frontiers in genetics	500
Rice (New York, N.Y.)	498
Journal of physics. Condensed matter : an Institute of Physics journal	498
Viruses	498
Brain research bulletin	497
Substance use &amp; misuse	497
Molecular ecology resources	497
Annals of allergy, asthma &amp; immunology : official publication of the American College of Allergy, Asthma, &amp; Immunology	496
The journal of physical chemistry letters	496
Neuropharmacology	496
Graefe's archive for clinical and experimental ophthalmology = Albrecht von Graefes Archiv fur klinische und experimentelle Ophthalmologie	494
Genome biology	490
Journal of the Air &amp; Waste Management Association (1995)	490
Archives of ophthalmology (Chicago, Ill. : 1960)	490
Parasitology	489
Waste management &amp; research : the journal of the International Solid Wastes and Public Cleansing Association, ISWA	489
Contact dermatitis	489
Molecular pharmacology	488
JAMA	488
Gut	487
BMC microbiology	484
Biomaterials	484
Molecular biotechnology	483
Malaria journal	481
Wei sheng wu xue bao = Acta microbiologica Sinica	481
Toxicological sciences : an official journal of the Society of Toxicology	480
Oncotarget	478
Vision research	477
Annual review of phytopathology	477
Analytical sciences : the international journal of the Japan Society for Analytical Chemistry	476
Experimental eye research	475
The Journal of endocrinology	474
Medicine	473
Journal of toxicology and environmental health. Part A	472
Wei sheng yan jiu = Journal of hygiene research	472
Journal of fish biology	471
Journal of phycology	470
American journal of primatology	470
Obstetrics and gynecology	470
International journal of nanomedicine	469
Advances in space research : the official journal of the Committee on Space Research (COSPAR)	469
Research in veterinary science	467
Clinical pharmacology and therapeutics	467
Naunyn-Schmiedeberg's archives of pharmacology	467
FASEB journal : official publication of the Federation of American Societies for Experimental Biology	467
Biomedical chromatography : BMC	467
Journal of food biochemistry	466
Journal of chromatographic science	464
Toxicology in vitro : an international journal published in association with BIBRA	464
Journal of microbiological methods	464
General and comparative endocrinology	463
The Journal of adolescent health : official publication of the Society for Adolescent Medicine	463
Journal of environmental monitoring : JEM	462
Acta tropica	462
Comptes rendus biologies	461
The Journal of animal ecology	461
Experimental parasitology	461
Advanced materials (Deerfield Beach, Fla.)	461
The Review of scientific instruments	460
Journal of biomolecular structure &amp; dynamics	459
Acta biochimica Polonica	459
The British journal of dermatology	456
Biotechnology advances	456
Amino acids	454
Biulleten' eksperimental'noi biologii i meditsiny	454
Cornea	454
Clinica chimica acta; international journal of clinical chemistry	451
eLife	449
BMC bioinformatics	447
Journal of cellular biochemistry	447
Cancer causes &amp; control : CCC	446
Archives of insect biochemistry and physiology	446
Folia microbiologica	445
Journal of the American College of Nutrition	444
The plant pathology journal	443
Klinische Monatsblatter fur Augenheilkunde	442
Applications in plant sciences	438
Social science &amp; medicine (1982)	438
Digestive diseases and sciences	437
Military medicine	435
Theriogenology	434
Circulation research	434
Trends in ecology &amp; evolution	432
Occupational and environmental medicine	431
Experimental cell research	430
Nursing standard (Royal College of Nursing (Great Britain) : 1987)	428
Pharmacological research	427
Biochemical genetics	427
Oncology reports	426
Journal of Zhejiang University. Science. B	425
International journal of molecular medicine	425
MMWR. Morbidity and mortality weekly report	424
Journal of the Medical Association of Thailand = Chotmaihet thangphaet	423
Magnetic resonance in medicine	423
Biokhimiia (Moscow, Russia)	422
Biochemical Society transactions	420
Clinical science (London, England : 1979)	420
Cadernos de saude publica	419
Food science and technology international = Ciencia y tecnologia de los alimentos internacional	418
Annual review of plant biology	417
Drug metabolism and disposition: the biological fate of chemicals	417
Experimental and therapeutic medicine	416
Current medicinal chemistry	416
Yakugaku zasshi : Journal of the Pharmaceutical Society of Japan	416
Bioinformatics (Oxford, England)	415
Systematic and applied microbiology	415
Conservation biology : the journal of the Society for Conservation Biology	414
Neurology	413
Asia Pacific journal of clinical nutrition	413
Microscopy research and technique	413
Veterinary and human toxicology	412
Scandinavian journal of immunology	411
Current opinion in biotechnology	411
Applied radiation and isotopes : including data, instrumentation and methods for use in agriculture, industry and medicine	411
Journal of the American Mosquito Control Association	411
Journal of forensic sciences	409
Archives of toxicology	408
Insect molecular biology	407
European journal of medicinal chemistry	406
Cellular and molecular biology (Noisy-le-Grand, France)	406
Behavioural brain research	405
Brazilian journal of medical and biological research = Revista brasileira de pesquisas medicas e biologicas	402
Journal of applied toxicology : JAT	401
Public health nutrition	399
The Southeast Asian journal of tropical medicine and public health	399
Hepatology (Baltimore, Md.)	396
PhytoKeys	396
International journal of oncology	396
The New England journal of medicine	395
Memorias do Instituto Oswaldo Cruz	395
Medical hypotheses	395
Acta crystallographica. Section D, Biological crystallography	393
Radiation protection dosimetry	391
American journal of respiratory and critical care medicine	390
International journal of epidemiology	389
The Journal of infectious diseases	388
The Journal of pediatrics	388
Enzyme and microbial technology	387
International archives of allergy and applied immunology	385
The Journal of investigative dermatology	385
Journal of chromatography	384
Animal science journal = Nihon chikusan Gakkaiho	384
Environmental toxicology and pharmacology	384
Veterinary immunology and immunopathology	384
Comparative biochemistry and physiology. Part B, Biochemistry &amp; molecular biology	383
Archives of oral biology	382
The Annals of thoracic surgery	381
Mycological research	380
Molecular immunology	379
Appetite	379
Iranian journal of pharmaceutical research : IJPR	379
Frontiers in immunology	379
Royal Society open science	378
The Veterinary record	377
Human &amp; experimental toxicology	376
Steroids	375
BMC genetics	374
BMJ (Clinical research ed.)	373
Acta biologica Hungarica	370
Insect science	367
Biotechnology and applied biochemistry	366
Transactions of the Royal Society of Tropical Medicine and Hygiene	366
Alcoholism, clinical and experimental research	365
American journal of physiology. Heart and circulatory physiology	364
Medycyna pracy	363
Environmental toxicology	361
Izvestiia Akademii nauk. Seriia biologicheskaia	361
Pharmacognosy research	361
Journal of microbiology (Seoul, Korea)	360
Experientia	358
Experimental neurology	358
Molekuliarnaia biologiia	357
Nutrition research (New York, N.Y.)	357
Journal of the American Academy of Dermatology	357
Protein science : a publication of the Protein Society	356
The Journal of the Acoustical Society of America	355
Zeitschrift fur Lebensmittel-Untersuchung und -Forschung	355
Nature genetics	355
The international journal of tuberculosis and lung disease : the official journal of the International Union against Tuberculosis and Lung Disease	355
Journal of clinical and diagnostic research : JCDR	354
Diabetologia	353
Diabetes care	353
Zhongguo Zhong xi yi jie he za zhi Zhongguo Zhongxiyi jiehe zazhi = Chinese journal of integrated traditional and Western medicine	351
Bulletin of the World Health Organization	350
The American journal of cardiology	350
The Journal of veterinary medical science	349
The Journal of urology	348
International journal for parasitology	348
Mycobiology	348
International archives of occupational and environmental health	347
Journal of applied genetics	347
Preparative biochemistry &amp; biotechnology	347
Clinical nutrition (Edinburgh, Scotland)	346
Microbiology resource announcements	346
Journal of analytical toxicology	346
Proteins	346
Nutricion hospitalaria	345
Current eye research	345
Genes &amp; development	345
British journal of clinical pharmacology	344
British journal of haematology	343
Journal of alternative and complementary medicine (New York, N.Y.)	342
Acta ophthalmologica	342
The Medical journal of Australia	342
Asian Pacific journal of tropical medicine	341
Tobacco induced diseases	339
Science advances	338
American journal of physiology. Regulatory, integrative and comparative physiology	338
Acta virologica	337
Genes &amp; genetic systems	337
Clinical chemistry	336
Nature biotechnology	336
Toxicology and industrial health	336
Annals of nutrition &amp; metabolism	335
Biofizika	335
Biopolymers	335
Neurochemistry international	335
Hereditas	334
Genome research	334
Clinical orthopaedics and related research	334
International journal for vitamin and nutrition research. Internationale Zeitschrift fur Vitamin- und Ernahrungsforschung. Journal international de vitaminologie et de nutrition	334
European journal of cell biology	334
Journal of neuroscience research	333
Mikrobiologiia	333
BMJ case reports	332
AMB Express	332
Cryo letters	331
Journal of periodontology	331
Comparative biochemistry and physiology. Part A, Molecular &amp; integrative physiology	331
Journal of wildlife diseases	330
Roczniki Panstwowego Zakladu Higieny	329
Scandinavian journal of gastroenterology	329
Deutsche medizinische Wochenschrift (1946)	329
Evolutionary applications	329
Journal of mass spectrometry : JMS	328
Microbial cell factories	328
American journal of physical anthropology	326
Ambio	326
The European respiratory journal	326
Developmental and comparative immunology	325
Journal of biosciences	325
BMC biotechnology	325
Acta poloniae pharmaceutica	325
Drug and chemical toxicology	325
Annals of agricultural and environmental medicine : AAEM	324
Journal of fluorescence	324
Indian journal of biochemistry &amp; biophysics	323
Genetics and molecular biology	323
Retina (Philadelphia, Pa.)	323
Fertility and sterility	322
Bioinformation	322
BioFactors (Oxford, England)	322
The plant genome	321
Proceedings of the Society for Experimental Biology and Medicine. Society for Experimental Biology and Medicine (New York, N.Y.)	321
The American review of respiratory disease	321
Molecular and biochemical parasitology	320
Virology journal	320
European journal of clinical pharmacology	320
Luminescence : the journal of biological and chemical luminescence	320
Shokuhin eiseigaku zasshi. Journal of the Food Hygienic Society of Japan	320
Tsitologiia	319
mBio	319
Journal of pediatric gastroenterology and nutrition	318
DNA research : an international journal for rapid publication of reports on genes and genomes	317
Science in China. Series C, Life sciences	317
Oncogene	317
Frontiers in chemistry	316
Chromosoma	316
Chembiochem : a European journal of chemical biology	315
Stroke	315
Annual International Conference of the IEEE Engineering in Medicine and Biology Society. IEEE Engineering in Medicine and Biology Society. Annual International Conference	315
Neuroreport	314
Pharmaceutical research	313
Glycobiology	313
Journal of hypertension	313
PLoS biology	313
Medicine and science in sports and exercise	312
Eye (London, England)	311
Prostaglandins, leukotrienes, and essential fatty acids	311
Applied spectroscopy	310
Bioconjugate chemistry	310
Ciencia &amp; saude coletiva	310
Journal of interpersonal violence	309
Cellular and molecular life sciences : CMLS	309
The American journal of medicine	309
Zhi wu sheng li yu fen zi sheng wu xue xue bao = Journal of plant physiology and molecular biology	307
Journal of genetics	307
JPEN. Journal of parenteral and enteral nutrition	307
The Laryngoscope	306
Chemical senses	306
Arerugi = [Allergy]	305
Chromosome research : an international journal on the molecular, supramolecular and evolutionary aspects of chromosome biology	305
South African medical journal = Suid-Afrikaanse tydskrif vir geneeskunde	305
Ticks and tick-borne diseases	305
The Journal of surgical research	304
Behavioural processes	303
F1000Research	303
Clinical and experimental pharmacology &amp; physiology	301
Cytogenetic and genome research	300
Thrombosis research	300
Thrombosis and haemostasis	299
Free radical research	299
Journal of the American Veterinary Medical Association	298
The Journal of thoracic and cardiovascular surgery	298
Chemphyschem : a European journal of chemical physics and physical chemistry	298
Protein and peptide letters	297
Photochemical &amp; photobiological sciences : Official journal of the European Photochemistry Association and the European Society for Photobiology	297
Thymus	297
Clinical endocrinology	296
International journal of cardiology	296
Frontiers in psychology	295
Bulletin of experimental biology and medicine	293
Diseases of aquatic organisms	292
American heart journal	292
The Indian journal of medical research	292
Oncology letters	292
Human reproduction (Oxford, England)	292
Thorax	291
Archives of animal nutrition	291
Journal of occupational and environmental medicine	291
New biotechnology	291
Australian veterinary journal	291
Archives of internal medicine	291
Biotechnology journal	290
Bioorganic chemistry	289
Experimental hematology	287
Journal of medical Internet research	286
ChemSusChem	286
ISA transactions	286
Anesthesia and analgesia	286
Journal of toxicology and environmental health	285
Botanical studies	285
Acta neuropathologica	285
Pediatric allergy and immunology : official publication of the European Society of Pediatric Allergy and Immunology	285
Current pharmaceutical biotechnology	285
The American journal of gastroenterology	284
Andrologia	284
European review for medical and pharmacological sciences	284
Clinical cancer research : an official journal of the American Association for Cancer Research	283
Acta pharmacologica Sinica	283
Lipids in health and disease	283
PLoS neglected tropical diseases	283
Journal of the American College of Cardiology	283
Animal behaviour	282
Immunopharmacology and immunotoxicology	282
The New Zealand medical journal	281
Journal of neuroscience methods	281
Avicenna journal of phytomedicine	281
European journal of cancer prevention : the official journal of the European Cancer Prevention Organisation (ECP)	281
Journal of helminthology	280
Radiatsionnaia biologiia, radioecologiia	280
Radiology	280
International immunology	279
Journal of the American Dietetic Association	279
Acta physiologica Scandinavica	278
Medical physics	278
Acta crystallographica. Section E, Structure reports online	278
Toxicology reports	277
Journal of clinical periodontology	277
Veterinary microbiology	277
Ugeskrift for laeger	276
The Journal of antimicrobial chemotherapy	276
Chinese medical journal	276
European journal of pharmaceutical sciences : official journal of the European Federation for Pharmaceutical Sciences	276
Molecular biology of the cell	276
Journal of psychoactive drugs	276
The Journal of antibiotics	275
Chinese journal of natural medicines	275
AAPS PharmSciTech	275
American journal of physiology. Endocrinology and metabolism	274
Histochemistry	274
Revista da Sociedade Brasileira de Medicina Tropical	274
RNA (New York, N.Y.)	274
Journal of microscopy	274
Hearing research	273
Radiation research	273
Neurotoxicology	273
Immunology letters	273
Journal of genetics and genomics = Yi chuan xue bao	272
Epidemiology and infection	272
Complementary therapies in medicine	272
Frontiers in bioengineering and biotechnology	271
Journal of epidemiology and community health	271
Journal of pediatric surgery	270
Cureus	270
Journal of glaucoma	270
Drug development and industrial pharmacy	270
Clinical infectious diseases : an official publication of the Infectious Diseases Society of America	269
Japanese journal of pharmacology	269
Indian journal of microbiology	269
Science China. Life sciences	268
Inhalation toxicology	268
Avian diseases	268
Journal of neuroimmunology	268
Journal francais d'ophtalmologie	268
Zhonghua yi xue za zhi	267
Nutrition research and practice	267
Hormones and behavior	267
Laboratory investigation; a journal of technical methods and pathology	267
Medical science monitor : international medical journal of experimental and clinical research	267
Asian Pacific journal of tropical biomedicine	266
Archives of disease in childhood	266
European journal of ophthalmology	266
British journal of industrial medicine	265
Xenobiotica; the fate of foreign compounds in biological systems	264
Mikrobiolohichnyi zhurnal (Kiev, Ukraine : 1993)	264
BMC cancer	263
Archives of environmental health	263
The Biological bulletin	262
Urology	262
Nederlands tijdschrift voor geneeskunde	261
Mechanisms of ageing and development	261
Environmental and molecular mutagenesis	261
Annals of internal medicine	261
Nutrition journal	260
Molecular and cellular endocrinology	259
Biological chemistry	259
Chemistry Central journal	259
Annals of allergy	258
Journal of reproduction and fertility	257
Journal of structural biology	257
Surgery	257
Anatomy and embryology	257
Chirality	257
Oral oncology	256
American journal of physiology. Renal physiology	256
Fish physiology and biochemistry	255
Bone	255
Cancer chemotherapy and pharmacology	255
Journal of the Royal Society, Interface	254
Environmental science. Processes &amp; impacts	254
Accounts of chemical research	253
Microbes and environments	253
Journal of clinical pathology	253
International journal of dermatology	253
Journal of the neurological sciences	252
Trends in biotechnology	252
Revista de saude publica	252
Cardiovascular research	251
Preventing chronic disease	251
In vivo (Athens, Greece)	251
Research in microbiology	250
Zhonghua yu fang yi xue za zhi [Chinese journal of preventive medicine]	249
American Industrial Hygiene Association journal	249
Mitochondrial DNA. Part A, DNA mapping, sequencing, and analysis	248
Lung cancer (Amsterdam, Netherlands)	248
Journal of dental research	247
European journal of epidemiology	246
Drug and alcohol review	246
Journal of traditional and complementary medicine	246
Anesthesiology	245
Journal of controlled release : official journal of the Controlled Release Society	245
Cryobiology	245
Indian journal of pharmaceutical sciences	244
Metabolites	244
Molecular &amp; cellular proteomics : MCP	244
Veterinary world	243
AIDS (London, England)	242
Food additives &amp; contaminants. Part B, Surveillance	242
Preventive nutrition and food science	242
Preventive veterinary medicine	242
Journal of clinical oncology : official journal of the American Society of Clinical Oncology	242
Bioscience reports	241
Journal of basic and clinical physiology and pharmacology	241
Medical and veterinary entomology	241
Foodborne pathogens and disease	241
BMC infectious diseases	240
Biomedical and environmental sciences : BES	240
Plant direct	240
BioTechniques	239
Acta biomaterialia	239
Allergologia et immunopathologia	238
Scandinavian journal of work, environment &amp; health	238
Journal of veterinary diagnostic investigation : official publication of the American Association of Veterinary Laboratory Diagnosticians, Inc	238
American journal of physiology. Cell physiology	237
Soft matter	237
Mini reviews in medicinal chemistry	237
Developmental cell	237
General pharmacology	237
Risk analysis : an official publication of the Society for Risk Analysis	236
Microbial biotechnology	236
[Zhonghua yan ke za zhi] Chinese journal of ophthalmology	236
Antiviral research	236
Pharmacology	235
International journal of immunopharmacology	234
BioEssays : news and reviews in molecular, cellular and developmental biology	234
International journal of radiation biology	233
Magnetic resonance in chemistry : MRC	233
Journal of enzyme inhibition and medicinal chemistry	233
Eukaryotic cell	233
Cell biology international	233
Surgical endoscopy	233
FEMS yeast research	232
European journal of public health	232
Journal of anatomy	232
Neuropsychopharmacology : official publication of the American College of Neuropsychopharmacology	232
Pain	232
The Anatomical record	232
Acta crystallographica. Section F, Structural biology and crystallization communications	232
The Journal of prosthetic dentistry	231
Anti-cancer agents in medicinal chemistry	231
American journal of physiology. Gastrointestinal and liver physiology	231
Journal of vascular surgery	231
Journal of investigational allergology &amp; clinical immunology	231
BMC veterinary research	231
Methods in enzymology	231
Revista Argentina de microbiologia	230
Journal of leukocyte biology	230
The American journal of sports medicine	230
The Journal of laboratory and clinical medicine	230
Inflammation	230
BMC ecology	230
European journal of applied physiology	230
Micron (Oxford, England : 1993)	230
Journal of food and drug analysis	229
IET nanobiotechnology	229
Journal of the Egyptian Society of Parasitology	228
The Journal of steroid biochemistry and molecular biology	228
Biophysical chemistry	228
Journal of occupational medicine. : official publication of the Industrial Medical Association	228
Journal of neurosurgery	228
Journal of gastroenterology and hepatology	227
American journal of clinical pathology	227
Psychology of addictive behaviors : journal of the Society of Psychologists in Addictive Behaviors	227
Biochemistry and molecular biology international	226
Hormone and metabolic research = Hormon- und Stoffwechselforschung = Hormones et metabolisme	226
Neuroscience research	225
Bioelectrochemistry (Amsterdam, Netherlands)	225
Critical reviews in biotechnology	225
Journal of comparative physiology. B, Biochemical, systemic, and environmental physiology	225
Acta endocrinologica	225
Zhurnal mikrobiologii, epidemiologii i immunobiologii	224
Comparative biochemistry and physiology. Toxicology &amp; pharmacology : CBP	224
Cancer prevention research (Philadelphia, Pa.)	224
International journal of radiation oncology, biology, physics	224
Zhonghua liu xing bing xue za zhi = Zhonghua liuxingbingxue zazhi	224
Structure (London, England : 1993)	223
The Journal of trauma	223
Annals of surgery	223
Biodegradation	223
American journal of hypertension	222
The Tohoku journal of experimental medicine	222
Journal of the American Society of Nephrology : JASN	221
Chemistry, an Asian journal	221
Acta histochemica	221
Journal of morphology	220
Revue des maladies respiratoires	220
Brain, behavior and evolution	220
Journal of molecular and cellular cardiology	220
Journal of pineal research	220
International journal of cosmetic science	220
Journal of dietary supplements	220
Molecular carcinogenesis	220
European journal of pharmaceutics and biopharmaceutics : official journal of Arbeitsgemeinschaft fur Pharmazeutische Verfahrenstechnik e.V	219
Journal of bone and mineral research : the official journal of the American Society for Bone and Mineral Research	219
Journal of community health	219
International ophthalmology	219
Transplantation proceedings	219
American journal of physiology. Lung cellular and molecular physiology	219
Indian journal of pharmacology	219
Biological reviews of the Cambridge Philosophical Society	218
Cytotechnology	218
Tropical medicine &amp; international health : TM &amp; IH	218
Biological research	218
Journal of magnetic resonance imaging : JMRI	217
European journal of clinical investigation	217
Drug design, development and therapy	216
Japanese journal of ophthalmology	216
Journal of medical microbiology	216
Biotechnic &amp; histochemistry : official publication of the Biological Stain Commission	216
Microbiology and immunology	216
Nephrology, dialysis, transplantation : official publication of the European Dialysis and Transplant Association - European Renal Association	216
Experimental biology and medicine (Maywood, N.J.)	215
Cellular physiology and biochemistry : international journal of experimental cellular physiology, biochemistry, and pharmacology	215
Visual neuroscience	214
Toxicology mechanisms and methods	214
Experimental and toxicologic pathology : official journal of the Gesellschaft fur Toxikologische Pathologie	214
Eastern Mediterranean health journal = La revue de sante de la Mediterranee orientale = al-Majallah al-sihhiyah li-sharq al-mutawassit	214
Magnetic resonance imaging	214
Glycoconjugate journal	214
Public health reports (Washington, D.C. : 1974)	214
Clinical immunology and immunopathology	213
The Journal of dermatology	213
Gan to kagaku ryoho. Cancer &amp; chemotherapy	213
Communicative &amp; integrative biology	213
Metabolic engineering	213
Southern medical journal	213
European journal of pediatrics	213
The journal of maternal-fetal &amp; neonatal medicine : the official journal of the European Association of Perinatal Medicine, the Federation of Asia and Oceania Perinatal Societies, the International Society of Perinatal Obstetricians	212
Journal of trace elements in medicine and biology : organ of the Society for Minerals and Trace Elements (GMS)	212
International journal of hygiene and environmental health	212
Zoological science	212
Journal of biomechanics	212
Acta paediatrica (Oslo, Norway : 1992)	211
Journal of the European Academy of Dermatology and Venereology : JEADV	211
Trends in genetics : TIG	211
American journal of health promotion : AJHP	211
Contraception	210
Tissue &amp; cell	209
European journal of cancer (Oxford, England : 1990)	209
Mutagenesis	209
BMC biology	209
PLoS computational biology	208
Archives of dermatology	208
The Annals of occupational hygiene	208
Fundamental and applied toxicology : official journal of the Society of Toxicology	208
Biometals : an international journal on the role of metal ions in biology, biochemistry, and medicine	208
Public health	207
Inflammopharmacology	207
The Journal of school health	206
Salud publica de Mexico	206
The American journal of drug and alcohol abuse	206
Plastic and reconstructive surgery	206
Immunobiology	206
Nippon Ganka Gakkai zasshi	205
Chemical science	205
Journal of complementary &amp; integrative medicine	205
Journal of hepatology	205
Trials	205
Calcified tissue international	205
Clinical ophthalmology (Auckland, N.Z.)	205
Environmental microbiology reports	204
International journal of STD &amp; AIDS	204
Wiener klinische Wochenschrift	204
Respiration physiology	203
Der Ophthalmologe : Zeitschrift der Deutschen Ophthalmologischen Gesellschaft	203
Neuron	203
Animal reproduction science	203
Acta scientiarum polonorum. Technologia alimentaria	202
Bio Systems	202
Reproductive toxicology (Elmsford, N.Y.)	202
Isotopes in environmental and health studies	202
Terapevticheskii arkhiv	202
Biotechnology reports (Amsterdam, Netherlands)	202
Gigiena i sanitariia	202
Epidemiology (Cambridge, Mass.)	202
The Journal of rheumatology	201
Acta biochimica et biophysica Sinica	201
Cell research	201
Respiratory medicine	201
Acta obstetricia et gynecologica Scandinavica	201
Schweizerische medizinische Wochenschrift	201
Biochemistry and cell biology = Biochimie et biologie cellulaire	200
Presse medicale (Paris, France : 1983)	200
Arthritis and rheumatism	200
Journal of applied physiology: respiratory, environmental and exercise physiology	200
European journal of obstetrics, gynecology, and reproductive biology	199
Neurotoxicology and teratology	199
Iranian journal of basic medical sciences	199
Journal of the American Geriatrics Society	198
Aviation, space, and environmental medicine	198
Beilstein journal of nanotechnology	198
Integrative and comparative biology	198
Critical care medicine	197
Journal of microencapsulation	197
Indian journal of ophthalmology	196
Ontogenez	196
Journal of analytical methods in chemistry	196
Transfusion	196
Journal of the American Society for Mass Spectrometry	196
Indian journal of physiology and pharmacology	196
Journal of strength and conditioning research	195
Antibiotics (Basel, Switzerland)	195
Perception	195
The Journal of eukaryotic microbiology	195
Journal of cancer research and clinical oncology	194
The Histochemical journal	193
Journal of Ayurveda and integrative medicine	193
NeuroImage	193
Medicina clinica	192
Journal of environmental pathology, toxicology and oncology : official organ of the International Society for Environmental Toxicology and Cancer	192
Journal of bioenergetics and biomembranes	192
Alimentary pharmacology &amp; therapeutics	192
Journal of oral rehabilitation	192
Nutritional neuroscience	192
The Journal of experimental zoology	192
Basic &amp; clinical pharmacology &amp; toxicology	192
Journal of general microbiology	192
Scandinavian journal of clinical and laboratory investigation	192
The International journal on drug policy	192
Acta oto-laryngologica	191
Pathogens (Basel, Switzerland)	191
Journal of molecular modeling	190
The Journal of hand surgery	190
American family physician	190
Anaerobe	190
Journal of substance abuse treatment	190
Journal of pharmacological sciences	189
BMC health services research	189
Human molecular genetics	189
Journal of magnetic resonance (San Diego, Calif. : 1997)	189
Pediatric dermatology	189
Philosophical transactions. Series A, Mathematical, physical, and engineering sciences	189
European heart journal	189
Journal of the autonomic nervous system	188
Molecular vision	188
Annals of tropical medicine and parasitology	188
Arhiv za higijenu rada i toksikologiju	188
Food and nutrition bulletin	188
Der Hautarzt; Zeitschrift fur Dermatologie, Venerologie, und verwandte Gebiete	187
Biodiversity data journal	187
Natural product reports	187
Experimental gerontology	187
Nutrition, metabolism, and cardiovascular diseases : NMCD	187
Atencion primaria	187
Annals of oncology : official journal of the European Society for Medical Oncology	186
American journal of health behavior	186
Psychiatry research	186
The international journal of biochemistry &amp; cell biology	186
Bioorganicheskaia khimiia	186
The Journal of arthroplasty	186
Brain research. Developmental brain research	186
Chinese journal of integrative medicine	186
Mycoses	185
Plant biotechnology (Tokyo, Japan)	185
Systematic biology	185
Orvosi hetilap	185
Physics in medicine and biology	184
The Journal of asthma : official journal of the Association for the Care of Asthma	184
JPMA. The Journal of the Pakistan Medical Association	184
Nature protocols	183
Current topics in medicinal chemistry	183
New Zealand veterinary journal	183
Georgian medical news	183
Seminars in cell &amp; developmental biology	183
Food &amp; nutrition research	183
Arteriosclerosis, thrombosis, and vascular biology	183
Cells	182
Vector borne and zoonotic diseases (Larchmont, N.Y.)	182
Journal of oral pathology &amp; medicine : official publication of the International Association of Oral Pathologists and the American Academy of Oral Pathology	182
Annals of neurology	182
Biological psychiatry	182
Nephron	181
IARC scientific publications	180
Zhonghua lao dong wei sheng zhi ye bing za zhi = Zhonghua laodong weisheng zhiyebing zazhi = Chinese journal of industrial hygiene and occupational diseases	180
Nutrition reviews	180
Comparative biochemistry and physiology. B, Comparative biochemistry	180
JMIR mHealth and uHealth	180
East African medical journal	180
The Journal of toxicological sciences	179
Journal of dentistry	179
The British journal of surgery	179
Journal of vision	178
MicrobiologyOpen	178
Journal of neurobiology	178
American journal of respiratory cell and molecular biology	178
DNA sequence : the journal of DNA sequencing and mapping	178
Canadian journal of public health = Revue canadienne de sante publique	177
Mediators of inflammation	177
AJR. American journal of roentgenology	177
Progress in neuro-psychopharmacology &amp; biological psychiatry	177
Allergy and asthma proceedings	177
Nutrition &amp; metabolism	176
Australian and New Zealand journal of public health	176
The Onderstepoort journal of veterinary research	176
Biology	176
Annals of the rheumatic diseases	176
Food technology and biotechnology	176
Experimental and clinical psychopharmacology	176
Journal of comparative physiology. A, Neuroethology, sensory, neural, and behavioral physiology	175
Knee surgery, sports traumatology, arthroscopy : official journal of the ESSKA	175
Journal of nuclear medicine : official publication, Society of Nuclear Medicine	175
Archives of sexual behavior	175
Clinical toxicology (Philadelphia, Pa.)	175
Annual review of entomology	175
British medical journal	174
DNA and cell biology	174
The Pan African medical journal	174
Journal of studies on alcohol and drugs	173
Frontiers in nutrition	173
Otolaryngology--head and neck surgery : official journal of American Academy of Otolaryngology-Head and Neck Surgery	172
Burns : journal of the International Society for Burn Injuries	172
Journal of refractive surgery (Thorofare, N.J. : 1995)	172
Journal of Alzheimer's disease : JAD	172
Metallomics : integrated biometal science	172
Veterinary pathology	172
The Annals of pharmacotherapy	172
The American journal of psychiatry	172
Japanese journal of cancer research : Gann	172
ACS chemical biology	172
EXCLI journal	172
African journal of medicine and medical sciences	171
Ophthalmologica. Journal international d'ophtalmologie. International journal of ophthalmology. Zeitschrift fur Augenheilkunde	171
The Journal of dairy research	171
Indian journal of dermatology, venereology and leprology	171
American journal of human genetics	171
Revista brasileira de parasitologia veterinaria = Brazilian journal of veterinary parasitology : Orgao Oficial do Colegio Brasileiro de Parasitologia Veterinaria	171
Acta anaesthesiologica Scandinavica	171
NMR in biomedicine	171
Journal of neurology, neurosurgery, and psychiatry	170
Health education research	170
Journal of biomedical materials research. Part A	170
Journal of contaminant hydrology	170
Journal of biomedical optics	170
Journal of neurocytology	169
Yeast (Chichester, England)	169
Archives of pathology &amp; laboratory medicine	169
Journal of fish diseases	169
Parasitology international	169
Tidsskrift for den Norske laegeforening : tidsskrift for praktisk medicin, ny raekke	169
Zeitschrift fur Ernahrungswissenschaft	169
Diabetic medicine : a journal of the British Diabetic Association	168
Ayu	168
The American journal on addictions	168
Neuroendocrinology	168
Integrated environmental assessment and management	167
Breast cancer research and treatment	167
The journal of contemporary dental practice	167
Zhurnal obshchei biologii	167
Acta dermato-venereologica	167
Clinical oral investigations	167
Annals of epidemiology	167
Chemistry and physics of lipids	167
Tumour biology : the journal of the International Society for Oncodevelopmental Biology and Medicine	166
Brain : a journal of neurology	165
Faraday discussions	165
Journal of clinical pharmacology	165
Artificial cells, nanomedicine, and biotechnology	165
Toxicologic pathology	165
Scientific data	165
Pacing and clinical electrophysiology : PACE	164
Ciba Foundation symposium	164
Indian journal of dental research : official publication of Indian Society for Dental Research	164
JMIR research protocols	164
National Toxicology Program technical report series	163
Physiological and biochemical zoology : PBZ	163
Integrative cancer therapies	163
The International journal of developmental biology	163
Frontiers in veterinary science	163
The International journal of the addictions	162
Autophagy	162
Research communications in chemical pathology and pharmacology	162
Translational animal science	162
Saudi pharmaceutical journal : SPJ : the official publication of the Saudi Pharmaceutical Society	162
The Journal of bone and joint surgery. American volume	162
Nan fang yi ke da xue xue bao = Journal of Southern Medical University	162
Journal of the South African Veterinary Association	162
Molecular reproduction and development	161
Resuscitation	161
Central European journal of public health	161
Gynecologic oncology	161
Emerging infectious diseases	160
Pancreas	160
Chinese medicine	160
Molecular bioSystems	160
The Journal of general and applied microbiology	160
Marine biotechnology (New York, N.Y.)	160
Medicines (Basel, Switzerland)	159
European archives of oto-rhino-laryngology : official journal of the European Federation of Oto-Rhino-Laryngological Societies (EUFOS) : affiliated with the German Society for Oto-Rhino-Laryngology - Head and Neck Surgery	159
Clinical nephrology	159
Journal of biomedicine &amp; biotechnology	159
Neurosurgery	159
Studies in health technology and informatics	158
Journal of materials science. Materials in medicine	158
Plant diversity	158
American journal of hematology	158
British journal of obstetrics and gynaecology	158
Journal of environmental science &amp; engineering	158
Epilepsia	158
Journal of water and health	158
Comparative biochemistry and physiology. A, Comparative physiology	158
Radiation and environmental biophysics	158
Cellular &amp; molecular biology letters	158
Revista panamericana de salud publica = Pan American journal of public health	158
Veterinarni medicina	158
Nitric oxide : biology and chemistry	158
Journal, genetic engineering &amp; biotechnology	157
Diabetes research and clinical practice	157
Ophthalmic surgery	157
The Japanese journal of physiology	157
Veterinary ophthalmology	156
La Medicina del lavoro	156
Computational biology and chemistry	156
The journals of gerontology. Series A, Biological sciences and medical sciences	156
Journal of American college health : J of ACH	156
Journal of inherited metabolic disease	156
Current opinion in insect science	156
Journal of pharmacy &amp; bioallied sciences	156
Physiological research	156
International journal of genomics	155
Archives des maladies du coeur et des vaisseaux	155
Health promotion practice	155
Journal of affective disorders	155
The American journal of emergency medicine	155
Avian pathology : journal of the W.V.P.A	155
Journal of human evolution	155
Medicina (Kaunas, Lithuania)	155
Saudi medical journal	155
Sexually transmitted infections	155
Journal of cosmetic dermatology	155
Lab on a chip	154
International journal of sports medicine	154
Health affairs (Project Hope)	154
Communications biology	154
Journal of family medicine and primary care	154
Journal of cellular and molecular medicine	154
Journal of cerebral blood flow and metabolism : official journal of the International Society of Cerebral Blood Flow and Metabolism	154
Shi yan sheng wu xue bao	154
Primates; journal of primatology	154
Current protein &amp; peptide science	154
Journal of texture studies	154
Experimental dermatology	153
International journal of toxicology	153
RNA biology	153
Biochemistry international	153
Development genes and evolution	153
Pediatric pulmonology	153
Caries research	152
Physical review. E	152
Journal of the American Dental Association (1939)	152
Antioxidants &amp; redox signaling	152
Annals of plastic surgery	152
Dermatology (Basel, Switzerland)	152
Asia-Pacific journal of public health	152
Regulatory peptides	152
Applied physiology, nutrition, and metabolism = Physiologie appliquee, nutrition et metabolisme	152
Current opinion in microbiology	152
Archives of dermatological research	152
Journal of the Optical Society of America. A, Optics, image science, and vision	152
Metabolic brain disease	151
Mededelingen (Rijksuniversiteit te Gent. Fakulteit van de Landbouwkundige en Toegepaste Biologische Wetenschappen)	151
American journal of medical genetics. Part A	151
Photodiagnosis and photodynamic therapy	151
Database : the journal of biological databases and curation	151
The protein journal	150
Human genetics	150
Journal of medical virology	150
The journal of allergy and clinical immunology. In practice	150
Archives internationales de pharmacodynamie et de therapie	150
Leukemia	150
European journal of gastroenterology &amp; hepatology	150
Nihon yakurigaku zasshi. Folia pharmacologica Japonica	150
Polski merkuriusz lekarski : organ Polskiego Towarzystwa Lekarskiego	150
British dental journal	150
Immunogenetics	149
Eksperimental'naia i klinicheskaia farmakologiia	149
International journal of pediatric otorhinolaryngology	149
Comptes rendus de l'Academie des sciences. Serie III, Sciences de la vie	149
Optometry and vision science : official publication of the American Academy of Optometry	148
Biofouling	148
Alcohol (Fayetteville, N.Y.)	148
Journal of clinical biochemistry and nutrition	148
Folia biologica	148
Jornal de pediatria	148
Journal of clinical immunology	148
Journal of chemical theory and computation	148
The Prostate	148
In vitro cellular &amp; developmental biology. Animal	148
Pharmaceutics	147
International journal of medicinal mushrooms	147
Intervirology	147
Injury	147
Spine	147
European journal of applied physiology and occupational physiology	147
Ukrainskii biokhimicheskii zhurnal (1978)	147
Leukemia research	147
Journal of biochemical and molecular toxicology	147
International journal of peptide and protein research	147
Journal of zoo and wildlife medicine : official publication of the American Association of Zoo Veterinarians	147
Extremophiles : life under extreme conditions	147
General physiology and biophysics	146
Medical mycology	146
Ocular immunology and inflammation	146
Journal of general internal medicine	146
Journal of endodontics	146
Integrative zoology	146
International journal of occupational medicine and environmental health	146
Violence against women	146
GigaScience	146
Shock (Augusta, Ga.)	145
Korean journal for food science of animal resources	145
Histochemistry and cell biology	145
Journal of chromatography. B, Biomedical sciences and applications	145
Journal of chemical information and modeling	145
Journal of vector ecology : journal of the Society for Vector Ecology	145
European journal of cardio-thoracic surgery : official journal of the European Association for Cardio-thoracic Surgery	145
Revista medica de Chile	145
The Journal of pathology	145
BMC complementary medicine and therapies	145
Allergology international : official journal of the Japanese Society of Allergology	145
Maturitas	145
Drug testing and analysis	145
Annals of emergency medicine	144
Anti-cancer drugs	144
Plant reproduction	144
Clinical rheumatology	144
Clinical oral implants research	144
Histology and histopathology	143
Cell motility and the cytoskeleton	143
Dermatology online journal	143
Journal of fungi (Basel, Switzerland)	143
RoFo : Fortschritte auf dem Gebiete der Rontgenstrahlen und der Nuklearmedizin	143
Arthroscopy : the journal of arthroscopic &amp; related surgery : official publication of the Arthroscopy Association of North America and the International Arthroscopy Association	143
Bollettino della Societa italiana di biologia sperimentale	143
Clinical and experimental dermatology	143
Cellular and molecular neurobiology	143
CMAJ : Canadian Medical Association journal = journal de l'Association medicale canadienne	143
Reviews of environmental contamination and toxicology	143
DTW. Deutsche tierarztliche Wochenschrift	142
Combinatorial chemistry &amp; high throughput screening	142
Journal of physiology and pharmacology : an official journal of the Polish Physiological Society	142
AJNR. American journal of neuroradiology	142
Methods and findings in experimental and clinical pharmacology	142
Ultramicroscopy	142
Advanced science (Weinheim, Baden-Wurttemberg, Germany)	142
Microbiome	142
Heart (British Cardiac Society)	142
Archives of pediatrics &amp; adolescent medicine	142
The Journal of emergency medicine	142
Osteoporosis international : a journal established as result of cooperation between the European Foundation for Osteoporosis and the National Osteoporosis Foundation of the USA	141
Pharmacognosy reviews	141
Nature ecology &amp; evolution	140
Archives of physical medicine and rehabilitation	140
Substance abuse	140
Journal of endocrinological investigation	140
BMC ophthalmology	139
Journal of Korean medical science	139
Sheng li xue bao : [Acta physiologica Sinica]	139
Journal of occupational and environmental hygiene	139
Indian journal of cancer	139
Infection, genetics and evolution : journal of molecular epidemiology and evolutionary genetics in infectious diseases	139
Wiadomosci lekarskie (Warsaw, Poland : 1960)	139
Trends in microbiology	139
Advances in biochemical engineering/biotechnology	139
Head &amp; neck	139
Psychological reports	139
Journal of attention disorders	139
Animal nutrition (Zhongguo xu mu shou yi xue hui)	139
Prevention science : the official journal of the Society for Prevention Research	138
Preventive medicine reports	138
Journal of periodontal research	138
Reproduction, nutrition, development	138
Pharmacological reports : PR	138
Ukrains'kyi biokhimichnyi zhurnal (1999 )	138
Molecular pharmaceutics	138
International journal of gynaecology and obstetrics: the official organ of the International Federation of Gynaecology and Obstetrics	138
Bulletin de la Societe de pathologie exotique (1990)	138
Journal of radiation research	137
Chemistry &amp; biology	137
Revista do Instituto de Medicina Tropical de Sao Paulo	137
Pharmaceutical development and technology	137
The Annals of otology, rhinology, and laryngology	137
Comparative biochemistry and physiology. C, Comparative pharmacology and toxicology	137
International journal of food science	137
Veterinary journal (London, England : 1997)	137
Journal of parasitic diseases : official organ of the Indian Society for Parasitology	137
Journal of biological inorganic chemistry : JBIC : a publication of the Society of Biological Inorganic Chemistry	137
Journal of health communication	137
AIDS research and human retroviruses	136
Journal fur Hirnforschung	136
Masui. The Japanese journal of anesthesiology	136
Respiratory research	136
The Journal of hospital infection	136
British medical journal (Clinical research ed.)	136
APMIS : acta pathologica, microbiologica, et immunologica Scandinavica	136
Journal of animal science and biotechnology	136
Tumori	136
Voprosy onkologii	135
The International journal of biochemistry	135
Cancers	135
International journal of preventive medicine	135
Agents and actions	135
Inflammation research : official journal of the European Histamine Research Society ... [et al.]	135
Metabolomics : Official journal of the Metabolomic Society	135
Polish journal of microbiology	134
PLoS medicine	134
Bulletin of mathematical biology	134
Journal of toxicology. Clinical toxicology	134
Behavioural pharmacology	134
EMBO reports	133
The Proceedings of the Nutrition Society	133
Nihon rinsho. Japanese journal of clinical medicine	133
Journal of clinical medicine	133
Nature nanotechnology	133
Maternal and child health journal	133
Perceptual and motor skills	133
Digestion	133
International journal of antimicrobial agents	133
Molecular cancer therapeutics	133
Gaceta sanitaria	133
Journal of acquired immune deficiency syndromes (1999)	133
Biomarkers : biochemical indicators of exposure, response, and susceptibility to chemicals	133
Journal of the National Medical Association	133
American journal of kidney diseases : the official journal of the National Kidney Foundation	132
Neoplasma	132
Canadian journal of biochemistry	132
Bratislavske lekarske listy	132
The Journal of the Association of Physicians of India	132
GM crops &amp; food	132
The West Indian medical journal	132
Human pathology	132
Journal of environmental health science &amp; engineering	131
Revista latino-americana de enfermagem	131
Current drug targets	131
European journal of endocrinology	131
Veterinarno-meditsinski nauki	131
Clinical &amp; experimental ophthalmology	131
The American journal of the medical sciences	131
Experimental physiology	131
Immunity	130
Journal of drugs in dermatology : JDD	130
ACS sensors	130
Journal of AAPOS : the official publication of the American Association for Pediatric Ophthalmology and Strabismus	130
Harefuah	130
Journal of epidemiology	130
Health education &amp; behavior : the official publication of the Society for Public Health Education	130
Genomics data	130
European radiology	130
Pharmaceuticals (Basel, Switzerland)	129
Ceska a Slovenska farmacie : casopis Ceske farmaceuticke spolecnosti a Slovenske farmaceuticke spolecnosti	129
Journal of radiological protection : official journal of the Society for Radiological Protection	129
Ophthalmic research	129
Internal medicine (Tokyo, Japan)	129
Postgraduate medical journal	129
Current opinion in genetics &amp; development	129
Comprehensive reviews in food science and food safety	129
Muscle &amp; nerve	129
International journal of chronic obstructive pulmonary disease	129
BMC pregnancy and childbirth	128
Clinical biochemistry	128
Casopis lekaru ceskych	128
Current drug delivery	128
Annales de dermatologie et de venereologie	128
Molecular neurobiology	128
Clinical chemistry and laboratory medicine	128
Behavior genetics	128
Folia primatologica; international journal of primatology	128
Frontiers in oncology	128
Acta cirurgica brasileira	128
Journal of nanobiotechnology	128
Theoretical population biology	128
Cancer detection and prevention	127
Tobacco prevention &amp; cessation	127
World journal of surgery	127
African health sciences	127
Journal of ocular pharmacology and therapeutics : the official journal of the Association for Ocular Pharmacology and Therapeutics	127
Cutis	127
Epilepsy &amp; behavior : E&amp;B	127
Addiction biology	127
American journal of surgery	127
Cell reports	127
Immunological reviews	127
BJU international	127
Genes &amp; genomics	127
Journal of medical case reports	126
British journal of anaesthesia	126
Zhong xi yi jie he xue bao = Journal of Chinese integrative medicine	126
Movement disorders : official journal of the Movement Disorder Society	126
Arkhiv anatomii, gistologii i embriologii	126
Archivum immunologiae et therapiae experimentalis	126
Journal of traditional Chinese medicine = Chung i tsa chih ying wen pan	126
Drug delivery	126
Oral diseases	125
Biology of the neonate	125
Acta crystallographica. Section C, Crystal structure communications	125
Cytokine	125
American journal of medical genetics	125
Journal of human hypertension	125
Brain research. Molecular brain research	125
Cell calcium	125
European annals of allergy and clinical immunology	125
Community dentistry and oral epidemiology	125
Molecular breeding : new strategies in plant improvement	124
International orthopaedics	124
Molecular cell	124
The Journal of laryngology and otology	124
Journal of drug education	124
Persoonia	124
Respiration; international review of thoracic diseases	124
Journal of internal medicine	124
Journal of comparative pathology	124
International microbiology : the official journal of the Spanish Society for Microbiology	124
Research in pharmaceutical sciences	124
Neurogastroenterology and motility : the official journal of the European Gastrointestinal Motility Society	124
Accident; analysis and prevention	124
Alternative therapies in health and medicine	124
Equine veterinary journal	123
IUBMB life	123
Canadian Medical Association journal	123
Catheterization and cardiovascular interventions : official journal of the Society for Cardiac Angiography &amp; Interventions	123
Acta odontologica Scandinavica	123
Teratology	123
Zhongguo ying yong sheng li xue za zhi = Zhongguo yingyong shenglixue zazhi = Chinese journal of applied physiology	123
Journal of intercultural ethnopharmacology	123
Obesity (Silver Spring, Md.)	123
Radiobiologiia	123
Cell host &amp; microbe	123
Journal of the Formosan Medical Association = Taiwan yi zhi	123
Journal of the American Heart Association	123
Acta anatomica	123
Parasite (Paris, France)	123
La Revue du praticien	123
Journal of computational chemistry	123
Journal of public health management and practice : JPHMP	122
Journal of pediatric ophthalmology and strabismus	122
Psychological medicine	122
Methods (San Diego, Calif.)	122
Voprosy meditsinskoi khimii	122
European journal of drug metabolism and pharmacokinetics	122
Journal of advanced research	122
The American surgeon	122
Klinische Wochenschrift	122
Open access Macedonian journal of medical sciences	122
Glia	122
Fundamental &amp; clinical pharmacology	122
Journal of biochemical and biophysical methods	122
Journal of computer assisted tomography	121
Revue scientifique et technique (International Office of Epizootics)	121
Physiologia Bohemoslovaca	121
American journal of health-system pharmacy : AJHP : official journal of the American Society of Health-System Pharmacists	121
Nature chemical biology	121
Gesundheitswesen (Bundesverband der Arzte des Offentlichen Gesundheitsdienstes (Germany))	121
Journal of oral and maxillofacial surgery : official journal of the American Association of Oral and Maxillofacial Surgeons	121
Israel journal of medical sciences	121
Annual review of plant physiology and plant molecular biology	121
Industrial health	121
Bone marrow transplantation	121
Renal failure	121
Arkhiv patologii	121
Current drug metabolism	121
Polish journal of veterinary sciences	121
Indian journal of pediatrics	121
Revista brasileira de enfermagem	121
Journal of autoimmunity	121
Zeitschrift fur Kardiologie	121
Pediatric emergency care	120
Morfologiia (Saint Petersburg, Russia)	120
Thyroid : official journal of the American Thyroid Association	120
Menopause (New York, N.Y.)	120
Macromolecular bioscience	120
Der Anaesthesist	120
Journal of consulting and clinical psychology	120
International journal of environmental health research	120
Revista de neurologia	120
Frontiers in neuroscience	120
Oncology	120
Early human development	120
Alcohol and alcoholism (Oxford, Oxfordshire)	120
Clinical allergy	120
International journal of obesity (2005)	120
Lasers in surgery and medicine	119
Acta veterinaria Hungarica	119
Applied ergonomics	119
Cell stress &amp; chaperones	119
Current opinion in allergy and clinical immunology	119
Advanced pharmaceutical bulletin	119
International journal of systematic bacteriology	119
Parazitologiia	119
Neirofiziologiia = Neurophysiology	119
Journal of biomedical nanotechnology	119
Epidemiologia e prevenzione	119
Stain technology	118
Cell death &amp; disease	118
Archives of gynecology and obstetrics	118
Journal of psychopharmacology (Oxford, England)	118
Cellular microbiology	118
Daru : journal of Faculty of Pharmacy, Tehran University of Medical Sciences	118
IEEE transactions on cybernetics	118
Journal of shoulder and elbow surgery	118
Violence and victims	118
Canadian journal of ophthalmology. Journal canadien d'ophtalmologie	118
Revista iberoamericana de micologia	118
Human mutation	118
Journal of molecular recognition : JMR	118
Journal of thermal biology	117
The Journal of reproductive medicine	117
The Journal of applied bacteriology	117
Cytobios	117
Pharmacotherapy	117
Psychoneuroendocrinology	117
Macromolecular rapid communications	117
Microscopy and microanalysis : the official journal of Microscopy Society of America, Microbeam Analysis Society, Microscopical Society of Canada	117
Hepato-gastroenterology	116
European biophysics journal : EBJ	116
Rinsho shinkeigaku = Clinical neurology	116
Journal of synchrotron radiation	116
Protist	116
Harvard business review	116
International journal of biological sciences	116
Traffic (Copenhagen, Denmark)	116
Cancer epidemiology	116
Journal of clinical gastroenterology	116
Work (Reading, Mass.)	116
Revista medico-chirurgicala a Societatii de Medici si Naturalisti din Iasi	116
Arquivos brasileiros de oftalmologia	116
Scientifica	115
Cancer immunology, immunotherapy : CII	115
Pathology, research and practice	115
Cell biochemistry and function	115
Progress in clinical and biological research	115
Cytometry	115
Journal of neurology	115
Medecine tropicale : revue du Corps de sante colonial	115
Parasite immunology	115
International journal of legal medicine	115
Complementary therapies in clinical practice	115
Journal of veterinary internal medicine	114
Indoor air	114
Annali dell'Istituto superiore di sanita	114
Journal of the College of Physicians and Surgeons--Pakistan : JCPSP	114
Journal of thoracic oncology : official publication of the International Association for the Study of Lung Cancer	114
ACS chemical neuroscience	114
Entropy (Basel, Switzerland)	114
International journal of microbiology	114
Reproduction in domestic animals = Zuchthygiene	114
Revue d'epidemiologie et de sante publique	114
Environmental biosafety research	114
International journal of developmental neuroscience : the official journal of the International Society for Developmental Neuroscience	114
Micromachines	114
American journal of dentistry	114
Archives of surgery (Chicago, Ill. : 1960)	114
Documenta ophthalmologica. Advances in ophthalmology	114
Biological chemistry Hoppe-Seyler	113
Immunology and cell biology	113
Molecular genetics and metabolism	113
Folia parasitologica	113
Cancer science	113
The Journal of family practice	113
Ergonomics	113
International journal of immunopathology and pharmacology	113
The Journal of clinical psychiatry	113
Journal of integrative medicine	113
Virusdisease	113
Environmental health : a global access science source	112
Immunopharmacology	112
The Journal of international medical research	112
European journal of clinical microbiology &amp; infectious diseases : official publication of the European Society of Clinical Microbiology	112
Biomolecules &amp; therapeutics	112
Tropical life sciences research	112
ACS synthetic biology	112
Harmful algae	112
Rossiiskii fiziologicheskii zhurnal imeni I.M. Sechenova	112
Brain, behavior, and immunity	111
MethodsX	111
Journal of neurotrauma	111
Journal of infection in developing countries	111
AIDS care	111
Archives of general psychiatry	111
Standards in genomic sciences	111
Bulletin du cancer	111
Journal of orthopaedic research : official publication of the Orthopaedic Research Society	111
Cutaneous and ocular toxicology	111
Chemical Society reviews	111
Pharmacology &amp; toxicology	110
Blood coagulation &amp; fibrinolysis : an international journal in haemostasis and thrombosis	110
Chemical biology &amp; drug design	110
La Radiologia medica	110
Nihon Jibiinkoka Gakkai kaiho	110
Survey of ophthalmology	110
Occupational medicine (Oxford, England)	110
Allergie et immunologie	110
Journal of cosmetic science	109
Acta cytologica	109
Journal of managed care &amp; specialty pharmacy	109
Health psychology : official journal of the Division of Health Psychology, American Psychological Association	109
Basic research in cardiology	109
Journal of the American Academy of Child and Adolescent Psychiatry	109
Journal of biological regulators and homeostatic agents	109
Journal of pharmacobio-dynamics	109
Journal of paediatrics and child health	109
Investigational new drugs	109
Biology of the cell	109
Chronobiology international	109
Current topics in microbiology and immunology	109
Mayo Clinic proceedings	108
International dental journal	108
Wiener medizinische Wochenschrift (1946)	108
Bioelectromagnetics	108
International journal of analytical chemistry	108
BMC musculoskeletal disorders	108
Reproduction, fertility, and development	108
Recent patents on food, nutrition &amp; agriculture	108
The Journal of craniofacial surgery	108
Journal of cutaneous pathology	108
Indian journal of clinical biochemistry : IJCB	108
Journal of dermatological science	108
Journal of the mechanical behavior of biomedical materials	108
Systematic parasitology	108
Chaos (Woodbury, N.Y.)	108
Acta ophthalmologica Scandinavica	108
Pathologie-biologie	108
Analytical methods : advancing methods and applications	108
Biomaterials science	108
Leukemia &amp; lymphoma	107
Anaesthesia	107
Journal of peptide science : an official publication of the European Peptide Society	107
Health policy (Amsterdam, Netherlands)	107
Transboundary and emerging diseases	107
Bioengineered	107
BJOG : an international journal of obstetrics and gynaecology	107
Journal of clinical &amp; laboratory immunology	107
IMA fungus	107
Behavioral neuroscience	107
Likars'ka sprava	107
IEEE transactions on image processing : a publication of the IEEE Signal Processing Society	107
Kardiologiia	107
Journal of addiction medicine	107
Journal of advanced pharmaceutical technology &amp; research	107
Journal of exposure science &amp; environmental epidemiology	107
Xi bao yu fen zi mian yi xue za zhi = Chinese journal of cellular and molecular immunology	107
The American journal of surgical pathology	107
The British journal of psychiatry : the journal of mental science	106
Archives de pediatrie : organe officiel de la Societe francaise de pediatrie	106
Acta crystallographica. Section F, Structural biology communications	106
Singapore medical journal	106
International journal of occupational and environmental health	106
Acta neurochirurgica	106
Journal of protein chemistry	106
Rheumatology international	106
Human immunology	106
Aviakosmicheskaia i ekologicheskaia meditsina = Aerospace and environmental medicine	106
International journal of clinical and experimental medicine	106
Journal of cancer education : the official journal of the American Association for Cancer Education	106
Journal of thrombosis and haemostasis : JTH	106
Angiology	105
Journal of molecular neuroscience : MN	105
Advanced healthcare materials	105
Diagnostic cytopathology	105
Giornale italiano di medicina del lavoro ed ergonomia	105
Clinical genetics	105
Investigative radiology	105
Journal de gynecologie, obstetrique et biologie de la reproduction	105
Pediatric nephrology (Berlin, Germany)	105
Zhongguo zhen jiu = Chinese acupuncture &amp; moxibustion	105
Journal of public health policy	105
Zhongguo yao li xue bao = Acta pharmacologica Sinica	105
European urology	105
FEMS microbiology reviews	104
Journal of molecular graphics &amp; modelling	104
Drug discoveries &amp; therapeutics	104
Therapeutic drug monitoring	104
Journal of personality and social psychology	104
Synapse (New York, N.Y.)	104
Zeitschrift fur Naturforschung. Section C, Biosciences	104
Journal of cancer research and therapeutics	104
Harm reduction journal	104
Toxicological research	104
Cancer biology &amp; therapy	104
Natural toxins	104
Protein engineering	104
Intensive care medicine	104
Current medical research and opinion	103
Symposia of the Society for Experimental Biology	103
Asian Pacific journal of allergy and immunology	103
Medicinal chemistry (Shariqah (United Arab Emirates))	103
Advances in food and nutrition research	103
Journal of steroid biochemistry	103
Journal of drug targeting	103
American journal of transplantation : official journal of the American Society of Transplantation and the American Society of Transplant Surgeons	103
The Journal of sports medicine and physical fitness	103
IEEE transactions on bio-medical engineering	103
Vox sanguinis	103
Current opinion in immunology	103
Microbios	103
Animal cognition	103
Journal of clinical epidemiology	103
Nanomedicine (London, England)	103
Euro surveillance : bulletin Europeen sur les maladies transmissibles = European communicable disease bulletin	103
Minerva medica	103
Annals of vascular surgery	103
Current genomics	103
[Nihon koshu eisei zasshi] Japanese journal of public health	103
Zhongguo xiu fu chong jian wai ke za zhi = Zhongguo xiufu chongjian waike zazhi = Chinese journal of reparative and reconstructive surgery	102
Nigerian journal of physiological sciences : official publication of the Physiological Society of Nigeria	102
Carbon balance and management	102
Reproduction (Cambridge, England)	102
Prostaglandins	102
Klinika oczna	102
Frontiers in public health	102
The journal of obstetrics and gynaecology research	102
Experimental and molecular pathology	102
Epilepsy research	102
Neural networks : the official journal of the International Neural Network Society	102
Immunological investigations	102
[truncated: 10,458 more rows]

## Sheet: Plant sci record j count
Journal	NumRecords	% total	100% - cumulative % total
Plant physiology	20584	4.88168	95.1183
PloS one	11360	2.69413	97.3059
Frontiers in plant science	9882	2.34361	97.6564
Planta	8286	1.9651	98.0349
TAG. Theoretical and applied genetics. Theoretische und angewandte Genetik	7214	1.71087	98.2891
The Plant journal : for cell and molecular biology	7128	1.69047	98.3095
Journal of experimental botany	6728	1.59561	98.4044
Plant disease	6682	1.5847	98.4153
Journal of agricultural and food chemistry	6536	1.55007	98.4499
Proceedings of the National Academy of Sciences of the United States of America	6243	1.48058	98.5194
Scientific reports	5865	1.39094	98.6091
Plant molecular biology	5588	1.32524	98.6748
The Plant cell	5197	1.23252	98.7675
The New phytologist	5003	1.18651	98.8135
Oecologia	4758	1.1284	98.8716
Plant cell reports	4595	1.08975	98.9103
The Journal of biological chemistry	4454	1.05631	98.9437
Plant physiology and biochemistry : PPB	3658	0.867528	99.1325
Plant &amp; cell physiology	3642	0.863733	99.1363
BMC plant biology	3598	0.853298	99.1467
American journal of botany	3477	0.824602	99.1754
Annals of botany	3429	0.813218	99.1868
Phytochemistry	3377	0.800886	99.1991
International journal of molecular sciences	3328	0.789265	99.2107
Methods in molecular biology (Clifton, N.J.)	3120	0.739936	99.2601
Journal of plant physiology	3111	0.737802	99.2622
Plant signaling &amp; behavior	3058	0.725232	99.2748
Tree physiology	3058	0.725232	99.2748
BMC genomics	2986	0.708157	99.2918
Applied and environmental microbiology	2807	0.665705	99.3343
Molecular plant-microbe interactions : MPMI	2746	0.651239	99.3488
Biochimica et biophysica acta	2708	0.642227	99.3578
Ying yong sheng tai xue bao = The journal of applied ecology	2701	0.640567	99.3594
Food chemistry	2696	0.639381	99.3606
Phytopathology	2512	0.595743	99.4043
Plant, cell &amp; environment	2384	0.565387	99.4346
Physiologia plantarum	2247	0.532896	99.4671
Plant science : an international journal of experimental plant biology	2242	0.531711	99.4683
Molecules (Basel, Switzerland)	1985	0.470761	99.5292
FEBS letters	1966	0.466255	99.5337
Plants (Basel, Switzerland)	1944	0.461037	99.539
Journal of bacteriology	1927	0.457005	99.543
Science (New York, N.Y.)	1914	0.453922	99.5461
Journal of chemical ecology	1863	0.441827	99.5582
Plant biology (Stuttgart, Germany)	1851	0.438981	99.561
Gene	1842	0.436847	99.5632
Genetics	1815	0.430444	99.5696
Molecular ecology	1759	0.417163	99.5828
The Science of the total environment	1745	0.413842	99.5862
Genome	1722	0.408388	99.5916
Frontiers in microbiology	1661	0.393921	99.6061
Biochemical and biophysical research communications	1649	0.391075	99.6089
Functional plant biology : FPB	1637	0.388229	99.6118
Current opinion in plant biology	1636	0.387992	99.612
Plant biotechnology journal	1621	0.384435	99.6156
Environmental pollution (Barking, Essex : 1987)	1615	0.383012	99.617
Journal of economic entomology	1613	0.382538	99.6175
The Biochemical journal	1611	0.382063	99.6179
Biochemistry	1549	0.367359	99.6326
Bioscience, biotechnology, and biochemistry	1523	0.361193	99.6388
Nucleic acids research	1512	0.358584	99.6414
Environmental science and pollution research international	1499	0.355501	99.6445
Journal of natural products	1471	0.348861	99.6511
European journal of biochemistry	1457	0.345541	99.6545
Trends in plant science	1450	0.343881	99.6561
Photosynthesis research	1440	0.341509	99.6585
Natural product research	1433	0.339849	99.6602
Genetics and molecular research : GMR	1414	0.335343	99.6647
Molecular plant pathology	1407	0.333683	99.6663
Journal of the science of food and agriculture	1364	0.323485	99.6765
Chemosphere	1334	0.31637	99.6836
Zhongguo Zhong yao za zhi = Zhongguo zhongyao zazhi = China journal of Chinese materia medica	1307	0.309967	99.69
Evolution; international journal of organic evolution	1307	0.309967	99.69
Ecology and evolution	1298	0.307832	99.6922
Ecology	1293	0.306647	99.6934
Bioresource technology	1275	0.302378	99.6976
Pest management science	1240	0.294077	99.7059
Archives of biochemistry and biophysics	1232	0.29218	99.7078
Ecotoxicology and environmental safety	1197	0.283879	99.7161
Protoplasma	1186	0.281271	99.7187
Virology	1133	0.268701	99.7313
Applied microbiology and biotechnology	1119	0.265381	99.7346
Molecular plant	1108	0.262772	99.7372
Planta medica	1092	0.258978	99.741
Current biology : CB	1092	0.258978	99.741
Archives of virology	1091	0.25874	99.7413
Molecular phylogenetics and evolution	1062	0.251863	99.7481
PeerJ	1055	0.250203	99.7498
Molecular &amp; general genetics : MGG	1054	0.249966	99.75
Molecular biology reports	1049	0.24878	99.7512
Journal of integrative plant biology	1030	0.244274	99.7557
Molecular genetics and genomics : MGG	1024	0.242851	99.7571
International journal of biological macromolecules	1011	0.239768	99.7602
Nature communications	1003	0.237871	99.7621
Journal of nematology	1002	0.237633	99.7624
Nature	971	0.230281	99.7697
Journal of plant research	943	0.223641	99.7764
The EMBO journal	925	0.219372	99.7806
Mycorrhiza	855	0.202771	99.7972
Proceedings. Biological sciences	849	0.201348	99.7987
Molecular biology and evolution	834	0.197791	99.8022
Heredity	822	0.194945	99.8051
The Journal of general virology	780	0.184984	99.815
Applied biochemistry and biotechnology	775	0.183798	99.8162
Global change biology	758	0.179767	99.8202
International journal of phytoremediation	753	0.178581	99.8214
Environmental entomology	749	0.177632	99.8224
Physiology and molecular biology of plants : an international journal of functional plant biology	739	0.175261	99.8247
Genes	733	0.173838	99.8262
FEMS microbiology letters	724	0.171703	99.8283
PLoS genetics	721	0.170992	99.829
Genetika	715	0.169569	99.8304
Current genetics	709	0.168146	99.8319
Environmental microbiology	706	0.167434	99.8326
Transgenic research	694	0.164588	99.8354
Fitoterapia	688	0.163165	99.8368
3 Biotech	687	0.162928	99.8371
Carbohydrate polymers	672	0.159371	99.8406
International journal of systematic and evolutionary microbiology	668	0.158422	99.8416
Natural product communications	667	0.158185	99.8418
Fungal genetics and biology : FG &amp; B	649	0.153916	99.8461
Microbial ecology	643	0.152493	99.8475
Plant methods	643	0.152493	99.8475
BMC evolutionary biology	643	0.152493	99.8475
Development (Cambridge, England)	631	0.149647	99.8504
FEMS microbiology ecology	626	0.148462	99.8515
Molecular microbiology	623	0.14775	99.8522
Canadian journal of microbiology	620	0.147039	99.853
Journal of applied microbiology	617	0.146327	99.8537
G3 (Bethesda, Md.)	616	0.14609	99.8539
Journal of molecular biology	613	0.145378	99.8546
Yi chuan = Hereditas	611	0.144904	99.8551
Genome announcements	607	0.143956	99.856
Journal of biotechnology	603	0.143007	99.857
Journal of virology	588	0.13945	99.8606
Journal of hazardous materials	582	0.138027	99.862
AoB PLANTS	580	0.137552	99.8624
Environmental science &amp; technology	575	0.136366	99.8636
Zeitschrift fur Naturforschung. C, Journal of biosciences	568	0.134706	99.8653
Proteomics	563	0.133521	99.8665
Biotechnology for biofuels	559	0.132572	99.8674
Chemical &amp; pharmaceutical bulletin	559	0.132572	99.8674
Mycologia	538	0.127592	99.8724
Mitochondrial DNA. Part B, Resources	533	0.126406	99.8736
Biotechnology letters	532	0.126169	99.8738
Microbiology (Reading, England)	518	0.122848	99.8772
The American naturalist	518	0.122848	99.8772
Breeding science	515	0.122137	99.8779
Functional &amp; integrative genomics	514	0.1219	99.8781
Ecology letters	510	0.120951	99.879
The Journal of cell biology	503	0.119291	99.8807
Chemistry &amp; biodiversity	503	0.119291	99.8807
Communications in agricultural and applied biological sciences	501	0.118817	99.8812
Genome biology and evolution	499	0.118342	99.8817
Journal of proteomics	495	0.117394	99.8826
Journal of Asian natural products research	493	0.116919	99.8831
Pakistan journal of biological sciences : PJBS	493	0.116919	99.8831
Zhong yao cai = Zhongyaocai = Journal of Chinese medicinal materials	492	0.116682	99.8833
The Journal of heredity	492	0.116682	99.8833
Insect biochemistry and molecular biology	486	0.115259	99.8847
World journal of microbiology &amp; biotechnology	484	0.114785	99.8852
Current microbiology	482	0.114311	99.8857
Molecules and cells	482	0.114311	99.8857
Journal of evolutionary biology	479	0.113599	99.8864
Carbohydrate research	477	0.113125	99.8869
Microbiological research	476	0.112888	99.8871
Horticulture research	472	0.111939	99.8881
Rice (New York, N.Y.)	470	0.111465	99.8885
Huan jing ke xue= Huanjing kexue	469	0.111228	99.8888
Nature plants	466	0.110516	99.8895
Journal of biochemistry	462	0.109567	99.8904
Yi chuan xue bao = Acta genetica Sinica	457	0.108382	99.8916
Philosophical transactions of the Royal Society of London. Series B, Biological sciences	451	0.106959	99.893
Journal of food science and technology	449	0.106484	99.8935
Journal of food science	442	0.104824	99.8952
Cell	440	0.10435	99.8957
Journal of molecular evolution	433	0.10269	99.8973
TheScientificWorldJournal	430	0.101978	99.898
Protein expression and purification	428	0.101504	99.8985
Virus research	428	0.101504	99.8985
Environmental monitoring and assessment	428	0.101504	99.8985
Journal of cell science	422	0.100081	99.8999
Fungal biology	416	0.0986582	99.9013
Sheng wu gong cheng xue bao = Chinese journal of biotechnology	414	0.0981838	99.9018
Journal of proteome research	410	0.0972352	99.9028
Archives of microbiology	409	0.096998	99.903
Analytical biochemistry	398	0.0943893	99.9056
The FEBS journal	397	0.0941521	99.9058
Bulletin of entomological research	395	0.0936778	99.9063
Phytochemical analysis : PCA	392	0.0929663	99.907
International journal of food microbiology	391	0.0927292	99.9073
Guang pu xue yu guang pu fen xi = Guang pu	390	0.092492	99.9075
TSitologiia i genetika	386	0.0915434	99.9085
Ecological applications : a publication of the Ecological Society of America	384	0.0910691	99.9089
Genetica	382	0.0905947	99.9094
Genomics	380	0.0901204	99.9099
Journal of chromatography. A	380	0.0901204	99.9099
Indian journal of experimental biology	379	0.0898833	99.9101
Biotechnology and bioengineering	379	0.0898833	99.9101
Food research international (Ottawa, Ont.)	374	0.0886975	99.9113
BioMed research international	374	0.0886975	99.9113
Genome biology	370	0.0877488	99.9123
Plant foods for human nutrition (Dordrecht, Netherlands)	369	0.0875117	99.9125
Journal of insect science (Online)	369	0.0875117	99.9125
Journal of photochemistry and photobiology. B, Biology	368	0.0872745	99.9127
Annual review of plant biology	368	0.0872745	99.9127
Biochimie	361	0.0856144	99.9144
Journal of bioscience and bioengineering	355	0.0841915	99.9158
Frontiers in genetics	354	0.0839543	99.916
Journal of insect physiology	352	0.08348	99.9165
Antonie van Leeuwenhoek	351	0.0832428	99.9168
Journal of environmental management	350	0.0830057	99.917
PLoS pathogens	349	0.0827685	99.9172
Journal of environmental biology	344	0.0815827	99.9184
Applications in plant sciences	338	0.0801598	99.9198
Biochemistry. Biokhimiia	335	0.0794483	99.9206
Molecular biotechnology	334	0.0792111	99.9208
Pesticide biochemistry and physiology	331	0.0784996	99.9215
Virus genes	323	0.0766024	99.9234
Biochemical genetics	321	0.076128	99.9239
Insects	320	0.0758909	99.9241
Journal of microbiology and biotechnology	320	0.0758909	99.9241
Bulletin of environmental contamination and toxicology	320	0.0758909	99.9241
Biochemical Society transactions	316	0.0749423	99.9251
Genes &amp; genetic systems	310	0.0735193	99.9265
The plant pathology journal	310	0.0735193	99.9265
Journal of applied genetics	304	0.0720963	99.9279
Microorganisms	303	0.0718592	99.9281
Journal of environmental quality	303	0.0718592	99.9281
Prikladnaia biokhimiia i mikrobiologiia	303	0.0718592	99.9281
Molecular and cellular biology	302	0.071622	99.9284
Mycological research	301	0.0713849	99.9286
Foods (Basel, Switzerland)	300	0.0711477	99.9289
Journal of basic microbiology	299	0.0709105	99.9291
Molecular ecology resources	298	0.0706734	99.9293
Anais da Academia Brasileira de Ciencias	298	0.0706734	99.9293
Zhi wu sheng li yu fen zi sheng wu xue xue bao = Journal of plant physiology and molecular biology	296	0.0701991	99.9298
The plant genome	292	0.0692504	99.9307
The ISME journal	291	0.0690133	99.931
DNA research : an international journal for rapid publication of reports on genes and genomes	291	0.0690133	99.931
International journal of biometeorology	290	0.0687761	99.9312
Toxins	290	0.0687761	99.9312
Data in brief	290	0.0687761	99.9312
Sensors (Basel, Switzerland)	287	0.0680646	99.9319
Journal of ethnopharmacology	287	0.0680646	99.9319
Genes &amp; development	286	0.0678275	99.9322
BMC genetics	284	0.0673532	99.9326
eLife	283	0.067116	99.9329
Comptes rendus biologies	282	0.0668788	99.9331
Hereditas	281	0.0666417	99.9334
Journal of theoretical biology	278	0.0659302	99.9341
Journal of the American Chemical Society	277	0.065693	99.9343
Letters in applied microbiology	275	0.0652187	99.9348
Zootaxa	275	0.0652187	99.9348
Annual review of phytopathology	273	0.0647444	99.9353
Antioxidants (Basel, Switzerland)	270	0.0640329	99.936
Journal of phycology	270	0.0640329	99.936
Journal of visualized experiments : JoVE	269	0.0637958	99.9362
Wei sheng wu xue bao = Acta microbiologica Sinica	268	0.0635586	99.9364
Journal of genetics	268	0.0635586	99.9364
Photochemistry and photobiology	267	0.0633215	99.9367
Analytical and bioanalytical chemistry	267	0.0633215	99.9367
Insect molecular biology	267	0.0633215	99.9367
Chromosome research : an international journal on the molecular, supramolecular and evolutionary aspects of chromosome biology	265	0.0628471	99.9372
Journal of environmental sciences (China)	264	0.06261	99.9374
Systematic and applied microbiology	263	0.0623728	99.9376
Nature genetics	263	0.0623728	99.9376
Acta biochimica Polonica	262	0.0621357	99.9379
BMC microbiology	261	0.0618985	99.9381
Lipids	258	0.061187	99.9388
Organic letters	257	0.0609499	99.9391
Journal of genetics and genomics = Yi chuan xue bao	256	0.0607127	99.9393
Mycopathologia	254	0.0602384	99.9398
Saudi journal of biological sciences	253	0.0600012	99.94
Genome research	251	0.0595269	99.9405
Rapid communications in mass spectrometry : RCM	251	0.0595269	99.9405
Yao xue xue bao = Acta pharmaceutica Sinica	250	0.0592898	99.9407
Developmental biology	250	0.0592898	99.9407
Microbiology resource announcements	247	0.0585783	99.9414
Revista de biologia tropical	246	0.0583411	99.9417
Neotropical entomology	245	0.058104	99.9419
Brazilian journal of microbiology : [publication of the Brazilian Society for Microbiology]	245	0.058104	99.9419
Acta biologica Hungarica	244	0.0578668	99.9421
BMC research notes	244	0.0578668	99.9421
Food and chemical toxicology : an international journal published for the British Industrial Biological Research Association	243	0.0576296	99.9424
Cytogenetic and genome research	242	0.0573925	99.9426
Electrophoresis	242	0.0573925	99.9426
Biophysical journal	240	0.0569182	99.9431
Analytical chemistry	239	0.056681	99.9433
Ecotoxicology (London, England)	239	0.056681	99.9433
Genetics and molecular biology	238	0.0564438	99.9436
Science in China. Series C, Life sciences	235	0.0557324	99.9443
Biological trace element research	235	0.0557324	99.9443
Journal of virological methods	234	0.0554952	99.9445
Phytotherapy research : PTR	233	0.0552581	99.9447
Current opinion in biotechnology	232	0.0550209	99.945
Bioorganic &amp; medicinal chemistry letters	232	0.0550209	99.945
Archives of insect biochemistry and physiology	231	0.0547837	99.9452
Environmental toxicology and chemistry	230	0.0545466	99.9455
Viruses	227	0.0538351	99.9462
Botanical studies	227	0.0538351	99.9462
The Journal of experimental biology	225	0.0533608	99.9466
Plant direct	224	0.0531236	99.9469
Nature biotechnology	222	0.0526493	99.9474
Experimental &amp; applied acarology	222	0.0526493	99.9474
Biotechnology advances	222	0.0526493	99.9474
Journal of environmental science and health. Part. B, Pesticides, food contaminants, and agricultural wastes	221	0.0524121	99.9476
Brazilian journal of biology = Revista brasleira de biologia	220	0.052175	99.9478
Trends in ecology &amp; evolution	219	0.0519378	99.9481
Biomolecules	215	0.0509892	99.949
Journal of Zhejiang University. Science. B	213	0.0505149	99.9495
Journal of biosciences	210	0.0498034	99.9502
Journal of environmental radioactivity	209	0.0495662	99.9504
Biological &amp; pharmaceutical bulletin	209	0.0495662	99.9504
Evolutionary applications	209	0.0495662	99.9504
Journal of industrial microbiology &amp; biotechnology	209	0.0495662	99.9504
Mutation research	208	0.0493291	99.9507
Chromosoma	208	0.0493291	99.9507
Journal of separation science	207	0.0490919	99.9509
Biology letters	207	0.0490919	99.9509
Bioorganic &amp; medicinal chemistry	207	0.0490919	99.9509
Cryo letters	203	0.0481433	99.9519
Mycobiology	202	0.0479061	99.9521
Talanta	201	0.047669	99.9523
Biokhimiia (Moscow, Russia)	200	0.0474318	99.9526
SpringerPlus	200	0.0474318	99.9526
Journal of food protection	199	0.0471946	99.9528
Developmental cell	199	0.0471946	99.9528
Heliyon	197	0.0467203	99.9533
Eukaryotic cell	196	0.0464832	99.9535
Science China. Life sciences	196	0.0464832	99.9535
Die Naturwissenschaften	194	0.0460089	99.954
PhytoKeys	193	0.0457717	99.9542
Folia microbiologica	192	0.0455345	99.9545
BMC bioinformatics	192	0.0455345	99.9545
Journal of pharmaceutical and biomedical analysis	190	0.0450602	99.9549
Advances in space research : the official journal of the Committee on Space Research (COSPAR)	185	0.0438744	99.9561
Molecular &amp; cellular proteomics : MCP	184	0.0436373	99.9564
Molekuliarnaia biologiia	183	0.0434001	99.9566
Molecular biology of the cell	182	0.0431629	99.9568
Mitochondrial DNA. Part A, DNA mapping, sequencing, and analysis	181	0.0429258	99.9571
RNA (New York, N.Y.)	180	0.0426886	99.9573
Izvestiia Akademii nauk. Seriia biologicheskaia	179	0.0424515	99.9575
Biotechnology progress	178	0.0422143	99.9578
mBio	177	0.0419771	99.958
Enzyme and microbial technology	177	0.0419771	99.958
Plant biotechnology (Tokyo, Japan)	177	0.0419771	99.958
European journal of cell biology	175	0.0415028	99.9585
PLoS biology	175	0.0415028	99.9585
Insect science	174	0.0412657	99.9587
Journal of microbiology (Seoul, Korea)	174	0.0412657	99.9587
BMC biotechnology	173	0.0410285	99.959
Journal of invertebrate pathology	172	0.0407914	99.9592
Metabolic engineering	171	0.0405542	99.9594
Journal of natural medicines	170	0.040317	99.9597
Cell research	170	0.040317	99.9597
Protein and peptide letters	167	0.0396056	99.9604
International journal of food sciences and nutrition	167	0.0396056	99.9604
Marine pollution bulletin	165	0.0391312	99.9609
Mikrobiologiia	165	0.0391312	99.9609
Trends in genetics : TIG	165	0.0391312	99.9609
BioEssays : news and reviews in molecular, cellular and developmental biology	164	0.0388941	99.9611
Microbes and environments	163	0.0386569	99.9613
Bioinformatics (Oxford, England)	163	0.0386569	99.9613
Acta crystallographica. Section D, Biological crystallography	162	0.0384198	99.9616
Indian journal of biochemistry &amp; biophysics	161	0.0381826	99.9618
Organic &amp; biomolecular chemistry	160	0.0379454	99.9621
Protein science : a publication of the Protein Society	160	0.0379454	99.9621
Frontiers in physiology	160	0.0379454	99.9621
Amino acids	159	0.0377083	99.9623
Archives of pharmacal research	159	0.0377083	99.9623
Cellular and molecular life sciences : CMLS	159	0.0377083	99.9623
Journal of chromatography. B, Analytical technologies in the biomedical and life sciences	158	0.0374711	99.9625
DNA sequence : the journal of DNA sequencing and mapping	158	0.0374711	99.9625
Microbial cell factories	158	0.0374711	99.9625
Bioinformation	158	0.0374711	99.9625
Spectrochimica acta. Part A, Molecular and biomolecular spectroscopy	155	0.0367596	99.9632
Chembiochem : a European journal of chemical biology	155	0.0367596	99.9632
Research in microbiology	152	0.0360482	99.964
Tsitologiia	151	0.035811	99.9642
BMC biology	150	0.0355739	99.9644
Biotechnology and applied biochemistry	149	0.0353367	99.9647
The journal of physical chemistry. B	149	0.0353367	99.9647
The Journal of animal ecology	149	0.0353367	99.9647
Mycotoxin research	148	0.0350995	99.9649
Virology journal	147	0.0348624	99.9651
Glycobiology	146	0.0346252	99.9654
AMB Express	146	0.0346252	99.9654
Food science &amp; nutrition	145	0.0343881	99.9656
Comparative biochemistry and physiology. Part B, Biochemistry &amp; molecular biology	144	0.0341509	99.9658
Food &amp; function	144	0.0341509	99.9658
Seminars in cell &amp; developmental biology	143	0.0339137	99.9661
Journal of microbiological methods	138	0.0327279	99.9673
Plant reproduction	138	0.0327279	99.9673
The Journal of organic chemistry	138	0.0327279	99.9673
International journal of genomics	136	0.0322536	99.9677
Biological chemistry	136	0.0322536	99.9677
Methods in enzymology	136	0.0322536	99.9677
Biomacromolecules	135	0.0320165	99.968
Free radical biology &amp; medicine	135	0.0320165	99.968
Pharmaceutical biology	134	0.0317793	99.9682
Systematic biology	134	0.0317793	99.9682
Marine drugs	133	0.0315422	99.9685
Advances in experimental medicine and biology	133	0.0315422	99.9685
Journal of animal science	131	0.0310678	99.9689
International journal of environmental research and public health	131	0.0310678	99.9689
Biofizika	131	0.0310678	99.9689
Metabolites	130	0.0308307	99.9692
Journal of bioenergetics and biomembranes	130	0.0308307	99.9692
Pakistan journal of pharmaceutical sciences	130	0.0308307	99.9692
The Journal of antibiotics	129	0.0305935	99.9694
Acta crystallographica. Section F, Structural biology and crystallization communications	129	0.0305935	99.9694
Analytica chimica acta	129	0.0305935	99.9694
Photochemical &amp; photobiological sciences : Official journal of the European Photochemistry Association and the European Society for Photobiology	129	0.0305935	99.9694
The Journal of general physiology	128	0.0303564	99.9696
Evidence-based complementary and alternative medicine : eCAM	127	0.0301192	99.9699
Journal of AOAC International	127	0.0301192	99.9699
Die Nahrung	127	0.0301192	99.9699
Food additives &amp; contaminants. Part A, Chemistry, analysis, control, exposure &amp; risk assessment	126	0.029882	99.9701
Proteins	126	0.029882	99.9701
Toxicon : official journal of the International Society on Toxinology	125	0.0296449	99.9704
Environmental microbiology reports	125	0.0296449	99.9704
Critical reviews in biotechnology	125	0.0296449	99.9704
RNA biology	124	0.0294077	99.9706
Cellular and molecular biology (Noisy-le-Grand, France)	123	0.0291706	99.9708
Magnetic resonance in chemistry : MRC	123	0.0291706	99.9708
Acta virologica	122	0.0289334	99.9711
Biotechnology journal	121	0.0286962	99.9713
Angewandte Chemie (International ed. in English)	121	0.0286962	99.9713
Science advances	121	0.0286962	99.9713
The Journal of membrane biology	120	0.0284591	99.9715
Shi yan sheng wu xue bao	119	0.0282219	99.9718
Biometals : an international journal on the role of metal ions in biology, biochemistry, and medicine	119	0.0282219	99.9718
Ontogenez	119	0.0282219	99.9718
FEMS yeast research	119	0.0282219	99.9718
Microbial pathogenesis	118	0.0279848	99.972
Journal of pineal research	118	0.0279848	99.972
Phytomedicine : international journal of phytotherapy and phytopharmacology	118	0.0279848	99.972
Acta biochimica et biophysica Sinica	118	0.0279848	99.972
Communicative &amp; integrative biology	117	0.0277476	99.9723
ZooKeys	117	0.0277476	99.9723
Molecular breeding : new strategies in plant improvement	117	0.0277476	99.9723
BMC ecology	116	0.0275104	99.9725
Aquatic toxicology (Amsterdam, Netherlands)	116	0.0275104	99.9725
Archives of environmental contamination and toxicology	114	0.0270361	99.973
Microscopy research and technique	114	0.0270361	99.973
ACS omega	113	0.026799	99.9732
Current opinion in genetics &amp; development	113	0.026799	99.9732
Journal of structural biology	113	0.026799	99.9732
Cellular &amp; molecular biology letters	113	0.026799	99.9732
Biochemistry and molecular biology international	112	0.0265618	99.9734
Autophagy	112	0.0265618	99.9734
Mikrobiolohichnyi zhurnal (Kiev, Ukraine : 1993)	112	0.0265618	99.9734
Structure (London, England : 1993)	112	0.0265618	99.9734
Indian journal of microbiology	112	0.0265618	99.9734
Annual review of plant physiology and plant molecular biology	112	0.0265618	99.9734
Plant diversity	111	0.0263247	99.9737
Experimental cell research	111	0.0263247	99.9737
Molecular and biochemical parasitology	111	0.0263247	99.9737
Die Pharmazie	111	0.0263247	99.9737
Royal Society open science	110	0.0260875	99.9739
Preparative biochemistry &amp; biotechnology	109	0.0258503	99.9741
Zeitschrift fur Lebensmittel-Untersuchung und -Forschung	109	0.0258503	99.9741
Chemistry (Weinheim an der Bergstrasse, Germany)	109	0.0258503	99.9741
Trends in biotechnology	108	0.0256132	99.9744
Journal of food biochemistry	108	0.0256132	99.9744
Yeast (Chichester, England)	107	0.025376	99.9746
Genes &amp; genomics	107	0.025376	99.9746
Genomics data	107	0.025376	99.9746
Journal of mass spectrometry : JMS	105	0.0249017	99.9751
Microbial biotechnology	105	0.0249017	99.9751
Journal of oleo science	105	0.0249017	99.9751
Communications biology	105	0.0249017	99.9751
Environmental geochemistry and health	104	0.0246645	99.9753
Food science and biotechnology	104	0.0246645	99.9753
Development genes and evolution	104	0.0246645	99.9753
New biotechnology	103	0.0244274	99.9756
Critical reviews in food science and nutrition	102	0.0241902	99.9758
Journal of medicinal food	102	0.0241902	99.9758
GigaScience	102	0.0241902	99.9758
Cell biology international	101	0.0239531	99.976
Cells	101	0.0239531	99.976
Biology	101	0.0239531	99.976
Biological research	101	0.0239531	99.976
Archivos latinoamericanos de nutricion	100	0.0237159	99.9763
F1000Research	100	0.0237159	99.9763
ACS chemical biology	100	0.0237159	99.9763
Journal of general microbiology	99	0.0234787	99.9765
Metallomics : integrated biometal science	99	0.0234787	99.9765
Nature protocols	99	0.0234787	99.9765
The Journal of allergy and clinical immunology	99	0.0234787	99.9765
The protein journal	97	0.0230044	99.977
Journal of dairy science	97	0.0230044	99.977
Journal of inorganic biochemistry	97	0.0230044	99.977
The International journal of developmental biology	97	0.0230044	99.977
Cryobiology	96	0.0227673	99.9772
Peptides	96	0.0227673	99.9772
Food microbiology	96	0.0227673	99.9772
The Analyst	96	0.0227673	99.9772
Bio Systems	95	0.0225301	99.9775
Journal, genetic engineering &amp; biotechnology	95	0.0225301	99.9775
Database : the journal of biological databases and curation	95	0.0225301	99.9775
Extremophiles : life under extreme conditions	94	0.0222929	99.9777
Bioprocess and biosystems engineering	94	0.0222929	99.9777
Environmental management	94	0.0222929	99.9777
Current opinion in microbiology	94	0.0222929	99.9777
Persoonia	93	0.0220558	99.9779
Symposia of the Society for Experimental Biology	93	0.0220558	99.9779
Annals of the New York Academy of Sciences	93	0.0220558	99.9779
BioTechniques	93	0.0220558	99.9779
Marine environmental research	92	0.0218186	99.9782
Chemico-biological interactions	92	0.0218186	99.9782
Frontiers in bioengineering and biotechnology	92	0.0218186	99.9782
EMBO reports	91	0.0215815	99.9784
Biological reviews of the Cambridge Philosophical Society	91	0.0215815	99.9784
Molecular and cellular biochemistry	90	0.0213443	99.9787
Food additives and contaminants	90	0.0213443	99.9787
Sexual plant reproduction	90	0.0213443	99.9787
Nature chemical biology	89	0.0211072	99.9789
Bioorganic chemistry	88	0.02087	99.9791
Bioscience reports	88	0.02087	99.9791
Cell host &amp; microbe	87	0.0206328	99.9794
Journal of fungi (Basel, Switzerland)	87	0.0206328	99.9794
Parasitology research	87	0.0206328	99.9794
Pharmacognosy magazine	87	0.0206328	99.9794
Biotechnology reports (Amsterdam, Netherlands)	87	0.0206328	99.9794
The Journal of eukaryotic microbiology	87	0.0206328	99.9794
Colloids and surfaces. B, Biointerfaces	87	0.0206328	99.9794
The British journal of nutrition	87	0.0206328	99.9794
Molecular cell	86	0.0203957	99.9796
Journal of microscopy	86	0.0203957	99.9796
Ancient science of life	86	0.0203957	99.9796
PLoS computational biology	85	0.0201585	99.9798
The Journal of general and applied microbiology	85	0.0201585	99.9798
The Journal of nutrition	85	0.0201585	99.9798
Pathogens (Basel, Switzerland)	84	0.0199214	99.9801
The American journal of physiology	84	0.0199214	99.9801
Computational biology and chemistry	84	0.0199214	99.9801
International archives of allergy and immunology	84	0.0199214	99.9801
Current protein &amp; peptide science	84	0.0199214	99.9801
Protist	83	0.0196842	99.9803
MicrobiologyOpen	83	0.0196842	99.9803
ACS synthetic biology	83	0.0196842	99.9803
Journal of lipid research	83	0.0196842	99.9803
Fen zi xi bao sheng wu xue bao = Journal of molecular cell biology	83	0.0196842	99.9803
Nature ecology &amp; evolution	83	0.0196842	99.9803
Metabolomics : Official journal of the Metabolomic Society	83	0.0196842	99.9803
Journal of biomolecular structure &amp; dynamics	82	0.019447	99.9806
Journal of ginseng research	82	0.019447	99.9806
Journal of nutritional science and vitaminology	82	0.019447	99.9806
Journal of the Royal Society, Interface	81	0.0192099	99.9808
Conservation biology : the journal of the Society for Conservation Biology	81	0.0192099	99.9808
Journal of plant growth regulation	81	0.0192099	99.9808
Revista Argentina de microbiologia	81	0.0192099	99.9808
Traffic (Copenhagen, Denmark)	81	0.0192099	99.9808
Current opinion in insect science	81	0.0192099	99.9808
Biochimica et biophysica acta. Bioenergetics	80	0.0189727	99.981
Steroids	80	0.0189727	99.981
Chemistry &amp; biology	80	0.0189727	99.981
The arabidopsis book	80	0.0189727	99.981
FASEB journal : official publication of the Federation of American Societies for Experimental Biology	80	0.0189727	99.981
Se pu = Chinese journal of chromatography	80	0.0189727	99.981
Applied microbiology	79	0.0187356	99.9813
Free radical research	79	0.0187356	99.9813
Water science and technology : a journal of the International Association on Water Pollution Research	79	0.0187356	99.9813
Current genomics	78	0.0184984	99.9815
Water research	77	0.0182612	99.9817
Environmental technology	77	0.0182612	99.9817
Scientific data	77	0.0182612	99.9817
BMC complementary and alternative medicine	76	0.0180241	99.982
Trends in cell biology	76	0.0180241	99.982
Mededelingen (Rijksuniversiteit te Gent. Fakulteit van de Landbouwkundige en Toegepaste Biologische Wetenschappen)	75	0.0177869	99.9822
International journal of plant sciences	75	0.0177869	99.9822
Biochemistry and cell biology = Biochimie et biologie cellulaire	75	0.0177869	99.9822
Trends in microbiology	74	0.0175498	99.9825
Micron (Oxford, England : 1993)	74	0.0175498	99.9825
Bioorganicheskaia khimiia	74	0.0175498	99.9825
Current protocols in plant biology	74	0.0175498	99.9825
Acta crystallographica. Section F, Structural biology communications	74	0.0175498	99.9825
Chemical communications (Cambridge, England)	74	0.0175498	99.9825
Antimicrobial agents and chemotherapy	74	0.0175498	99.9825
Plasmid	73	0.0173126	99.9827
Environmental biosafety research	73	0.0173126	99.9827
Nutrients	73	0.0173126	99.9827
Allergy	72	0.0170754	99.9829
Standards in genomic sciences	72	0.0170754	99.9829
Zhurnal obshchei biologii	72	0.0170754	99.9829
Journal of environmental science and health. Part A, Toxic/hazardous substances &amp; environmental engineering	72	0.0170754	99.9829
Biopolymers	72	0.0170754	99.9829
Chinese journal of natural medicines	72	0.0170754	99.9829
Mitochondrion	72	0.0170754	99.9829
Journal of enzyme inhibition and medicinal chemistry	72	0.0170754	99.9829
Experientia	71	0.0168383	99.9832
International review of cytology	71	0.0168383	99.9832
Journal of biochemistry and molecular biology	71	0.0168383	99.9832
Clinical and experimental allergy : journal of the British Society for Allergy and Clinical Immunology	71	0.0168383	99.9832
Journal of chromatographic science	71	0.0168383	99.9832
Molecular nutrition &amp; food research	71	0.0168383	99.9832
Infection and immunity	71	0.0168383	99.9832
Genomics, proteomics &amp; bioinformatics	70	0.0166011	99.9834
Biosensors &amp; bioelectronics	70	0.0166011	99.9834
Studies in mycology	70	0.0166011	99.9834
Molecular bioSystems	70	0.0166011	99.9834
Environmental and experimental botany	70	0.0166011	99.9834
DNA and cell biology	70	0.0166011	99.9834
Marine biotechnology (New York, N.Y.)	69	0.016364	99.9836
Langmuir : the ACS journal of surfaces and colloids	69	0.016364	99.9836
Glycoconjugate journal	69	0.016364	99.9836
Biomedical chromatography : BMC	69	0.016364	99.9836
Frontiers in chemistry	68	0.0161268	99.9839
Postepy biochemii	68	0.0161268	99.9839
Cell motility and the cytoskeleton	68	0.0161268	99.9839
Cell reports	68	0.0161268	99.9839
Journal of protein chemistry	67	0.0158897	99.9841
Omics : a journal of integrative biology	67	0.0158897	99.9841
GM crops &amp; food	67	0.0158897	99.9841
Annual review of genetics	67	0.0158897	99.9841
Cellular microbiology	66	0.0156525	99.9843
Isotopes in environmental and health studies	66	0.0156525	99.9843
IMA fungus	66	0.0156525	99.9843
Natural product reports	66	0.0156525	99.9843
Nitric oxide : biology and chemistry	66	0.0156525	99.9843
Food science and technology international = Ciencia y tecnologia de los alimentos internacional	65	0.0154153	99.9846
Biochemical pharmacology	65	0.0154153	99.9846
Zeitschrift fur Naturforschung. Section C, Biosciences	65	0.0154153	99.9846
Crop science	65	0.0154153	99.9846
International journal of plant genomics	65	0.0154153	99.9846
Canadian journal of biochemistry	64	0.0151782	99.9848
Microbiome	64	0.0151782	99.9848
Biotechnic &amp; histochemistry : official publication of the Biological Stain Commission	64	0.0151782	99.9848
Integrative and comparative biology	63	0.014941	99.9851
Annual review of entomology	63	0.014941	99.9851
Polymers	63	0.014941	99.9851
Ambio	62	0.0147039	99.9853
Acta poloniae pharmaceutica	62	0.0147039	99.9853
Chemical research in toxicology	62	0.0147039	99.9853
Antioxidants &amp; redox signaling	61	0.0144667	99.9855
The Biological bulletin	61	0.0144667	99.9855
Proteome science	61	0.0144667	99.9855
International microbiology : the official journal of the Spanish Society for Microbiology	61	0.0144667	99.9855
Comptes rendus de l'Academie des sciences. Serie III, Sciences de la vie	61	0.0144667	99.9855
Mobile DNA	60	0.0142295	99.9858
Yakugaku zasshi : Journal of the Pharmaceutical Society of Japan	60	0.0142295	99.9858
Radiatsionnaia biologiia, radioecologiia	60	0.0142295	99.9858
Ukrains'kyi biokhimichnyi zhurnal (1999 )	60	0.0142295	99.9858
Current topics in developmental biology	60	0.0142295	99.9858
Physical chemistry chemical physics : PCCP	59	0.0139924	99.986
Progress in lipid research	59	0.0139924	99.986
IUBMB life	58	0.0137552	99.9862
BMB reports	58	0.0137552	99.9862
Evolution &amp; development	58	0.0137552	99.9862
Evolutionary bioinformatics online	58	0.0137552	99.9862
The journal of histochemistry and cytochemistry : official journal of the Histochemistry Society	58	0.0137552	99.9862
Cell stress &amp; chaperones	57	0.0135181	99.9865
Nature reviews. Genetics	57	0.0135181	99.9865
Journal of neurochemistry	57	0.0135181	99.9865
Biology open	56	0.0132809	99.9867
Chinese journal of biotechnology	56	0.0132809	99.9867
Pharmacognosy research	56	0.0132809	99.9867
Cancer research	56	0.0132809	99.9867
Asian Pacific journal of tropical biomedicine	56	0.0132809	99.9867
Environment international	56	0.0132809	99.9867
Uchu Seibutsu Kagaku	56	0.0132809	99.9867
Experimental parasitology	56	0.0132809	99.9867
MycoKeys	55	0.0130437	99.987
Journal of molecular microbiology and biotechnology	55	0.0130437	99.987
Sheng wu hua xue yu sheng wu wu li xue bao Acta biochimica et biophysica Sinica	55	0.0130437	99.987
International review of cell and molecular biology	55	0.0130437	99.987
BioFactors (Oxford, England)	54	0.0128066	99.9872
BMC systems biology	54	0.0128066	99.9872
Comparative biochemistry and physiology. Part A, Molecular &amp; integrative physiology	54	0.0128066	99.9872
Journal of gravitational physiology : a journal of the International Society for Gravitational Physiology	54	0.0128066	99.9872
FEBS open bio	53	0.0125694	99.9874
African journal of traditional, complementary, and alternative medicines : AJTCAM	53	0.0125694	99.9874
Annual review of cell and developmental biology	53	0.0125694	99.9874
The Journal of pharmacy and pharmacology	53	0.0125694	99.9874
Current opinion in cell biology	53	0.0125694	99.9874
Advances in biochemical engineering/biotechnology	53	0.0125694	99.9874
Sub-cellular biochemistry	52	0.0123323	99.9877
Current pharmaceutical biotechnology	52	0.0123323	99.9877
Theoretical population biology	52	0.0123323	99.9877
Fish &amp; shellfish immunology	52	0.0123323	99.9877
Journal of cellular physiology	52	0.0123323	99.9877
Analytical sciences : the international journal of the Japan Society for Analytical Chemistry	52	0.0123323	99.9877
Inorganic chemistry	52	0.0123323	99.9877
Brazilian journal of medical and biological research = Revista brasileira de pesquisas medicas e biologicas	52	0.0123323	99.9877
Nature cell biology	52	0.0123323	99.9877
Briefings in bioinformatics	51	0.0120951	99.9879
Polish journal of microbiology	51	0.0120951	99.9879
Applied spectroscopy	51	0.0120951	99.9879
Integrative zoology	51	0.0120951	99.9879
Journal of immunology (Baltimore, Md. : 1950)	51	0.0120951	99.9879
Journal of medicinal chemistry	50	0.011858	99.9881
Cytobios	50	0.011858	99.9881
Oxidative medicine and cellular longevity	50	0.011858	99.9881
International journal of systematic bacteriology	50	0.011858	99.9881
Bulletin of mathematical biology	50	0.011858	99.9881
Journal of biomedicine &amp; biotechnology	50	0.011858	99.9881
Chirality	50	0.011858	99.9881
Molecular immunology	50	0.011858	99.9881
Zoological science	49	0.0116208	99.9884
ACS applied materials &amp; interfaces	49	0.0116208	99.9884
Science signaling	49	0.0116208	99.9884
Bioengineered	48	0.0113836	99.9886
iScience	48	0.0113836	99.9886
Environmental research	48	0.0113836	99.9886
Plant and soil	48	0.0113836	99.9886
International journal for parasitology	48	0.0113836	99.9886
Current issues in molecular biology	47	0.0111465	99.9889
Frontiers in pharmacology	47	0.0111465	99.9889
Chemistry Central journal	47	0.0111465	99.9889
Biophysical chemistry	47	0.0111465	99.9889
Cold Spring Harbor symposia on quantitative biology	47	0.0111465	99.9889
Preventive nutrition and food science	47	0.0111465	99.9889
General physiology and biophysics	47	0.0111465	99.9889
Materials (Basel, Switzerland)	47	0.0111465	99.9889
Food technology and biotechnology	47	0.0111465	99.9889
Biochemistry international	47	0.0111465	99.9889
Revista iberoamericana de micologia	47	0.0111465	99.9889
Genetical research	47	0.0111465	99.9889
Chemistry and physics of lipids	47	0.0111465	99.9889
Briefings in functional genomics	47	0.0111465	99.9889
Trends in biochemical sciences	46	0.0109093	99.9891
Marine genomics	46	0.0109093	99.9891
Carcinogenesis	46	0.0109093	99.9891
International archives of allergy and applied immunology	46	0.0109093	99.9891
FEMS microbiology reviews	46	0.0109093	99.9891
Parasitology	46	0.0109093	99.9891
Intervirology	46	0.0109093	99.9891
Oncogene	46	0.0109093	99.9891
Acta microbiologica Polonica	46	0.0109093	99.9891
Genes to cells : devoted to molecular &amp; cellular mechanisms	45	0.0106722	99.9893
Life sciences	45	0.0106722	99.9893
Journal of cellular biochemistry	45	0.0106722	99.9893
Developmental genetics	45	0.0106722	99.9893
Comparative and functional genomics	45	0.0106722	99.9893
Comparative cytogenetics	45	0.0106722	99.9893
Cell calcium	45	0.0106722	99.9893
Infection, genetics and evolution : journal of molecular epidemiology and evolutionary genetics in infectious diseases	45	0.0106722	99.9893
Tropical life sciences research	44	0.010435	99.9896
Proteomes	44	0.010435	99.9896
Annual review of microbiology	44	0.010435	99.9896
Natural products and bioprospecting	44	0.010435	99.9896
Biocell : official journal of the Sociedades Latinoamericanas de Microscopia Electronica ... et. al	44	0.010435	99.9896
Journal of molecular modeling	44	0.010435	99.9896
Applied optics	44	0.010435	99.9896
mSystems	44	0.010435	99.9896
Waste management (New York, N.Y.)	43	0.0101978	99.9898
Journal of pesticide science	43	0.0101978	99.9898
Environmental health perspectives	43	0.0101978	99.9898
Current medicinal chemistry	43	0.0101978	99.9898
International journal of biological sciences	43	0.0101978	99.9898
Acta scientiarum polonorum. Technologia alimentaria	43	0.0101978	99.9898
Microscopy and microanalysis : the official journal of Microscopy Society of America, Microbeam Analysis Society, Microscopical Society of Canada	43	0.0101978	99.9898
Ceska a Slovenska farmacie : casopis Ceske farmaceuticke spolecnosti a Slovenske farmaceuticke spolecnosti	43	0.0101978	99.9898
Virusdisease	43	0.0101978	99.9898
BMC molecular biology	43	0.0101978	99.9898
Methods (San Diego, Calif.)	43	0.0101978	99.9898
Journal - Association of Official Analytical Chemists	43	0.0101978	99.9898
Asian Pacific journal of tropical medicine	43	0.0101978	99.9898
GM crops	42	0.00996068	99.99
Zentralblatt fur Bakteriologie, Parasitenkunde, Infektionskrankheiten und Hygiene. Zweite naturwissenschaftliche Abteilung: Mikrobiologie der Landwirtschaft der Technologie und des Umweltschutzes	42	0.00996068	99.99
The journal of physical chemistry letters	41	0.00972352	99.9903
ChemSusChem	41	0.00972352	99.9903
The international journal of biochemistry &amp; cell biology	41	0.00972352	99.9903
Pflugers Archiv : European journal of physiology	41	0.00972352	99.9903
Toxicology letters	41	0.00972352	99.9903
Biological chemistry Hoppe-Seyler	41	0.00972352	99.9903
Doklady. Biochemistry and biophysics	41	0.00972352	99.9903
EvoDevo	40	0.00948636	99.9905
Cold Spring Harbor perspectives in biology	40	0.00948636	99.9905
Comparative biochemistry and physiology. Toxicology &amp; pharmacology : CBP	40	0.00948636	99.9905
Journal of fluorescence	40	0.00948636	99.9905
Developmental and comparative immunology	40	0.00948636	99.9905
Ciba Foundation symposium	40	0.00948636	99.9905
Journal of environmental monitoring : JEM	40	0.00948636	99.9905
International journal of radiation biology	40	0.00948636	99.9905
Shokuhin eiseigaku zasshi. Journal of the Food Hygienic Society of Japan	40	0.00948636	99.9905
Current topics in microbiology and immunology	40	0.00948636	99.9905
Journal of comparative physiology. B, Biochemical, systemic, and environmental physiology	39	0.0092492	99.9908
Environmental toxicology	39	0.0092492	99.9908
Bio/technology (Nature Publishing Company)	39	0.0092492	99.9908
Scientifica	39	0.0092492	99.9908
Biochemical systematics and ecology	39	0.0092492	99.9908
Journal of analytical methods in chemistry	39	0.0092492	99.9908
Microbiology and molecular biology reviews : MMBR	38	0.00901204	99.991
Mini reviews in medicinal chemistry	38	0.00901204	99.991
Journal of biological inorganic chemistry : JBIC : a publication of the Society of Biological Inorganic Chemistry	38	0.00901204	99.991
Biochimica et biophysica acta. Gene regulatory mechanisms	38	0.00901204	99.991
Journal of the American Society for Mass Spectrometry	38	0.00901204	99.991
Journal of pharmaceutical sciences	38	0.00901204	99.991
Luminescence : the journal of biological and chemical luminescence	38	0.00901204	99.991
Mycology	38	0.00901204	99.991
Radiation and environmental biophysics	38	0.00901204	99.991
Biology of the cell	37	0.00877488	99.9912
Biodegradation	37	0.00877488	99.9912
Essays in biochemistry	37	0.00877488	99.9912
Cell structure and function	37	0.00877488	99.9912
Journal of trace elements in medicine and biology : organ of the Society for Minerals and Trace Elements (GMS)	37	0.00877488	99.9912
Journal of chromatography	37	0.00877488	99.9912
Dalton transactions (Cambridge, England : 2003)	37	0.00877488	99.9912
Current opinion in structural biology	37	0.00877488	99.9912
Journal of nanoscience and nanotechnology	37	0.00877488	99.9912
Journal of food and drug analysis	37	0.00877488	99.9912
mSphere	37	0.00877488	99.9912
Computational and structural biotechnology journal	37	0.00877488	99.9912
Mechanisms of development	37	0.00877488	99.9912
Indian journal of pharmaceutical sciences	37	0.00877488	99.9912
Interdisciplinary sciences, computational life sciences	37	0.00877488	99.9912
Plant communications	37	0.00877488	99.9912
Protein engineering	37	0.00877488	99.9912
Methods in cell biology	36	0.00853772	99.9915
Mitochondrial DNA	36	0.00853772	99.9915
Iranian journal of pharmaceutical research : IJPR	36	0.00853772	99.9915
BMC biochemistry	36	0.00853772	99.9915
Genesis (New York, N.Y. : 2000)	35	0.00830057	99.9917
In vitro cellular &amp; developmental biology. Plant : journal of the Tissue Culture Association	35	0.00830057	99.9917
Toxicology and industrial health	35	0.00830057	99.9917
The Journal of ecology	35	0.00830057	99.9917
Acta microbiologica et immunologica Hungarica	35	0.00830057	99.9917
Science's STKE : signal transduction knowledge environment	35	0.00830057	99.9917
Hoppe-Seyler's Zeitschrift fur physiologische Chemie	35	0.00830057	99.9917
Journal of advanced research	35	0.00830057	99.9917
Plant molecular biology reporter	35	0.00830057	99.9917
Biomolecular NMR assignments	35	0.00830057	99.9917
Life (Basel, Switzerland)	35	0.00830057	99.9917
Gene expression patterns : GEP	35	0.00830057	99.9917
Molecular systems biology	35	0.00830057	99.9917
Applied radiation and isotopes : including data, instrumentation and methods for use in agriculture, industry and medicine	35	0.00830057	99.9917
Genetics research	34	0.00806341	99.9919
Nature reviews. Microbiology	34	0.00806341	99.9919
Nature structural biology	34	0.00806341	99.9919
Bioelectrochemistry (Amsterdam, Netherlands)	34	0.00806341	99.9919
Novartis Foundation symposium	34	0.00806341	99.9919
Biodiversity data journal	34	0.00806341	99.9919
Journal of animal physiology and animal nutrition	34	0.00806341	99.9919
American journal of primatology	34	0.00806341	99.9919
Poultry science	34	0.00806341	99.9919
Biomedicine &amp; pharmacotherapy = Biomedecine &amp; pharmacotherapie	34	0.00806341	99.9919
Natural product letters	34	0.00806341	99.9919
International journal of medicinal mushrooms	34	0.00806341	99.9919
Critical reviews in microbiology	34	0.00806341	99.9919
EFSA journal. European Food Safety Authority	34	0.00806341	99.9919
Tissue &amp; cell	34	0.00806341	99.9919
Carbon balance and management	34	0.00806341	99.9919
Biology direct	33	0.00782625	99.9922
DNA repair	33	0.00782625	99.9922
HortScience : a publication of the American Society for Horticultural Science	33	0.00782625	99.9922
International journal of microbiology	33	0.00782625	99.9922
Natural toxins	33	0.00782625	99.9922
Epigenetics	33	0.00782625	99.9922
Advances in virus research	33	0.00782625	99.9922
The American journal of Chinese medicine	33	0.00782625	99.9922
Biochimica et biophysica acta. Proteins and proteomics	33	0.00782625	99.9922
European journal of medicinal chemistry	33	0.00782625	99.9922
Physiological and biochemical zoology : PBZ	33	0.00782625	99.9922
Nanoscale	33	0.00782625	99.9922
Current opinion in virology	33	0.00782625	99.9922
Life support &amp; biosphere science : international journal of earth space	33	0.00782625	99.9922
Asian-Australasian journal of animal sciences	33	0.00782625	99.9922
The Histochemical journal	33	0.00782625	99.9922
The Journal of clinical investigation	32	0.00758909	99.9924
Nature structural &amp; molecular biology	32	0.00758909	99.9924
Journal of medical entomology	32	0.00758909	99.9924
Nature reviews. Molecular cell biology	32	0.00758909	99.9924
Mechanisms of ageing and development	32	0.00758909	99.9924
Proceedings of the Japan Academy. Series B, Physical and biological sciences	32	0.00758909	99.9924
Journal of colloid and interface science	31	0.00735193	99.9926
General and comparative endocrinology	31	0.00735193	99.9926
Frontiers in cell and developmental biology	31	0.00735193	99.9926
Plant phenomics (Washington, D.C.)	31	0.00735193	99.9926
Revista espanola de fisiologia	31	0.00735193	99.9926
Annals of agricultural and environmental medicine : AAEM	31	0.00735193	99.9926
Current opinion in chemical biology	30	0.00711477	99.9929
Contact dermatitis	30	0.00711477	99.9929
Health physics	30	0.00711477	99.9929
Journal of molecular and applied genetics	30	0.00711477	99.9929
CSH protocols	30	0.00711477	99.9929
Histochemistry	30	0.00711477	99.9929
Basic life sciences	30	0.00711477	99.9929
Conservation physiology	30	0.00711477	99.9929
Iranian journal of biotechnology	30	0.00711477	99.9929
Archiv fur Tierernahrung	29	0.00687761	99.9931
Cold Spring Harbor protocols	29	0.00687761	99.9931
The Journal of biophysical and biochemical cytology	29	0.00687761	99.9931
Molecular pharmacology	29	0.00687761	99.9931
Cytoskeleton (Hoboken, N.J.)	29	0.00687761	99.9931
Biotechnology, biotechnological equipment	29	0.00687761	99.9931
Molecular reproduction and development	29	0.00687761	99.9931
Frontiers in molecular biosciences	29	0.00687761	99.9931
Nature microbiology	28	0.00664045	99.9934
Antibiotics (Basel, Switzerland)	28	0.00664045	99.9934
Open biology	28	0.00664045	99.9934
Mobile genetic elements	28	0.00664045	99.9934
The Journal of experimental zoology	28	0.00664045	99.9934
International journal of peptide and protein research	28	0.00664045	99.9934
The Journal of neuroscience : the official journal of the Society for Neuroscience	28	0.00664045	99.9934
Journal of mathematical biology	28	0.00664045	99.9934
Bioelectromagnetics	28	0.00664045	99.9934
MethodsX	28	0.00664045	99.9934
Journal of immunological methods	28	0.00664045	99.9934
Microbios	28	0.00664045	99.9934
Recent patents on biotechnology	28	0.00664045	99.9934
Wei sheng yan jiu = Journal of hygiene research	28	0.00664045	99.9934
Voprosy pitaniia	28	0.00664045	99.9934
Anticancer research	28	0.00664045	99.9934
Food additives &amp; contaminants. Part B, Surveillance	28	0.00664045	99.9934
ACS nano	28	0.00664045	99.9934
Idengaku zasshi	27	0.00640329	99.9936
Redox report : communications in free radical research	27	0.00640329	99.9936
Molecular and cellular endocrinology	27	0.00640329	99.9936
Journal of molecular recognition : JMR	27	0.00640329	99.9936
Comprehensive reviews in food science and food safety	27	0.00640329	99.9936
Cell and tissue research	27	0.00640329	99.9936
Molecular and cellular probes	27	0.00640329	99.9936
Molecular biology research communications	27	0.00640329	99.9936
Journal of radiation research	27	0.00640329	99.9936
Environmental and molecular mutagenesis	26	0.00616613	99.9938
Veterinary parasitology	26	0.00616613	99.9938
Drug metabolism and disposition: the biological fate of chemicals	26	0.00616613	99.9938
Journal of thermal biology	26	0.00616613	99.9938
Nature methods	26	0.00616613	99.9938
Current pharmaceutical design	26	0.00616613	99.9938
Mikrochimica acta	26	0.00616613	99.9938
Molecular membrane biology	26	0.00616613	99.9938
IET nanobiotechnology	26	0.00616613	99.9938
The Journal of parasitology	26	0.00616613	99.9938
Journal of molecular graphics &amp; modelling	26	0.00616613	99.9938
Advances in genetics	25	0.00592898	99.9941
Field crops research	25	0.00592898	99.9941
Aviakosmicheskaia i ekologicheskaia meditsina = Aerospace and environmental medicine	25	0.00592898	99.9941
Acta horticulturae	25	0.00592898	99.9941
Mycoses	25	0.00592898	99.9941
Lloydia	25	0.00592898	99.9941
Memorias do Instituto Oswaldo Cruz	25	0.00592898	99.9941
European journal of pharmacology	25	0.00592898	99.9941
Roczniki Panstwowego Zakladu Higieny	25	0.00592898	99.9941
Arzneimittel-Forschung	25	0.00592898	99.9941
Folia histochemica et cytobiologica	25	0.00592898	99.9941
The journal of physical chemistry. A	25	0.00592898	99.9941
Turkish journal of biology = Turk biyoloji dergisi	25	0.00592898	99.9941
Nucleus (Austin, Tex.)	25	0.00592898	99.9941
Biochimica et biophysica acta. General subjects	25	0.00592898	99.9941
Environmental toxicology and pharmacology	25	0.00592898	99.9941
Regulatory toxicology and pharmacology : RTP	25	0.00592898	99.9941
Comparative biochemistry and physiology. B, Comparative biochemistry	25	0.00592898	99.9941
European journal of protistology	25	0.00592898	99.9941
Ukrainskii biokhimicheskii zhurnal (1978)	25	0.00592898	99.9941
Physical review letters	24	0.00569182	99.9943
The Journal of physiology	24	0.00569182	99.9943
European journal of histochemistry : EJH	24	0.00569182	99.9943
Environmental science. Processes &amp; impacts	24	0.00569182	99.9943
Critical reviews in biochemistry and molecular biology	24	0.00569182	99.9943
Chemical science	24	0.00569182	99.9943
Toxicology in vitro : an international journal published in association with BIBRA	24	0.00569182	99.9943
Nanomaterials (Basel, Switzerland)	24	0.00569182	99.9943
Journal of peptide science : an official publication of the European Peptide Society	24	0.00569182	99.9943
Bio-protocol	24	0.00569182	99.9943
Cell biology international reports	24	0.00569182	99.9943
Comparative biochemistry and physiology. Part D, Genomics &amp; proteomics	24	0.00569182	99.9943
Microbiology and immunology	23	0.00545466	99.9945
Journal of biochemical and biophysical methods	23	0.00545466	99.9945
Frontiers in cellular and infection microbiology	23	0.00545466	99.9945
Vaccine	23	0.00545466	99.9945
Development, growth &amp; differentiation	23	0.00545466	99.9945
Journal of experimental marine biology and ecology	23	0.00545466	99.9945
Cytometry	23	0.00545466	99.9945
The American journal of clinical nutrition	23	0.00545466	99.9945
Biology of reproduction	23	0.00545466	99.9945
EXCLI journal	23	0.00545466	99.9945
Molekuliarnaia genetika, mikrobiologiia i virusologiia	23	0.00545466	99.9945
Mutagenesis	23	0.00545466	99.9945
Stain technology	23	0.00545466	99.9945
Drug and chemical toxicology	23	0.00545466	99.9945
Journal of Zhejiang University. Science	23	0.00545466	99.9945
Nucleic acids symposium series	23	0.00545466	99.9945
International journal of analytical chemistry	23	0.00545466	99.9945
Developmental dynamics : an official publication of the American Association of Anatomists	23	0.00545466	99.9945
Archives of animal nutrition	23	0.00545466	99.9945
Folia biologica	22	0.0052175	99.9948
Journal of fish biology	22	0.0052175	99.9948
Review of palaeobotany and palynology	22	0.0052175	99.9948
Protein engineering, design &amp; selection : PEDS	22	0.0052175	99.9948
Physical review. E, Statistical, nonlinear, and soft matter physics	22	0.0052175	99.9948
Frontiers in bioscience : a journal and virtual library	22	0.0052175	99.9948
Journal of biological rhythms	22	0.0052175	99.9948
Optics express	22	0.0052175	99.9948
Journal of the American Society for Horticultural Science. American Society for Horticultural Science	22	0.0052175	99.9948
Annals of allergy, asthma &amp; immunology : official publication of the American College of Allergy, Asthma, &amp; Immunology	22	0.0052175	99.9948
Fungal biology and biotechnology	22	0.0052175	99.9948
Global change biology. Bioenergy	22	0.0052175	99.9948
International journal of food science	22	0.0052175	99.9948
Journal of ethnobiology and ethnomedicine	22	0.0052175	99.9948
Membrane &amp; cell biology	22	0.0052175	99.9948
European biophysics journal : EBJ	22	0.0052175	99.9948
Cell cycle (Georgetown, Tex.)	22	0.0052175	99.9948
Dose-response : a publication of International Hormesis Society	21	0.00498034	99.995
Toxicology and applied pharmacology	21	0.00498034	99.995
Evolution letters	21	0.00498034	99.995
Chinese medicine	21	0.00498034	99.995
Frontiers in nutrition	21	0.00498034	99.995
Geobiology	21	0.00498034	99.995
Phytochemistry reviews : proceedings of the Phytochemical Society of Europe	21	0.00498034	99.995
Cell death and differentiation	21	0.00498034	99.995
Bollettino della Societa italiana di biologia sperimentale	21	0.00498034	99.995
Medical mycology	21	0.00498034	99.995
Microbiology spectrum	21	0.00498034	99.995
Journal of comparative physiology. A, Neuroethology, sensory, neural, and behavioral physiology	21	0.00498034	99.995
Journal of synchrotron radiation	21	0.00498034	99.995
Biochimica et biophysica acta. Biomembranes	21	0.00498034	99.995
Journal of investigational allergology &amp; clinical immunology	21	0.00498034	99.995
Nutrition and cancer	21	0.00498034	99.995
Biology bulletin of the Academy of Sciences of the USSR	21	0.00498034	99.995
In vitro	21	0.00498034	99.995
Cytometry. Part A : the journal of the International Society for Analytical Cytology	21	0.00498034	99.995
Journal of computational biology : a journal of computational molecular cell biology	21	0.00498034	99.995
Pharmacognosy reviews	21	0.00498034	99.995
Cytotechnology	21	0.00498034	99.995
American journal of physiology. Cell physiology	20	0.00474318	99.9953
Vitamins and hormones	20	0.00474318	99.9953
Human molecular genetics	20	0.00474318	99.9953
Xenobiotica; the fate of foreign compounds in biological systems	20	0.00474318	99.9953
Beilstein journal of organic chemistry	20	0.00474318	99.9953
The Journal of experimental medicine	20	0.00474318	99.9953
Fungal systematics and evolution	20	0.00474318	99.9953
Astrobiology	20	0.00474318	99.9953
Comptes rendus hebdomadaires des seances de l'Academie des sciences. Serie D: Sciences naturelles	20	0.00474318	99.9953
Chronobiology international	20	0.00474318	99.9953
Animals : an open access journal from MDPI	20	0.00474318	99.9953
Virulence	20	0.00474318	99.9953
Mammalian genome : official journal of the International Mammalian Genome Society	20	0.00474318	99.9953
IEEE/ACM transactions on computational biology and bioinformatics	20	0.00474318	99.9953
Bioconjugate chemistry	20	0.00474318	99.9953
Free radical research communications	20	0.00474318	99.9953
Arhiv za higijenu rada i toksikologiju	20	0.00474318	99.9953
Journal of magnetic resonance (San Diego, Calif. : 1997)	20	0.00474318	99.9953
Zentralblatt fur Bakteriologie, Parasitenkunde, Infektionskrankheiten und Hygiene. Zweite naturwissenschaftliche Abt.: Allgemeine, landwirtschaftliche und technische Mikrobiologie	20	0.00474318	99.9953
Cancer letters	20	0.00474318	99.9953
Investigative ophthalmology &amp; visual science	19	0.00450602	99.9955
Biotechnology &amp; genetic engineering reviews	19	0.00450602	99.9955
Results and problems in cell differentiation	19	0.00450602	99.9955
BMC cell biology	19	0.00450602	99.9955
European journal of nutrition	19	0.00450602	99.9955
Acta pharmaceutica Sinica. B	19	0.00450602	99.9955
Combinatorial chemistry &amp; high throughput screening	19	0.00450602	99.9955
Accounts of chemical research	19	0.00450602	99.9955
The Journal of steroid biochemistry and molecular biology	19	0.00450602	99.9955
Journal of forensic sciences	19	0.00450602	99.9955
Journal of helminthology	19	0.00450602	99.9955
Protein &amp; cell	19	0.00450602	99.9955
Foodborne pathogens and disease	19	0.00450602	99.9955
Acta pharmaceutica Hungarica	19	0.00450602	99.9955
Wiley interdisciplinary reviews. RNA	19	0.00450602	99.9955
Progress in clinical and biological research	19	0.00450602	99.9955
Experimental gerontology	19	0.00450602	99.9955
Nano letters	19	0.00450602	99.9955
Journal of experimental zoology. Part B, Molecular and developmental evolution	19	0.00450602	99.9955
The Journal of chemical physics	19	0.00450602	99.9955
Biochemistry and biophysics reports	18	0.00426886	99.9957
American journal of human genetics	18	0.00426886	99.9957
The Annals of applied biology	18	0.00426886	99.9957
Current zoology	18	0.00426886	99.9957
Blood	18	0.00426886	99.9957
Journal of materials chemistry. B	18	0.00426886	99.9957
Revista medico-chirurgicala a Societatii de Medici si Naturalisti din Iasi	18	0.00426886	99.9957
Microbiological reviews	18	0.00426886	99.9957
Epigenetics &amp; chromatin	18	0.00426886	99.9957
Engineering in life sciences	18	0.00426886	99.9957
Brain research	18	0.00426886	99.9957
Life sciences in space research	18	0.00426886	99.9957
Tobacco control	18	0.00426886	99.9957
Journal of morphology	18	0.00426886	99.9957
Biochimica et biophysica acta. Molecular and cell biology of lipids	18	0.00426886	99.9957
Wiley interdisciplinary reviews. Developmental biology	18	0.00426886	99.9957
Preparative biochemistry	18	0.00426886	99.9957
Water, air, and soil pollution	18	0.00426886	99.9957
Soft matter	18	0.00426886	99.9957
Journal of toxicology and environmental health. Part A	17	0.0040317	99.996
Microbes and infection	17	0.0040317	99.996
Acta cientifica venezolana	17	0.0040317	99.996
Bioinformatics and biology insights	17	0.0040317	99.996
Biologie aujourd'hui	17	0.0040317	99.996
Annales de microbiologie	17	0.0040317	99.996
Animal : an international journal of animal bioscience	17	0.0040317	99.996
Progress in biophysics and molecular biology	17	0.0040317	99.996
Enzyme research	17	0.0040317	99.996
Georgian medical news	17	0.0040317	99.996
Small (Weinheim an der Bergstrasse, Germany)	17	0.0040317	99.996
Biotechnology research international	17	0.0040317	99.996
Advanced science (Weinheim, Baden-Wurttemberg, Germany)	17	0.0040317	99.996
Antibiotiki i khimioterapiia = Antibiotics and chemoterapy [sic]	17	0.0040317	99.996
Zeitschrift fur allgemeine Mikrobiologie	17	0.0040317	99.996
Acta crystallographica. Section D, Structural biology	17	0.0040317	99.996
Current protocols in microbiology	17	0.0040317	99.996
Journal of cell science. Supplement	17	0.0040317	99.996
BMC structural biology	17	0.0040317	99.996
Toxicology	17	0.0040317	99.996
Avicenna journal of phytomedicine	17	0.0040317	99.996
The Journal of nutritional biochemistry	17	0.0040317	99.996
Animal science journal = Nihon chikusan Gakkaiho	17	0.0040317	99.996
Zoology (Jena, Germany)	16	0.00379454	99.9962
Genome dynamics	16	0.00379454	99.9962
The Journal of applied bacteriology	16	0.00379454	99.9962
Animal behaviour	16	0.00379454	99.9962
Gravitational and space biology bulletin : publication of the American Society for Gravitational and Space Biology	16	0.00379454	99.9962
Methods in cell science : an official journal of the Society for In Vitro Biology	16	0.00379454	99.9962
Journal of enzyme inhibition	16	0.00379454	99.9962
Symbiosis (Philadelphia, Pa.)	16	0.00379454	99.9962
Fish physiology and biochemistry	16	0.00379454	99.9962
Functional ecology	16	0.00379454	99.9962
Journal of the Egyptian Society of Parasitology	16	0.00379454	99.9962
Frontiers in bioscience (Landmark edition)	16	0.00379454	99.9962
Neurochemical research	16	0.00379454	99.9962
Radiation research	16	0.00379454	99.9962
Molecular medicine reports	16	0.00379454	99.9962
Pharmaceutical research	16	0.00379454	99.9962
Journal of clinical microbiology	16	0.00379454	99.9962
Journal of biomolecular NMR	16	0.00379454	99.9962
Current protocols in molecular biology	16	0.00379454	99.9962
Annual review of biochemistry	16	0.00379454	99.9962
Advances in applied microbiology	16	0.00379454	99.9962
Physical review. E	16	0.00379454	99.9962
Zygote (Cambridge, England)	16	0.00379454	99.9962
Macromolecular bioscience	16	0.00379454	99.9962
The Journal of investigative dermatology	16	0.00379454	99.9962
EXS	16	0.00379454	99.9962
AIMS microbiology	16	0.00379454	99.9962
Journal of chemical information and modeling	16	0.00379454	99.9962
Biochemistry and molecular biology education : a bimonthly publication of the International Union of Biochemistry and Molecular Biology	16	0.00379454	99.9962
Cell biochemistry and biophysics	15	0.00355739	99.9964
Biochemical Society symposium	15	0.00355739	99.9964
Acta biomaterialia	15	0.00355739	99.9964
Recent patents on food, nutrition &amp; agriculture	15	0.00355739	99.9964
Toxicology reports	15	0.00355739	99.9964
Journal of human evolution	15	0.00355739	99.9964
Chemistry, an Asian journal	15	0.00355739	99.9964
Advances in food and nutrition research	15	0.00355739	99.9964
Current topics in medicinal chemistry	15	0.00355739	99.9964
Cellular signalling	15	0.00355739	99.9964
The Enzymes	15	0.00355739	99.9964
Euphytica: Netherlands journal of plant breeding	15	0.00355739	99.9964
Mathematical biosciences	15	0.00355739	99.9964
Zeitschrift fur Ernahrungswissenschaft	15	0.00355739	99.9964
Acta chimica Slovenica	15	0.00355739	99.9964
Faraday discussions	15	0.00355739	99.9964
Tropical animal health and production	15	0.00355739	99.9964
Chemical record (New York, N.Y.)	15	0.00355739	99.9964
Ukrainian biochemical journal	15	0.00355739	99.9964
International journal of molecular medicine	15	0.00355739	99.9964
The Journal of comparative neurology	15	0.00355739	99.9964
Journal of complementary &amp; integrative medicine	15	0.00355739	99.9964
Experimental eye research	15	0.00355739	99.9964
Redox biology	15	0.00355739	99.9964
International scholarly research notices	15	0.00355739	99.9964
In silico biology	15	0.00355739	99.9964
Seminars in cell biology	15	0.00355739	99.9964
Rivista di biologia	15	0.00355739	99.9964
Chemphyschem : a European journal of chemical physics and physical chemistry	15	0.00355739	99.9964
Transcription	15	0.00355739	99.9964
British poultry science	15	0.00355739	99.9964
Journal of stored products research	15	0.00355739	99.9964
Probiotics and antimicrobial proteins	14	0.00332023	99.9967
Nanotechnology	14	0.00332023	99.9967
Acta pharmacologica Sinica	14	0.00332023	99.9967
Parasitology international	14	0.00332023	99.9967
Theory in biosciences = Theorie in den Biowissenschaften	14	0.00332023	99.9967
Annales de la nutrition et de l'alimentation	14	0.00332023	99.9967
Doklady biological sciences : proceedings of the Academy of Sciences of the USSR, Biological sciences sections	14	0.00332023	99.9967
Saudi pharmaceutical journal : SPJ : the official publication of the Saudi Pharmaceutical Society	14	0.00332023	99.9967
Philosophical transactions. Series A, Mathematical, physical, and engineering sciences	14	0.00332023	99.9967
Indian journal of virology : an official organ of Indian Virological Society	14	0.00332023	99.9967
Frontiers in zoology	14	0.00332023	99.9967
Molecular cytogenetics	14	0.00332023	99.9967
Journal de la Societe de biologie	14	0.00332023	99.9967
F1000 biology reports	14	0.00332023	99.9967
Journal of applied phycology	14	0.00332023	99.9967
International immunopharmacology	14	0.00332023	99.9967
Acta pharmaceutica (Zagreb, Croatia)	14	0.00332023	99.9967
Progress in molecular biology and translational science	14	0.00332023	99.9967
Virus evolution	14	0.00332023	99.9967
Acta histochemica	14	0.00332023	99.9967
The International journal of biochemistry	14	0.00332023	99.9967
Hindustan antibiotics bulletin	14	0.00332023	99.9967
Annales pharmaceutiques francaises	14	0.00332023	99.9967
Cytogenetics and cell genetics	14	0.00332023	99.9967
Histochemistry and cell biology	14	0.00332023	99.9967
Journal of biochemical and molecular toxicology	14	0.00332023	99.9967
In vitro cellular &amp; developmental biology. Animal	14	0.00332023	99.9967
Archives of virology. Supplementum	14	0.00332023	99.9967
Carlsberg research communications	14	0.00332023	99.9967
Forensic science international	14	0.00332023	99.9967
Journal of chromatography. B, Biomedical sciences and applications	14	0.00332023	99.9967
Arthropod structure &amp; development	13	0.00308307	99.9969
International journal of bioinformatics research and applications	13	0.00308307	99.9969
Cell chemical biology	13	0.00308307	99.9969
Immunogenetics	13	0.00308307	99.9969
Acta tropica	13	0.00308307	99.9969
Ultrasonics sonochemistry	13	0.00308307	99.9969
Cell differentiation	13	0.00308307	99.9969
Biomedical and environmental sciences : BES	13	0.00308307	99.9969
Parazitologiia	13	0.00308307	99.9969
European review for medical and pharmacological sciences	13	0.00308307	99.9969
International journal of cosmetic science	13	0.00308307	99.9969
Journal of texture studies	13	0.00308307	99.9969
The Quarterly review of biology	13	0.00308307	99.9969
Asia Pacific journal of clinical nutrition	13	0.00308307	99.9969
Differentiation; research in biological diversity	13	0.00308307	99.9969
Pharmaceuticals (Basel, Switzerland)	13	0.00308307	99.9969
Prostaglandins, leukotrienes, and essential fatty acids	13	0.00308307	99.9969
Human genetics	13	0.00308307	99.9969
Journal of biological engineering	13	0.00308307	99.9969
Chemical senses	13	0.00308307	99.9969
Allergologia et immunopathologia	13	0.00308307	99.9969
The Journal of pharmacology and experimental therapeutics	13	0.00308307	99.9969
Molecular genetics and metabolism	13	0.00308307	99.9969
Journal of bioinformatics and computational biology	13	0.00308307	99.9969
Nanotoxicology	13	0.00308307	99.9969
Journal of environmental science &amp; engineering	13	0.00308307	99.9969
Anaerobe	13	0.00308307	99.9969
Trees (Berlin, Germany : West)	13	0.00308307	99.9969
Genetics, selection, evolution : GSE	13	0.00308307	99.9969
Journal of electron microscopy	13	0.00308307	99.9969
Medicines (Basel, Switzerland)	13	0.00308307	99.9969
Life science alliance	13	0.00308307	99.9969
Reviews of environmental contamination and toxicology	12	0.00284591	99.9972
Anti-cancer agents in medicinal chemistry	12	0.00284591	99.9972
Behavioural processes	12	0.00284591	99.9972
Canadian journal of physiology and pharmacology	12	0.00284591	99.9972
International journal of evolutionary biology	12	0.00284591	99.9972
Microbial genomics	12	0.00284591	99.9972
Life sciences and space research	12	0.00284591	99.9972
Immunopharmacology and immunotoxicology	12	0.00284591	99.9972
BMC developmental biology	12	0.00284591	99.9972
Soil biology &amp; biochemistry	12	0.00284591	99.9972
Biometrics	12	0.00284591	99.9972
Journal of bioluminescence and chemiluminescence	12	0.00284591	99.9972
Tetrahedron letters	12	0.00284591	99.9972
Artificial cells, blood substitutes, and immobilization biotechnology	12	0.00284591	99.9972
Journal of neuroscience research	12	0.00284591	99.9972
Zentralblatt fur Mikrobiologie	12	0.00284591	99.9972
Drug metabolism and drug interactions	12	0.00284591	99.9972
Virologica Sinica	12	0.00284591	99.9972
Biomolecular concepts	12	0.00284591	99.9972
Physical biology	12	0.00284591	99.9972
Clinical chemistry	12	0.00284591	99.9972
Journal of pharmacy &amp; bioallied sciences	12	0.00284591	99.9972
Plant cell, tissue and organ culture	12	0.00284591	99.9972
Materials science &amp; engineering. C, Materials for biological applications	12	0.00284591	99.9972
Hang tian yi xue yu yi xue gong cheng = Space medicine &amp; medical engineering	12	0.00284591	99.9972
Annals of allergy	12	0.00284591	99.9972
Iranian journal of basic medical sciences	12	0.00284591	99.9972
Dong wu xue yan jiu = Zoological research	12	0.00284591	99.9972
Genomics &amp; informatics	12	0.00284591	99.9972
Journal of contaminant hydrology	12	0.00284591	99.9972
IET systems biology	12	0.00284591	99.9972
American journal of physiology. Renal physiology	11	0.00260875	99.9974
Food and energy security	11	0.00260875	99.9974
Journal of basic and clinical physiology and pharmacology	11	0.00260875	99.9974
Daru : journal of Faculty of Pharmacy, Tehran University of Medical Sciences	11	0.00260875	99.9974
Journal of medical microbiology	11	0.00260875	99.9974
Folia parasitologica	11	0.00260875	99.9974
Oncotarget	11	0.00260875	99.9974
International journal of toxicology	11	0.00260875	99.9974
Journal of cereal science	11	0.00260875	99.9974
Agriculture, ecosystems &amp; environment	11	0.00260875	99.9974
Cell biology and toxicology	11	0.00260875	99.9974
The journal of peptide research : official journal of the American Peptide Society	11	0.00260875	99.9974
Acta biologica et medica Germanica	11	0.00260875	99.9974
Origins of life and evolution of the biosphere : the journal of the International Society for the Study of the Origin of Life	11	0.00260875	99.9974
IARC scientific publications	11	0.00260875	99.9974
Microscopy (Oxford, England)	11	0.00260875	99.9974
Journal of Ayurveda and integrative medicine	11	0.00260875	99.9974
African journal of medicine and medical sciences	11	0.00260875	99.9974
Drug discoveries &amp; therapeutics	11	0.00260875	99.9974
European journal of immunology	11	0.00260875	99.9974
Journal of advanced pharmaceutical technology &amp; research	11	0.00260875	99.9974
Research in pharmaceutical sciences	11	0.00260875	99.9974
Waste management &amp; research : the journal of the International Solid Wastes and Public Cleansing Association, ISWA	11	0.00260875	99.9974
Nutrition (Burbank, Los Angeles County, Calif.)	11	0.00260875	99.9974
Microbiologia (Madrid, Spain)	11	0.00260875	99.9974
Food chemistry: X	11	0.00260875	99.9974
Chemical biology &amp; drug design	11	0.00260875	99.9974
Journal of pharmaceutical analysis	11	0.00260875	99.9974
Current protocols in cell biology	11	0.00260875	99.9974
Medecine sciences : M/S	11	0.00260875	99.9974
Nan fang yi ke da xue xue bao = Journal of Southern Medical University	11	0.00260875	99.9974
Meat science	11	0.00260875	99.9974
Nanoscale research letters	11	0.00260875	99.9974
Medicinal chemistry (Shariqah (United Arab Emirates))	11	0.00260875	99.9974
Tropical plant biology	11	0.00260875	99.9974
BMC chemistry	11	0.00260875	99.9974
Neuron	11	0.00260875	99.9974
The Italian journal of biochemistry	11	0.00260875	99.9974
Journal of nanobiotechnology	11	0.00260875	99.9974
Agricultural and biological chemistry	11	0.00260875	99.9974
Integrative biology : quantitative biosciences from nano to macro	11	0.00260875	99.9974
Beitrage zur tropischen Landwirtschaft und Veterinarmedizin	11	0.00260875	99.9974
Water environment research : a research publication of the Water Environment Federation	11	0.00260875	99.9974
Journal of biogeography	11	0.00260875	99.9974
Pharmacology	10	0.00237159	99.9976
Current opinion in immunology	10	0.00237159	99.9976
Bioinspiration &amp; biomimetics	10	0.00237159	99.9976
Reproduction (Cambridge, England)	10	0.00237159	99.9976
Nucleic acids symposium series (2004)	10	0.00237159	99.9976
Asian Pacific journal of cancer prevention : APJCP	10	0.00237159	99.9976
Protein sequences &amp; data analysis	10	0.00237159	99.9976
Biogerontology	10	0.00237159	99.9976
Il Farmaco; edizione scientifica	10	0.00237159	99.9976
Microbiological sciences	10	0.00237159	99.9976
Animal genetics	10	0.00237159	99.9976
Comparative biochemistry and physiology. C, Comparative pharmacology and toxicology	10	0.00237159	99.9976
Journal of biological research (Thessalonike, Greece)	10	0.00237159	99.9976
ChemMedChem	10	0.00237159	99.9976
Journal of plant nutrition	10	0.00237159	99.9976
Development &amp; reproduction	10	0.00237159	99.9976
American journal of physiology. Regulatory, integrative and comparative physiology	10	0.00237159	99.9976
Journal of the American Mosquito Control Association	10	0.00237159	99.9976
DNA (Mary Ann Liebert, Inc.)	10	0.00237159	99.9976
Advanced pharmaceutical bulletin	10	0.00237159	99.9976
Journal of computer-aided molecular design	10	0.00237159	99.9976
Journal of biological physics	10	0.00237159	99.9976
Agricultural and forest meteorology	10	0.00237159	99.9976
Neuroscience letters	10	0.00237159	99.9976
Canadian journal of botany. Journal canadien de botanique	10	0.00237159	99.9976
American journal of physical anthropology	10	0.00237159	99.9976
Scanning	10	0.00237159	99.9976
Analytical methods : advancing methods and applications	10	0.00237159	99.9976
The Journal of agricultural science	10	0.00237159	99.9976
Kosmicheskaia biologiia i aviakosmicheskaia meditsina	10	0.00237159	99.9976
Scientia pharmaceutica	10	0.00237159	99.9976
Experimental dermatology	10	0.00237159	99.9976
Primates; journal of primatology	10	0.00237159	99.9976
Microbial cell (Graz, Austria)	10	0.00237159	99.9976
Small GTPases	10	0.00237159	99.9976
Zhurnal mikrobiologii, epidemiologii i immunobiologii	10	0.00237159	99.9976
Nature chemistry	10	0.00237159	99.9976
Proceedings of the National Science Council, Republic of China. Part B, Life sciences	10	0.00237159	99.9976
Crop protection (Guildford, Surrey)	10	0.00237159	99.9976
Beilstein journal of nanotechnology	10	0.00237159	99.9976
Lab on a chip	10	0.00237159	99.9976
Journal of integrative bioinformatics	10	0.00237159	99.9976
The Alkaloids. Chemistry and biology	10	0.00237159	99.9976
Advanced materials (Deerfield Beach, Fla.)	10	0.00237159	99.9976
Journal of cosmetic science	10	0.00237159	99.9976
The open microbiology journal	10	0.00237159	99.9976
Journal of the American College of Nutrition	10	0.00237159	99.9976
Theriogenology	10	0.00237159	99.9976
The New biologist	10	0.00237159	99.9976
European journal of plant pathology	9	0.00213443	99.9979
Progress in molecular and subcellular biology	9	0.00213443	99.9979
Genome informatics. International Conference on Genome Informatics	9	0.00213443	99.9979
Proceedings of the Royal Society of London. Series B, Biological sciences	9	0.00213443	99.9979
Bioengineered bugs	9	0.00213443	99.9979
British journal of pharmacology	9	0.00213443	99.9979
Canadian journal of genetics and cytology. Journal canadien de genetique et de cytologie	9	0.00213443	99.9979
Mass spectrometry reviews	9	0.00213443	99.9979
Frontiers in immunology	9	0.00213443	99.9979
Zhejiang da xue xue bao. Yi xue ban = Journal of Zhejiang University. Medical sciences	9	0.00213443	99.9979
Plant biotechnology reports	9	0.00213443	99.9979
Journal of vegetation science : official organ of the International Association for Vegetation Science	9	0.00213443	99.9979
Chimia	9	0.00213443	99.9979
Naunyn-Schmiedeberg's archives of pharmacology	9	0.00213443	99.9979
Biochemistry research international	9	0.00213443	99.9979
Uirusu	9	0.00213443	99.9979
Journal of genomics	9	0.00213443	99.9979
FEMS immunology and medical microbiology	9	0.00213443	99.9979
Jundishapur journal of microbiology	9	0.00213443	99.9979
European annals of allergy and clinical immunology	9	0.00213443	99.9979
Biological procedures online	9	0.00213443	99.9979
Toxicology mechanisms and methods	9	0.00213443	99.9979
Frontiers in bioscience (Elite edition)	9	0.00213443	99.9979
Briefings in functional genomics &amp; proteomics	9	0.00213443	99.9979
Biocontrol science	9	0.00213443	99.9979
Cell biochemistry and function	9	0.00213443	99.9979
Biomolecular engineering	9	0.00213443	99.9979
Plant pathology	9	0.00213443	99.9979
Drug metabolism reviews	9	0.00213443	99.9979
Journal of cellular and molecular medicine	9	0.00213443	99.9979
Journal of experimental zoology. Part A, Ecological genetics and physiology	9	0.00213443	99.9979
Ayu	9	0.00213443	99.9979
Theoretical biology &amp; medical modelling	9	0.00213443	99.9979
Journal of natural science, biology, and medicine	9	0.00213443	99.9979
Bing du xue bao = Chinese journal of virology	9	0.00213443	99.9979
Medicina (Kaunas, Lithuania)	9	0.00213443	99.9979
Journal of biophotonics	9	0.00213443	99.9979
Artificial cells, nanomedicine, and biotechnology	9	0.00213443	99.9979
Physiological chemistry and physics and medical NMR	9	0.00213443	99.9979
International journal of radiation biology and related studies in physics, chemistry, and medicine	9	0.00213443	99.9979
Aerobiologia	9	0.00213443	99.9979
Acta physiologiae plantarum	9	0.00213443	99.9979
Toxicological sciences : an official journal of the Society of Toxicology	9	0.00213443	99.9979
Phytochemistry letters	9	0.00213443	99.9979
ACS central science	9	0.00213443	99.9979
Journal of parasitic diseases : official organ of the Indian Society for Parasitology	9	0.00213443	99.9979
ACS sensors	9	0.00213443	99.9979
Advances in microbial physiology	9	0.00213443	99.9979
Human &amp; experimental toxicology	9	0.00213443	99.9979
Arerugi = [Allergy]	9	0.00213443	99.9979
Meta gene	9	0.00213443	99.9979
Roux's archives of developmental biology : the official organ of the EDBO	9	0.00213443	99.9979
Apoptosis : an international journal on programmed cell death	9	0.00213443	99.9979
Bioengineering (Basel, Switzerland)	9	0.00213443	99.9979
Veterinary world	9	0.00213443	99.9979
Parasite (Paris, France)	9	0.00213443	99.9979
Journal of biomolecular screening	9	0.00213443	99.9979
Biomedica biochimica acta	9	0.00213443	99.9979
Harmful algae	9	0.00213443	99.9979
Enzyme	9	0.00213443	99.9979
Journal of alternative and complementary medicine (New York, N.Y.)	9	0.00213443	99.9979
Acta microbiologica Hungarica	9	0.00213443	99.9979
Reproduction, nutrition, development	9	0.00213443	99.9979
Neurochemistry international	8	0.00189727	99.9981
Acta biologica Academiae Scientiarum Hungaricae	8	0.00189727	99.9981
Journal of structural and functional genomics	8	0.00189727	99.9981
Molecular diversity	8	0.00189727	99.9981
Experimental &amp; molecular medicine	8	0.00189727	99.9981
Journal of the Air &amp; Waste Management Association (1995)	8	0.00189727	99.9981
Biophysical reviews	8	0.00189727	99.9981
European journal of pharmaceutical sciences : official journal of the European Federation for Pharmaceutical Sciences	8	0.00189727	99.9981
The Review of scientific instruments	8	0.00189727	99.9981
International journal of pharmaceutics	8	0.00189727	99.9981
Annali di chimica	8	0.00189727	99.9981
Chinese journal of integrative medicine	8	0.00189727	99.9981
Journal of electron microscopy technique	8	0.00189727	99.9981
Malaysian journal of nutrition	8	0.00189727	99.9981
Journal of biomedical science	8	0.00189727	99.9981
Expert review of vaccines	8	0.00189727	99.9981
NPJ systems biology and applications	8	0.00189727	99.9981
Biologist (London, England)	8	0.00189727	99.9981
Studies in history and philosophy of biological and biomedical sciences	8	0.00189727	99.9981
Clinica chimica acta; international journal of clinical chemistry	8	0.00189727	99.9981
Nature nanotechnology	8	0.00189727	99.9981
Zhongguo ji sheng chong xue yu ji sheng chong bing za zhi = Chinese journal of parasitology &amp; parasitic diseases	8	0.00189727	99.9981
Acta crystallographica. Section C, Crystal structure communications	8	0.00189727	99.9981
Chemical reviews	8	0.00189727	99.9981
Somatic cell and molecular genetics	8	0.00189727	99.9981
European journal of mass spectrometry (Chichester, England)	8	0.00189727	99.9981
International journal of insect science	8	0.00189727	99.9981
Proceedings of the Society for Experimental Biology and Medicine. Society for Experimental Biology and Medicine (New York, N.Y.)	8	0.00189727	99.9981
Industrial crops and products	8	0.00189727	99.9981
Journal of biomolecular techniques : JBT	8	0.00189727	99.9981
Science in China. Series B, Chemistry, life sciences &amp; earth sciences	8	0.00189727	99.9981
Radioisotopes	8	0.00189727	99.9981
International journal for vitamin and nutrition research. Internationale Zeitschrift fur Vitamin- und Ernahrungsforschung. Journal international de vitaminologie et de nutrition	8	0.00189727	99.9981
ASGSB bulletin : publication of the American Society for Gravitational and Space Biology	8	0.00189727	99.9981
Journal of pest science	8	0.00189727	99.9981
Thrombosis and haemostasis	8	0.00189727	99.9981
Advances in enzyme regulation	8	0.00189727	99.9981
Biofouling	8	0.00189727	99.9981
Plant growth regulation	8	0.00189727	99.9981
Journal of young pharmacists : JYP	8	0.00189727	99.9981
MicroRNA (Shariqah, United Arab Emirates)	8	0.00189727	99.9981
Comptes rendus des seances de la Societe de biologie et de ses filiales	8	0.00189727	99.9981
New Zealand veterinary journal	8	0.00189727	99.9981
Journal of traditional and complementary medicine	8	0.00189727	99.9981
Cellular physiology and biochemistry : international journal of experimental cellular physiology, biochemistry, and pharmacology	8	0.00189727	99.9981
Macromolecular rapid communications	8	0.00189727	99.9981
International journal of oncology	8	0.00189727	99.9981
Acta crystallographica. Section E, Structure reports online	8	0.00189727	99.9981
Human mutation	8	0.00189727	99.9981
Lipids in health and disease	8	0.00189727	99.9981
Pharmaceutisch weekblad. Scientific edition	8	0.00189727	99.9981
Chemical Society reviews	8	0.00189727	99.9981
Cell proliferation	8	0.00189727	99.9981
Acta astronautica	8	0.00189727	99.9981
F1000prime reports	8	0.00189727	99.9981
Zhongguo yi xue ke xue yuan xue bao. Acta Academiae Medicinae Sinicae	8	0.00189727	99.9981
The Journal of antimicrobial chemotherapy	8	0.00189727	99.9981
Biosensors	8	0.00189727	99.9981
Folia primatologica; international journal of primatology	8	0.00189727	99.9981
Biochemical engineering journal	7	0.00166011	99.9983
Allergie et immunologie	7	0.00166011	99.9983
Biochimica et biophysica acta. Molecular cell research	7	0.00166011	99.9983
Annual International Conference of the IEEE Engineering in Medicine and Biology Society. IEEE Engineering in Medicine and Biology Society. Annual International Conference	7	0.00166011	99.9983
Archives of dermatological research	7	0.00166011	99.9983
Prostaglandins &amp; other lipid mediators	7	0.00166011	99.9983
Zhonghua yi shi za zhi (Beijing, China : 1980)	7	0.00166011	99.9983
Acta naturae	7	0.00166011	99.9983
Experimental and therapeutic medicine	7	0.00166011	99.9983
Annals of clinical microbiology and antimicrobials	7	0.00166011	99.9983
Magnetic resonance imaging	7	0.00166011	99.9983
Toxics	7	0.00166011	99.9983
Physiology &amp; behavior	7	0.00166011	99.9983
Pharmacological research communications	7	0.00166011	99.9983
Revista latinoamericana de microbiologia	7	0.00166011	99.9983
The American journal of tropical medicine and hygiene	7	0.00166011	99.9983
Ecosystems (New York, N.Y.)	7	0.00166011	99.9983
Journal of nucleic acids	7	0.00166011	99.9983
Advances in biophysics	7	0.00166011	99.9983
Journal of pharmacy &amp; pharmaceutical sciences : a publication of the Canadian Society for Pharmaceutical Sciences, Societe canadienne des sciences pharmaceutiques	7	0.00166011	99.9983
Cell &amp; bioscience	7	0.00166011	99.9983
Journal of biochemical toxicology	7	0.00166011	99.9983
Environmental sciences Europe	7	0.00166011	99.9983
Oncology reports	7	0.00166011	99.9983
Journal of biological regulators and homeostatic agents	7	0.00166011	99.9983
Systematic parasitology	7	0.00166011	99.9983
Indian journal of pharmacology	7	0.00166011	99.9983
Wilhelm Roux's archives of developmental biology	7	0.00166011	99.9983
Physiological genomics	7	0.00166011	99.9983
Antiviral research	7	0.00166011	99.9983
Journal of intercultural ethnopharmacology	7	0.00166011	99.9983
Aging cell	7	0.00166011	99.9983
Postepy higieny i medycyny doswiadczalnej (Online)	7	0.00166011	99.9983
Drugs under experimental and clinical research	7	0.00166011	99.9983
Mathematical biosciences and engineering : MBE	7	0.00166011	99.9983
Scientia horticulturae	7	0.00166011	99.9983
Solid state nuclear magnetic resonance	7	0.00166011	99.9983
Gerontology	7	0.00166011	99.9983
Endocrinology	7	0.00166011	99.9983
Medical and veterinary entomology	7	0.00166011	99.9983
Vision research	7	0.00166011	99.9983
Basic &amp; clinical pharmacology &amp; toxicology	7	0.00166011	99.9983
Nucleosides, nucleotides &amp; nucleic acids	7	0.00166011	99.9983
Genetic engineering	7	0.00166011	99.9983
Botanical journal of the Linnean Society. Linnean Society of London	7	0.00166011	99.9983
Development (Cambridge, England). Supplement	7	0.00166011	99.9983
Botanical gazette (Chicago, Ill.)	7	0.00166011	99.9983
Movement ecology	7	0.00166011	99.9983
Journal of herbal pharmacotherapy	7	0.00166011	99.9983
Journal of inherited metabolic disease	7	0.00166011	99.9983
Molecular marine biology and biotechnology	7	0.00166011	99.9983
Journal of immunoassay &amp; immunochemistry	7	0.00166011	99.9983
Stem cells (Dayton, Ohio)	7	0.00166011	99.9983
Journal of biomedical optics	7	0.00166011	99.9983
Science progress	7	0.00166011	99.9983
Journal of environmental health science &amp; engineering	7	0.00166011	99.9983
Nutricion hospitalaria	7	0.00166011	99.9983
Research in veterinary science	7	0.00166011	99.9983
Zhurnal evoliutsionnoi biokhimii i fiziologii	7	0.00166011	99.9983
Journal of neurophysiology	7	0.00166011	99.9983
Parasites &amp; vectors	7	0.00166011	99.9983
Journal of receptor and signal transduction research	7	0.00166011	99.9983
Immunology	7	0.00166011	99.9983
Fresenius' journal of analytical chemistry	7	0.00166011	99.9983
Hybridoma	7	0.00166011	99.9983
Nutrition research (New York, N.Y.)	7	0.00166011	99.9983
Gates open research	7	0.00166011	99.9983
Metabolic engineering communications	7	0.00166011	99.9983
International journal of antimicrobial agents	7	0.00166011	99.9983
Bulletin of experimental biology and medicine	7	0.00166011	99.9983
Channels (Austin, Tex.)	7	0.00166011	99.9983
Bioscience	7	0.00166011	99.9983
Entomologia experimentalis et applicata	7	0.00166011	99.9983
Cell death &amp; disease	7	0.00166011	99.9983
Journal of traditional Chinese medicine = Chung i tsa chih ying wen pan	7	0.00166011	99.9983
Archiv der Pharmazie	7	0.00166011	99.9983
BioImpacts : BI	7	0.00166011	99.9983
Archives internationales de physiologie et de biochimie	7	0.00166011	99.9983
Xi bao yu fen zi mian yi xue za zhi = Chinese journal of cellular and molecular immunology	7	0.00166011	99.9983
Molecular vision	7	0.00166011	99.9983
The Journal of applied ecology	7	0.00166011	99.9983
Food and nutrition bulletin	6	0.00142295	99.9986
Vegetation history and archaeobotany	6	0.00142295	99.9986
Journal of applied toxicology : JAT	6	0.00142295	99.9986
The European physical journal. E, Soft matter	6	0.00142295	99.9986
The new microbiologica	6	0.00142295	99.9986
Cellular &amp; molecular biology research	6	0.00142295	99.9986
The Southeast Asian journal of tropical medicine and public health	6	0.00142295	99.9986
The Journal of protozoology	6	0.00142295	99.9986
In vivo (Athens, Greece)	6	0.00142295	99.9986
Biotechnology annual review	6	0.00142295	99.9986
Forensic science international. Genetics	6	0.00142295	99.9986
Trends in pharmacological sciences	6	0.00142295	99.9986
Anti-cancer drugs	6	0.00142295	99.9986
Placenta	6	0.00142295	99.9986
Recent patents on DNA &amp; gene sequences	6	0.00142295	99.9986
Open access Macedonian journal of medical sciences	6	0.00142295	99.9986
Journal of chemical biology	6	0.00142295	99.9986
Trends in immunology	6	0.00142295	99.9986
Journal of neurobiology	6	0.00142295	99.9986
Gene therapy	6	0.00142295	99.9986
Nature immunology	6	0.00142295	99.9986
Journal of the mechanical behavior of biomedical materials	6	0.00142295	99.9986
Medical science monitor : international medical journal of experimental and clinical research	6	0.00142295	99.9986
Medical hypotheses	6	0.00142295	99.9986
Journal of ultrastructure research	6	0.00142295	99.9986
Journal of embryology and experimental morphology	6	0.00142295	99.9986
Integrated environmental assessment and management	6	0.00142295	99.9986
Chemoecology	6	0.00142295	99.9986
Iranian journal of allergy, asthma, and immunology	6	0.00142295	99.9986
PLoS neglected tropical diseases	6	0.00142295	99.9986
Journal of biomedical nanotechnology	6	0.00142295	99.9986
Statistical applications in genetics and molecular biology	6	0.00142295	99.9986
Molecular pharmaceutics	6	0.00142295	99.9986
American journal of physiology. Endocrinology and metabolism	6	0.00142295	99.9986
Journal of toxicology and environmental health	6	0.00142295	99.9986
Clinical allergy	6	0.00142295	99.9986
Journal of experimental zoology. Part A, Comparative experimental biology	6	0.00142295	99.9986
Journal of global antimicrobial resistance	6	0.00142295	99.9986
Current computer-aided drug design	6	0.00142295	99.9986
Somatic cell genetics	6	0.00142295	99.9986
ACS catalysis	6	0.00142295	99.9986
Nutrition reviews	6	0.00142295	99.9986
Plant breeding = Zeitschrift fur Pflanzenzuchtung	6	0.00142295	99.9986
World journal of gastroenterology	6	0.00142295	99.9986
Molecular cell biology research communications : MCBRC	6	0.00142295	99.9986
Cell surface (Amsterdam, Netherlands)	6	0.00142295	99.9986
Pharmacology &amp; therapeutics	6	0.00142295	99.9986
Cell division	6	0.00142295	99.9986
Journal of natural toxins	6	0.00142295	99.9986
Geoderma	6	0.00142295	99.9986
Antibiotiki	6	0.00142295	99.9986
American Industrial Hygiene Association journal	6	0.00142295	99.9986
Journal of supramolecular structure	6	0.00142295	99.9986
Scientia Sinica	6	0.00142295	99.9986
Eksperimental'naia i klinicheskaia farmakologiia	6	0.00142295	99.9986
Journal of veterinary diagnostic investigation : official publication of the American Association of Veterinary Laboratory Diagnosticians, Inc	6	0.00142295	99.9986
Current drug targets	6	0.00142295	99.9986
Advances in pharmacological sciences	6	0.00142295	99.9986
Cell discovery	6	0.00142295	99.9986
Oncology letters	6	0.00142295	99.9986
Veterinary and human toxicology	6	0.00142295	99.9986
Postharvest biology and technology	6	0.00142295	99.9986
Pharmacological research	6	0.00142295	99.9986
Immunology letters	6	0.00142295	99.9986
Scandinavian journal of immunology	6	0.00142295	99.9986
American potato journal	6	0.00142295	99.9986
Iranian journal of microbiology	6	0.00142295	99.9986
Jundishapur journal of natural pharmaceutical products	6	0.00142295	99.9986
Bollettino chimico farmaceutico	6	0.00142295	99.9986
Journal of animal science and biotechnology	6	0.00142295	99.9986
Journal of vector ecology : journal of the Society for Vector Ecology	6	0.00142295	99.9986
Federation proceedings	6	0.00142295	99.9986
Growth	6	0.00142295	99.9986
Archives of toxicology	6	0.00142295	99.9986
Journal of submicroscopic cytology and pathology	6	0.00142295	99.9986
Biointerphases	6	0.00142295	99.9986
Interface focus	6	0.00142295	99.9986
American journal of physiology. Heart and circulatory physiology	6	0.00142295	99.9986
General pharmacology	6	0.00142295	99.9986
Experientia. Supplementum	6	0.00142295	99.9986
Ground water	6	0.00142295	99.9986
Genetics research international	6	0.00142295	99.9986
Journal de mycologie medicale	6	0.00142295	99.9986
Perspectives in plant ecology, evolution and systematics	6	0.00142295	99.9986
Kokuritsu Iyakuhin Shokuhin Eisei Kenkyujo hokoku = Bulletin of National Institute of Health Sciences	6	0.00142295	99.9986
Journal of biochemistry, molecular biology, and biophysics : JBMBB : the official journal of the Federation of Asian and Oceanian Biochemists and Molecular Biologists (FAOBMB)	6	0.00142295	99.9986
Physiological reviews	6	0.00142295	99.9986
Critical reviews in plant sciences	6	0.00142295	99.9986
Biology and fertility of soils	6	0.00142295	99.9986
ACS sustainable chemistry &amp; engineering	6	0.00142295	99.9986
Molecular endocrinology (Baltimore, Md.)	6	0.00142295	99.9986
Microgravity science and technology	6	0.00142295	99.9986
Diabetes	6	0.00142295	99.9986
Thrombosis research	6	0.00142295	99.9986
ISRN biotechnology	6	0.00142295	99.9986
Allergology international : official journal of the Japanese Society of Allergology	5	0.0011858	99.9988
European journal of pharmaceutics and biopharmaceutics : official journal of Arbeitsgemeinschaft fur Pharmazeutische Verfahrenstechnik e.V	5	0.0011858	99.9988
Journal of muscle research and cell motility	5	0.0011858	99.9988
Computers in biology and medicine	5	0.0011858	99.9988
Radiation protection dosimetry	5	0.0011858	99.9988
International journal of cancer	5	0.0011858	99.9988
Animal nutrition (Zhongguo xu mu shou yi xue hui)	5	0.0011858	99.9988
Journal of chemical theory and computation	5	0.0011858	99.9988
Archives of oral biology	5	0.0011858	99.9988
Circulation research	5	0.0011858	99.9988
Hydrobiologia	5	0.0011858	99.9988
Methods and protocols	5	0.0011858	99.9988
The Botanical review; interpreting botanical progress	5	0.0011858	99.9988
Folia medica	5	0.0011858	99.9988
Zebrafish	5	0.0011858	99.9988
Microbial drug resistance (Larchmont, N.Y.)	5	0.0011858	99.9988
The Proceedings of the Nutrition Society	5	0.0011858	99.9988
Soil &amp; tillage research	5	0.0011858	99.9988
Drug development and industrial pharmacy	5	0.0011858	99.9988
Journal of functional foods	5	0.0011858	99.9988
African health sciences	5	0.0011858	99.9988
Acta physiologica Scandinavica	5	0.0011858	99.9988
ISRN pharmacology	5	0.0011858	99.9988
Hybridoma (2005)	5	0.0011858	99.9988
Marine biology	5	0.0011858	99.9988
Current topics in membranes	5	0.0011858	99.9988
Gene expression	5	0.0011858	99.9988
Applied soil ecology : a section of Agriculture, Ecosystems &amp; Environment	5	0.0011858	99.9988
Tropical medicine and parasitology : official organ of Deutsche Tropenmedizinische Gesellschaft and of Deutsche Gesellschaft fur Technische Zusammenarbeit (GTZ)	5	0.0011858	99.9988
The Journal of dermatology	5	0.0011858	99.9988
Journal of experimental zoology. Part A, Ecological and integrative physiology	5	0.0011858	99.9988
Journal of animal breeding and genetics = Zeitschrift fur Tierzuchtung und Zuchtungsbiologie	5	0.0011858	99.9988
Journal of dental research	5	0.0011858	99.9988
International journal of nanomedicine	5	0.0011858	99.9988
Fly	5	0.0011858	99.9988
Polish journal of pharmacology and pharmacy	5	0.0011858	99.9988
Clinical science (London, England : 1979)	5	0.0011858	99.9988
Gastroenterology	5	0.0011858	99.9988
Nutrition research reviews	5	0.0011858	99.9988
Geophysical research letters	5	0.0011858	99.9988
Acta crystallographica. Section E, Crystallographic communications	5	0.0011858	99.9988
Progress in nucleic acid research and molecular biology	5	0.0011858	99.9988
Zhonghua Minguo wei sheng wu ji mian yi xue za zhi = Chinese journal of microbiology and immunology	5	0.0011858	99.9988
Acta parasitologica	5	0.0011858	99.9988
Nonlinearity in biology, toxicology, medicine	5	0.0011858	99.9988
Proceedings. Mathematical, physical, and engineering sciences	5	0.0011858	99.9988
Annual review of nutrition	5	0.0011858	99.9988
Bioenergy research	5	0.0011858	99.9988
Synthetic and systems biotechnology	5	0.0011858	99.9988
EcoSal Plus	5	0.0011858	99.9988
Pharmacogenetics	5	0.0011858	99.9988
Cell metabolism	5	0.0011858	99.9988
Expert review of proteomics	5	0.0011858	99.9988
Experimental biology and medicine (Maywood, N.J.)	5	0.0011858	99.9988
Molecular carcinogenesis	5	0.0011858	99.9988
Molecular therapy : the journal of the American Society of Gene Therapy	5	0.0011858	99.9988
Journal of physiology and biochemistry	5	0.0011858	99.9988
Origins of life	5	0.0011858	99.9988
NPJ microgravity	5	0.0011858	99.9988
Canadian journal of biochemistry and cell biology = Revue canadienne de biochimie et biologie cellulaire	5	0.0011858	99.9988
Cell systems	5	0.0011858	99.9988
Acta biotheoretica	5	0.0011858	99.9988
Journal of microencapsulation	5	0.0011858	99.9988
Voprosy onkologii	5	0.0011858	99.9988
Zoological studies	5	0.0011858	99.9988
Regeneration (Oxford, England)	5	0.0011858	99.9988
Annals of tropical medicine and parasitology	5	0.0011858	99.9988
PLoS currents	5	0.0011858	99.9988
Journal of the National Cancer Institute	5	0.0011858	99.9988
Japanese journal of pharmacology	5	0.0011858	99.9988
Nauchnye doklady vysshei shkoly. Biologicheskie nauki	5	0.0011858	99.9988
Emerging topics in life sciences	5	0.0011858	99.9988
Israel journal of medical sciences	5	0.0011858	99.9988
Wilhelm Roux' Archiv fur Entwicklungsmechanik der Organismen	5	0.0011858	99.9988
Topics in current chemistry	5	0.0011858	99.9988
Archivos de biologia y medicina experimentales	5	0.0011858	99.9988
Brain research. Molecular brain research	5	0.0011858	99.9988
Asian Pacific journal of allergy and immunology	5	0.0011858	99.9988
IEEE transactions on nanobioscience	5	0.0011858	99.9988
Access microbiology	5	0.0011858	99.9988
American journal of medical genetics	5	0.0011858	99.9988
Scientia Sinica. Series B, Chemical, biological, agricultural, medical &amp; earth sciences	5	0.0011858	99.9988
Journal of physics. Condensed matter : an Institute of Physics journal	5	0.0011858	99.9988
Revista brasileira de parasitologia veterinaria = Brazilian journal of veterinary parasitology : Orgao Oficial do Colegio Brasileiro de Parasitologia Veterinaria	5	0.0011858	99.9988
Global ecology and biogeography : a journal of macroecology	5	0.0011858	99.9988
Journal of cosmetic dermatology	5	0.0011858	99.9988
Revue canadienne de biologie	5	0.0011858	99.9988
Folia histochemica et cytochemica	5	0.0011858	99.9988
Journal of pathogens	5	0.0011858	99.9988
Vaccines	5	0.0011858	99.9988
Research communications in chemical pathology and pharmacology	5	0.0011858	99.9988
Neoplasma	5	0.0011858	99.9988
The Anatomical record	5	0.0011858	99.9988
Homeopathy : the journal of the Faculty of Homeopathy	5	0.0011858	99.9988
Journal of dietary supplements	5	0.0011858	99.9988
Ecological entomology	5	0.0011858	99.9988
Connective tissue research	5	0.0011858	99.9988
Drug design, development and therapy	5	0.0011858	99.9988
Reports of biochemistry &amp; molecular biology	5	0.0011858	99.9988
Economic botany	5	0.0011858	99.9988
Nucleic acids research. Supplement (2001)	5	0.0011858	99.9988
The Journal of veterinary medical science	5	0.0011858	99.9988
Silence	5	0.0011858	99.9988
Immunity	5	0.0011858	99.9988
Revista do Instituto de Medicina Tropical de Sao Paulo	5	0.0011858	99.9988
Transactions of the Royal Society of Tropical Medicine and Hygiene	5	0.0011858	99.9988
Bulletin on narcotics	5	0.0011858	99.9988
Alternatives to laboratory animals : ATLA	4	0.000948636	99.9991
Translational animal science	4	0.000948636	99.9991
Pediatric research	4	0.000948636	99.9991
Brain research. Developmental brain research	4	0.000948636	99.9991
Anti-cancer drug design	4	0.000948636	99.9991
Agronomy (Basel, Switzerland)	4	0.000948636	99.9991
Radiobiologiia	4	0.000948636	99.9991
Advanced biomedical research	4	0.000948636	99.9991
Bioinorganic chemistry and applications	4	0.000948636	99.9991
Handbook of experimental pharmacology	4	0.000948636	99.9991
SAR and QSAR in environmental research	4	0.000948636	99.9991
Flora	4	0.000948636	99.9991
Molecular cancer therapeutics	4	0.000948636	99.9991
The CRISPR journal	4	0.000948636	99.9991
Journal of plant registrations	4	0.000948636	99.9991
NPJ biofilms and microbiomes	4	0.000948636	99.9991
Medicinal research reviews	4	0.000948636	99.9991
International journal of clinical and experimental medicine	4	0.000948636	99.9991
AAPS PharmSciTech	4	0.000948636	99.9991
Pharmaceutics	4	0.000948636	99.9991
Mutation research. Genetic toxicology and environmental mutagenesis	4	0.000948636	99.9991
Annals of nutrition &amp; metabolism	4	0.000948636	99.9991
Journal of basic and clinical pharmacy	4	0.000948636	99.9991
IUCrJ	4	0.000948636	99.9991
BMC molecular and cell biology	4	0.000948636	99.9991
Allergie und Immunologie	4	0.000948636	99.9991
Turkish journal of pharmaceutical sciences	4	0.000948636	99.9991
BMC complementary medicine and therapies	4	0.000948636	99.9991
Comparative biochemistry and physiology. A, Comparative physiology	4	0.000948636	99.9991
Neuropharmacology	4	0.000948636	99.9991
Neuroscience	4	0.000948636	99.9991
Cell stem cell	4	0.000948636	99.9991
Isozymes	4	0.000948636	99.9991
Advances in bioinformatics	4	0.000948636	99.9991
European journal of agronomy : the journal of the European Society for Agronomy	4	0.000948636	99.9991
ISRN molecular biology	4	0.000948636	99.9991
Journal of the history of biology	4	0.000948636	99.9991
Agents and actions	4	0.000948636	99.9991
Future microbiology	4	0.000948636	99.9991
Veterinary microbiology	4	0.000948636	99.9991
Progress in the chemistry of organic natural products	4	0.000948636	99.9991
Physiological chemistry and physics	4	0.000948636	99.9991
Annual review of food science and technology	4	0.000948636	99.9991
Prostaglandins	4	0.000948636	99.9991
Oncology	4	0.000948636	99.9991
Organic and medicinal chemistry letters	4	0.000948636	99.9991
Journal of the American Oil Chemists' Society	4	0.000948636	99.9991
Journal of neurogenetics	4	0.000948636	99.9991
Journal of molecular cell biology	4	0.000948636	99.9991
Journal of parasitology research	4	0.000948636	99.9991
Annual review of virology	4	0.000948636	99.9991
Drug research	4	0.000948636	99.9991
Remote sensing of environment	4	0.000948636	99.9991
Archivum immunologiae et therapiae experimentalis	4	0.000948636	99.9991
Contraception	4	0.000948636	99.9991
Computer applications in the biosciences : CABIOS	4	0.000948636	99.9991
Journal of food composition and analysis : an official publication of the United Nations University, International Network of Food Data Systems	4	0.000948636	99.9991
Journal of immunology research	4	0.000948636	99.9991
Insectes sociaux	4	0.000948636	99.9991
ChemistryOpen	4	0.000948636	99.9991
European journal of human genetics : EJHG	4	0.000948636	99.9991
Grana	4	0.000948636	99.9991
Electromagnetic biology and medicine	4	0.000948636	99.9991
Journal of arid environments	4	0.000948636	99.9991
Malaria journal	4	0.000948636	99.9991
International journal of environmental analytical chemistry	4	0.000948636	99.9991
Chinese medical journal	4	0.000948636	99.9991
Nutrition research and practice	4	0.000948636	99.9991
Journal of liquid chromatography &amp; related technologies	4	0.000948636	99.9991
Biomolecules &amp; therapeutics	4	0.000948636	99.9991
Clinical and experimental immunology	4	0.000948636	99.9991
Forest ecology and management	4	0.000948636	99.9991
Journal of radioanalytical and nuclear chemistry	4	0.000948636	99.9991
Aging	4	0.000948636	99.9991
High-throughput	4	0.000948636	99.9991
Current protocols in bioinformatics	4	0.000948636	99.9991
Journal of clinical biochemistry and nutrition	4	0.000948636	99.9991
Cell and tissue kinetics	4	0.000948636	99.9991
Acta biochimica et biophysica Hungarica	4	0.000948636	99.9991
Arthropod-plant interactions	4	0.000948636	99.9991
Cell communication and signaling : CCS	4	0.000948636	99.9991
Biological invasions	4	0.000948636	99.9991
Non-coding RNA	4	0.000948636	99.9991
Biological journal of the Linnean Society. Linnean Society of London	4	0.000948636	99.9991
Cancer biology &amp; therapy	4	0.000948636	99.9991
Iranian biomedical journal	4	0.000948636	99.9991
Biochimie open	4	0.000948636	99.9991
Avicenna journal of medical biotechnology	4	0.000948636	99.9991
Ticks and tick-borne diseases	4	0.000948636	99.9991
Drug metabolism and pharmacokinetics	4	0.000948636	99.9991
Biorheology	4	0.000948636	99.9991
Reviews on environmental health	4	0.000948636	99.9991
Translation (Austin, Tex.)	4	0.000948636	99.9991
Food &amp; nutrition research	4	0.000948636	99.9991
Tropical biomedicine	4	0.000948636	99.9991
Aquatic biosystems	4	0.000948636	99.9991
Gene regulation and systems biology	4	0.000948636	99.9991
International journal of immunopharmacology	4	0.000948636	99.9991
Journal of biological dynamics	4	0.000948636	99.9991
Future science OA	4	0.000948636	99.9991
Nutrition and health	4	0.000948636	99.9991
Electron microscopy reviews	4	0.000948636	99.9991
Archives of physiology and biochemistry	4	0.000948636	99.9991
Pedobiologia	4	0.000948636	99.9991
Bulletin of the World Health Organization	4	0.000948636	99.9991
Biomedicines	4	0.000948636	99.9991
Journal of acupuncture and meridian studies	4	0.000948636	99.9991
Human reproduction (Oxford, England)	4	0.000948636	99.9991
Research communications in molecular pathology and pharmacology	4	0.000948636	99.9991
Revista brasileira de biologia	4	0.000948636	99.9991
Zhongguo Zhong xi yi jie he za zhi Zhongguo Zhongxiyi jiehe zazhi = Chinese journal of integrated traditional and Western medicine	4	0.000948636	99.9991
Journal of comparative physiology. A, Sensory, neural, and behavioral physiology	4	0.000948636	99.9991
Acta physiologica Scandinavica. Supplementum	4	0.000948636	99.9991
Experimental and toxicologic pathology : official journal of the Gesellschaft fur Toxikologische Pathologie	4	0.000948636	99.9991
Environmental sciences : an international journal of environmental physiology and toxicology	4	0.000948636	99.9991
International journal of medical microbiology : IJMM	4	0.000948636	99.9991
Journal of controlled release : official journal of the Controlled Release Society	4	0.000948636	99.9991
The Physiologist	4	0.000948636	99.9991
Journal of anatomy	4	0.000948636	99.9991
Rejuvenation research	4	0.000948636	99.9991
Bioelectrochemistry and bioenergetics (Lausanne, Switzerland)	4	0.000948636	99.9991
Journal of the American Dietetic Association	4	0.000948636	99.9991
Voprosy meditsinskoi khimii	4	0.000948636	99.9991
Andrologia	4	0.000948636	99.9991
Nutrition journal	4	0.000948636	99.9991
Avian diseases	4	0.000948636	99.9991
Zhonghua yu fang yi xue za zhi [Chinese journal of preventive medicine]	4	0.000948636	99.9991
Bratislavske lekarske listy	4	0.000948636	99.9991
Brain research bulletin	4	0.000948636	99.9991
Journal of the American Society of Nephrology : JASN	4	0.000948636	99.9991
Methods in molecular medicine	4	0.000948636	99.9991
Beijing da xue xue bao. Yi xue ban = Journal of Peking University. Health sciences	4	0.000948636	99.9991
Orvosi hetilap	4	0.000948636	99.9991
Ultramicroscopy	4	0.000948636	99.9991
The Tohoku journal of experimental medicine	4	0.000948636	99.9991
Current drug metabolism	4	0.000948636	99.9991
Chronobiologia	4	0.000948636	99.9991
Current opinion in molecular therapeutics	4	0.000948636	99.9991
PCR methods and applications	4	0.000948636	99.9991
Endocrine	4	0.000948636	99.9991
Neuroscience research	4	0.000948636	99.9991
European journal of drug metabolism and pharmacokinetics	4	0.000948636	99.9991
British journal of cancer	4	0.000948636	99.9991
Botanica acta : Berichte der Deutschen Botanischen Gesellschaft = journal of the German Botanical Society	4	0.000948636	99.9991
BMC pharmacology	4	0.000948636	99.9991
Acta chemica Scandinavica. Series B: Organic chemistry and biochemistry	4	0.000948636	99.9991
Allergy and asthma proceedings	4	0.000948636	99.9991
Bosnian journal of basic medical sciences	4	0.000948636	99.9991
SAAS bulletin, biochemistry and biotechnology	4	0.000948636	99.9991
Roumanian archives of microbiology and immunology	4	0.000948636	99.9991
Annual review of physiology	4	0.000948636	99.9991
Eisei Shikenjo hokoku. Bulletin of National Institute of Hygienic Sciences	4	0.000948636	99.9991
Journal of Huazhong University of Science and Technology. Medical sciences = Hua zhong ke ji da xue xue bao. Yi xue Ying De wen ban = Huazhong keji daxue xuebao. Yixue Yingdewen ban	4	0.000948636	99.9991
Biomeditsinskaia khimiia	4	0.000948636	99.9991
Hormones and behavior	4	0.000948636	99.9991
Australian journal of biological sciences	4	0.000948636	99.9991
Hearing research	4	0.000948636	99.9991
Journal of biology	4	0.000948636	99.9991
Acta microbiologica Polonica. Series B: Microbiologia applicata	4	0.000948636	99.9991
The Korean journal of parasitology	4	0.000948636	99.9991
Journal of computational chemistry	4	0.000948636	99.9991
Science &amp; justice : journal of the Forensic Science Society	4	0.000948636	99.9991
ChemPlusChem	3	0.000711477	99.9993
Current protocols in cytometry	3	0.000711477	99.9993
Human gene therapy	3	0.000711477	99.9993
Glia	3	0.000711477	99.9993
Cytobiologie	3	0.000711477	99.9993
Diseases of aquatic organisms	3	0.000711477	99.9993
Magnetic resonance in medicine	3	0.000711477	99.9993
The Journal of the Egyptian Public Health Association	3	0.000711477	99.9993
Aquatic botany	3	0.000711477	99.9993
Molecular oral microbiology	3	0.000711477	99.9993
Comparative immunology, microbiology and infectious diseases	3	0.000711477	99.9993
Toxicology international	3	0.000711477	99.9993
The Japanese journal of physiology	3	0.000711477	99.9993
Nucleic acid therapeutics	3	0.000711477	99.9993
Annals of anatomy = Anatomischer Anzeiger : official organ of the Anatomische Gesellschaft	3	0.000711477	99.9993
Journal of integrated pest management	3	0.000711477	99.9993
Ecology of food and nutrition	3	0.000711477	99.9993
The World Allergy Organization journal	3	0.000711477	99.9993
Journal of public health policy	3	0.000711477	99.9993
Acta physiologica latino americana	3	0.000711477	99.9993
The Journal of reproduction and development	3	0.000711477	99.9993
Journal of clinical chemistry and clinical biochemistry. Zeitschrift fur klinische Chemie und klinische Biochemie	3	0.000711477	99.9993
The Yale journal of biology and medicine	3	0.000711477	99.9993
International journal of biomedical science : IJBS	3	0.000711477	99.9993
Journal of biomedical materials research. Part A	3	0.000711477	99.9993
Biological control : theory and applications in pest management	3	0.000711477	99.9993
Bacteriophage	3	0.000711477	99.9993
Arteriosclerosis and thrombosis : a journal of vascular biology	3	0.000711477	99.9993
Oikos (Copenhagen, Denmark)	3	0.000711477	99.9993
Immunobiology	3	0.000711477	99.9993
Applied &amp; translational genomics	3	0.000711477	99.9993
Non-coding RNA research	3	0.000711477	99.9993
Journal of tropical medicine	3	0.000711477	99.9993
Current cancer drug targets	3	0.000711477	99.9993
Global biogeochemical cycles	3	0.000711477	99.9993
Animal cognition	3	0.000711477	99.9993
Current protocols in chemical biology	3	0.000711477	99.9993
Zoological research	3	0.000711477	99.9993
Annals of human genetics	3	0.000711477	99.9993
Assay and drug development technologies	3	0.000711477	99.9993
Journal of UOEH	3	0.000711477	99.9993
The Journal of endocrinology	3	0.000711477	99.9993
Complementary therapies in medicine	3	0.000711477	99.9993
Journal of environmental science and health. Part C, Environmental carcinogenesis &amp; ecotoxicology reviews	3	0.000711477	99.9993
Croatian medical journal	3	0.000711477	99.9993
Voprosy virusologii	3	0.000711477	99.9993
Immunological reviews	3	0.000711477	99.9993
Cell differentiation and development : the official journal of the International Society of Developmental Biologists	3	0.000711477	99.9993
Journal of vision	3	0.000711477	99.9993
Prostaglandins, leukotrienes, and medicine	3	0.000711477	99.9993
International journal of environmental health research	3	0.000711477	99.9993
International journal for parasitology. Drugs and drug resistance	3	0.000711477	99.9993
Nihon Jibiinkoka Gakkai kaiho	3	0.000711477	99.9993
Visual neuroscience	3	0.000711477	99.9993
Journal of bone and mineral metabolism	3	0.000711477	99.9993
Transactions of the Kansas Academy of Science. Kansas Academy of Science	3	0.000711477	99.9993
Agronomy journal	3	0.000711477	99.9993
Anatomical record (Hoboken, N.J. : 2007)	3	0.000711477	99.9993
Frontiers in molecular neuroscience	3	0.000711477	99.9993
Kisaengch'unghak chapchi. The Korean journal of parasitology	3	0.000711477	99.9993
Molecular biology international	3	0.000711477	99.9993
Biopreservation and biobanking	3	0.000711477	99.9993
Photosynthetica	3	0.000711477	99.9993
Journal de pharmacie de Belgique	3	0.000711477	99.9993
Acta veterinaria Scandinavica	3	0.000711477	99.9993
European journal of cancer prevention : the official journal of the European Cancer Prevention Organisation (ECP)	3	0.000711477	99.9993
Hepatology (Baltimore, Md.)	3	0.000711477	99.9993
Journal of pharmacobio-dynamics	3	0.000711477	99.9993
Teratogenesis, carcinogenesis, and mutagenesis	3	0.000711477	99.9993
Archives of medical research	3	0.000711477	99.9993
Process biochemistry (Barking, London, England)	3	0.000711477	99.9993
Journal of biophysics (Hindawi Publishing Corporation : Online)	3	0.000711477	99.9993
Mycological progress	3	0.000711477	99.9993
Systems and synthetic biology	3	0.000711477	99.9993
Quarterly reviews of biophysics	3	0.000711477	99.9993
Cancer biochemistry biophysics	3	0.000711477	99.9993
International journal of andrology	3	0.000711477	99.9993
Immunopharmacology	3	0.000711477	99.9993
Animal biotechnology	3	0.000711477	99.9993
Tree genetics &amp; genomes	3	0.000711477	99.9993
Acta histochemica. Supplementband	3	0.000711477	99.9993
Australian journal of plant physiology	3	0.000711477	99.9993
The open biochemistry journal	3	0.000711477	99.9993
Biological mass spectrometry	3	0.000711477	99.9993
[truncated: 1,539 more rows]

## Sheet: Model summary
Column	Hyperparameters	Description
Model type		Type of text classification model
	Tf	Term frequency
	Tf-Idf	TF-Inverse document frequency
	w2v	Word2Vec
	DistilBERT	A smaller version of BERT language model
	SciBERT	A pretrained language model for scientific text
txt_flag	ori	Original citation text
	cln	Cleaned (pre-processed) text
parameters	Tf and Tf-Idf feature engineering [max_features, ngram_range, p_threshold]	[maximum number of features, (ngram range begin, ngram range end, Chi-square p-value for feature selection]
	Tf and Tf-Idf XGBoost training min_child_weight=[1, 5, 10] gamma=[0.5, 1, 1.5, 2, 5] subsample=[0.6, 0.8, 1.0] colsample_bytree=[0.6, 0.8, 1.0], max_depth=[3, 4, 5]	(results for best combination shown) Minimum sum of child instance weight Minimum loss reduction needed for partition Subsample ratio of the training instances Subsample ratio of features for each tree Maximum depth of a tree
	Word2Vec feature engineering [min_count, window, n_gram]	[minumum number of occurrence for Word2Vec, Maximum distance between the current and predicted word ngram as input to build Word2Vec model]
	Word2Vec DNN training optimizer=Adam learning_rate=0.005 loss=sparse_categorical_crossentropy metrics=accuracy batch_size=256 epoch=20 patience=5	Optimziation method for deep learning Learning rate for deep learning Loss function for deep learning Evaluation metrics Training text batch size Number of epochs to train Number of non-improving epochs before stopping
	BERT feature engineering vocab_size=52000 max_length=512 min_frequency=2	Vocabulary size of the BERT model Maximum number of words as input Mininum word frequency for training tokenizer
	BERT model training optimizer=Adam learning_rate=0.005 loss=sparse_categorical_crossentropy metrics=accuracy batch_size=512 epoch=20 patience=5	Optimziation method for deep learning Learning rate for deep learning Loss function for deep learning Evaluation metrics Training text batch size Number of epochs to train Number of non-improving epochs before stopping
num_feat	Varies	Numbef of features selected
valid_F1	Varies	F1 score of validation fold(s)

## Sheet: Model performance
Model type	txt_flag	parameters	num_feat	valid_f1
Tf	cln	[10000.0, (1, 1), 0.0001]	8108	0.942292
Tf	cln	[10000.0, (1, 2), 0.0001]	8450	0.942292
Tf	ori	[10000.0, (1, 1), 0.01]	8770	0.941657
Tf	ori	[10000.0, (1, 2), 0.01]	8837	0.9416
Tf	ori	[10000.0, (1, 3), 0.01]	8865	0.9416
Tf	ori	[50000.0, (1, 1), 0.01]	37544	0.941657
Tf	ori	[50000.0, (1, 2), 0.01]	39761	0.941657
Tf	ori	[50000.0, (1, 3), 0.01]	40197	0.941657
Tf	ori	[100000.0, (1, 1), 0.01]	39979	0.941657
Tf	ori	[100000.0, (1, 2), 0.01]	73658	0.941657
Tf	ori	[100000.0, (1, 3), 0.01]	75184	0.941657
Tf-Idf	cln	[1000, (1, 1), 0.0001]	686	0.940868
Tf-Idf	cln	[1000, (1, 2), 0.0001]	696	0.94093
Tf-Idf	cln	[10000, (1, 1), 0.0001]	2547	0.941396
Tf-Idf	cln	[10000, (1, 2), 0.0001]	3313	0.941387
Tf-Idf	ori	[1000, (1, 1), 0.0001]	663	0.939243
Tf-Idf	ori	[1000, (1, 2), 0.0001]	637	0.93731
Tf-Idf	ori	[10000, (1, 1), 0.0001]	2650	0.94083
Tf-Idf	ori	[10000, (1, 2), 0.0001]	3733	0.940703
w2v	cln	(5, 8, 1)	500	0.96487
w2v	cln	(5, 8, 2)	500	0.963393
w2v	cln	(5, 8, 3)	500	0.965218
w2v	cln	(10, 8, 1)	500	0.95214
w2v	cln	(10, 8, 2)	500	0.963579
w2v	cln	(10, 8, 3)	500	0.964745
w2v	cln	(20, 8, 1)	500	0.949517
w2v	cln	(20, 8, 2)	500	0.963105
w2v	cln	(20, 8, 3)	500	0.963448
DistilBert	ori	See legend tab	512	0.78
SciBERT	ori	See legend tab	512	0.8736

## Sheet: Tf-Idf features
Terms associataed with Tf-Idf features	SHAP importance values	Abs importance
patients	-136.887	136.887
clinical	-86.6878	86.6878
who	-64.44	64.44
medical	-54.2415	54.2415
arabidopsis	49.2432	49.2432
rats	-44.9865	44.9865
patient	-42.5179	42.5179
mice	-40.4425	40.4425
therapy	-40.3824	40.3824
xylem	33.1581	33.1581
women	-32.3969	32.3969
cancer	-31.5732	31.5732
plant	30.9117	30.9117
use	28.6738	28.6738
human	-25.8638	25.8638
paper	-25.7973	25.7973
blood	-25.4577	25.4577
drug	-25.1245	25.1245
liver	-24.4691	24.4691
bone	-24.4415	24.4415
participants	-23.8667	23.8667
smoking	-22.7484	22.7484
proteins	21.8046	21.8046
seedlings	21.3131	21.3131
society	20.8386	20.8386
plants	20.1703	20.1703
subjects	-19.7926	19.7926
chloroplasts	18.9581	18.9581
sucrose	18.2757	18.2757
stomatal	17.9671	17.9671
children	-17.6135	17.6135
pea	17.1202	17.1202
trees	16.1666	16.1666
social	-16.108	16.108
care	-15.781	15.781
biology	15.6049	15.6049
auxin	15.5189	15.5189
species	14.9121	14.9121
chloroplast	14.8836	14.8836
extract	-14.329	14.329
leaf	13.7942	13.7942
animals	-13.2779	13.2779
chronic	-13.2308	13.2308
germination	13.1821	13.1821
acute	-12.8993	12.8993
ethylene	12.8364	12.8364
food	-12.6663	12.6663
genetic	12.1966	12.1966
ml	-12.1389	12.1389
barley	11.5698	11.5698
rose	-11.1685	11.1685
isolated	10.9744	10.9744
resistance	10.8018	10.8018
photosynthetic	10.7184	10.7184
lt	-10.4634	10.4634
research	-10.3843	10.3843
people	-10.0463	10.0463
age	9.80092	9.80092
roots	9.42323	9.42323
leaves	9.35803	9.35803
crop	9.29227	9.29227
wall	9.16558	9.16558
shoot	9.0932	9.0932
traits	9.00806	9.00806
such	-8.82223	8.82223
gene	-8.78948	8.78948
copyright	-8.54025	8.54025
elongation	8.5267	8.5267
flowering	8.44637	8.44637
protein	-8.26227	8.26227
biosynthesis	8.23391	8.23391
fruit	7.90032	7.90032
hospital	-7.84833	7.84833
lines	7.74166	7.74166
light	7.73795	7.73795
root	7.7221	7.7221
health	-7.57688	7.57688
breeding	7.57486	7.57486
maize	7.13798	7.13798
seed	7.03903	7.03903
study	-6.64085	6.64085
review	-6.56338	6.56338
oral	-6.47443	6.47443
floral	6.47396	6.47396
acid	6.44134	6.44134
anti	-6.20764	6.20764
risk	-6.15329	6.15329
methods	-6.10166	6.10166
photosynthesis	5.92054	5.92054
genome	5.61661	5.61661
article	-5.47886	5.47886
inhibited	5.20491	5.20491
seeds	5.14159	5.14159
accumulation	5.05096	5.05096
mature	5.03603	5.03603
mutants	4.77195	4.77195
genes	4.75748	4.75748
diagnosis	-4.70927	4.70927
synthase	4.66183	4.66183
soil	-4.60937	4.60937
variation	4.59541	4.59541
grown	4.44506	4.44506
we	4.35505	4.35505
ph	4.30971	4.30971
cycle	-4.21674	4.21674
markers	4.13815	4.13815
structures	4.11833	4.11833
case	-4.07083	4.07083
mutant	3.98847	3.98847
stages	3.97899	3.97899
diseases	-3.84207	3.84207
expression	-3.65188	3.65188
regulated	-3.64035	3.64035
beta	3.60273	3.60273
have	-3.48404	3.48404
wheat	-3.48285	3.48285
stress	3.466	3.466
during	3.40973	3.40973
compounds	3.27527	3.27527
red	3.13295	3.13295
enzyme	2.99246	2.99246
models	-2.77663	2.77663
were	2.68838	2.68838
evolution	2.66834	2.66834
studies	-2.56851	2.56851
samples	-2.4164	2.4164
pollen	2.25573	2.25573
evaluated	-2.13983	2.13983
uptake	2.12357	2.12357
abiotic	2.07312	2.07312
efficiency	1.99496	1.99496
dose	-1.97953	1.97953
evaluate	1.96335	1.96335
transgenic	-1.94557	1.94557
pathogen	1.90231	1.90231
surface	-1.83276	1.83276
developmental	1.82666	1.82666
future	-1.8249	1.8249
production	1.80139	1.80139
characterization	-1.74733	1.74733
membrane	1.74687	1.74687
cdna	1.67898	1.67898
molecular	1.67368	1.67368
cell	-1.61506	1.61506
method	-1.57074	1.57074
sequence	1.47869	1.47869
effects	-1.39619	1.39619
inhibition	-1.3602	1.3602
in	-1.35837	1.35837
can	-1.32684	1.32684
model	-1.32101	1.32101
tree	1.30517	1.30517
whereas	-1.30252	1.30252
reserved	1.3021	1.3021
cells	1.2696	1.2696
indicated	1.2086	1.2086
stem	1.17083	1.17083
analyses	1.09975	1.09975
and	-1.09905	1.09905
on	-1.07266	1.07266
activity	1.03579	1.03579
among	-1.01636	1.01636
synthesis	0.964836	0.964836
binding	-0.960959	0.960959
tolerance	0.958748	0.958748
kg	-0.906525	0.906525
metabolism	0.905488	0.905488
mg	-0.905041	0.905041
groups	-0.894982	0.894982
especially	-0.890345	0.890345
tobacco	0.87609	0.87609
scale	-0.861546	0.861546
water	0.843033	0.843033
nitrogen	0.839487	0.839487
two	-0.803535	0.803535
report	-0.770249	0.770249
transport	0.764382	0.764382
will	-0.75008	0.75008
1	-0.663309	0.663309
if	-0.638407	0.638407
has	-0.638119	0.638119
diversity	0.620443	0.620443
reduced	0.611733	0.611733
presence	0.58431	0.58431
years	0.577714	0.577714
but	-0.567713	0.567713
wild	0.563714	0.563714
these	0.524025	0.524025
life	-0.481852	0.481852
support	-0.477033	0.477033
term	-0.475224	0.475224
days	-0.469851	0.469851
disease	-0.455741	0.455741
cases	-0.447024	0.447024
after	-0.44437	0.44437
growth	0.43665	0.43665
indicating	-0.430499	0.430499
bacterial	-0.409621	0.409621
different	0.386693	0.386693
group	-0.385063	0.385063
exposure	-0.385019	0.385019
5	-0.378921	0.378921
used	-0.372664	0.372664
management	-0.357707	0.357707
current	-0.333989	0.333989
may	-0.326768	0.326768
be	-0.320764	0.320764
dark	0.3031	0.3031
suggesting	0.298157	0.298157
or	-0.296303	0.296303
body	-0.280601	0.280601
induced	-0.277819	0.277819
content	0.277289	0.277289
available	-0.270937	0.270937
fungal	0.268784	0.268784
evaluation	0.258952	0.258952
drought	0.247951	0.247951
sample	-0.246487	0.246487
year	0.246403	0.246403
genomic	0.240974	0.240974
reported	-0.23567	0.23567
based	-0.234151	0.234151
to	-0.223382	0.223382
metabolites	0.220638	0.220638
tissue	-0.196854	0.196854
for	-0.192188	0.192188
areas	-0.191846	0.191846
containing	0.188123	0.188123
performed	-0.176496	0.176496
here	0.169281	0.169281
that	0.1628	0.1628
structure	-0.160488	0.160488
acids	-0.159004	0.159004
produced	-0.152071	0.152071
by	-0.147175	0.147175
permissions	0.145796	0.145796
region	-0.143514	0.143514
first	0.139562	0.139562
pathway	0.13944	0.13944
this	-0.138897	0.138897
quantitative	0.138825	0.138825
compared	-0.135267	0.135267
yield	0.12459	0.12459
expressed	0.123102	0.123102
both	0.122935	0.122935
there	-0.115953	0.115953
levels	-0.10904	0.10904
type	-0.108053	0.108053
nutrient	-0.0952193	0.0952193
effect	-0.0845655	0.0845655
response	0.0792514	0.0792514
characterized	0.0713609	0.0713609
conditions	0.0681783	0.0681783
time	-0.0637701	0.0637701
under	0.0613155	0.0613155
mechanisms	-0.0487528	0.0487528
development	0.0421161	0.0421161
host	0.0410764	0.0410764
known	0.0317509	0.0317509
state	-0.0302634	0.0302634
rice	0.0268225	0.0268225
using	-0.024843	0.024843
with	0.0232851	0.0232851
soybean	-0.0197424	0.0197424
analysis	0.0171316	0.0171316
identified	-0.0145085	0.0145085
responses	0.0139237	0.0139237
as	-0.0115481	0.0115481
control	-0.0114825	0.0114825
it	-0.00611639	0.00611639
data	-0.00214018	0.00214018
detected	0.00104532	0.00104532
whole	0	0
in addition	0	0
degrees	0	0
environmental	0	0
evidence	0	0
features	0	0
found that	0	0
ii	0	0
in both	0	0
the authors	0	0
15	0	0
role of	0	0
do	0	0
due	0	0
novel	0	0
wide	0	0
characteristics	0	0
primary	0	0
due to	0	0
rights reserved	0	0
the development	0	0
less	0	0
up	0	0
an important	0	0
all rights	0	0
shown to	0	0
100	0	0
association	0	0
relative	0	0
changes in	0	0
correlated	0	0
24	0	0
presence of	0	0
demonstrate	0	0
moreover	0	0
independent	0	0
those	0	0
associated	0	0
them	0	0
16	0	0
can be	0	0
contrast	0	0
11	0	0
determine	0	0
growing	0	0
deficiency	0	0
the present	0	0
activities	0	0
the number	0	0
local	0	0
components	0	0
distribution	0	0
of two	0	0
addition	0	0
60	0	0
via	0	0
cellular	0	0
identification	0	0
most	0	0
20	0	0
about	0	0
site	0	0
concentrations	0	0
pre	0	0
pattern	0	0
parameters	0	0
40	0	0
18	0	0
sites	0	0
the presence	0	0
developed	0	0
we found	0	0
effects of	0	0
17	0	0
were identified	0	0
better	0	0
structural	0	0
differential	0	0
metabolic	0	0
common	0	0
to determine	0	0
this study	0	0
activation	0	0
improved	0	0
overall	0	0
we have	0	0
treated	0	0
and that	0	0
improvement	0	0
25	0	0
since	0	0
using the	0	0
effect of	0	0
play	0	0
approach	0	0
factors	0	0
strategies	0	0
production of	0	0
they	0	0
survival	0	0
experiments	0	0
similar	0	0
suggest	0	0
significantly	0	0
frequency	0	0
any	0	0
of this	0	0
medium	0	0
normal	0	0
10	0	0
work	0	0
furthermore	0	0
present in	0	0
on the	0	0
21	0	0
over	0	0
12	0	0
male	0	0
the most	0	0
similar to	0	0
compared to	0	0
oxygen	0	0
length	0	0
sensitive	0	0
often	0	0
induced by	0	0
inhibitor	0	0
resulted	0	0
would	0	0
key	0	0
value	0	0
suggest that	0	0
difference	0	0
resulted in	0	0
associated with	0	0
showed	0	0
electron	0	0
more	0	0
activity of	0	0
30	0	0
there was	0	0
composition	0	0
resistant	0	0
indicate	0	0
regions	0	0
interactions	0	0
highly	0	0
function	0	0
knowledge	0	0
day	0	0
period	0	0
required	0	0
loss of	0	0
patterns	0	0
but not	0	0
status	0	0
average	0	0
family	0	0
essential	0	0
previously	0	0
performance	0	0
improve	0	0
being	0	0
considered	0	0
dry	0	0
made	0	0
oil	0	0
after the	0	0
following	0	0
elements	0	0
analysis of	0	0
reduce	0	0
mechanism	0	0
in contrast	0	0
ca	0	0
results suggest	0	0
show	0	0
levels of	0	0
processes	0	0
indicate that	0	0
complex	0	0
strongly	0	0
development and	0	0
green	0	0
population	0	0
function of	0	0
populations	0	0
together	0	0
out	0	0
there is	0	0
given	0	0
cause	0	0
indicated that	0	0
impact	0	0
without	0	0
findings	0	0
interaction	0	0
before	0	0
the cell	0	0
organs	0	0
long term	0	0
functional	0	0
severe	0	0
fold	0	0
female	0	0
plants and	0	0
distinct	0	0
like	0	0
exhibited	0	0
pressure	0	0
assess	0	0
role in	0	0
assessed	0	0
general	0	0
information	0	0
19	0	0
had	0	0
role	0	0
revealed	0	0
nuclear	0	0
positive	0	0
showed that	0	0
sugar	0	0
technique	0	0
signal	0	0
aim	0	0
conducted	0	0
show that	0	0
induction	0	0
old	0	0
storage	0	0
quality	0	0
our results	0	0
specific	0	0
that the	0	0
self	0	0
effective	0	0
enhanced	0	0
presented	0	0
individuals	0	0
physical	0	0
significant	0	0
physiological	0	0
isolated from	0	0
these results	0	0
temperature	0	0
biomass	0	0
suggesting that	0	0
carbon	0	0
heat	0	0
revealed that	0	0
functions	0	0
was to	0	0
community	0	0
pathways	0	0
imaging	0	0
terminal	0	0
need	0	0
roles	0	0
weeks	0	0
society of	0	0
history	0	0
regulatory	0	0
expression in	0	0
the use	0	0
amino acid	0	0
vs	0	0
grain	0	0
characterization of	0	0
dependent	0	0
mediated	0	0
phenotype	0	0
the study	0	0
response to	0	0
cold	0	0
domain	0	0
co2	0	0
should be	0	0
tissues	0	0
kinase	0	0
included	0	0
mrna	0	0
assessment	0	0
formation	0	0
in response	0	0
dna	0	0
here we	0	0
sequences	0	0
required for	0	0
ga	0	0
plant growth	0	0
enzymes	0	0
survey	0	0
co	0	0
phosphate	0	0
genes in	0	0
mortality	0	0
study was	0	0
nitrate	0	0
amino	0	0
growth and	0	0
test	0	0
literature	0	0
alcohol	0	0
treatment of	0	0
involved	0	0
starch	0	0
expressed in	0	0
chlorophyll	0	0
conserved	0	0
overexpression	0	0
mean	0	0
follow	0	0
accumulation of	0	0
transcripts	0	0
consumption	0	0
symptoms	0	0
the expression	0	0
in rice	0	0
should	0	0
incidence	0	0
95 ci	0	0
salt	0	0
transcript	0	0
gene expression	0	0
transcriptional	0	0
encoding	0	0
ci	0	0
use of	0	0
the plant	0	0
in plant	0	0
of patients	0	0
95	0	0
rna	0	0
outcomes	0	0
serum	0	0
signaling	0	0
regulation of	0	0
involved in	0	0
defense	0	0
months	0	0
prevalence	0	0
intervention	0	0
new phytologist	0	0
cell wall	0	0
regulation	0	0
of plant	0	0
students	0	0
in plants	0	0
syndrome	0	0
marijuana	0	0
pain	0	0
treatment	0	0
in patients	0	0
surgery	0	0
wild type	0	0
tomato	0	0
promoter	0	0
transcription	0	0
arabidopsis thaliana	0	0
expression of	0	0
thaliana	0	0
in arabidopsis	0	0
aba	0	0
patients with	0	0

## Sheet: PubMed number per year
Year	NumRecords
1951	103821
1952	108182
1953	108924
1954	105942
1955	108562
1956	107015
1957	111528
1958	109467
1959	110000
1960	112222
1961	120180
1962	125694
1963	141540
1964	162110
1965	176737
1966	180184
1967	192077
1968	208156
1969	215346
1970	219424
1971	223657
1972	227869
1973	231126
1974	235108
1975	249189
1976	254954
1977	262188
1978	272567
1979	282099
1980	280651
1981	283632
1982	295764
1983	309519
1984	318240
1985	335332
1986	349696
1987	367967
1988	387005
1989	402738
1990	410593
1991	413165
1992	417967
1993	426691
1994	438250
1995	449082
1996	458561
1997	456753
1998	474620
1999	493739
2000	530433
2001	543788
2002	559042
2003	584487
2004	620555
2005	656767
2006	685433
2007	710822
2008	751612
2009	784819
2010	823457
2011	876360
2012	940980
2013	996536
2014	1044088
2015	1089131
2016	1115305
2017	1126324
2018	1168091
2019	1222306
2020	1412844

## Sheet: Plant sci record num per yr
Year	NumRecords
1951	2
1952	2
1953	3
1954	5
1955	3
1956	3
1957	10
1958	7
1959	27
1960	31
1961	41
1962	52
1963	60
1964	66
1965	97
1966	375
1967	407
1968	423
1969	493
1970	490
1971	515
1972	528
1973	565
1974	616
1975	1176
1976	1210
1977	1184
1978	1301
1979	1276
1980	1440
1981	1548
1982	1748
1983	1893
1984	2132
1985	2195
1986	2336
1987	2520
1988	2666
1989	3103
1990	3474
1991	3696
1992	4016
1993	3943
1994	4209
1995	4489
1996	4764
1997	4187
1998	4766
1999	5142
2000	6778
2001	8216
2002	8964
2003	10461
2004	10060
2005	11576
2006	12000
2007	12653
2008	14499
2009	14056
2010	14493
2011	16296
2012	17537
2013	19052
2014	21484
2015	21460
2016	22608
2017	22989
2018	23935
2019	26963
2020	30228
