# Supplementary material for: Assessing the evolution of research topics in a biological field using plant science as an example
Source: PLoS Biol. 2024 May 23;22(5):e3002612. doi: 10.1371/journal.pbio.3002612 (PMC11115244; doi:10.1371/journal.pbio.3002612)
Supplement: S2 Data — Sheet–Topics generated with a model based on BioBERT embeddings. Sheet–Topics generated with a model based on distilBERT embeddings. Sheet–Topics generated with a model based on SciBERT embeddings. (XLSX) [file pbio.3002612.s011.xlsx]

## Sheet: BioBERT
	Topic	Count	Name
0	-1	293790	-1_plant_growth_activity_plants
1	0	3403	0_qtl_qtls_mapping_rust
2	1	2891	1_communities_community_rhizosphere_microbial
3	2	2671	2_degs_unigenes_transcriptome_differentially expressed
4	3	2669	3_transformation_agrobacterium_tumefaciens_mediated transformation
5	4	2510	4_aba_tolerance_overexpression_stress
6	5	2358	5_et al_first report_symptoms_conidia
7	6	2265	6_gene family_family_genome wide_genes
8	7	2174	7_virus_viruses_nucleotide sequence_mosaic
9	8	2145	8_cd_pb_zn_contaminated
10	9	2106	9_medium_regeneration_callus_ms medium
11	10	1894	10_spectroscopic_elucidated_structures_nmr
12	11	1847	11_cdna_sequence_amino_clone
13	12	1822	12_virus_viral_rna_movement
14	13	1625	13_actin_microtubule_microtubules_cytoskeleton
15	14	1618	14_pretreatment_lignin_hydrolysis_pretreated
16	15	1567	15_pollination_pollinator_flowers_pollinators
17	16	1440	16_mirnas_mirna_micrornas_lncrnas
18	17	1296	17_genetic diversity_genetic_diversity_populations
19	18	1157	18_glutathione_ascorbate_antioxidant_peroxidase
20	19	1156	19_aphid_pest_hemiptera_trap
21	20	1138	20_antioxidant_antioxidant activity_scavenging_radical
22	21	1019	21_richness_species richness_community_communities
23	22	916	22_new species_nov_sp nov_sp
24	23	877	23_nematode_incognita_incidence_penetrans
25	24	860	24_reflectance_near infrared_infrared_spectral
26	25	841	25_ige_allergen_allergens_patients
27	26	829	26_hydroxy_dihydroxy_spectroscopic_two new
28	27	820	27_draft genome_genome sequence_draft_al draft
29	28	783	28_starch_starches_amylose_amylopectin
30	29	771	29_virus_et al_genbank_et
31	30	764	30_crispr_cas9_crispr cas9_editing
32	31	752	31_extracts_oils_essential oils_extract
33	32	746	32_determination_method_recoveries_detection
34	33	703	33_fatty_desaturase_fatty acid_acyl
35	34	699	34_fertilizer_hm_kg hm_kg
36	35	645	35_complete chloroplast_chloroplast genome_bp_single copy
37	36	638	36_infection_susceptible_differentially expressed_differentially
38	37	631	37_ms_mass spectrometry_spectrometry_mass
39	38	629	38_p450_biosynthesis_synthases_diphosphate
40	39	613	39_snps_ssr_ssrs_snp
41	40	597	40_pst_sa_npr1_resistance
42	41	583	41_conidiation_graminearum_virulence_appressorium
43	42	582	42_database_http_web_users
44	43	554	43_polysaccharide_polysaccharides_galactose_linked
45	44	549	44_retrotransposons_ltr_retrotransposon_elements
46	45	547	45_fumonisin_fusarium_mycotoxins_fumonisins
47	46	543	46_methylation_dna methylation_methylated_cytosine
48	47	530	47_microsatellite_microsatellite markers_microsatellite loci_polymorphic
49	48	507	48_phenotyping_image_images_throughput
50	49	499	49_prediction_genomic selection_genomic prediction_accuracy
51	50	463	50_clade_genera_monophyletic_phylogeny
52	51	451	51_lignocellulose_lignocellulosic_enzymes_plant biomass
53	52	447	52_golgi_er_trafficking_tgn
54	53	409	53_hydraulic_conductance_stomatal_leaf
55	54	409	54_effectors_pathogens_effector_host
56	55	399	55_pharmacological_review_anti_phytochemistry
57	56	398	56_reticulum_endoplasmic reticulum_endoplasmic_cytoplasm
58	57	397	57_na_influx_uptake_atpase
59	58	397	58_diploid_cytotypes_ploidy_polyploid
60	59	384	59_phytochrome_phya_phyb_phytochromes
61	60	374	60_assembly_genome_mb_genome assembly
62	61	374	61_promoter_element_upstream_elements
63	62	369	62_detection_pcr_assay_lamp
64	63	365	63_climate_warming_climate change_change
65	64	362	64_bradyrhizobium_rhizobia_rhizobium_strains
66	65	360	65_genetic structure_dispersal_populations_genetic
67	66	360	66_diets_lt_ruminal_dm
68	67	357	67_reference genes_reference_normalization_genorm
69	68	346	68_wine_wines_grapes_grape
70	69	338	69_self_self incompatibility_incompatibility_rnase
71	70	335	70_plasticity_fitness_populations_variation
72	71	329	71_stem cell_stem cells_meristem_stem
73	72	322	72_meristem_meristems_floral_axillary
74	73	321	73_genomics_breeding_technologies_sequencing
75	74	321	74_inositol_ptdins_phosphatidylinositol_phosphoinositide
76	75	318	75_anthocyanin_anthocyanin biosynthesis_myb_anthocyanin accumulation
77	76	316	76_meiotic_meiosis_recombination_rad51
78	77	313	77_nov_sp nov_strain_mk
79	78	310	78_chloroplast genome_cp_cp genome_chloroplast
80	79	308	79_lectin_lectins_gel_antifungal
81	80	302	80_glycans_glycosylation_glycan_glycoproteins
82	81	295	81_malate_dehydrogenase_mitochondria_phosphate
83	82	294	82_total synthesis_chiral_cyclization_synthesis
84	83	294	83_phosphorylation_phosphoproteins_protein phosphorylation_phosphorylation sites
85	84	291	84_phytoplasma_phytoplasmas_16s_witches
86	85	286	85_somatic_somatic hybrids_hybrids_protoplasts
87	86	280	86_starch_amylose_amylopectin_ssiia
88	87	280	87_cryopreservation_vitrification_cryopreserved_shoot tips
89	88	274	88_reserved plant_new study_elsevier ltd_ltd rights
90	89	269	89_ppr_editing_splicing_rna editing
91	90	269	90_gel_polyacrylamide_electrophoresis_000
92	91	262	91_uv_uv radiation_radiation_ultraviolet
93	92	251	92_als_accase_herbicides_herbicide
94	93	247	93_glacial_refugia_pleistocene_phylogeographic
95	94	240	94_effector_effectors_immunity_avrptob
96	95	237	95_silencing_rna silencing_suppressor_rna
97	96	237	96_polyploidy_allopolyploid_allopolyploids_polyploid
98	97	237	97_xylanase_xylan_ph_endo
99	98	236	98_ac_ds_excision_transposition
100	99	236	99_cds_dots_carbon dots_doped
101	100	234	100_glutenin_hmw_glu_lmw
102	101	233	101_space group_crystals_unit cell_crystallization
103	102	231	102_scfv_ltb_vaccine_ctb
104	103	229	103_circadian_clock_circadian clock_rhythms
105	104	227	104_isolates_mat1_mating type_mating
106	105	225	105_microbiome_microbe_microbial_microbes
107	106	223	106_chromophore_phytochrome_phytochromes_pfr
108	107	223	107_volatiles_herbivore_infested_herbivores
109	108	219	108_volatiles_blend_eag_females
110	109	216	109_residues_directed mutagenesis_mutagenesis_residue
111	110	215	110_diallel_combining ability_yield_additive
112	111	210	111_extraction_quality rna_high quality_rna
113	112	209	112_deposition_ecosystem_soil_mineralization
114	113	206	113_biocontrol_antagonistic_bacillus_antifungal
115	114	201	114_glucopyranosyl_glucopyranoside_beta_beta glucopyranosyl
116	115	199	115_lhcii_light harvesting_chl_harvesting
117	116	198	116_chromosome_chromosomes_wheat_alien
118	117	196	117_germination_dormancy_seeds_seed
119	118	194	118_histone_h3_h3k4me3_h3k27me3
120	119	194	119_proteomics_metabolomics_omics_plant proteomics
121	120	193	120_host_parasite_pathogen_virulence
122	121	193	121_linkage_map_linkage groups_markers
123	122	192	122_fungicides_isolates_fungicide_ec50
124	123	192	123_plastid_plastids_endosymbiosis_endosymbiotic
125	124	189	124_floral_stamens_flowers_carpels
126	125	187	125_fluorescence_quenching_ps_photosystem
127	126	184	126_symbiosis_arbuscule_mycorrhizal_arbuscular
128	127	184	127_microscopy_imaging_resolution_super resolution
129	128	181	128_ros_redox_reactive_reactive oxygen
130	129	178	129_matk_barcoding_trnh_barcode
131	130	177	130_lhcii_psi_lhci_supercomplex
132	131	176	131_pbdes_pfaas_pcbs_ng
133	132	174	132_hrp_secretion_type iii_iii secretion
134	133	173	133_ethylene_ethylene production_abscission_ethephon
135	134	172	134_dissipation_residue_mg kg_residues
136	135	169	135_far red_red light_red_phytochrome
137	136	162	136_rnai_dsrna_rna interference_interference
138	137	161	137_peroxidase_horseradish peroxidase_horseradish_oxidation
139	138	161	138_cyclin_cyclins_cdk_cell cycle
140	139	161	139_derivatives_structure activity_compound_herbicidal
141	140	160	140_odorant_obps_chemosensory_antennae
142	141	159	141_ferredoxin_spin_reductase_cytochrome
143	142	158	142_phylogenetic_phylogeny_relationships_discordance
144	143	158	143_tags5_rht_candidate gene_hap
145	144	156	144_chloroplast_chloroplast development_chloroplasts_plastid
146	145	156	145_import_precursor_presequence_transit
147	146	155	146_cerevisiae_coli_engineered_limonene
148	147	153	147_hyphae_penetration_appressoria_infection
149	148	152	148_unfolding_denaturation_thermal_unfolded
150	149	152	149_dispersal_seed dispersal_dispersers_seed
151	150	150	150_biotechnology_breeding_crops_improvement
152	151	149	151_mirnas_mirna_rnas_lncrnas
153	152	147	152_polypeptides_000_poly_polypeptide
154	153	145	153_phosphorylation_phosphorylated_kinase_protein kinase
155	154	142	154_active site_plp_substrate_site
156	155	140	155_iron_pi_homeostasis_fe
157	156	139	156_complexes_ii_ligands_fe
158	157	137	157_terpenoids_engineering_metabolic engineering_natural products
159	158	136	158_cre_recombinase_loxp_flp
160	159	136	159_silencing_rna silencing_rnai_rna
161	160	132	160_mutator_mu_element_ac
162	161	129	161_mycorrhizal_non mycorrhizal_arbuscular_arbuscular mycorrhizal
163	162	129	162_gm_genetically modified_pcr_detection
164	163	128	163_intron_introns_mitochondrial_plastomes
165	164	127	164_mitogenome_mitochondrial genome_complete mitochondrial_pcgs
166	165	125	165_import_plastid_plastids_protein import
167	166	124	166_mapk_cascades_mapk cascades_kinases
168	167	124	167_pollen tube_tube_sperm_gametophyte
169	168	124	168_unigenes_transcriptome_biosynthesis_genes involved
170	169	122	169_mechanical_shape_morphogenesis_mechanics
171	170	122	170_duplication_duplicates_duplicated_wgd
172	171	122	171_mir156_mir396_osa_mir319
173	172	120	172_carotenoid_carotenoids_carotene_carotenoid accumulation
174	173	119	173_cms_cytoplasmic male_male_male sterility
175	174	119	174_gene flow_gm_weedy_flow
176	175	118	175_chromosomes_chromosome_heterochromatin_situ hybridization
177	176	118	176_sucrose_suc_sps_sucrose transporters
178	177	117	177_nh_nitrate_uptake_influx
179	178	116	178_epigenetic_epigenetics_modifications_epigenetic regulation
180	179	115	179_bac_library_clones_bac library
181	180	115	180_cyc_like genes_floral_mads
182	181	115	181_nps_nanoparticles_cuo_nzvi
183	182	114	182_centromere_centromeres_centromeric_cenh3
184	183	114	183_phosphatidylcholine_acyl_phosphatidylglycerol_sn
185	184	114	184_model_architectural_functional structural_models
186	185	113	185_dgdg_mgdg_dgd1_galactolipid
187	186	113	186_tes_te_transposable_transposable elements
188	187	113	187_inbreeding_inbreeding depression_depression_selfing
189	188	112	188_mpk6_mpk3_mpk3 mpk6_mapk
190	189	111	189_tev_purification_tev protease_fusion
191	190	110	190_endophytes_endophytic_endophytic fungi_fungi
192	191	109	191_aw_ota_water activity_ochraceus
193	192	107	192_solubilization_solubilizing_phosphate_phosphate solubilizing
194	193	107	193_pollen_airborne_pollen season_airborne pollen
195	194	107	194_forest_community_species diversity_index
196	195	106	195_meiotic_meiosis_pairing_recombination
197	196	106	196_cax1_ca2_cax3_ca
198	197	106	197_miocene_diversification_america_biogeographic
199	198	104	198_curvature_gravitropic_gravity_gravitropism
200	199	102	199_co_glycolate_carboxylase_rubp
201	200	101	200_channel_channels_voltage_currents
202	201	99	201_golgi_trafficking_sorting_cargo
203	202	99	202_chromosomes_meiosis_meiotic_chromosome
204	203	99	203_anther_rel1_sci1_anther dehiscence
205	204	99	204_cnidarian_coral_symbiodinium_dinoflagellate
206	205	98	205_symbionts_symbiont_aphid_defensa
207	206	98	206_trna_trnas_trna genes_trna ser
208	207	97	207_tetraploid_diploid_ploidy_colchicine
209	208	97	208_recombinant proteins_recombinant_vaccines_protein production
210	209	97	209_telomere_telomerase_telomeres_telomeric
211	210	97	210_rrna_5s_23s_chloroplast dna
212	211	97	211_fruit_storage_ripening_postharvest
213	212	95	212_fructose_fructose bisphosphate_fru_bisphosphate
214	213	95	213_chemical constituents_compounds isolated_constituents_plant first
215	214	95	214_microfibrils_cellulose_wall_cell wall
216	215	95	215_ethylene_ripening_acc_ethylene production
217	216	94	216_colletotrichum_anthracnose_colletotrichum species_gloeosporioides
218	217	94	217_xanthomonas_phages_strains_amylovora
219	218	92	218_genome sequence_complete genome_genome_strain
220	219	91	219_editing_rna editing_editing sites_editing site
221	220	89	220_ms_discriminant_nmr_pca
222	221	89	221_climate_yields_yield_climate change
223	222	89	222_cyanogenic_glucosinolates_cyanogenic glucosides_glucosinolate
224	223	89	223_oils_oil_essential oils_essential oil
225	224	88	224_chlorophyll protein_chlorophyll_complexes_light harvesting
226	225	88	225_se_selenium_selenate_selenite
227	226	86	226_autophagy_plant autophagy_autophagic_autophagy plant
228	227	86	227_tribolium_drosophila_segmentation_tc
229	228	85	228_ubiquitin_ubiquitination_proteasome_ligases
230	229	84	229_eds1_nlr_nb_nlrs
231	230	83	230_nodd_rhizobium_nod_meliloti
232	231	83	231_asiaticus_ca asiaticus_liberibacter_liberibacter asiaticus
233	232	83	232_plasmodesmata_pd_intercellular_communication
234	233	83	233_local adaptation_adaptation_adaptive_outlier
235	234	82	234_nbs_nbs lrr_lrr_lrr genes
236	235	82	235_plastocyanin_cytochrome_cytochrome c6_electron transfer
237	236	82	236_glyphosate_epsps_glyphosate resistance_glyphosate resistant
238	237	82	237_adsorption_sorption_biosorption_langmuir
239	238	81	238_elevated co_co_elevated_ambient
240	239	81	239_nucleolar_nucleoli_nucleolus_fibrillar
241	240	81	240_fructan_fructosyltransferase_fft_fructans
242	241	80	241_hmgr_hydroxy methylglutaryl_methylglutaryl_hmg
243	242	80	242_chemical constituents_constituents_vii_vi
244	243	80	243_cytochrome_cytochromes_553_b6
245	244	80	244_3t3 l1_adipogenesis_3t3_adipocytes
246	245	80	245_secretory_anatomical_anatomy_trichomes
247	246	79	246_phosphorylation_bri1_bak1_phosphorylated
248	247	79	247_jh_metamorphosis_juvenile hormone_ecdysteroid
249	248	78	248_ozone_trees_remobilization_year
250	249	78	249_psi_psii_photoinhibition_psi photoinhibition
251	250	78	250_sex_sex chromosomes_sex chromosome_chromosomes
252	251	77	251_bt_cry1ac_cry1f_bt cotton
253	252	77	252_14 proteins_14_14 isoforms_14 3s
254	253	77	253_ca_ca2_cyt_ca cyt
255	254	77	254_epr_p680_tyrd_photosystem
256	255	77	255_nrt1_nitrate_nrt2_nitrate transporter
257	256	77	256_betaine_glycine betaine_choline_prou
258	257	77	257_auxin_pin_auxin transport_auxin efflux
259	258	76	258_wall_pectins_walls_epitopes
260	259	75	259_aphid_aphids_ebf_persicae
261	260	75	260_domestication_archaeological_domesticated_cal
262	261	75	261_ugts_udp_glucosyltransferase_glycosyltransferases
263	262	75	262_nov_sp nov_strain_type strain
264	263	75	263_ja_attenuata_nicotiana attenuata_herbivore
265	264	74	264_epigenetic_epigenetic variation_methylation_epigenetic diversity
266	265	74	265_proteinases_proteinase_pis_digestive
267	266	73	266_mate_speciation_mate choice_assortative
268	267	73	267_photosynthetic_energy_photosynthesis_electron
269	268	73	268_networks_coexistence_network_pollinator
270	269	73	269_mutations_col7a1_mutation_patients
271	270	72	270_clonal_ramets_clonal plants_clonal integration
272	271	72	271_lysine_succinylation_acetylation_lysine acetylation
273	272	72	272_virulence_rust_triticina_virulent
274	273	72	273_methionine_cgs_met_atcgs
275	274	71	274_lectin_lectins_jacalin_legume lectins
276	275	71	275_uvr8_uv_photoreceptor_uv resistance
277	276	71	276_histone_chromatin_histones_h3
278	277	70	277_pol_pol iv_iv_sirnas
279	278	70	278_arabinofuranosidase_arabinose_arabinan_arabinoxylan
280	279	70	279_transient_protoplasts_protoplast_transient expression
281	280	70	280_protochlorophyllide_protochlorophyll_ide_chlorophyllide
282	281	69	281_fossil_eocene_fossils_cretaceous
283	282	69	282_repetitive_repetitive dna_repeated_satellite
284	283	69	283_flour_flours_digestibility_extrusion
285	284	69	284_chemical constituents_compounds isolated_constituents_study chemical
286	285	69	285_metal_contaminated_ni_pb
287	286	68	286_ps ii_ps_photochemical_fm
288	287	68	287_ubiquitin_ubc13_e3_scf
289	288	68	288_physical map_bac_physical_map
290	289	68	289_symbiont_symbionts_burkholderia_endosymbionts
291	290	67	290_cultures_mg_hairy_cell suspension
292	291	67	291_trna_transcription initiation_initiation sites_psba
293	292	67	292_trx_ntrc_prx_cys
294	293	67	293_ethylene_ethylene production_acc_acc ethylene
295	294	66	294_surfaces_wax_superhydrophobic_lotus leaf
296	295	66	295_metabolomics_plant metabolomics_metabolites_metabolite
297	296	66	296_evolutionary_evolution_clements_biology
298	297	65	297_active site_site_residues_active
299	298	65	298_annexin_antibodies_antibody_immunogold
300	299	65	299_characters_exine_scanning electron_pollen morphology
301	300	65	300_taxol_endophytic_endophytic fungus_paclitaxel
302	301	65	301_fe_fe deficiency_fe iii_fe deficient
303	302	64	302_biol_et al_et_chem
304	303	64	303_cellulose_cellulose synthase_wall_cell wall
305	304	64	304_sterility_hybrid sterility_s24_hybrid
306	305	64	305_gsnor_nitrosylation_nitrosoglutathione_gsno
307	306	64	306_symbiosis_arbuscular_mycorrhizal_mycorrhizal symbiosis
308	307	63	307_phosphorylation_lhcii_stn7_psii
309	308	63	308_pcd_cell death_death_sulfate
310	309	63	309_hydroperoxy_oxo_octadecadienoic_octadecadienoic acid
311	310	62	310_opsin_lws_opsins_visual
312	311	62	311_athkt1_na_hkt1_oshkt2
313	312	61	312_chemical constituents_constituents_compounds isolated_plant first
314	313	61	313_carotenoid_carotenoids_carotenoid biosynthesis_apocarotenoids
315	314	61	314_gravity_gravitropism_gravity sensing_gravitropic
316	315	61	315_trypsin_chymotrypsin_inhibitor_inhibitors
317	316	61	316_polysomes_rna_ribosomes_legumin
318	317	61	317_elevated co2_co2_elevated_ambient
319	318	61	318_aptamer_aptamers_fluorophore_spinach
320	319	61	319_symbiosis_symbioses_actinorhizal_rhizobia
321	320	60	320_protein extraction_extraction_phenol_phenol extraction
322	321	59	321_microgravity_spaceflight_space_flight
323	322	59	322_tylcv_tabaci_biotype_virus
324	323	58	323_central cell_sperm_gametophyte_fertilization
325	324	58	324_hormones_phytohormones_crosstalk_plant hormones
326	325	58	325_trypsin_disulfide_inhibitor_sfti
327	326	58	326_diapause_diapause induction_pupae_diapausing
328	327	58	327_aberrations_allium_cepa_genotoxic
329	328	57	328_phenolic_carotenoids_cultivars_cara
330	329	57	329_plasmid_plasmids_oy_ti
331	330	57	330_salinity_salt_nacl_fe
332	331	57	331_glucopyranosyl_rhamnopyranosyl_beta glucopyranosyl_glucopyranoside
333	332	56	332_pcd_cell death_death_programmed cell
334	333	56	333_pharmacognostical_pharmacognostic_phytochemical_standardization
335	334	56	334_salt tolerance_tolerance_salt_stress
336	335	56	335_calmodulin_cam_cld_calcium
337	336	55	336_neckteeth_larvae_host_chaoborus
338	337	55	337_sucrose_invertase_sucrose synthase_tubers
339	338	55	338_hd1_ghd7_ehd1_hd3a
340	339	55	339_hydraulic_conductance_full sunlight_prd
341	340	55	340_leaf water_isotopic_isotope_enrichment
342	341	54	341_pdx_p450cam_choline_cyp101
343	342	54	342_irradiation_chernobyl_radioactive_radiation
344	343	54	343_zn_ray_mn_synchrotron
345	344	54	344_nbs_rgas_tir_nbs lrr
346	345	54	345_lps_eps_exopolysaccharide_succinoglycan
347	346	53	346_isoprene_isoprene emission_emission_emitting
348	347	53	347_lov2_lov_lov1_phototropin
349	348	53	348_strigolactones_strigolactone_sls_parasitic
350	349	53	349_new species_genus_adelophryne_specimens
351	350	52	350_vrn_ppd_vernalization_vrn a1
352	351	52	351_udp_udp xylose_epimerase_gdp
353	352	52	352_cab_cox2b_cox2a_chlorophyll binding
354	353	52	353_metabolite_metabolites_metabolome_metabolomics
355	354	52	354_genomes_genome_tritici_isolates
356	355	52	355_electrical_heat transfer_model_mass transfer
357	356	52	356_counter current_current chromatography_high speed_solvent system
358	357	51	357_phosphatidylinositol_inositol_phosphatidylinositol bisphosphate_phospholipase
359	358	51	358_co expression_expression data_modules_gcns
360	359	51	359_oxysporum_oxysporum sp_isolates_vcg
361	360	51	360_aquaporins_aqps_aquaporin_plant aquaporins
362	361	51	361_cbms_cbm_carbohydrate binding_binding modules
363	362	51	362_autotetraploid_autotetraploid rice_diploid_brassica hexaploid
364	363	50	363_tobacco control_tobacco_tobacco industry_cigarettes
365	364	50	364_atpase_pm atpase_pm_membrane atpase
366	365	50	365_calcium granules_calcium_precipitates_microspore
367	366	50	366_nanoparticles_silver nanoparticles_silver_agnps
368	367	49	367_caffeoylquinic_glucoside_caffeoylquinic acid_quercetin
369	368	49	368_fis_occr_prop_operator
370	369	49	369_metabolites_metabolite_metabolomics_metabolomic
371	370	49	370_recombination_homologous recombination_homologous_recombination events
372	371	49	371_synthesis_protein synthesis_thymidine_actinomycin
373	372	49	372_oligosaccharides_glycopeptides_galbeta1_lectin
374	373	49	373_melatonin_snat_serotonin_asmt
375	374	49	374_xylanase_purified_ph_vmax
376	375	49	375_rats_lipid peroxidation_peroxidation_liver
377	376	49	376_melatonin_exogenous melatonin_melatonin treatment_melatonin application
378	377	48	377_vigs_gene silencing_silencing_virus induced
379	378	48	378_imprinting_imprinted_imprinted genes_genomic imprinting
380	379	48	379_tyramide_situ_situ hybridization_hybridization
381	380	48	380_prediction_subcellular_protein subcellular_predictor
382	381	48	381_tilling_ems_mutations_mutation density
383	382	48	382_vol pmid_pmid_corrects article_corrigendum
384	383	47	383_engineering_metabolic engineering_synthetic biology_metabolic
385	384	47	384_host_speciation_host shifts_host plant
386	385	47	385_centrifugation_vacuoles_protoplasts_density gradient
387	386	47	386_mute_stomatal_fama_fate
388	387	47	387_plastid transformation_plastid_transformation_engineering
389	388	46	388_fe_iron_zn_deficiency
390	389	46	389_article doi_corrects article_doi 10_corrects
391	390	45	390_xylogenesis_trees_xylem_tree
392	391	45	391_ice_freezing_extracellular ice_ina
393	392	45	392_queens_males_workers_mate
394	393	45	393_turgor pressure_turgor_mechanical_pressure
395	394	45	394_orobanche_harpin ea_grapevine_resistant
396	395	45	395_synchrotron_ray_imaging_ray fluorescence
397	396	45	396_br_bri1_bzr1_bzs1
398	397	45	397_eif4g_eif4e_eif4f_eif4b
399	398	45	398_bb_basmati_bph_restorer
400	399	44	399_pun1_anthocyanin_pungency_capsaicinoid
401	400	44	400_lichen_lichens_photobiont_photobionts
402	401	44	401_endophyte_fescue_tall fescue_tall
403	402	44	402_sucrose_sugar_sai_sps
404	403	44	403_dna polymerase_primase_polymerase_dna primase
405	404	44	404_aroma_odorants_odor_volatiles
406	405	44	405_oryzae_oryzae pv_pv oryzae_pv
407	406	44	406_plastid_plastome_mycoheterotrophic_nonphotosynthetic
408	407	44	407_c4_c4 photosynthesis_c3_photosynthesis
409	408	44	408_cyclotides_cyclotide_violaceae_cystine knot
410	409	44	409_ospip2_pi_pht1_ospht1
411	410	44	410_p450_p450s_cytochrome p450_cytochrome
412	411	44	411_ga_ga ga_14 ga_ga 12
413	412	43	412_defoliation_hydraulic_water_evergreen
414	413	43	413_channels_kat1_channel_kdc1
415	414	43	414_ginsenosides_ginseng_ginsenoside_panax
416	415	43	415_na_salt_antiporter_salt tolerance
417	416	43	416_repair_nhej_dsb_dna
418	417	43	417_anthocyanins_pri_anthocyanin_anthocyanic
419	418	43	418_dispersal_seed dispersal_dispersal distance_distance
420	419	43	419_lignin_secondary cell_lignin content_wall
421	420	43	420_cadherin_cry1ac_bt_cry1ab
422	421	43	421_kinesins_family_kelch_cep
423	422	43	422_androgenic_inheritance_pickerelweed_starmaya
424	423	42	423_mediator_mediator complex_transcription factors_transcription
425	424	42	424_photoinactivation_ps ii_ps_photoinhibition
426	425	42	425_hydroxy_methyl_naphthalene carboxamide_2h furanone
427	426	42	426_beta_nitrophenyl_glucosidase_beta glucosidase
428	427	42	427_melatonin_melatonin plants_serotonin_melatonin levels
429	428	42	428_dw_mg_cultures_lights
430	429	42	429_recombinants_chromosome_homoeologous_arm
431	430	42	430_lignin_cad_syringyl_f5h
432	431	42	431_silencing_transgene_gene silencing_transgenes
433	432	42	432_nlr_nlrs_plant nlr_immune
434	433	42	433_kai2_d14_strigolactone_max2
435	434	41	434_cnc_xg_cellulose_films
436	435	41	435_rhythm_dark period_dark_circadian
437	436	41	436_anthocyanin_anthocyanin biosynthesis_anthocyanin accumulation_anthocyanins
438	437	41	437_regulatory variation_hybrids_heterosis_cis
439	438	41	438_polysaccharides_wall_cell wall_plant cell
440	439	41	439_xanthophyll_zeaxanthin_npq_violaxanthin
441	440	41	440_polysaccharides_polysaccharide_pectic_pectic polysaccharides
442	441	41	441_nodd_rhizobium_nodulation_nodd1
443	442	41	442_nep_phage type_polymerases_rpot
444	443	41	443_microdissection_laser_laser capture_capture microdissection
445	444	40	444_chitin_chia_chib_chitinase
446	445	40	445_draft_genome sequence_draft genome_genome resource
447	446	40	446_devonian_late devonian_pinnules_cretaceous
448	447	40	447_leaf senescence_senescence_induced leaf_leaf
449	448	40	448_pex5_peroxisomal_peroxisome_peroxisomes
450	449	40	449_atg8_autophagy_atg12_autophagic
451	450	40	450_cesa_cellulose_cellulose synthase_cesa genes
452	451	40	451_symmetry_flower symmetry_flower_flower development
453	452	40	452_mapk_mapkkk_mapkk_mapkkks
454	453	40	453_trypsin_inhibitors_chymotrypsin_proteinase
455	454	40	454_splicing_alternative splicing_alternative_spliced
456	455	39	455_quorum_quorum sensing_qs_ahl
457	456	39	456_delta 13_respired_13_delta
458	457	39	457_glutamine_asparagine_glutamate_amide
459	458	39	458_sphingolipids_sphingolipid_lipid_lipids
460	459	39	459_division_divisions_cell division_meristem
461	460	39	460_male_male sterile_male sterility_sterility
462	461	39	461_o157_coli o157_o157 h7_h7
463	462	38	462_lipoxygenase_hydroperoxides_hydroperoxide_hydroperoxy
464	463	38	463_grading_diameter_wild tending_the
465	464	38	464_chip_immunoprecipitation_chromatin_chromatin immunoprecipitation
466	465	38	465_stomatal_stomatal closure_closure_ost1
467	466	38	466_elegans_lifespan_daf 16_daf
468	467	38	467_wine_cerevisiae_wine yeast_fermentation
469	468	38	468_nicotinic acid_nicotinic_14c_14
470	469	38	469_pme_pectin_pmei_pmes
471	470	37	470_upr_er_er stress_unfolded
472	471	37	471_aquaporins_aquaporin_pip2_pip1
473	472	37	472_pv_citri_citri pv_campestris pv
474	473	37	473_radioimmunoassay_antibodies_elisa_riboside
475	474	37	474_coa binding_acyl coa_acbp1_acbp2
476	475	37	475_br_br signaling_brs_signaling
477	476	37	476_photocatalytic_c3n4_dots_visible light
478	477	37	477_correction_original article_publication_article
479	478	37	478_fructan_feh_fructans_fructan metabolism
480	479	37	479_immulectin_pectate lyase_pectate_coli
481	480	37	480_clade_phylogeny_astragalus_genus
482	481	37	481_envelope_proteome_chloroplast_plastid
483	482	36	482_splicing_alternative splicing_alternative_splicing events
484	483	36	483_2n_hybrids_amphiploids_sulf
485	484	36	484_promoter_promoters_35s_gus
486	485	36	485_elisa_immunosorbent_linked immunosorbent_immunosorbent assay
487	486	36	486_proteinase_polyprotein_cleavage_kda proteinase
488	487	36	487_somatic_embryogenic_embryogenesis_embryos
489	488	36	488_no3_nh4_fuzzless_cottonseed
490	489	36	489_shade_shade avoidance_avoidance_avoidance responses
491	490	36	490_restriction_cpdna_chloroplast dna_rdna
492	491	36	491_dcl4_dcl3_dcl2_sirnas
493	492	36	492_ucps_uncoupling_ucp1_ucp
494	493	36	493_splice_splice site_intron_u4
495	494	35	494_tyrosine_phosphorylation_kinase_ser
496	495	35	495_jh_20e_manduca_ecdysteroid
497	496	35	496_aba_aba receptors_receptors_abscisic acid
498	497	35	497_embolism_xylem_microct_vulnerability
499	498	35	498_ptth_sexta_manduca_instar
500	499	35	499_competition_herbivory_defoliation_allelopathy
501	500	35	500_multicellularity_multicellular_volvocine_algae
502	501	35	501_plasmid_ti_ti plasmid_agrobacterium
503	502	35	502_ribulose_bisphosphate_ribulose bisphosphate_rubp
504	503	35	503_14 proteins_14_atpase_14 protein
505	504	35	504_phosphorus_low phosphorus_phosphorus availability_phosphorus acquisition
506	505	35	505_biocontrol_monocytogenes_spp_cairica
507	506	35	506_rats_gm_maize grain_diets
508	507	35	507_atpap26_pi_apase_atpap10
509	508	35	508_chromosomes_5s_rdna_banding
510	509	35	509_alkaloid_cultures_root cultures_alkaloid production
511	510	34	510_import_attoc159_toc64_protein import
512	511	34	511_ld_inbred lines_linkage disequilibrium_disequilibrium
513	512	34	512_ja_ja ile_ile_ja ja
514	513	34	513_dehydrins_disordered_lea_intrinsically disordered
515	514	34	514_hydrolysates_antioxidant peptides_peptides_protein hydrolysates
516	515	34	515_adp glucose_agpase_glucose pyrophosphorylase_allosteric
517	516	34	516_mehg_hg_ihg_methylmercury
518	517	34	517_p730_fig_far red_mohr
519	518	34	518_maps_chromosome_physical_group chromosomes
520	519	34	519_ants_fungus gardens_fungus garden_gongylophorus
521	520	34	520_cop1_hfr1_photomorphogenesis_pif1
522	521	33	521_vrn1_vernalization_vrn2_ft
523	522	33	522_boxwood_disease_pathogen_mildew
524	523	33	523_fungi_gh28_gh32_hsts
525	524	33	524_beta glucopyranosyl_gt beta_glucopyranosyl_glucopyranosyl gt
526	525	33	525_turgor_water potential_elongating_pressure
527	526	33	526_000_adenosine_mum_dccd
528	527	33	527_rbu_bisphosphate_ribulose_ribulose bisphosphate
529	528	33	528_mdmyb1_apple_anthocyanin_mdmyb16
530	529	33	529_competitive_invasive_competition_native
531	530	33	530_decalactone_mandarina_antifeedant_sorgoleone
532	531	33	531_p450_cyp450s_p450s_cyp450
533	532	33	532_glandular_trichomes_glandular trichomes_oils
534	533	33	533_nucleosome_nucleosomes_m6a_chromatin
535	534	33	534_tetracycline_tet repressor_tet_operator
536	535	33	535_photorespiration_photorespiratory_rubisco_concentrating
537	536	33	536_chromoplast_plastid_rbcs_chromoplasts
538	537	32	537_parasitoid_predator_enemies_parasitism
539	538	32	538_mtdna_green algae_mtdnas_algae
540	539	32	539_lbd18_cswox1_leaf inclination_csspl
541	540	32	540_oxide_nitric oxide_nitric_oxyl
542	541	32	541_nuclear pore_npc_nuclear_pore
543	542	32	542_wgds_wgd_wgd events_duplication
544	543	32	543_dna binding_translin_domain_binding
545	544	32	544_ssr_est ssr_est_ssr markers
546	545	32	545_microalgae_chlorella_co2_photobioreactor
547	546	32	546_tapetal_tapetum_pollen_exine
548	547	32	547_aox_nitrite_photorespiratory_nitric oxide
549	548	32	548_paleogenomics_genomes_genome_plant genomes
550	549	32	549_aob_aoa_ammonia_ammonia oxidizing
551	550	32	550_ndh_ndh complex_chloroplast ndh_nad dehydrogenase
552	551	32	551_pkss_polyketide_polyketide synthases_type iii
553	552	32	552_thioredoxin_trx_ntrc_ntr
554	553	32	553_grain_grain size_fzp_rice grain
555	554	32	554_tir1_auxin_aux iaa_aux
556	555	31	555_mn_osnramp1_atnramp3_osnramp5
557	556	31	556_recombinant_thaumatin_production recombinant_recombinant proteins
558	557	31	557_astaxanthin_ketocarotenoids_ketocarotenoid_ketolase
559	558	31	558_weedy_weedy rice_weed_cultivated rice
560	559	31	559_priming_germination_seedling growth_seedling
561	560	31	560_eukaryotic_eukaryotes_rabl2_mapl
562	561	31	561_vigs_gene silencing_virus induced_silencing
563	562	31	562_lysine_lysine content_transgenic_lysine tryptophan
564	563	31	563_tfl1_ft_ft tfl1_bft
565	564	31	564_capsici_nicotianae_race_partial resistance
566	565	31	565_lpmos_lpmo_lytic polysaccharide_aa9
567	566	31	566_silicon_waterlogging_water uptake_osmotic
568	567	30	567_ion beams_beams_irradiation_heavy ion
569	568	30	568_herbivore_whitefly_attenuata_saliva
570	569	30	569_medicinal_microscopic_microscopic characteristics_medicinal plant
571	570	30	570_nal1_panicle_bulliform_rel2
572	571	30	571_ubiquitin_catenin_wnt_e3
573	572	30	572_benzoyl_naphthylamide_beta naphthylamide_nitroanilide
574	573	30	573_nodule_nin_ern1_nodule organogenesis
575	574	30	574_drought_salinity_drought stress_alkali salt
576	575	30	575_oomycete_virulence_pathogenic_euteiches
577	576	30	576_gfp_fluorescent_fluorescent protein_green fluorescent
578	577	30	577_bioaccessibility_zeaxanthin_carotenoid_carotenoids
579	578	30	578_tabaci_bemisia tabaci_bemisia_mtcoi
580	579	30	579_couplings_coupling_spectra_nmr
581	580	30	580_virb_virb11_virb1_virb proteins
582	581	30	581_chlorenchyma_pressure_conductance_water
583	582	30	582_adenosyl_methylcrotonyl_methylcrotonyl coa_adenosyl methionine
584	583	30	583_ros1_methylation_dna methylation_demethylation
585	584	30	584_prolamin_pb is_prolamin gfp_prolamins
586	585	30	585_anthocyanins_anthocyanin_anthocyanin degradation_stability
587	586	30	586_zeatin_cytokinins_riboside_zeatin riboside
588	587	29	587_stomatal_guard_guard cells_closure
589	588	29	588_nematode_nematodes_root knot_knot
590	589	29	589_haemoglobins_hemoglobins_hemoglobin_haemoglobin
591	590	29	590_isotope_isotopes_isotope fractionation_fractionation
592	591	29	591_alpha tocopherol_tocopherol_radicals_retinol
593	592	29	592_stomatal_stomatal responses_closure_stomatal closure
594	593	29	593_hyperaccumulation_hyperaccumulators_metal_metal hyperaccumulation
595	594	29	594_qtp_quaternary_pleistocene_mountains
596	595	29	595_tyrosinase_melanogenesis_melanin_melanoma
597	596	29	596_mgdg_dgdg_lipid_fatty
598	597	29	597_antioxidant_peel_phenolic_peach pulps
599	598	29	598_mexr_nisin_bior_oprm
600	599	29	599_avr_pita1_avr pita1_pita
601	600	29	600_sumo_sumoylation_small ubiquitin_modifier
602	601	29	601_glycans_glycoproteins_glcnac_glycan
603	602	29	602_mapping_quantitative trait_qtl_trait
604	603	29	603_agnps_metabolism_dehydrogenase_methionine enkephalin
605	604	29	604_neau_strain neau_sp nov_dsm
606	605	29	605_ferricyanide_chloroplasts_electron_photosystem
607	606	29	606_tal_tal effectors_tales_xoo
608	607	29	607_nsc_retranslocation_trees_defoliation
609	608	28	608_populations_genetic diversity_ferrets_genetic
610	609	28	609_sensilla_antennal_antennal sensilla_basiconica
611	610	28	610_psii_psi_psbp_psbw
612	611	28	611_antifungal_salaceyin_bu16_antifungal activity
613	612	28	612_defense_defense stimulators_hpi_deformans
614	613	28	613_peroxisomes_peroxisomal_peroxisome_plant peroxisomes
615	614	28	614_xpt_cpgi_cpmdh_cytosolic
616	615	28	615_nod_nod factors_lcos_lipo
617	616	28	616_iaa_eix_14_sink leaf
618	617	28	617_imidacloprid_tugela_thiamethoxam_avocado thrips
619	618	28	618_halleri_caerulescens_zn_arabidopsis halleri
620	619	28	619_caspase_pcd_caspases_caspase like
621	620	28	620_tolerance_crop_drought tolerance_drought
622	621	28	621_luminol_chemiluminescence_chemiluminescent_peroxidase
623	622	27	622_mcp_methylcyclopropene_mcp treatment_storage
624	623	27	623_haplotypes_phylogeography_cpdna_haplotype
625	624	27	624_hypocotyl_elongation_aba_hypocotyl length
626	625	27	625_elevated co_co2_elevated_co
627	626	27	626_cam_photosynthesis_photosynthetic_co uptake
628	627	27	627_ubiquitin_hisub_isopeptidase_conjugation
629	628	27	628_co2_canopy_sap_respiration
630	629	27	629_metal_zn ii_cd ii_mts
631	630	27	630_per cell_cpdna_chloroplasts_chloroplast
632	631	27	631_virulence_motility_luxr_ahyri
633	632	27	632_emb_dek1_embryo_embryogenesis
634	633	27	633_cellulose_hydrogels_composites_microfibrils
635	634	27	634_softening_mcp_postharvest_fruit
636	635	27	635_cyclic electron_pgr5_electron transport_psi
637	636	27	636_fossil_estimates_dating_fossils
638	637	27	637_endophytic fungi_endophytic_fungi_endophytes
639	638	27	638_denitrification_removal_wastewater_anoxic
640	639	27	639_cbdrh_caerflp1_dre_gcc
641	640	26	640_endophyte_endophytes_neotyphodium_non hybrid
642	641	26	641_methylation_35s_cg_gentian
643	642	26	642_chromatin_plant chromatin_chromatin organization_organization
644	643	26	643_codon usage_codon_usage_bias
645	644	26	644_functional mapping_qtl_qtls_mapping
646	645	26	645_worker_caste_workers_queen
647	646	26	646_photosynthesis_crop_c₄_photosynthetic
648	647	26	647_cyclization_thioesterase_polyketide_aristolochene
649	648	26	648_tps_terpene_synthases_sesquiterpene
650	649	26	649_pollen_stigma_pistils_zuili
651	650	26	650_nitrate reductase_nitrate_reductase_nitrite
652	651	26	651_hh103_fredii_fredii hh103_t3ss
653	652	26	652_auxin_hormone_hormones_auxin action
654	653	26	653_sage_serial analysis_analysis gene_serial
655	654	26	654_biotrophic_biotrophy_larici populina_populina
656	655	26	655_fnr_fd_ferredoxin_nadp
657	656	26	656_elevated uv_uv radiation_cd_pb
658	657	26	657_cdf_mgt5_fe_mn
659	658	26	658_formate_necator_glycolate_reductive glycine
660	659	26	659_propagation_somatic embryogenesis_micropropagation_somatic
661	660	26	660_microcapsules_encapsulation_microencapsulation_aerogels
662	661	26	661_refilling_water refilling_vessels_embolism
663	662	26	662_lrr_nbs_nbs lrr_resistance genes
664	663	26	663_pha_3hb_3hhx_3hb co
665	664	26	664_bifc_protein interactions_protein protein_complementation
666	665	25	665_clp_clpp_clpc_clps1
667	666	25	666_sp nov_nov_burkholderia_type strain
668	667	25	667_mucilage_sos5_seed mucilage_seed coat
669	668	25	668_nmd_upf3_splicing_upf1
670	669	25	669_scaling_exponents_scaling exponents_hydraulic
671	670	25	670_mlo_mildew_pm_powdery mildew
672	671	25	671_diabetic_rats_diabetic rats_mice
673	672	25	672_stiffness_mechanical_buckling_bending
674	673	25	673_se_hyperaccumulators_selenium_bisulcatus
675	674	25	674_nrf2_apoptosis_nar_gsps
676	675	25	675_sirnas_sirna_rnas_silencing
677	676	25	676_hydroxybenzaldehyde_menthone_neomenthol_gastrodin
678	677	25	677_somatic_embryogenesis_somatic embryogenesis_embryos
679	678	25	678_mmol_nacl_mmol nacl_nacl stress
680	679	25	679_cf1_adp_atp_tentoxin
681	680	25	680_gα_gγ_gα proteins_gβ
682	681	25	681_peroxisomal_pts1_peroxisomes_pex5p
683	682	25	682_chlorantraniliprole_imidacloprid_p450_insecticides
684	683	25	683_oxidative_oxidative stress_ca2 homeostasis_antioxidant
685	684	25	684_modeling_subsystem_networks_regulatory networks
686	685	25	685_cultures_alkaloids_caprolactam_cell cultures
687	686	25	686_wax_waxes_alkanes_cuticular
688	687	24	687_hsp90_hsp70_hop_hsp70 hsp90
689	688	24	688_chloroplast genomes_cupressophyte_genomes_chloroplast
690	689	24	689_nuclear_import_nuclear transport_nuclear import
691	690	24	690_chlorophyll_apoprotein_chlorophyll apoproteins_apoproteins
692	691	24	691_srnas_small rnas_rna silencing_rnas
693	692	24	692_crystals_oxalate_calcium oxalate_calcium
694	693	24	693_postharvest_oligochitosan_fruit_chitosan oligochitosan
695	694	24	694_rt_rt pcr_detection_rt lamp
696	695	24	695_ghb_ecs_ssadh_gamma ecs
697	696	24	696_artemisinin_annua_ginsenoside_malaria
698	697	24	697_huhan_tca genes_huhan 1a_tgms co27
699	698	24	698_plant meiosis_meiosis_cytoskeleton_phragmoplast
700	699	24	699_metabolic_flux_flux analysis_plant metabolic
701	700	24	700_stoichiometry_soil_stoichiometric_soc
702	701	24	701_cystatin_thaumatin_cystatins_chitinase
703	702	24	702_trichomes_glandular_glandular trichomes_capitate
704	703	24	703_flaveria_co_panicum_brownii
705	704	24	704_hydroxy_2h furanone_furanone_biphenyl
706	705	24	705_berry_ripening_grape berry_grape
707	706	24	706_gramine_bee pollen_wall calcium_fdg
708	707	24	707_apomixis_apomictic_sexual_meiosis
709	708	24	708_microbial_nitrification_denitrification_cycling
710	709	24	709_systemin_hypsys_prosystemin_hypsys peptides
711	710	24	710_bioethanol_feedstock_bioenergy_biofuel
712	711	24	711_vernalization_flowering_vernalisation_day length
713	712	24	712_rickettsia_tabaci_hamiltonella_cardinium
714	713	24	713_ipd3_nod_symrk_nodule
715	714	23	714_agrobacterium_tumefaciens_agrobacterium tumefaciens_tumefaciens plant
716	715	23	715_thioredoxin_thioredoxins_peroxiredoxins_prx
717	716	23	716_bee_bees_honey_pollination services
718	717	23	717_trap_flytrap_venus flytrap_venus
719	718	23	718_sp tritici_striiformis_striiformis sp_tritici
720	719	23	719_fruit size_sex_seed size_size
721	720	23	720_ugt76c2_ugt71c5_ugt87a2_ugt71c1
722	721	23	721_artemisinin_annua_artemisinin content_artemisia annua
723	722	23	722_prrs_triggered immunity_pti_immunity
724	723	23	723_irx10_irx14_irx9_xylan
725	724	23	724_methyleneoxindole_tryptophol_indole_acetic acid
726	725	23	725_f3_flavonoid hydroxylase_csf3_hydroxylase
727	726	23	726_natural products_lignans_diterpenes_diterpenoid alkaloids
728	727	23	727_qs_quorum_quorum sensing_sensing
729	728	23	728_circadian_clock_circadian clock_gi
730	729	23	729_ubiquitination_ubiquitinated_ubiquitinated proteins_lysine ubiquitination
731	730	23	730_mirnas_mirna_micrornas_rnas
732	731	23	731_wolbachia_ci_cytoplasmic incompatibility_incompatibility
733	732	23	732_arsenite_arsenate_arsenic_arsenate uptake
734	733	23	733_anthocyanins_proanthocyanidins_anthocyanin_pigments
735	734	23	734_benzoxazin_dimboa_mboa_2h benzoxazin
736	735	23	735_chlorpyrifos_cross resistance_resistance_susceptible strain
737	736	23	736_g3p_sar_lrea_dir1
738	737	23	737_photoinhibition_fluorescence_assimilation_cam
739	738	22	738_immature stages_florida_sweetbay_subagronoma
740	739	22	739_ec_aminotransferase ec_synthetase ec_dehydrogenase ec
741	740	22	740_circadian_clock_cca1_lhy
742	741	22	741_italicum_capsici_antifungal_digitatum
743	742	22	742_nf_yb_nf yb_ys
744	743	22	743_oleosin_oil bodies_caleosin_steroleosin
745	744	22	744_3beta_oic_oic acid_dien
746	745	22	745_emissions_monoterpene_emission_emission rates
747	746	22	746_antibacterial_aureus_compounds_new compounds
748	747	22	747_oils_essential oils_essential oil_essential
749	748	22	748_sterol_sterols_stigmasterol_sitosterol
750	749	22	749_nod_rhizobium_nodule_rhizobia
751	750	22	750_dctp_repair_thy_rad2
752	751	22	751_domestication_domesticated_domesticated rice_japonica
753	752	22	752_athak5_atakt1_high affinity_hak5
754	753	22	753_azrl_ykt1_cultivation_bioreactor
755	754	22	754_knox1_spikelet_cuc1_osra2
756	755	22	755_histone_h3_acetylation_histones
757	756	22	756_5fmorn_ornithine_glyphosate_arginine
758	757	22	757_micromonospora_cuiabá_omnivora_yeasts
759	758	22	758_nov_sp nov_strain_16s rrna
760	759	22	759_nccs_catabolites_ncc_chlorophyll catabolites
761	760	22	760_tocopherol_gamma tocopherol_tocopherol content_tmt
762	761	22	761_cytoplasm_cytoplasms_male_male sterile
763	762	22	762_females_kin_polyandry_males
764	763	22	763_ser_hyp_lys_val
765	764	22	764_gateway_cloning_gateway cloning_vectors
766	765	21	765_glycine betaine_betaine_glycine_osmolarity
767	766	21	766_ppo_purified_enzyme_polyphenol oxidase
768	767	21	767_awn_domestication_rice domestication_an
769	768	21	768_perilla ketone_phenolic_perilla_type perilla
770	769	21	769_ppgpp_stringent response_rsh_stringent
771	770	21	770_colonization_rif_cha0 rif_cyanophycin
772	771	21	771_oxalate oxidase_heat resistance_calluses_peroxidase
773	772	21	772_qsox_aoxs_aox_plds
774	773	21	773_herbivory_herbivore_herbivores_plant herbivore
775	774	21	774_gcva_lacz_lrp_pitb
776	775	21	775_botrylloides_meira_baudonii_leachii
777	776	21	776_hexen_hexen ol_ol_volatiles
778	777	21	777_transformation_y2_kuwatsukai_atmt
779	778	21	778_saccharomyces_paradoxus_cerevisiae_oak
780	779	21	779_peroxidase_peroxidase activity_isoperoxidases_injury
781	780	21	780_ant_ants_mutualism_prey
782	781	21	781_glucopyranoside_kaempferol_mesa_rhamnopyranosyl
783	782	21	782_transformation_delivery_genetic transformation_dna delivery
784	783	21	783_flavodoxin_ferredoxin_fnr_nadp
785	784	21	784_vigs_gene silencing_silencing_virus induced
786	785	21	785_insecticides_field populations_pyrethroid_bifenthrin
787	786	21	786_diazotrophicus_isolates_strains_bacteria
788	787	21	787_grapevine_gvcv_grapevines_virus
789	788	21	788_cdpk_stcdpk1_calcium dependent_dependent protein
790	789	21	789_growth promoting_qa1_promoting_qf11
791	790	21	790_tat_tatc_tatb_tata
792	791	21	791_coa_acyl coa_acyl_chain acyl
793	792	21	792_editing_edited_rna editing_oenothera
794	793	21	793_genetic effects_seed direct_additive_maternal
795	794	21	794_silicon_si_urea nitrate_silicon plant
796	795	21	795_incognita_meloidogyne_nematode_meloidogyne incognita
797	796	20	796_lkr_sdh_lkr sdh_lysine
798	797	20	797_glyphosate_aroa_glyphosate tolerance_epsps
799	798	20	798_ic50_ic50 values_antiplasmodial_compounds
800	799	20	799_sedimentable_alkaline lipase_glyoxysomes_centrifugation
801	800	20	800_tag_tag accumulation_chlamydomonas_triacylglycerol
802	801	20	801_bik1_rbohd_hif_kinase bik1
803	802	20	802_chromatin_chromatin loops_chromatin accessibility_loops
804	803	20	803_xyloglucan_xg_xet_oligosaccharides
805	804	20	804_area index_flow density_crop growth_winter wheat
806	805	20	805_rnai_rna interference_silencing_rna silencing
807	806	20	806_chrysanthemi_peli_pectate_pela
808	807	20	807_isolates_growth promoting_pgp_promoting
809	808	20	808_eu_efsa_categorisation_pest categorisation
810	809	20	809_ils_ionic liquids_liquids_bf4
811	810	20	810_mg ha_soc_yr_per hundred
812	811	20	811_flaveria_photosynthesis_rubisco_co concentrating
813	812	20	812_enterica_citrulli_oxysporum_oxysporum sp
814	813	20	813_sorption_sorption desorption_cuticular fractions_acetochlor
815	814	20	814_sex_scar_amplified_hermaphrodite
816	815	20	815_ethylene_ein2_etr1_ctr1
817	816	20	816_incl_gen nov_nov_gen
818	817	20	817_chlorophyta_algae_heterokont_heterokont algae
819	818	20	818_chlorophyll fluorescence_fluorescence_fluorescence imaging_imaging
820	819	20	819_cyp51_dmi_dmis_azole
821	820	20	820_mitochondrial_mitochondrial biogenesis_mitochondria_biogenesis
822	821	20	821_lipase_plant esterase_enzyme_purification
823	822	20	822_midgut_leucostigma_tannins_midgut tissues
824	823	20	823_supercooling_rch_cold_temperatures
825	824	20	824_biosensor_tissue homogenate_oxalate_microreactor
826	825	20	825_populations_aerial stems_genetic_perennial sub
827	826	20	826_pyrenoid_carboxysome_rubisco_carboxysomes
828	827	20	827_inactivation_phosphate_modification_diethyl pyrocarbonate
829	828	20	828_corn_bt_earworm_rootworm
830	829	20	829_plastoglobules_complex_membrane arm_plant complex
831	830	20	830_co_microliters_microliters per_per liter
832	831	20	831_receptacle_germ line_fruit development_seednet
833	832	20	832_compound ii_myoglobin_radical_compound
834	833	20	833_climate_climate change_phenological_phenology
835	834	20	834_ga1_ga20_ga19_ma3r
836	835	20	835_esca_leccino_grapevine_xfp
837	836	20	836_cerevisiae_wine_saccharomyces_yeasts
838	837	19	837_lhcp_light_nucleolin_red light
839	838	19	838_vira_vir_virb_virj
840	839	19	839_irt1_iron_irt2_iron uptake
841	840	19	840_iridoids_ascaridole_asperulosidic acid_asperulosidic
842	841	19	841_demethylation_dna demethylation_methylation_met1
843	842	19	842_mon_conventional corn_corn_compositional
844	843	19	843_crocins_memory_neuropharmacological_mg kg
845	844	19	844_hmg_hmgb_hmga_hmgb proteins
846	845	19	845_cam_crassulacean acid_crassulacean_nocturnal
847	846	19	846_mammea_caulescens_cholestanol_caulescens var
848	847	19	847_ramorum_gossypii_water oats_populations
849	848	19	848_submergence_recovery_de submergence_root restriction
850	849	19	849_silica_globoid_energy dispersive_dispersive
851	850	19	850_al_aluminum_organic acid_secretion organic
852	851	19	851_etr1_ethylene_ers1_cafer1
853	852	19	852_promoter_end1_cut1_srd1 promoter
854	853	19	853_vira_vir_chve_virg
855	854	19	854_zn_zip_oshma2_zn cd
856	855	19	855_picf7_colonization_biocontrol_fluorescens
857	856	19	856_amylase_amylase activity_beta amylase_alpha amylase
858	857	19	857_kg_mg kg_microg_microg kg
859	858	19	858_trichothecene_tri5_trichothecene biosynthesis_trichothecenes
860	859	19	859_gt beta_gt gt_gt_beta glucans
861	860	19	860_crystals_dimensional crystals_electron diffraction_diffraction
862	861	19	861_phloem_14_honey dew_labeled
863	862	19	862_trypsin_chymotrypsin_inhibitor_inhibitors
864	863	19	863_rubisco_rca_raf1_activase
865	864	19	864_biostimulants_seaweed extracts_biostimulant_bvocs
866	865	19	865_deltoides_maximowiczii_lolioides_cpdna
867	866	19	866_ni_cu_copper_oxalate
868	867	19	867_tsn1_nodorum_sntoxa_snb
869	868	18	868_mito ap_mito_mitochondria_isolation
870	869	18	869_cunps_nanoparticles_nanocomposite_poh
871	870	18	870_chlorophyll breakdown_chlorophyll_catabolites_breakdown
872	871	18	871_gibberellin_gibberellic acid_gibberellic_gibberellins
873	872	18	872_hydrolysates_ace_alcalase_peptides
874	873	18	873_poly sites_poly_polyadenylation_poly site
875	874	18	874_rpoq_betiba_cwlo_quorum
876	875	18	875_phenotyping_plant phenotyping_plant phenomics_phenomics
877	876	18	876_circadian_diurnal_rhythm_cat3
878	877	18	877_auxotrophs_meliloti_nodules_symbiotic
879	878	18	878_chlorophyll_chlorophyll protein_photosystem_light harvesting
880	879	18	879_phylogenetic_phylogenetic diversity_conservatism_niche conservatism
881	880	18	880_cpdna_chloroplast_chloroplast genome_chloroplast dna
882	881	18	881_p450_cytochrome p450_cytochrome_cpr2
883	882	18	882_sspr10_csv03_gsc_scdir
884	883	18	883_liposomes_phosphatidylcholine_dmpc_pe
885	884	18	884_asp phosphorelay_phosphorelay_his_asp
886	885	18	885_lectins_plant lectins_eul_carbohydrate binding
887	886	18	886_gemmifera_dna polymorphism_dna variation_allele iv
888	887	18	887_raman_raman spectroscopy_spectroscopy_manuscripts
889	888	18	888_gall_gallers_host plant_host
890	889	18	889_flu_flu mutant_h2o2_cat2
891	890	18	890_prophenoloxidase_serpin_hemolymph_sexta
892	891	18	891_trehalose_trehalose phosphate_t6p_tps
893	892	18	892_herbivory_herbivores_herbivore_alstroemeriana
894	893	18	893_island_differentiation_speciation_galloprovincialis
895	894	18	894_hsp90_sirt6_aurora_aurora kinase
896	895	18	895_beta glucanase_glucanase_beta_chitinase
897	896	18	896_incompatibility_self_self incompatibility_si
898	897	18	897_nhx_vacuolar_na_vacuolar na
899	898	18	898_patulin_juices_smokeless_smokeless tobacco
900	899	18	899_ferritin_ferritin mrna_iron_ire
901	900	18	900_endophytic_endophytic bacteria_endophytes_bacteria
902	901	18	901_stoichiometry_stoichiometric_legume shrubs_stoichiometric homeostasis
903	902	18	902_overwintering leaves_pruning_early chilling_hostii
904	903	18	903_volicitin_glutamine_conjugates_linolenoyl
905	904	18	904_protein interactions_protein protein_fluorescent proteins_fret
906	905	18	905_phytophthora_betacei_infestans_sojae
907	906	18	906_artemisinin_artemisinin biosynthesis_annua_cyp71av1
908	907	18	907_silencing_vigs_vector_gene silencing
909	908	18	908_klebsormidium_hormidiella_desiccation_zygnema
910	909	18	909_methyl erythritol_erythritol_mep pathway_mep
911	910	17	910_sucrose_bacteroids_glutamine_susy
912	911	17	911_nitrate reductase_reductase_nitrate_nadh
913	912	17	912_nahs_ir 64_hrw_hydrogen sulfide
914	913	17	913_h2a mrna_meristem cells_h2ax_topo ii
915	914	17	914_pyrrolizidine_pyrrolizidine alkaloids_alkaloids_alkaloid
916	915	17	915_gd03_snb6_kku2500_cadmium
917	916	17	916_guard_atalmt12_anion_anion channel
918	917	17	917_mosseae_mycorrhizal_pb_mycorrhizal fungi
919	918	17	918_chloroplasts_loculin_phytochrome_protoplasts
920	919	17	919_pc_peamt_pmt_phosphoethanolamine
921	920	17	920_clones_subtracted_ests_subtractive
922	921	17	921_begomovirus_cllv_calla_calla lilies
923	922	17	922_qoi_g143a_qoi resistance_cytochrome gene
924	923	17	923_iba_iaa_dox2_auxin
925	924	17	924_arsenic_arsenate_arsenite_acr3
926	925	17	925_bubble_vessels_cryo_xylem
927	926	17	926_lamellicola bcp_acremoxanthone_jesterone_lamellicola
928	927	17	927_nitrate_source leaf_nitrate reductase_phosphorus deficiency
929	928	17	928_cle_cle peptides_cell communication_cle signaling
930	929	17	929_tiller_phenes_tillering_tiller emergence
931	930	17	930_peroxisomes_plant peroxisomes_redox_rns
932	931	17	931_cretaceous_fossils_fossil_montsechia
933	932	17	932_indole_iaa_indole pyruvic_pyruvic acid
934	933	17	933_morphospace_herbarium_phenology_phenology data
935	934	17	934_phenylalanine_ammonia lyase_phenylalanine ammonia_ammonia
936	935	17	935_pcbs_oh_cb3_bde 47
937	936	17	936_na atpase_gill_mmol_pi min
938	937	17	937_cd_1000 µm_br001_cadmium
939	938	17	938_ammonium_nitrate ammonium_nitrate_ammonium nutrition
940	939	17	939_sieve_phloem_sieve element_macromolecules
941	940	17	940_ga_ga 20_ga ga_psga3ox1
942	941	17	941_synonymous_substitution rates_substitution_editing
943	942	17	942_mimulus_sterility_guttatus_nasutus
944	943	17	943_superoxide generation_fmlp_induced superoxide_fmlp induced
945	944	17	944_phytochrome_oat_garry_oat phytochrome
946	945	17	945_sanctions_rhizobia_partner choice_partner
947	946	17	946_cf1_delta_epsilon_cf1 alpha
948	947	17	947_tes_te_alignment_annotation
949	948	16	948_chromatin_chromatin remodeling_remodeling_development chromatin
950	949	16	949_g6pd_fag6pdh_atdsel_rsphgpx
951	950	16	950_ybea_laea_acs1_ma acs1
952	951	16	951_c1_ag_dln_domain
953	952	16	952_gp_caco_gfj_glycoprotein
954	953	16	953_storage_longevity_seeds_ageing
955	954	16	954_tylcv_cysdv_virus_bnyvv
956	955	16	955_photeinocarpum_grafting_post grafting_parviflora
957	956	16	956_nox4_erectile_fruit wines_ofloxacin
958	957	16	957_map_maps_linkage_markers
959	958	16	958_chemotypes_silymarin_mangiferin_marianum
960	959	16	959_no3_no2_no3 uptake_no3 no2
961	960	16	960_oxylipins_oxylipin_2odos_lipoxygenases
962	961	16	961_apicoplast_targeting_plastids_transit
963	962	16	962_hsfa1a_hsfa2_hsfa1d_hsf
964	963	16	963_phospholipids_lipids_tonoplast_lipid composition
965	964	16	964_gt alpha_gt_gal_alpha
966	965	16	965_ca2_na_na atpase_ouabain
967	966	16	966_male sterility_sterility_cms_cytoplasmic male
968	967	16	967_soldiers_ant_ants_florivores
969	968	16	968_silencing_transgene_silenced_rolb
970	969	16	969_flux_kinetic_metabolic_bna572
971	970	16	970_crop wild_wild_crop_wild hybrids
972	971	16	971_liver_whlb_oxidative stress_oxidative
973	972	16	972_ferredoxin_electron transport_chloroplasts_plastoquinone
974	973	16	973_cell free_free protein_protein synthesis_wheat germ
975	974	16	974_inflorescence_inflorescence architecture_inflorescences_architecture
976	975	16	975_myrosinase_sulforaphane_myrosinase activity_glucoraphanin
977	976	16	976_bromelia_protease_proteases_cpl pme
978	977	16	977_ethylene_ethylene signal_signal transduction_transduction
979	978	16	978_editing_genome editing_gmo_gene editing
980	979	16	979_involved flavonoid_patchoulol_biosynthesis_flavonoid biosynthesis
981	980	16	980_wax_intracuticular_epicuticular_intracuticular wax
982	981	16	981_http_www_http www_html
983	982	16	982_cadambine acid_cadambine_leishmania_antileishmanial activity
984	983	16	983_petrol_petrol dichloromethane_dichloromethane ethyl_dichloromethane
985	984	16	984_esterification_lipase_dag_oil
986	985	16	985_cyanidin_rutinoside_glucoside_anthocyanins
987	986	16	986_unloading_phloem unloading_phloem_pericarp
988	987	16	987_vam_vam plants_non vam_pi
989	988	16	988_fumonisin_verticillioides_fum_fumonisins
990	989	16	989_primer_pcr_fosmid_single primer
991	990	16	990_cam_c3_c3 cam_crassulacean acid
992	991	16	991_gt_gt lt_mml_lt mml
993	992	16	992_rubpcase_electrolytes_photophosphorylation_chloroplasts
994	993	16	993_diapause_pupal diapause_pupal_minax
995	994	15	994_circinata_dothidea_caulina_isolates
996	995	15	995_wall_walls_extensibility_pex
997	996	15	996_flavonol_bglu15_glucoside_flavonol glucoside
998	997	15	997_pxy_pxy er_vascular_stem cells
999	998	15	998_calcium_second messenger_messenger_ca2
1000	999	15	999_ules_clock system_nsltp_diversification
1001	1000	15	1000_acs1_hec sod_hec_acc
1002	1001	15	1001_hxk_hexokinase_hxks_oshxk5 oshxk6
1003	1002	15	1002_nucleoside_nucleosides_salvage_dutpase
1004	1003	15	1003_serotinous_agricultural habitat_reproductive_waterhemp
1005	1004	15	1004_cardenolide_cardenolides_na atpase_cardiac
1006	1005	15	1005_verticillioides_fb_fusarium verticillioides_fumonisin
1007	1006	15	1006_calmodulin_calmodulins_spinach calmodulin_vertebrate
1008	1007	15	1007_nectar pollen_flammability_nepenthes species_qmt
1009	1008	15	1008_rrs2_yd2_mi_run1
1010	1009	15	1009_embryogenesis_somatic_somatic embryogenesis_embryogenic
1011	1010	15	1010_crop management_climate_wheat yield_climate change
1012	1011	15	1011_thioredoxin_thioredoxin reductase_thioredoxins_nadp thioredoxin
1013	1012	15	1012_early vigour_water uptake_vigour_root impedance
1014	1013	15	1013_pollinator_plant pollinator_pollinators_pollination
1015	1014	15	1014_plch_glga_pgm_eiiab
1016	1015	15	1015_ferredoxin_2fe 2s_2fe_2s
1017	1016	15	1016_alternethanoxins_diplopyrone_junionone_dihydro
1018	1017	15	1017_h2o2_h2 o2_hyper_rxmruby2
1019	1018	15	1018_autophagy_mfn2_gp78_nbr1
1020	1019	15	1019_auxin_cki gene_cki_cytokinin
1021	1020	15	1020_cyclotide_cyclotides_cyclization_asparaginyl
1022	1021	15	1021_h3_h3 phosphorylation_histone_histone h3
1023	1022	15	1022_chaperonin_cpn10_co chaperonin_chaperonin 60
1024	1023	15	1023_induced growth_growth theory_auxin induced_acid growth
1025	1024	15	1024_hsp70_shock_heat shock_heat
1026	1025	15	1025_symbiodinium_coral_corals_sponges
1027	1026	15	1026_trifoliin_trifolii_clover_clover root
1028	1027	15	1027_mercury_mera_ppk_polyp
1029	1028	15	1028_cd 418_zd958_sug_zh
1030	1029	15	1029_bvsti_lepidopteran_nictaba_asal
1031	1030	15	1030_drought stress_tumble_shading_sprout tumble
1032	1031	15	1031_bth_metabolites_germari_pervariabilis
1033	1032	15	1032_pesticides_pbr_microbes_pgpb
1034	1033	15	1033_drought stress_drought_potassium stress_primed plants
1035	1034	15	1034_pgip_pvpgip2_pgips_pgs
1036	1035	15	1035_xylophilus_bx_pwn_bursaphelenchus xylophilus
1037	1036	15	1036_melatonin_melatonin pretreatment_exogenous melatonin_application melatonin
1038	1037	15	1037_gapcp_glyceraldehyde_plastidial_gapcp1gapcp2
1039	1038	15	1038_dispersal_seed dispersal_dispersal distances_distances
1040	1039	15	1039_herbivory_herbivores_folivory_herbivore
1041	1040	15	1040_seasonal timer_aphids_aphid_timer
1042	1041	15	1041_grandis_sinensis_grandis leaves_grandis roots
1043	1042	15	1042_pora_pchlide_por_porb
1044	1043	15	1043_phytochrome_light grown_red absorbing_phytochrome system
1045	1044	15	1044_allelopathic_alfalfa_sqr t037_t037
1046	1045	15	1045_hypovirulence_parasitica_hypovirulent_hypovirus
1047	1046	15	1046_minichromosomes_engineered minichromosomes_truncation_telomere
1048	1047	15	1047_flv1_flv3_flv4_fdps
1049	1048	15	1048_autophosphorylation_phosphorylation_susy_pp 18
1050	1049	15	1049_dalbergia tonkinensis_tonkinensis_inhibitory_derris indica
1051	1050	15	1050_complete mitochondrial_mitochondrial genome_mitogenome_13 protein
1052	1051	15	1051_calcium oxalate_oxalate_oxalate crystal_crystal accumulating
1053	1052	15	1052_organogels_histopine_oxd_obn
1054	1053	15	1053_alb629_dcy84t_ke149_srb02
1055	1054	15	1054_pycnidiospores_thuringiensis_endobioticum_chlamydosporium
1056	1055	15	1055_toc1_aprr1_aprr1 toc1_aprr9
1057	1056	15	1056_c4_angiosperms_lineages_angiosperm
1058	1057	14	1057_gus_promoter_guar_dat
1059	1058	14	1058_niveus_cheiranthifolia_argophyllus_bistorta
1060	1059	14	1059_osgt1_bc10_glycosylation_mgp4
1061	1060	14	1060_vesicatoria_campestris_pv vesicatoria_pv
1062	1061	14	1061_nmr_1h_1h 13c_assignments
1063	1062	14	1062_cercosporin_cercospora_cercosporin production_cfp
1064	1063	14	1063_drought_dh_wsc_dh 307
1065	1064	14	1064_cis sequences_cis_cres_regulatory elements
1066	1065	14	1065_fibers_gelatinous fibers_metaxylem_gelatinous
1067	1066	14	1066_nr_nr mrna_nitrate_nir
1068	1067	14	1067_foliar δ13c_row_aggregate_cm
1069	1068	14	1068_urease_eu3_eu2_aj6
1070	1069	14	1069_understory_platyphylla_pseudoacacia plantation_dominant tree
1071	1070	14	1070_anthocyanins_oligomers_lgb_pigments
1072	1071	14	1071_replication_oria_dna replication_ctdna
1073	1072	14	1072_pressure_turgor_bar_pressure probe
1074	1073	14	1073_cas_crispr_crispr cas_cas10
1075	1074	14	1074_p450_p450 genes_deltamethrin_cytochrome p450
1076	1075	14	1075_xanthotoxin_cyp6b1_furanocoumarins_papilio
1077	1076	14	1076_male_sterile_male sterile_cms
1078	1077	14	1077_pericarp browning_browning_wounded broccoli_meja
1079	1078	14	1078_peel_shaded peel_exposed peel_anjou
1080	1079	14	1079_4cl1_4cl3_ddmp_limonene
1081	1080	14	1080_oryzae_oryzae pv_pv oryzae_pv
1082	1081	14	1081_rhodopsins_rhodopsin_channelrhodopsins_phototaxis
1083	1082	14	1082_attack_associated organisms_pathogens_defence
1084	1083	14	1083_fossil_extant_fossils_record
1085	1084	14	1084_asf_dna binding_box vi_yb
1086	1085	14	1085_galactosidase_alpha galactosidase_alpha_beta glucosidase
1087	1086	14	1086_cam_c4_phase iv_rubisco
1088	1087	14	1087_ngr234_ttsi_y4lo_nops
1089	1088	14	1088_virulence_ssr genotypes_virulence phenotypes_isolates
1090	1089	14	1089_ssp chinensis_campestris ssp_brassica campestris_bcmf13
1091	1090	14	1090_polyphenol oxidase_polyphenol_ppo_monophenolase activity
1092	1091	14	1091_diversification_phylobetadiversity_phytogeographical regions_phytogeographical
1093	1092	14	1092_citrate_gossypol_scented rice_toc
1094	1093	14	1093_hgt_horizontal gene_horizontal_gene transfer
1095	1094	14	1094_gemoma_annotation_homology based_gene prediction
1096	1095	14	1095_copper_pht4_copt6_psp1
1097	1096	14	1096_chlorophyll_chlg_chlorophyllide_chll
1098	1097	14	1097_har1_cle_tml_aon
1099	1098	14	1098_fagt1_anthocyanin_f3_anthocyanins
1100	1099	14	1099_melatonin_exogenous melatonin_melatonin mediated_slsnat
1101	1100	14	1100_rhizobium_nod_nodulation_nodule
1102	1101	14	1101_gibberellin_gibberellins_gibberellin biosynthesis_research gibberellin
1103	1102	14	1102_ppase_pyrophosphatase_ppases_pumping
1104	1103	14	1103_trypsin_inhibitor_complete amino_amino acid
1105	1104	14	1104_mnts_fungal interactions_siderophores_plant fungal
1106	1105	14	1105_phosphorus_fertilizer_pue_fertilizers
1107	1106	14	1106_rrna_10 mr_10 daltons_10 dalton
1108	1107	14	1107_glucan_hvcslf6_cslf_glucan content
1109	1108	14	1108_phytochrome_phytochromes_phosphorylation_cry1
1110	1109	14	1109_pcg_clf_polycomb_prc2
1111	1110	14	1110_nornicotine_nicotine_nicotine demethylase_cyp82e4
1112	1111	14	1111_trisomics_trisomic_extra chromosome_primary trisomics
1113	1112	14	1112_rhizobacteria_endophytic microbes_microbes_beneficial
1114	1113	14	1113_ubiquitin_e2_rma1_ufd
1115	1114	14	1114_qs_quorum_quorum sensing_ahl
1116	1115	14	1115_pp2cs_pyl13_pyl_aba
1117	1116	14	1116_sex4_glucan_glucan phosphatase_glucan phosphatases
1118	1117	14	1117_digestibility_flours_flour_starch
1119	1118	13	1118_vire2_vird2_vire3_nuclear import
1120	1119	13	1119_hypocotyl_hypocotyl elongation_mlk1_sth3
1121	1120	13	1120_transgene copy_copy number_transgene_copy
1122	1121	13	1121_anthocyanin_dvchs2_brcrtiso1_mcchs
1123	1122	13	1122_domestication_selection_teosinte_maize domestication
1124	1123	13	1123_epicotyl_epicotyl dormancy_physiological epicotyl_seeds
1125	1124	13	1124_rhizosphere soil_rhizosphere_non rhizosphere_rhizosphere non
1126	1125	13	1125_linked peptides_cross linked_cross_peptides
1127	1126	13	1126_chronology_dendrochronological_rings_ring width
1128	1127	13	1127_glutathione_redox_gsh2_erd14
1129	1128	13	1128_atmsh2_repair_recombination_mmr
1130	1129	13	1129_batteries_li_anode_ion batteries
1131	1130	13	1130_carbon_corg_forests_mangroves
1132	1131	13	1131_genetic variance_variance_iges_quantitative genetic
1133	1132	13	1132_lehxk2_ptaco1_gdha gene_gdha
1134	1133	13	1133_phytic_phytic acid_phytate_lpa1
1135	1134	13	1134_luffin_cpti_map30_mpafp149
1136	1135	13	1135_introns_maturase_splicing_group ii
1137	1136	13	1136_canavanine_bruchid beetle_canaline_bruchid
1138	1137	13	1137_osiaa9_bark1_iaa8_ili1
1139	1138	13	1138_protoplasts_division_mesophyll protoplasts_tobacco protoplasts
1140	1139	13	1139_affinity purification_protein complexes_tap_purification
1141	1140	13	1140_ga_ga ga_ga 19_15 cyclo
1142	1141	13	1141_reward feedback_crop midgut_nitrite_net uptake
1143	1142	13	1142_gapdh_glutathionylation_cys_grxs12
1144	1143	13	1143_endophytic bacteria_garlic_black garlic_garlic endophytes
1145	1144	13	1144_isoflavone_gingerol_picrosperma_sgstps5
1146	1145	13	1145_rt pcr_rt_aclsv_smov
1147	1146	13	1146_flooding_flooding stress_silver nps_nps
1148	1147	13	1147_hyoscyamine_scopolamine_hair roots_cultures
1149	1148	13	1148_rrd3_35s_triamcinolone_e8
1150	1149	13	1149_complete mitochondrial_mitochondrial genome_mitogenome_complete mitogenome
1151	1150	13	1150_ferredoxins_datura_stramonium_degradation entire
1152	1151	13	1151_land use_trait_plant functional_traits
1153	1152	13	1152_florigen_ft_sft_flowering
1154	1153	13	1153_dna content_baldensis_rdna_sturgeon
1155	1154	13	1154_dnase_dnase seq_dhss_dnase digestion
1156	1155	13	1155_chromosomes_telomeres_telomere_rye
1157	1156	13	1156_fungicide_fungicides_preharvest_1295 22
1158	1157	13	1157_pon1_subjects_mgmt_gstm1
1159	1158	13	1158_ap2_tfs_abiotic stress_ap2 erfs
1160	1159	13	1159_irradiance_shaded_year needles_shaded crowns
1161	1160	13	1160_bamboo_pith cavity_pith_leaf cotyledon
1162	1161	13	1161_cu_capsularis_cu concentration_capsularis seedlings
1163	1162	13	1162_resinae_discosia_ramularia_watanabea
1164	1163	13	1163_quinquefolius_ginseng_notoginseng_panax
1165	1164	13	1164_phytase_avp1dox_malate efflux_transgenic lines
1166	1165	13	1165_abrusamide_yahazunol_phomentrioloxin_forms abrusamide
1167	1166	13	1166_snip1_psrbr1_atcamrlk_zmmek1
1168	1167	13	1167_cytokinin_histidine_response regulators_histidine kinase
1169	1168	13	1168_ca2_ca2 signalling_signalling_ca2 signals
1170	1169	13	1169_autophagosome_autophagy_microautophagy_autophagosome biogenesis
1171	1170	13	1170_ramets_mother ramets_over irrigation_mother
1172	1171	13	1171_spore germination_curvularia_spore_maculans
1173	1172	13	1172_polymyxa_fs14_cbamc_faecium
1174	1173	13	1173_glyphosate_glyphosate application_fertiactyl_uabs
1175	1174	13	1174_apomictic_apomixis_aposporous_sexual
1176	1175	13	1175_lectin activity_lectin_simazine_100 proteins
1177	1176	13	1176_silica_silica deposition_silicic acid_silicic
1178	1177	13	1177_nematode_nematodes_sod based_festulolium
1179	1178	13	1178_strains_xanthomonas_pathotype group_campestris
1180	1179	13	1179_bifc_protein protein_protein interactions_bimolecular
1181	1180	13	1180_molecular species_triglycerides_pg molecular_fatty
1182	1181	13	1181_irradiance_sl led_high irradiance_sl
1183	1182	13	1182_furnacalis_onukii_pebl1_pebc1
1184	1183	12	1183_starkb_repeats_180 bp_chromosome
1185	1184	12	1184_heterosis_epistatic_additive_testcross
1186	1185	12	1185_paramutation_heritable_heritable changes_paramutations
1187	1186	12	1186_ατ_association study_water yam_ατ content
1188	1187	12	1187_14_14 family_14 proteins_gf14
1189	1188	12	1188_annotation_mpss_idp denovo_denovo
1190	1189	12	1189_pollination_insect pollination_visitors_pollinators
1191	1190	12	1190_dinotefuran_selenium_cb671_tetracycline
1192	1191	12	1191_expression breadth_breadth_editing_properties promoters
1193	1192	12	1192_maize transformation_transformation_technology_transgenic technology
1194	1193	12	1193_xyloglucan_xg_xg9_arabinofuranosidase
1195	1194	12	1194_at3g08030_dormancy_ammonium_aba
1196	1195	12	1195_aldh7a1_aldehyde_aldehydes_aldh3
1197	1196	12	1196_na_salinity tolerance_na sequestration_salinity
1198	1197	12	1197_e3_atfbs1_osdis1_ligase
1199	1198	12	1198_aba induced_induced antioxidant_aba_leaves maize
1200	1199	12	1199_incompatible_tubes_incompatibility_compatible
1201	1200	12	1200_sandplain_toheroa_hypopitys_aquilegia
1202	1201	12	1201_climate_gradients_climate change_lags
1203	1202	12	1202_cellulose_cellulolytic_brrs_community
1204	1203	12	1203_bamv_bamboo mosaic_bamv accumulation_nbtrxh2
1205	1204	12	1204_apc_anaphase promoting_promoting complex_anaphase
1206	1205	12	1205_pseudobactin_am toxin_7sr1_pseudobactin 7sr1
1207	1206	12	1206_cultivar identification_identification diagram_cid_diagram
1208	1207	12	1207_oil_essential oil_pinene_oils
1209	1208	12	1208_sowing_planting density_seed yield_chaffy grain
1210	1209	12	1209_lignification_loquat_ejap2_mdmyb30
1211	1210	12	1210_alcr_caged gene_reporter_inducible system
1212	1211	12	1211_transcriptomes_embryo_early arabidopsis_embryos
1213	1212	12	1212_vu_ros_zen_haustorium
1214	1213	12	1213_map_genetic map_slaf_high density
1215	1214	12	1214_rsultr3_hbtrx1_rutrx_cctrx1
1216	1215	12	1215_water gap_pleurogram_gap_seed coat
1217	1216	12	1216_banker_banker plants_associational_prey
1218	1217	12	1217_climacteric_ripening_faxyna_faxync
1219	1218	12	1218_micropropagated_rapd_issr_micropropagated plants
1220	1219	12	1219_utricularia_palate_spur_nectary
1221	1220	12	1220_phb_bmr6_caomt_f5h
1222	1221	12	1221_tribolium_drosophila_teashirt_castaneum
1223	1222	12	1222_po_lenticels_ppf_aerenchyma
1224	1223	12	1223_paleocene_tortonian_paleocene eocene_boundary
1225	1224	12	1224_bradyrhizobium_genus bradyrhizobium_sp nov_nov
1226	1225	12	1225_secondary cell_bpmyb106_myb_camyb108
1227	1226	12	1226_litter_range expanders_expanders_psf
1228	1227	12	1227_ahl_ahls_acylase_quorum
1229	1228	12	1228_atpases_ca atpases_pumps_ca atpase
1230	1229	12	1229_pitcher_proteomics_metabolic transition_fruit development
1231	1230	12	1230_cb5d_wstdc_crges_ppipt1
1232	1231	12	1231_sarmentine_atrazine_dichlormid_ogt activities
1233	1232	12	1232_trichome_thrips_trichome associated_ja
1234	1233	12	1233_diphosphate_ggpp_cis prenyltransferase_geranylgeranyl diphosphate
1235	1234	12	1234_coa carboxylase_coa_carboxylase_biotin
1236	1235	12	1235_nmr_psyche_pure shift_metabolomics
1237	1236	12	1236_senescence_leaf senescence_senescence program_leaf
1238	1237	12	1237_vulgarone_glucose moieties_epoxyjanthitrems_oily fractions
1239	1238	12	1238_carotene_cis carotene_type carotenoids_tmtt
1240	1239	12	1239_100g_aoc_currants_banana passion
1241	1240	12	1240_clv1_clv3_clv2_crn
1242	1241	12	1241_avrpto_pto_bs3_avrbs2
1243	1242	12	1242_pyrophosphate_linalyl_geranyl pyrophosphate_geranyl
1244	1243	12	1243_osmti_osmti 1b_gst osmti_gst
1245	1244	12	1244_cutin_wax_cutin suberin_cuticle
1246	1245	12	1245_starch_starch synthesis_cereal_carbohydrate plants
1247	1246	12	1246_spots_opata_pepsin digestibility_malted
1248	1247	12	1247_5fc_sbd_5mc_cctet
1249	1248	12	1248_apomixis_apomictic_apomeiosis_boechera
1250	1249	12	1249_polymerase ii_polymerase_rna polymerase_polypeptides
1251	1250	12	1250_citri_cscat_mtase15_rab3
1252	1251	12	1251_mir165_mpf2 like_mpf2_hda9
1253	1252	12	1252_psi_m2g_trna_anticodon
1254	1253	12	1253_histone_h3k4me3_ibm1_phf23
1255	1254	12	1254_wall integrity_integrity_maintenance mechanism_integrity maintenance
1256	1255	12	1255_somatic_embryos_embryogenesis_somatic embryos
1257	1256	12	1256_pemv_tylcv_groel_tocv
1258	1257	12	1257_canavalin_phi psi_molecule_axis
1259	1258	12	1258_ghg_allophanic_n2o_ha
1260	1259	12	1259_oac oh_cis cis_cis 15_15 octadecadienoic
1261	1260	11	1260_roots tubers_polyethylene_t3_cu
1262	1261	11	1261_dcpp_enantioselective_chiral_im
1263	1262	11	1262_pgips_polygalacturonase inhibiting_pgip_inhibiting proteins
1264	1263	11	1263_al_al sensitive_border cells_aluminum
1265	1264	11	1264_pachyrhizi_mterf1_rpp2_rubrisubalbicans
1266	1265	11	1265_tfiis_prgl_pghz1_sap1
1267	1266	11	1266_extraction_supercritical_sc co_co extraction
1268	1267	11	1267_glutathione_atgstz1_gst_gsts
1269	1268	11	1268_synechocystis_6803_pcc 6803_synechocystis sp
1270	1269	11	1269_ml_ic50_microg ml_microg
1271	1270	11	1270_rhizobia_nodulating_isolates_mekna
1272	1271	11	1271_phloem_sink_phloem loading_to sink
1273	1272	11	1272_hedysarum_nitrogen fixing_fixing_16s
1274	1273	11	1273_msra2_cema_temporin_bayleton
1275	1274	11	1274_o3_isoprene emission_isoprene_pod0
1276	1275	11	1275_atcngc10_cyclic nucleotide_nucleotide gated_cngc10
1277	1276	11	1276_ail6_mir165_ezl1_athb15
1278	1277	11	1277_nir_nr_plastidic factor_nitrate
1279	1278	11	1278_expansins_microbial expansins_expansin_loosening
1280	1279	11	1279_sequence candidatus_candidatus liberibacter_liberibacter_candidatus
1281	1280	11	1280_antibacterial_μg ml_antioxidant_ml
1282	1281	11	1281_iron sulfur_fe clusters_fe_sulfur
1283	1282	11	1282_spce_mycorrhizal_doc_cd
1284	1283	11	1283_7bq copies_ls23_supplementary publication_deposited supplementary
1285	1284	11	1284_nano anatase_anatase_nano_tio2
1286	1285	11	1285_bensingtonia_sp nov_sporobolomyces_ogataea
1287	1286	11	1286_red blue_blue_lighting_purple cabbage
1288	1287	11	1287_ae_comosa_ae comosa_wheats
1289	1288	11	1288_dna integration_dna_integration_dna tagged
1290	1289	11	1289_stat3_cyclin d1_pthrp_equol
1291	1290	11	1290_candida_yeasts_yeast_cryptococcus
1292	1291	11	1291_rufipogon_seabrana_japonica_indica
1293	1292	11	1292_scutellaria_candidate alternatives_cuneata_leaf gel
1294	1293	11	1293_lippe_apua_avicelase_mana
1295	1294	11	1294_80 ec_atpolan 80_atpolan_tbz
1296	1295	11	1295_ros1_dna demethylation_demethylation_dme
1297	1296	11	1296_hnt_high night_night_night temperature
1298	1297	11	1297_c4_c3_chlorenchyma_mesophyll cells
1299	1298	11	1298_endive_gibberellin_morphactin_apical dominance
1300	1299	11	1299_alkali stress_t44_mozart_luteola
1301	1300	11	1300_qpm_iron zinc_agronomic engineering_abiotic constraints
1302	1301	11	1301_hig1_cbt_bis2_twtga1
1303	1302	11	1302_biome stability_ecological opportunity_age area_ltd cnrs
1304	1303	11	1303_turgor_elongation_wall hardening_excision
1305	1304	11	1304_ricin_toxin_toxins_shiga toxin
1306	1305	11	1305_extensibility_vivo extensibility_creep test_epl
1307	1306	11	1306_cultures_hairy_hairy root_cell cultures
1308	1307	11	1307_nfu3_4s_fe_nfu2
1309	1308	11	1308_cepa_allium cepa_infusions_allium
1310	1309	11	1309_salt glands_halophytes_al resistance_al
1311	1310	11	1310_climate_plasticity_local adaptation_regional abundance
1312	1311	11	1311_phenology_phenophase_asl_winter growth
1313	1312	11	1312_mycoviruses_viruses_chestnut blight_virocontrol
1314	1313	11	1313_cell polarity_polarity_polarity signaling_asymmetric cell
1315	1314	11	1314_shr_stem cell_root meristem_meristem
1316	1315	11	1315_paba_fructosobisphosphatase_ethanolamine_fructosobisphosphatase acholeplasma
1317	1316	11	1316_plant taxonomy_taxonomy_science_efns
1318	1317	11	1317_swi snf_swi_snf_lif2
1319	1318	11	1318_poplar plantation_grass pea_food_cam
1320	1319	11	1319_phenanthrene_phenanthrene accumulation_pahs_pfos
1321	1320	11	1320_soybean hypocotyl_polymerase_rna polymerase_hypocotyl
1322	1321	11	1321_endocytosis_golgi_mdck cells_mdck
1323	1322	11	1322_chloroplast movement_movement_chloroplast_photoreceptor
1324	1323	11	1323_rop_gtpases_rho_rops
1325	1324	11	1324_oryzae_effector_rice blast_edf
1326	1325	11	1325_nicotianae_palmivora_phytophthora spp_phytophthora
1327	1326	11	1326_tiller_biosolids_catch_tiller density
1328	1327	11	1327_polysaccharides_officinale_alcohol soluble_polysaccharides alcohol
1329	1328	11	1328_xyloglucan_htg_uame_xyloglucans
1330	1329	11	1329_pts1_peroxisomal_peroxisomal proteins_peroxisome
1331	1330	11	1330_h2s_toxicants_environmental toxicants_nms
1332	1331	11	1331_knat3_ha ds10_ds10_ftase
1333	1332	11	1332_osaer1_catin1_promoter_zmsopro
1334	1333	11	1333_stagonospora nodorum_nodorum_stagonospora_cih1
1335	1334	11	1334_glucosidase_stromacentre_galactosidase_avenacosides
1336	1335	11	1335_chemotypes_sylvestris_chemotype_cistus
1337	1336	11	1336_new study_reserved evolution_wild date_billion years
1338	1337	11	1337_sulfate_sulfate assimilation_regulation sulfate_sulfide
1339	1338	11	1338_tylcsv_cilv_leprosis_virus
1340	1339	11	1339_thuringiensis_sip1a_bacillus thuringiensis_cry1i
1341	1340	10	1340_herbivores_enemies_stramonium_host tolerance
1342	1341	10	1341_primer sequences_gaap_polymorphisms_pcr
1343	1342	10	1342_chloroplasts_whole chloroplasts_percoll_centrifugation
1344	1343	10	1343_gloeosporioides_isolates_acutatum_colletotrichum
1345	1344	10	1344_neoformans var_neoformans_var gattii_gattii
1346	1345	10	1345_ivf_embryos_somatic_embryogenic
1347	1346	10	1346_tnt1_retrotransposon_onsen_retrotransposons
1348	1347	10	1347_aflatoxin_flavus_aspergillus flavus_kernels
1349	1348	10	1348_pathogen evolution_specificity factors_host specificity_pathogen
1350	1349	10	1349_homeopathic_potencies_homeopathic potencies_potentized
1351	1350	10	1350_arachis_mulberry_polyploid_polyploid potato
1352	1351	10	1351_ailanthus_nonalfalfae_albo atrum_albo
1353	1352	10	1352_carnac1_canac2_carnac5_nac
1354	1353	10	1353_lignin_cell wall_wall_lignin biosynthesis
1355	1354	10	1354_new alkaloid_securinine_sitosterol_wood quassia
1356	1355	10	1355_starch_starch degradation_dawn_night
1357	1356	10	1356_nin_ern1_mtann1_japonicus
1358	1357	10	1357_om_tet_cluster root_pile
1359	1358	10	1358_plant phenotyping_phenotyping_imaging_throughput
1360	1359	10	1359_depuration_air_air partition_kwood_air
1361	1360	10	1360_nok_ttg_trichome_icu11
1362	1361	10	1361_biofilm_chemotaxis_biofilm formation_subtilis
1363	1362	10	1362_protein spots_spots_sec mudpit_dge
1364	1363	10	1363_folding_transition state_unfolding_fully formed
1365	1364	10	1364_cap_gravity_horizontal_primary roots
1366	1365	10	1365_pinb_pina_puroindoline_hardness
1367	1366	10	1366_bacosine_triterpene_triterpene acids_kolavenic
1368	1367	10	1367_sirnas_mirnas_phasirnas_srnas
1369	1368	10	1368_haploid_haploids_doubling_haploid induction
1370	1369	10	1369_mocs3_uba4_mocs2a_ero1
1371	1370	10	1370_odha_acp_coa carboxylase_kas
1372	1371	10	1371_aphid_aphids_tohoku149_soybean strains
1373	1372	10	1372_entrapment_product entrapment_pyrdc_alkaline ppase
1374	1373	10	1373_phosphorylation_sus_hsp22_s15
1375	1374	10	1374_bl acclimation_bl_q319_phyllodes
1376	1375	10	1375_herbicide_weed_glyphosate resistant_glyphosate
1377	1376	10	1376_organelle transformation_transformation_transformation technology_plant transformation
1378	1377	10	1377_pseudorecombinant_cross protection_clcv_solanaceous hosts
1379	1378	10	1378_prchia cat_prchia_vclysm2_glcnac
1380	1379	10	1379_bm2_bm1_bmr6_brown midrib
1381	1380	10	1380_asa2_feedback insensitive_insensitive anthranilate_mpr1
1382	1381	10	1381_rmb7_mssp_strain rmb7_tador673
1383	1382	10	1382_anthracene derivatives_anthracene_production anthracene_rheum palmatum
1384	1383	10	1383_siderophores_bh72_strain yas34_yas34
1385	1384	10	1384_phosphatase_phosphatase activity_pk_kinase
1386	1385	10	1385_lmap2l1_dim_lmap2l2_tua6 as
1387	1386	10	1386_var cicla_cicla_pasp_pasteuri
1388	1387	10	1387_phenylalanine_ammonia lyase_phenylalanine ammonia_mutagen
1389	1388	10	1388_tetcyclacis_saline released_extracts fertile_anther extracts
1390	1389	10	1389_fret_flim_tsapphire_resonance energy
1391	1390	10	1390_cacao_host range_diseases_mbsp
1392	1391	10	1391_fresh wt_μg fresh_bhut jolokia_bhut
1393	1392	10	1392_2n_2n 42_alloplasmic_42
1394	1393	10	1393_ef_tu_ef tu_gracilis
1395	1394	10	1394_rbr3_e2f_apum24_impα
1396	1395	10	1395_channel_channels_voltage_currents
1397	1396	10	1396_flowering_ft_nfl_constans
1398	1397	10	1397_glucosinolates_cruciferous_isothiocyanates_vegetables
1399	1398	10	1398_minor plants_huxleyi_ionising radiation_ionising
1400	1399	10	1399_barnacle_nue_students_affecting factors
1401	1400	10	1400_4msp_3sh_hexan ol_grp
1402	1401	10	1401_tilling_crop improvement_improvement_imposed genetically
1403	1402	10	1402_vlps_p24_gva_scfv
1404	1403	10	1403_root system_system architecture_architecture_soil environment
1405	1404	10	1404_hsl_ahl_homoserine lactone_lactone
1406	1405	10	1405_mycosphaerellaceae_aphelidium_oocystaceae_didymellaceae
1407	1406	10	1406_cot_reassociating_satellite_cscl
1408	1407	10	1407_oocyte per_per oocyte_pmol per_microg
1409	1408	10	1408_pgpr_moisture stress_ab seedlings_algal amendment
1410	1409	10	1409_plastid_phylogenetic_shoreeae_phylogenetic informativeness
1411	1410	10	1410_catalpifolium_male individuals_forest gap_catalpifolium seedlings
1412	1411	10	1411_adh_isozymes_set ii_adh1
1413	1412	10	1412_chiral_chiroptical_dication_nhcs
1414	1413	10	1413_bhtc_plant activator_galanthamine_pyrimidin
1415	1414	10	1414_ectomycorrhiza_mycorrhizal_symbiosis_mycorrhiza
1416	1415	10	1415_mlo_dal_dal genes_tir encoding
1417	1416	10	1416_bzi_briz2_briz1_osexo1
1418	1417	10	1417_autochthonous_thuringiensis_pgpr_lavandula
1419	1418	10	1418_fog_water_fog water_hardpan
1420	1419	10	1419_lea2_sbsweet4_idd_vvga2oxs
1421	1420	10	1420_plant diversity_soil multifunctionality_richness_species richness
1422	1421	10	1421_palmivora_alni_phytophthora_alni subsp
1423	1422	10	1422_p21_phosphorylation_autophosphorylation_xa21 kinase
1424	1423	10	1423_fro2_fe_iron_chelate reductase
1425	1424	10	1424_vinca rosea_zeatin_tissue vinca_vinca
1426	1425	10	1425_psbp_psii_ocp_extrinsic
1427	1426	10	1426_dammarenediol ii_dammarenediol_w336_hppd w336
1428	1427	10	1427_wipk_sipk_sipk wipk_ntmek2
1429	1428	10	1428_ds_spliced_splicing_splice
1430	1429	10	1429_csc_glutr_sat_oass
1431	1430	10	1430_pd_movement_viruses_to cell
1432	1431	10	1431_inue_genotypes_qdty3_wheat genotypes
1433	1432	10	1432_cirsimarin_erythraline_hirsutrin_spee
1434	1433	10	1433_maize stress_omics_abiotic_stresses
1435	1434	10	1434_biased_biased genes_sex_sex biased
1436	1435	10	1435_decarboxylases_aaads_acid decarboxylases_thiazole
1437	1436	10	1436_plasmid_mitochondrial plasmid_mt plasmid_mitochondrial
1438	1437	10	1437_microcracks_ridges_nonconductive_microscopy
1439	1438	10	1438_fixk_orfagg1_japonicum_sipf
1440	1439	10	1439_plastid_ycf1_endosymbionts_endosymbiotic
1441	1440	10	1440_nad7_liverworts_marchantiid_chondromes
1442	1441	10	1441_ca_ca permeable_permeable_ca2
1443	1442	10	1442_endophytic bacterial_phyla_endophytic_upland rice
1444	1443	10	1443_mitochondrial genome_mitochondrial_incisa_mitochondrial genomes
1445	1444	10	1444_glutamicum_glutamicum 1006_pcae_recombinant coli
1446	1445	10	1445_gl1_sldreb3_osbri1_local high
1447	1446	10	1446_whitefly_btdef_tabaci_whiteflies
1448	1447	10	1447_telomeric_rtbp1_ngtrf1_telomeric dna
1449	1448	10	1448_alfalfa hay_amide_molecular structure_protein molecular
1450	1449	10	1449_acc_acc oxidase_oxidase_acc synthase
1451	1450	10	1450_meeting_symposium_sicb_sessions

## Sheet: distilBERT
	Topic	Count	Name
0	-1	323846	-1_plant_plants_activity_growth
1	0	4799	0_spectroscopic_nmr_elucidated_compounds
2	1	2567	1_cd_pb_zn_soil
3	2	2024	2_qtls_qtl_traits_trait
4	3	2011	3_μm_conidia_first report_et al
5	4	1960	4_resistance_rust_qtl_rust resistance
6	5	1859	5_medium_regeneration_callus_ms medium
7	6	1456	6_drought_tolerance_stress_aba
8	7	1455	7_transformation_agrobacterium_tumefaciens_mediated transformation
9	8	1424	8_genomics_technologies_breeding_biology
10	9	1226	9_virus_nucleotide sequence_orf_nucleotides
11	10	1223	10_glutathione_ascorbate_gsh_antioxidant
12	11	1182	11_nectar_pollination_flowers_pollinator
13	12	1138	12_pest_larvae_adults_trap
14	13	1129	13_floral_flowering_meristem_mads
15	14	1118	14_reflectance_near infrared_spectral_infrared
16	15	1023	15_database_http_web_annotation
17	16	957	16_glycans_xyloglucan_oligosaccharides_beta
18	17	896	17_rhizosphere_communities_microbial_bacterial
19	18	879	18_crispr_cas9_editing_crispr cas9
20	19	819	19_genome sequence_draft genome_draft_al draft
21	20	804	20_pretreatment_pretreated_hydrolysis_straw
22	21	798	21_communities_fungal_fungal communities_community
23	22	749	22_ige_allergen_allergens_patients
24	23	676	23_retrotransposons_ltr_retrotransposon_centromere
25	24	631	24_richness_community_species richness_diversity
26	25	624	25_rnai_dsrna_infection_nematode
27	26	623	26_microsatellite_microsatellite markers_microsatellite loci_per locus
28	27	609	27_glacial_pleistocene_refugia_phylogeographic
29	28	608	28_drought_drought stress_cold_stress
30	29	579	29_starch_starches_amylose_gelatinization
31	30	570	30_hydraulic_water_water potential_conductance
32	31	546	31_method_determination_ms_hplc
33	32	495	32_virus_et al_genbank_et
34	33	456	33_sequence_introns_intron_ribosomal protein
35	34	424	34_protein interactions_protein protein_fluorescent_bifc
36	35	423	35_gene family_family_genome wide_duplication
37	36	417	36_mirnas_mirna_novel mirnas_micrornas
38	37	410	37_nov_sp nov_strain_c16
39	38	408	38_bradyrhizobium_rhizobia_strains_rhizobium
40	39	405	39_chloroplast genome_cp_chloroplast_cp genome
41	40	403	40_stem cell_stem cells_stem_meristem
42	41	383	41_promoter_element_elements_upstream
43	42	377	42_new species_operclipygus_nov_sp
44	43	373	43_genetic diversity_populations_genetic_diversity
45	44	367	44_pharmacological_review_medicinal_traditional
46	45	365	45_detection_pcr_assay_lamp
47	46	355	46_self_rnase_self incompatibility_incompatibility
48	47	354	47_circadian_clock_circadian clock_rhythms
49	48	345	48_nitrate_na_nrt1_nrt2
50	49	339	49_cdna_amino_coli_amino acid
51	50	332	50_microtubule_microtubules_actin_tubulin
52	51	330	51_uv_uv radiation_radiation_ultraviolet
53	52	317	52_complete chloroplast_chloroplast genome_bp_single copy
54	53	305	53_reference genes_reference_normalization_reference gene
55	54	304	54_incognita_meloidogyne_nematode_javanica
56	55	301	55_wines_wine_grape_grapes
57	56	299	56_isolates_virulence_race_pathotypes
58	57	293	57_plastid_plastids_algae_endosymbiosis
59	58	292	58_kinase_mapk_mpk6_bak1
60	59	287	59_anthocyanin_anthocyanin biosynthesis_anthocyanin accumulation_myb
61	60	285	60_fertilizer_hm_kg hm_kg
62	61	280	61_plasmodesmata_trafficking_pd_golgi
63	62	280	62_mp_movement_to cell_cell to
64	63	278	63_glu_glutenin_hmw_lmw
65	64	275	64_germination_dormancy_seeds_seed
66	65	272	65_volatiles_herbivore_herbivores_plant volatiles
67	66	263	66_virus_cp_mosaic_pvx
68	67	257	67_total synthesis_enantioselective_cyclization_synthesis
69	68	253	68_nov_sp nov_new species_phytophthora
70	69	251	69_fossil_cretaceous_fossils_extant
71	70	250	70_fumonisin_fusarium_fumonisins_verticillioides
72	71	249	71_reserved plant_new study_elsevier ltd_ltd rights
73	72	246	72_p450_carotenoid_carotenoids_oxylipins
74	73	236	73_ros_melatonin_signaling_reactive oxygen
75	74	236	74_genera_clade_tribe_monophyletic
76	75	234	75_phosphorylation_phosphoproteins_protein phosphorylation_phosphorylation sites
77	76	234	76_microbiome_microbe_microbial_microbes
78	77	233	77_elevated co_co_elevated_ambient
79	78	228	78_als_accase_herbicides_herbicide
80	79	226	79_accessions_genetic diversity_ssr_cultivars
81	80	225	80_vesicles_reticulum_plastids_cytoplasm
82	81	221	81_dc3000_pst_pst dc3000_immunity
83	82	214	82_drought_crop_crops_food
84	83	213	83_host_parasite_pathogen_hosts
85	84	205	84_diets_dm_digestibility_silage
86	85	203	85_phytoplasma_phytoplasmas_witches_witches broom
87	86	203	86_volatiles_blend_traps_eag
88	87	200	87_meiotic_meiosis_rad51_spo11
89	88	195	88_crystals_space group_unit cell_crystallization
90	89	195	89_golgi_vacuolar_sorting_tgn
91	90	192	90_cds_dots_carbon dots_doped
92	91	187	91_fructose_fructose bisphosphate_bisphosphate_phosphate
93	92	180	92_nbs_nbs lrr_lrr_tir
94	93	177	93_stoichiometry_deposition_ecosystem_ratios
95	94	177	94_metabolomics_mass spectrometry_spectrometry_mass
96	95	175	95_floral_stamens_carpels_flowers
97	96	174	96_carotenoid_carotene_lycopene_carotenoids
98	97	173	97_mycoheterotrophic_ectomycorrhizal_mycorrhizal_fungi
99	98	171	98_imaging_microscopy_super resolution_resolution
100	99	171	99_mapk_kinases_rlks_signaling
101	100	168	100_phytochrome_pif3_cop1_phyb
102	101	167	101_hydroperoxide_hydroperoxy_lipoxygenase_oxo
103	102	167	102_complexes_ii_ligands_fe
104	103	167	103_rrna_5s_5s rrna_23s
105	104	165	104_engineering_metabolic engineering_terpenoids_natural products
106	105	165	105_prediction_genomic prediction_accuracy_prediction accuracy
107	106	159	106_mirnas_micrornas_mirna_rnas
108	107	158	107_cryopreservation_vitrification_shoot tips_cryopreserved
109	108	156	108_extraction_detection_protein extraction_spots
110	109	152	109_dispersal_seed dispersal_seed_dispersers
111	110	152	110_lncrnas_circrnas_lncrna_rnas
112	111	150	111_unigenes_transcriptome_reads_annotated
113	112	149	112_somatic_somatic hybrids_somatic hybrid_hybrids
114	113	148	113_histone_transcription factors_chromatin_transcription
115	114	146	114_histone_h3k27me3_h3k4me3_h3
116	115	145	115_complete mitochondrial_mitogenome_mitochondrial genome_pcgs
117	116	144	116_psii_psi_photoinhibition_light
118	117	143	117_site_active site_residues_catalytic
119	118	137	118_symbiodinium_coral_cnidarian_corals
120	119	131	119_allopolyploids_allopolyploid_allopolyploidy_allopolyploidization
121	120	131	120_vire2_virb_agrobacterium_vird2
122	121	131	121_map_linkage_markers_maps
123	122	130	122_mate_sexual_sexual selection_mating
124	123	128	123_queens_workers_inbreeding_males
125	124	127	124_plastid_plastome_plastid genome_plastid genomes
126	125	127	125_ca2_ca_channel_cyt
127	126	126	126_uvr8_uv_photoreceptor_uv resistance
128	127	126	127_embryo_embryogenesis_tapetal_gametogenesis
129	128	124	128_influx_na_efflux_cl
130	129	124	129_effectors_pathogens_pathogen_effector
131	130	121	130_tes_transposable_transposable elements_te
132	131	120	131_combining ability_additive_diallel_combining
133	132	119	132_unigenes_transcriptome_biosynthesis_genes involved
134	133	118	133_active site_residues_substrate_catalytic
135	134	117	134_matk_barcoding_barcode_trnh
136	135	117	135_lhcii_lhci_psi_supercomplex
137	136	116	136_p450_p450s_p450 genes_cytochrome p450
138	137	116	137_uv_uv radiation_radiation_uvb
139	138	115	138_gm_genetically modified_pcr_detection
140	139	115	139_cry1ac_bt_transgenic_insect
141	140	113	140_editing_rna editing_editing sites_editing site
142	141	111	141_quality rna_rna_rna isolation_high quality
143	142	111	142_chloroplast development_chloroplast_plastid_early chloroplast
144	143	110	143_oils_oil_essential oils_essential oil
145	144	109	144_odorant_obps_chemosensory_antennae
146	145	108	145_sp nov_nov_neau_strain neau
147	146	107	146_cms_atp6_cytoplasmic male_male
148	147	104	147_lipase_enzyme_purification_ph
149	148	102	148_chromophore_phytochrome_phycocyanobilin_phytochromes
150	149	101	149_chromosomes_chromosome_fish_pachytene
151	150	100	150_abiotic_abiotic stress_stresses_stress
152	151	98	151_curvature_microgravity_circumnutation_gravitropic
153	152	94	152_cellulose_protein bodies_xyloglucan_microfibrils
154	153	94	153_antimicrobial_extracts_antibacterial_antimicrobial activity
155	154	93	154_ethylene_etr1_ein3_rte1
156	155	91	155_phosphatidylcholine_diacylglycerol_acyl_oleate
157	156	91	156_networks_pollinator_plant pollinator_network
158	157	91	157_recombinant proteins_recombinant_plastid_vaccines
159	158	89	158_kinase_ptdins_pi p2_phosphorylation
160	159	88	159_populations_genetic_genetic structure_gene flow
161	160	88	160_tabaci_biotypes_biotype_bemisia tabaci
162	161	86	161_pathogens_pathogen_plant pathogens_genomics
163	162	86	162_essential oils_oils_extracts_antifungal
164	163	84	163_ripening_fruit ripening_gibberellin_ethylene
165	164	84	164_dgdg_dgd1_mgdg_mgd1
166	165	84	165_bac_library_bac library_clones
167	166	84	166_fruit_storage_fruits_harvest
168	167	83	167_trna_trnas_trna genes_trna ser
169	168	83	168_rats_extract_diabetic_antioxidant
170	169	82	169_pollen_pollen tube_tube_exine
171	170	82	170_endophytic_antifungal_endophytic fungi_swainsonine
172	171	82	171_strand_subgenomic_rna_rna synthesis
173	172	82	172_pi_pi starvation_starvation_pht1
174	173	81	173_mapk_mapkkk_mapkk_mapks
175	174	81	174_ga_ga ga_ga 20_14 ga
176	175	81	175_dissipation_mg kg_kg_residue
177	176	80	176_voltage_channel_currents_channels
178	177	80	177_graminearum_conidiation_fusarium graminearum_deletion
179	178	80	178_nodd_nodd1_nodd2_nod
180	179	80	179_model_functional structural_architectural_greenlab
181	180	79	180_colletotrichum_anthracnose_siamense_colletotrichum species
182	181	78	181_dahliae_virulence_microsclerotia_verticillium dahliae
183	182	78	182_diploid_tetraploid_lanatus_polyploid
184	183	78	183_auxin_hormone_hormones_plant hormones
185	184	78	184_domestication_evolutionary_genetics_selection
186	185	77	185_silencing_rna silencing_suppressor_silencing suppressor
187	186	77	186_3t3 l1_3t3_adipocyte_adipogenesis
188	187	77	187_inbreeding_inbreeding depression_depression_selfing
189	188	76	188_climate_climate change_warming_tree
190	189	76	189_domestication_archaeological_cal_domesticated
191	190	76	190_pseudomonas_amylovora_hsaf_disease
192	191	76	191_virulence_rust_triticina_puccinia
193	192	75	192_mechanical_turgor pressure_turgor_mechanical properties
194	193	75	193_oomycete_maydis_pathogenic_appressorium
195	194	75	194_bt_cry1ac_cry1f_bt maize
196	195	75	195_phosphorylation_autophosphorylation_kinase_phosphorylated
197	196	74	196_mg 100_mg_carotene_fw
198	197	74	197_flooding_flooding stress_soybean_flooding drought
199	198	73	198_galp_polysaccharide_araf_glcp
200	199	72	199_na_nacl_salt_mm nacl
201	200	72	200_cdna_polypeptide_amino_amino acid
202	201	71	201_gel_blue gel_gel blue_affi gel
203	202	71	202_herbivore_invasive_herbivores_native
204	203	71	203_assembly_n50_genome_mb
205	204	71	204_aw_ota_water activity_ota production
206	205	70	205_fluorescence_ps_ps ii_quenching
207	206	70	206_climate_yields_yield_climate change
208	207	70	207_symbiosis_symbiotic_arbuscular_symbioses
209	208	70	208_phya_phyb_phytochrome_phyc
210	209	70	209_fructan_fructosyltransferase_fft_fructans
211	210	70	210_phenolic_cultivars_peel_phenolic compounds
212	211	70	211_wetness_leaf wetness_wetness duration_duration
213	212	69	212_dna binding_binding_domain_myb
214	213	69	213_tapx_sapx_oxidative_fabrum c58
215	214	69	214_shade_shade avoidance_avoidance_fr
216	215	68	215_supercooling_cold_scp_overwintering
217	216	68	216_rna silencing_silencing_suppressors_antiviral
218	217	68	217_solanacearum_hlb_infection_host
219	218	68	218_14 proteins_14_14 isoforms_14 3s
220	219	68	219_leaf curl_curl_betasatellite_begomovirus
221	220	68	220_chromosomes_chromosome_2n_rye
222	221	68	221_p680_ps_qa_chl
223	222	67	222_zn_athma4_cd_zn cd
224	223	67	223_isoprene_isoprene emission_emission_ozone
225	224	67	224_na_na atpase_ca2_ouabain
226	225	67	225_host_host plant_speciation_gall
227	226	66	226_biol_chem_cpn10_thionins
228	227	66	227_duplicates_duplicate_duplication_wgd
229	228	65	228_unigenes_degs_transcriptome_differentially expressed
230	229	65	229_infectious_rna_rnas_liyv
231	230	65	230_trypsin_inhibitor_chymotrypsin_inhibitors
232	231	65	231_enzyme_coa_substrate_active site
233	232	64	232_ms_mass spectrometry_spectrometry_saponins
234	233	64	233_sucrose_abscission_sucrose synthase_invertase
235	234	64	234_ssi_starch_amylopectin_isa1
236	235	64	235_silica_silica deposition_silica cells_silicification
237	236	64	236_lc_ms_spectrometry_mass spectrometry
238	237	63	237_editing_rna editing_ppr_dyw
239	238	63	238_local adaptation_populations_local_invasive
240	239	62	239_lignocellulose_lignocellulolytic_carbohydrate active_enzymes
241	240	62	240_protochlorophyllide_monovinyl_divinyl_chlorophyll
242	241	61	241_na_salt_salt tolerance_antiporter
243	242	61	242_trichomes_glandular_glandular trichomes_secretory
244	243	61	243_mon_rats_maize grain_gm
245	244	60	244_pollen_pollen season_pollen counts_airborne
246	245	60	245_algae_green algae_chlorophyta_mesostigma
247	246	60	246_mycorrhizal_arbuscular_non mycorrhizal_arbuscular mycorrhizal
248	247	60	247_tribolium_segmentation_drosophila_appendage
249	248	60	248_phosphorylation_pepc_kinase_phosphorylated
250	249	60	249_alkaloids_natural products_biological activities_diterpenes
251	250	59	250_cerevisiae_saccharomyces_wine_yeasts
252	251	59	251_ssrs_ssr_est_ssr markers
253	252	59	252_oleic_fad2_oleic acid_linolenic
254	253	59	253_centromeres_chromosomes_centromere_heterochromatin
255	254	59	254_mycorrhizal_pi_phosphate_transporter
256	255	58	255_local adaptation_climate_snps_adaptation
257	256	58	256_herbivory_herbivore_herbivores_richness
258	257	58	257_symbiosis_mycorrhizal_buchnera_trichoderma
259	258	58	258_oil_fatty_oils_tocopherol
260	259	58	259_stiffness_bending_mechanical_elastic
261	260	58	260_mechanical_wall_cell wall_cell
262	261	57	261_leaf senescence_senescence_induced leaf_dark induced
263	262	56	262_phosphatidylinositol_phospholipase_inositol_phospholipids
264	263	56	263_vol pmid_pmid_corrects article_corrigendum
265	264	56	264_c4_c4 photosynthesis_c3_c3 c4
266	265	55	265_warming_phenology_phenological_flowering
267	266	55	266_transformation_agrobacterium_kanamycin_explants
268	267	55	267_russian wheat_wheat aphid_russian_aphid
269	268	55	268_hrpg_hrp_hrpl_t3ss
270	269	55	269_wrky_wrky genes_wrky gene_wrky transcription
271	270	55	270_cbti_protease_purification_gel
272	271	55	271_qtl_mapping_qtl mapping_trait
273	272	55	272_auxin_pin_aux1_auxin transport
274	273	54	273_contaminated_mycorrhizal_phoxim_inoculation
275	274	54	274_aob_aoa_ammonia oxidizing_ammonia
276	275	54	275_lipoxygenase_prime_epoxy_hydroxy
277	276	53	276_pol_pol iv_pol ii_iv pol
278	277	53	277_ethylene_ripening_fruit_acc
279	278	53	278_hsp90_hsp70_hop_hsp70 hsp90
280	279	53	279_nh_nitrate_15 nitrate_15
281	280	53	280_ltb_ctb_heat labile_enterotoxin
282	281	53	281_tobacco control_tobacco_tobacco industry_cigarettes
283	282	53	282_grain yield_traits_root traits_environments
284	283	52	283_p450_imidacloprid_armandi_p450 genes
285	284	52	284_fungicides_ec50_μg ml_fungicide
286	285	52	285_eif4g_eif4e_eif4f_eif4b
287	286	52	286_spectroscopic_compounds_compound_jambone
288	287	52	287_turgor_water potential_pressure_water potentials
289	288	52	288_eocene_cretaceous_paleocene_cenozoic
290	289	52	289_pex5_peroxisome_peroxisomal_peroxisomes
291	290	51	290_sex_sex chromosomes_linked genes_latifolia
292	291	50	291_nitrate_nitrate reductase_nitrate uptake_nitrate reduction
293	292	50	292_cyclotides_cyclotide_violaceae_cystine knot
294	293	50	293_lsl2_fzp_mutant_mutation
295	294	50	294_14 proteins_14_14 protein_atpase
296	295	50	295_transit_import_precursor_transit peptide
297	296	50	296_growth promoting_bacteria_promoting_isolates
298	297	50	297_bq_activity concentrations_gully_241am
299	298	50	298_cmv_virus_viral_mosaic
300	299	50	299_growth promoting_promoting_plant growth_pgp
301	300	49	300_liquid chromatography_chromatography_hplc_liquid
302	301	49	301_phylogenetic_phylogeny_relationships_parsimony
303	302	49	302_glyphosate_epsps_glyphosate resistance_glyphosate resistant
304	303	49	303_quinonoid_substrate_coa_quinonoid intermediate
305	304	48	304_rubisco_raf1_carboxylase oxygenase_oxygenase rubisco
306	305	48	305_article doi_corrects article_doi 10_corrects
307	306	48	306_appressorium_appressoria_appressorium formation_penetration
308	307	48	307_hyphae_oligandrum_appositions_wall appositions
309	308	48	308_vrn_ppd_vernalization_vrn a1
310	309	48	309_dispersal_seed dispersal_pollen dispersal_ldd
311	310	48	310_pressure_vessels_xylem_embolism
312	311	48	311_salt tolerance_tolerance_salt_stresses
313	312	48	312_starch_granules_granule_starch granules
314	313	47	313_col7a1_patients_mutations_epidermolysis bullosa
315	314	47	314_flour_flours_meals_breads
316	315	47	315_hybrid_hybridization_hybrid speciation_homoploid
317	316	47	316_silencing_transgene_methylation_transgenes
318	317	47	317_2n_bivalents_hybrids_pairing
319	318	46	318_glutathione_oat_ornithine_arginase
320	319	46	319_psbp_psii_psbq_psbo
321	320	46	320_sperm_egg_fertilization_central cell
322	321	46	321_iron_iron deficiency_deficiency_idef1
323	322	46	322_far red_red light_red_light
324	323	45	323_co_micromolar_glycolate_co fixation
325	324	45	324_lignin_lignins_linkages_units
326	325	45	325_extract_extracts_ml_ic50
327	326	44	326_cellulosome_cellulosomal_cellulose_cellulosomes
328	327	44	327_autophagy_autophagic_autophagy plants_plant autophagy
329	328	44	328_ants_ant_extrafloral_colonies
330	329	44	329_bna7_bna7 sut1_hwc2_sut1
331	330	44	330_phytochromes_photolyase_phytochrome_chromophore
332	331	44	331_herbicide_weed_glyphosate_weed management
333	332	44	332_ftsz_ftsz2_ftsz1_chloroplast division
334	333	44	333_ethylene_ethylene production_acc_acc ethylene
335	334	44	334_c4_c3_kranz_c3 c4
336	335	44	335_embolism_vulnerability_microct_vulnerability curves
337	336	44	336_xylanase_purified_ph_purification
338	337	44	337_sa_sar_hspdi_salicylic acid
339	338	43	338_coa_acp_dehydrogenase_acyl
340	339	43	339_succinylation_lysine_lysine acetylation_acetylation
341	340	43	340_spaceflight_microgravity_space_flight
342	341	43	341_pharmacognostical_pharmacognostic_linn_standardization
343	342	43	342_sumo_sumoylation_small ubiquitin_modifier sumo
344	343	43	343_cytochrome_cytochromes_cytochrome 550_cytochrome 563
345	344	42	344_ppr_splicing_pentatricopeptide repeat_pentatricopeptide
346	345	42	345_unfolding_solution structure_plastocyanin_protons
347	346	42	346_ethylene_gogat_hmth1_pdh
348	347	42	347_provenances_climate_provenance_warming
349	348	42	348_import_protein import_envelope_chloroplasts
350	349	42	349_glutamate_glutamine_glutamine synthetase_glutamate synthase
351	350	42	350_al_al sensitive_al resistant_al tolerant
352	351	42	351_virus_cysdv_sqvyv_viruses
353	352	42	352_glandular trichomes_metabolic_trichomes_glandular
354	353	42	353_telomerase_telomere_telomeres_telomerase activity
355	354	41	354_pollen tube_sperm_tube_sperm cells
356	355	41	355_endophytic fungi_endophytic_fungal endophytes_endophytes
357	356	41	356_sex_sex ratios_sex ratio_female
358	357	41	357_plastid_vectors_aada_plasmid
359	358	41	358_anthocyanins_anthocyanin_pigments_colors
360	359	41	359_aba_signaling_abscisic acid_abscisic
361	360	41	360_glycosyltransferase_flavonol_udp_ugts
362	361	41	361_habituated_dcb_walls_cell wall
363	362	40	362_selenium_selenite_se_selenate
364	363	40	363_adsorption_biosorption_langmuir_sorption
365	364	40	364_cax1_cax3_cax1 cax3_ca2
366	365	40	365_vigs_silencing_gene silencing_virus induced
367	366	40	366_chitin_chib_chia_chitinase
368	367	40	367_vindoline_methyltransferase_ecdqd_pentalenolactone
369	368	40	368_abaxial_anthocyanins_adaxial_light
370	369	40	369_xylanase_xylan_xylobiose_xylotriose
371	370	39	370_clas_las_lso_psyllid
372	371	39	371_arbuscule_ram1_symbiosis_arbuscular
373	372	39	372_ic50_amarasterone_µm_compounds
374	373	39	373_coli o157_o157 h7_o157_h7
375	374	39	374_cnglcs_cyanogenic_cyanogenic glucosides_filipendulae
376	375	39	375_translation_processing_trna_mrna
377	376	39	376_rhizobia_strains_nodulation_inoculant
378	377	39	377_nrf2_antimycin_ho_alpha hederin
379	378	39	378_rdna_5s_45s_chromosomes
380	379	39	379_nov_sp nov_type strain_lmg
381	380	39	380_jh_ecdysteroid_metamorphosis_diapause
382	381	39	381_ja ile_ile_ja_opda
383	382	39	382_defensa_aphids_aphid_hamiltonella
384	383	39	383_cell wall_wall_cotyledons_ripening
385	384	39	384_ripening_fruit_softening_fruit ripening
386	385	39	385_ndh_ndh complex_chloroplast ndh_nad dehydrogenase
387	386	39	386_clp_clpp_clpc_clp protease
388	387	39	387_antioxidant_phenolic_mg_frap
389	388	39	388_asiaticus_ca asiaticus_liberibacter_ca
390	389	38	389_nlr_nlrs_immune_tir
391	390	38	390_mucilage_sos5_protoxylem_walls
392	391	38	391_biocontrol_reilianum_cairica_spp
393	392	38	392_opaque_floury_hours_polyribosomes
394	393	38	393_eif4e_4e_iso 4e_eif iso
395	394	38	394_phenolic_antioxidant_citrus wax_phenolic compounds
396	395	38	395_gravitropic_statoliths_sedimentation_curvature
397	396	38	396_drought_genotypes_water_drought resistance
398	397	38	397_myc2_jaz_ja_myc3
399	398	38	398_mitochondria_malate_succinate_oxidation
400	399	38	399_structure_dimer_crystal structure_crystal
401	400	38	400_metabolic_flux_plant metabolic_metabolic networks
402	401	38	401_shsps_mips_chitinases_curli
403	402	38	402_cyanidin_glucoside_anthocyanins_cyanidin glucoside
404	403	37	403_sucrose_sucrose transporters_suc_phloem
405	404	37	404_methylation_dna methylation_methylated_methylation patterns
406	405	37	405_nf_yb_nf yb_osnf
407	406	37	406_rubp_ribulose_bisphosphate_ribulose bisphosphate
408	407	37	407_wolbachia_cytoplasmic incompatibility_ci_wolbachia infection
409	408	37	408_hsfa2_heat_heat shock_shock
410	409	37	409_weedy_weedy rice_weed_cultivated rice
411	410	37	410_starch_starch biosynthesis_wax_endosperm
412	411	36	411_intron_introns_intron loss_group introns
413	412	36	412_dmi_cyp51_azole_cyp51a
414	413	36	413_diapause_diapause induction_photoperiodic_winter diapause
415	414	36	414_acp_acyl_fatty_acyl acp
416	415	36	415_glyoxysomes_glyoxysomal_catalase_microbodies
417	416	36	416_nia_protease_polyprotein_cleavage
418	417	35	417_endosperm_embryo_proteome_embryo endosperm
419	418	35	418_nm_excitation_fluorescence_photosystem
420	419	35	419_udp_glucoside_bglu15_flavonol
421	420	35	420_populations_genetic diversity_genetic structure_genetic
422	421	35	421_l27_l24_cdna_l12
423	422	35	422_quantum_dots_quantum dots_perovskite
424	423	35	423_root hair_hair_hairs_root hairs
425	424	35	424_whiteflies_caterpillar_slwf_rip2
426	425	35	425_wgds_duplications_wgd_gene trees
427	426	35	426_chlorophyll fluorescence_fluorescence_chlorophyll_chlf
428	427	35	427_snrk2_aba_pp2ca_aba signaling
429	428	34	428_ubiquitin_ubiquitination_proteasome_ligases
430	429	34	429_xi_myosin_myosins_myosin xi
431	430	34	430_graminearum_fgvelb_virulence_fgvea
432	431	34	431_galactinol_raffinose_salt_tolerance
433	432	34	432_xylose_xylitol_ethanol_cerevisiae
434	433	34	433_vaccine_mice_vp2_vaccines
435	434	34	434_stalk_rind penetration_bending strength_rind
436	435	34	435_radical_cyanidin_scavenging_anthocyanins
437	436	34	436_irrigation_planting_shade cultivation_yield
438	437	34	437_lov2_lov_lov1_phototropin
439	438	33	438_pollen_pollen viability_viability_pollen germination
440	439	33	439_myb_myb genes_r2r3_r2r3 myb
441	440	33	440_ros1_dna demethylation_demethylation_active dna
442	441	33	441_mycorrhizal_arbuscular_arbuscular mycorrhizal_metal
443	442	33	442_ift_21d7_xmap_flii
444	443	33	443_erf_ap2_ap2 erf_erf genes
445	444	33	444_phytoplasma_phytoplasmas_pmus_phytoplasma genome
446	445	33	445_vigs_silencing_gene silencing_virus induced
447	446	33	446_taz_smos1_br_bes1
448	447	33	447_smv_rsv1_g7_baymv
449	448	33	448_antiplasmodial_antibacterial_chloroquine_antiplasmodial activity
450	449	33	449_proteome_proteins_bl_pcps
451	450	33	450_sp tritici_striiformis_tritici_striiformis sp
452	451	32	451_synthases_monoterpene_grand fir_synthase
453	452	32	452_chernobyl_radioactive_accident_radioactive contamination
454	453	32	453_atg8_autophagy_atg4_atg1
455	454	32	454_strigolactones_sls_strigolactone_gibberellin
456	455	32	455_exine_pollen morphology_pollen_spheroidal
457	456	32	456_fibrillar_nucleolar_nucleoli_fibrillar component
458	457	32	457_psii_lighting_light_red blue
459	458	32	458_ms_mass spectrometry_tandem mass_spectrometry
460	459	32	459_epidermis_microscopic_palisade_powder
461	460	32	460_gα_heterotrimeric_gβ_gγ
462	461	32	461_benzoxazin_glucopyranoside_flavonol_glycosides
463	462	32	462_proteases_caspases_pcd_caspase
464	463	32	463_promoter_35s_promoters_35s promoter
465	464	31	464_sterility_hybrid sterility_japonica_indica japonica
466	465	31	465_epigenetic_epigenetic variation_epigenetic diversity_genetic epigenetic
467	466	31	466_ptth_fat body_manduca_allatotropin
468	467	31	467_ferredoxin_ferredoxin nadp_nadp_nadp reductase
469	468	31	468_hairy_hairy root_hairy roots_root cultures
470	469	31	469_cytotypes_cytotype_ploidy_mixed ploidy
471	470	31	470_melatonin_snat_asmt_serotonin
472	471	31	471_avr9_cf_syringae_effector
473	472	31	472_aphelidium_coccoid_genus_nov
474	473	31	473_coi_haplotype_genetic structure_haplotypes
475	474	31	474_purification_deae_gel_sephadex
476	475	31	475_chlorophyll protein_chlorophyll_protein complexes_complexes
477	476	30	476_gametophyte_female gametophyte_female_gametes
478	477	30	477_transformation_biolistic_agrobacterium mediated_agrobacterium
479	478	30	478_profftella_candidatus_symbionts_endosymbionts
480	479	30	479_rhythm_circadian_dark period_light
481	480	30	480_coniferyl_coa_comt_hydroxybenzalacetone
482	481	30	481_methylation_dna methylation_cg_ddm1
483	482	30	482_phytochrome_oat_phytochromes_oat shoots
484	483	30	483_hyphae_penetration_fungus_graminicola
485	484	29	484_contaminated_pcp_co contaminated_contaminated soil
486	485	29	485_pigmentation_ebony_melanin_wing
487	486	29	486_rpw8_lecrk_ehm_src2
488	487	29	487_sensilla_antennal_antennal sensilla_basiconica
489	488	29	488_ros_abiotic_abiotic stresses_antioxidants
490	489	29	489_outer_envelope_outer envelope_toc
491	490	29	490_chromatography_anthocyanins_liquid_solvent system
492	491	29	491_atcpsf30_mint1_rgs6_vav
493	492	29	492_aox_aox1a_aox1_h2s
494	493	29	493_larvicidal_quinquefasciatus_extract_lc50
495	494	29	494_oxysporum_oxysporum sp_fssc_vcg
496	495	29	495_vesicles_atpase_vanadate_membrane vesicles
497	496	29	496_attenuata_ja_nicotiana attenuata_herbivore
498	497	29	497_oils_essential oils_essential_oil
499	498	29	498_polymerase_dna polymerase_primase_rna polymerase
500	499	29	499_import_targeting_plastids_transit
501	500	29	500_trap_flytrap_venus flytrap_traps
502	501	29	501_katsura uri_katsura_uri_hips
503	502	29	502_spherosomes_vesicles_vacuoles_envelope
504	503	29	503_mice_acetochlor_peony seed_hcaa
505	504	28	504_conservation_biodiversity_ex situ_botanic gardens
506	505	28	505_tissue culture_vanilla_transformation_genetic transformation
507	506	28	506_anthocyanin_anthocyanins_flavonoid_faxync
508	507	28	507_arf1_arf_golgi_arfa
509	508	28	508_diterpene_ditpss_diterpene synthases_ent
510	509	28	509_receptor_heterotrimeric_rlks_protein signaling
511	510	28	510_bt_bt rice_corn_lividipennis
512	511	28	511_bee_bees_pollination services_services
513	512	28	512_gravity_gravitropism_gravity sensing_gravity perception
514	513	28	513_transformation_agrobacterium_agrobacterium mediated_mediated transformation
515	514	28	514_flash_ps_flashes_fluorescence
516	515	28	515_sage_serial analysis_expression sage_serial
517	516	28	516_nematodes_nematode_parasitic nematodes_plant parasitic
518	517	28	517_protease_ctcel7_pear protease_xylan
519	518	28	518_antioxidant_scavenging_phenolic_radical scavenging
520	519	28	519_isolates_qoi_boscalid_fungicides
521	520	28	520_metabolic_flux_metabolic network_fba
522	521	28	521_cryptochromes_phytochromes_photoreceptors_phytochrome
523	522	28	522_nitrate_nitrate reductase_nir_reductase
524	523	28	523_ospip2_ospip1_ospip2 ospip2_hvpip2
525	524	28	524_ethylene_ethylene production_methionine_acc
526	525	28	525_nodules_nodule_threads_nodulation
527	526	27	526_embryogenesis_embryo_somatic embryogenesis_somatic
528	527	27	527_aquaporins_aquaporin_plant aquaporins_aqps
529	528	27	528_partner choice_partner_rhizobia_symbiont
530	529	27	529_fitness_selection_life history_climate
531	530	27	530_spaceflight_microgravity_gravity_physiological adaptation
532	531	27	531_growth wood_wood properties_wspc_populus tomentosa
533	532	27	532_nitrate reductase_nadh_nitrate_reductase
534	533	27	533_nps_nanoparticles_tio2nps_aunps
535	534	27	534_rt_rpa_rt rpa_detection
536	535	27	535_trafficking_elicitors_defence_pathogens
537	536	27	536_atpases_ca atpases_pumps_osmti 1b
538	537	27	537_nodules_nodule_meliloti_bacteroids
539	538	27	538_oswrky6_wrky45_oswrky62_oswrky67
540	539	27	539_pld_plds_phospholipase_pitps
541	540	27	540_brazil_diptera_closteroceruschamaeleon_voles
542	541	27	541_ca2_calcium_cbl_cipk
543	542	27	542_plasticity_climate_variation_phenotypic
544	543	27	543_ozone_injury_ambient_foliar injury
545	544	27	544_nadp_disulfide_nadp malate_malate dehydrogenase
546	545	27	545_recombination_recombination rates_recombination rate_meiotic recombination
547	546	27	546_antioxidant_extracts_radical scavenging_antioxidant activities
548	547	27	547_correction_publication_original article_original publication
549	548	27	548_ca2_ca_ca signaling_signaling
550	549	27	549_biocontrol_antagonistic_fkm10_ha02
551	550	26	550_drought_proteomic_drought stress_proteomic analysis
552	551	26	551_δ13c_warming_soil respiration_rs
553	552	26	552_synthetic promoters_regulatory_grns_gene regulatory
554	553	26	553_photosynthesis_anatomy_kranz_bundle sheath
555	554	26	554_accessions_cultivars_resistant_resistance
556	555	26	555_sustainable_amf_pgpb_solubilizing
557	556	26	556_stigma_pollen_stigmas_specific genes
558	557	26	557_cmv_mosaic_elisa_symptoms
559	558	26	558_cytokinin_auxin_cytokinins_cambial
560	559	26	559_parasitica_hypovirus_cryphonectria_chestnut
561	560	26	560_h3_histone_histones_h2b
562	561	26	561_respiration_stem respiration_δ13c_q10
563	562	26	562_fiber_cotton_fiber elongation_cotton fiber
564	563	26	563_agpase_allosteric_adp glucose_pyrophosphorylase
565	564	26	564_lignin_recalcitrance_lignocellulosic_lignocellulosic biomass
566	565	26	565_gna_bp100_midgut_sfi1
567	566	26	566_herbivores_tolerance_herbivore_genetic variation
568	567	26	567_pmmov_virus_rss_pvx
569	568	26	568_dynein_hydrophobic_wax9d_tmao
570	569	26	569_weather_epidemics_epidemic_rust
571	570	26	570_rrna_ctdna_rna species_10 mr
572	571	25	571_endophytic_endophytic fungi_endophytes_fungi
573	572	25	572_pythium_dahliae_verticillium_infested
574	573	25	573_cytokinin_arrs_arr1_type arrs
575	574	25	574_chlorophyll_dvr_vinyl_vinyl reductase
576	575	25	575_net uptake_influx_nh_uptake
577	576	25	576_poly_poly rna_polysomes_rna
578	577	25	577_herbicidal_hppd_derivatives_caged compounds
579	578	25	578_asadh_aspartate semialdehyde_gch_semialdehyde dehydrogenase
580	579	25	579_cytokinesis_cell plate_phragmoplast_plate
581	580	25	580_golgi_er_copii_golgi stacks
582	581	25	581_prrs_recognition_cell death_death
583	582	25	582_lichen_lichens_photobiont_photobionts
584	583	25	583_phes_acc deaminase_sqr9_amyloliquefaciens
585	584	25	584_ils_ionic liquids_liquids_c4mim
586	585	25	585_rna silencing_silencing_rna_silencing pathways
587	586	25	586_coa binding_acyl coa_coa_acbp2
588	587	25	587_vitales_phylogeny_goodenia_resolved
589	588	25	588_co2_elevated co2_elevated_takanari
590	589	25	589_cytotypes_niche_diploids_tetraploids
591	590	25	590_iridoid_catalpol_iridoid glycosides_larvae
592	591	25	591_apomixis_apomictic_sexual_apomixis technology
593	592	25	592_p5c_prodh_p5cdh_pro
594	593	25	593_atpase_atpase activity_vanadate_membrane atpase
595	594	25	594_lipid_lipids_transporters_membrane
596	595	25	595_mads box_mads_box genes_box
597	596	25	596_auxin_flux_pin_auxin flux
598	597	25	597_trebouxiophyceae_dictyosphaerium_mollisia_genera
599	598	24	598_ethylene_ethylene production_ethylene synthesis_flowers
600	599	24	599_wine_fermentation_cerevisiae_wine yeast
601	600	24	600_glucosinolates_glucosinolate_isothiocyanates_glucosinolate metabolism
602	601	24	601_arp2_arp2 complex_scar_pan1
603	602	24	602_symbioses_symbiosis_fungi_fungal algal
604	603	24	603_aba_abi5_aba signaling_stsnrk2
605	604	24	604_weedy_weedy rice_bt_bt transgenic
606	605	24	605_c3_grass_c3 grass_tectorum
607	606	24	606_xylanase_xylan_xylobiose_beechwood
608	607	24	607_flax_retting_phb_fibres
609	608	24	608_loading_phloem loading_phloem_sieve
610	609	24	609_irradiation_rays_heavy ion_carbon ion
611	610	24	610_tal_xoo_tal effectors_xa10
612	611	24	611_o3_co2_elevated_elevated co2
613	612	24	612_tocopherol_tmt_tocopherol content_gamma tocopherol
614	613	24	613_nod_nod factors_nodulation_lcos
615	614	24	614_phd_h3k4me3_rag_histone
616	615	24	615_fe_fe excess_excess_cshma5
617	616	24	616_paraquat_chlorpyrifos_cross resistance_chlorantraniliprole
618	617	24	617_hermaphrodites_females_gynodioecious_female
619	618	24	618_avr3a_avrrpm1_rin4_rps2
620	619	24	619_gmmyb176_myb_flavonoid_r2r3
621	620	24	620_snorna_snornas_snorna gene_snorna genes
622	621	24	621_http_www_http www_gov
623	622	24	622_20e_epidermis_larval_jh
624	623	24	623_vv_grapevine_berry_grape
625	624	24	624_ja_caterpillars_cpb_bolox
626	625	24	625_hybrids_heterosis_spe_allelic expression
627	626	24	626_hairy_hairy roots_rhizogenes_hairy root
628	627	23	627_glyphosate_epsps_glyphosate tolerance_epsps gene
629	628	23	628_riboflavin_lox_thio_orange extract
630	629	23	629_f3_flavonoid hydroxylase_csf3_hydroxylase
631	630	23	630_meiosis_pairing_meiotic_synapsis
632	631	23	631_pcg_lhp1_lif2_polycomb
633	632	23	632_nodule_nodule development_sqapi_gmins1
634	633	23	633_bradyrhizobium_genus bradyrhizobium_ccbau_sp nov
635	634	23	634_circadian_mrna_cab_rhythm
636	635	23	635_ade6_cab_cathinh_sod4a
637	636	23	636_lrr_rlk_lrr rlk_rlks
638	637	23	637_anthocyanins_anthocyanin_peels_cyanidin
639	638	23	638_me_nad_ptnadp_nadp
640	639	23	639_phenotyping_phenomics_throughput phenotyping_throughput
641	640	23	640_sos2_sos3_sos1_sos2 sos3
642	641	23	641_marylandi_weed species_hosts_occiduus
643	642	23	642_gt alpha_gal_beta gt_gt
644	643	23	643_ice_freezing_extracellular ice_freeze
645	644	23	644_ferredoxins_ferredoxin_datura_stramonium
646	645	22	645_coexistence_competition_trade_predation
647	646	22	646_artemisinin_annua_artemisinin content_annua plants
648	647	22	647_rod_bdmv_small angle_scattering
649	648	22	648_ohp1_vha_ohp2_ohp1 ohp2
650	649	22	649_incl_nov_gen nov_gen
651	650	22	650_mycorrhizal_amf_arbuscular mycorrhizal_arbuscular
652	651	22	651_act2_amp1_roxy1_zfp5
653	652	22	652_nodulation_usda257_rhizobium_trifolii
654	653	22	653_melatonin_serotonin_auxin_root meristem
655	654	22	654_amylase_alpha amylase_amylase activity_germinating rice
656	655	22	655_mn sod_sod_ppα_ppα dox
657	656	22	656_hourglass_vectensis_developmental hourglass_hourglass patterns
658	657	22	657_effectors_type iii_effector_effector proteins
659	658	22	658_phylogenetic_genome size_informativeness_evolutionary
660	659	22	659_baca_meliloti_eps_eps ii
661	660	22	660_mcamt_cas1_sfar4_fatty
662	661	22	661_neobrevipes_ewes_12l 12d_fecundity
663	662	22	662_ubiquitin_hisub_e2_di gmp
664	663	22	663_nmd_upf1_nonsense_srd2
665	664	22	664_genotyping_snp_gbs_by sequencing
666	665	22	665_mangel_anther extrusion_generation treatment_odd pinnate
667	666	22	666_desiccation_axes_after ripening_after
668	667	22	667_lignin_depolymerization_monomer yields_lignin model
669	668	22	668_plasticity_phenotypic plasticity_phenotypic_habitat
670	669	22	669_hybrids_wild_crop wild_hybrid
671	670	22	670_phytochrome_red_red light_fluence
672	671	22	671_fe2o3_fe2o3 nps_nps_mg fe2o3
673	672	22	672_glycine betaine_betaine_glycine_betaine transport
674	673	22	673_h3_h4_histone_h3 phosphorylation
675	674	22	674_desiccation_rehydration_resurrection_dehydration
676	675	22	675_gnetales_sister_angiosperm_phylogeny
677	676	22	676_thioredoxin_thioredoxin reductase_thioredoxins_nadp thioredoxin
678	677	21	677_chaperonin_cpn10_cpn20_co chaperonin
679	678	21	678_restorer_fertility_rf_fertility restoration
680	679	21	679_mg kg_kg_kg fe_mg
681	680	21	680_preculture_buds_preculturing_floral buds
682	681	21	681_carboxylase activity_rubp carboxylase_carboxylase_phytochrome
683	682	21	682_morph_morph ratios_styled_styled morph
684	683	21	683_peroxisomes_peroxisome_plant peroxisomes_nitrosylation
685	684	21	684_tir1_auxin_aux_aux iaa
686	685	21	685_photorespiration_photorespiratory_photorespiratory pathway_rubisco
687	686	21	686_splice_splice site_intron_splicing
688	687	21	687_tylcv_tabaci_bemisia_whitefly
689	688	21	688_botryosphaeriaceae_lasiodiplodia_dieback_diaporthe
690	689	21	689_fastidiosa_fastidiosa subsp_subsp_pauca
691	690	21	690_sbeiib_sbeiia_sbe_starch branching
692	691	21	691_qtl_quantitative_quantitative trait_quantitative traits
693	692	21	692_graminearum_cef 082_tafrog_focwe
694	693	21	693_bromoxynil_radical_theacrine_scavenging
695	694	21	694_trx_ntrc_thioredoxin_trxs
696	695	21	695_phosphorylase_pepck_phosphorylation_phosphorylated
697	696	21	696_ga12_ga_ga53_ga9
698	697	21	697_lpsxcc_carrageenan_anguillicaudatus_oxidative burst
699	698	21	698_wtcs_co_night_conductance
700	699	21	699_asa2_mpr1_ppk_feedback insensitive
701	700	21	700_fruit_sugar acid_fruit development_watermelon
702	701	21	701_philodendron_lejeunea_subgenus_diversification
703	702	21	702_virulence_3525_oryzae_pv
704	703	21	703_auxin_auxin transport_pin_transport
705	704	21	704_pv_strains_campestris_campestris pv
706	705	21	705_rga5_avr_mla10_nlr
707	706	21	706_endophytic fungi_endophytes_endophytic_bioactive
708	707	21	707_stem cell_organ_organ growth_organ size
709	708	21	708_nitric oxide_nitric_oxide_peroxisomes
710	709	21	709_permafrost_peat_peatland_peatlands
711	710	21	710_remobilization_trees_remobilized_bud burst
712	711	21	711_ginseng_ginsenosides_ginsenoside_panax
713	712	21	712_silencing_silenced_non silenced_rna silencing
714	713	21	713_precipitation_groundwater_grasslands_ecosystems
715	714	21	714_phosphorus_mass flow_tataricum_mistletoes
716	715	21	715_na atpase_mmol_gill_na
717	716	21	716_photosystem_photosystem ii_chloroplasts_ferricyanide
718	717	20	717_provitamin_q4359_kernel color_gmsweet39
719	718	20	718_huperzine_unigenes_transcriptome_tora
720	719	20	719_upr_er_unfolded_er stress
721	720	20	720_ethylene_ethylene signal_ethylene signaling_ein3
722	721	20	721_strigolactone_strigolactones_striga_parasitic
723	722	20	722_gossypol_oil_oil content_gossypol biosynthesis
724	723	20	723_morphogenesis_mechanics_mechanical_biomechanics
725	724	20	724_somatic_embryos_sperm_sperm cells
726	725	20	725_alismoides_rubisco_respiration_microprofiles
727	726	20	726_li2_ae1_d4063_fiber
728	727	20	727_epicotyls_hemicellulosic_mature germinated_hemicellulosic fraction
729	728	20	728_aux_aux iaa_iaa genes_iaa
730	729	20	729_frameshifting_rna_stobrv_stobrv rna
731	730	20	730_cytokinin_histidine_response regulators_kinases
732	731	20	731_nematodes_nematode_giant cells_root knot
733	732	20	732_p730_fig_mohr_phytochrome
734	733	20	733_cllcyb_color_cstps1_cmor
735	734	20	734_nue_nitrogen use_nitrogen_use efficiency
736	735	20	735_betaine_glycine betaine_choline_glycine
737	736	20	736_tzsv_virus_mab_stymav
738	737	20	737_chl_chli1_chli_nyc1
739	738	20	738_alpha 2m_chelate sepharose_2m_zn chelate
740	739	20	739_denaturation_unfolding_ph_gnhcl
741	740	20	740_prolamin_pb is_prolamins_prolamin gfp
742	741	20	741_alsap_drought_sbcdr_osnac10
743	742	20	742_cellulose_xyloglucan_composites_xylinus
744	743	20	743_thylakoids_cd3_rnh_ps
745	744	20	744_poly_poly sites_polyadenylation_aauaaa
746	745	20	745_tos1_oslht1_acidic mist_aba transport
747	746	20	746_oil_cpmdh_tag_ipdgat2
748	747	20	747_grain size_grain_osgrf4_tagw2
749	748	20	748_t3s_hrcu_hpac_hrpb2
750	749	20	749_eu_efsa_pest categorisation_categorisation
751	750	20	750_alanine_amino acids_ies_methionine
752	751	20	751_palmivora_nicotianae_thinned fruit_phytophthora spp
753	752	20	752_rye_rye chromosomes_chromosomes_chromosome
754	753	20	753_cwr_dispersal_seed dispersal_conservation
755	754	20	754_splicing_maturases_nmd_group ii
756	755	20	755_isolates_pgp_yunkang 10_yunkang
757	756	20	756_prd_aba leaf_rootzone_prd plants
758	757	20	757_sophorolipids_c6165_bificin c6165_bificin
759	758	20	758_complete chloroplast_bp_single copy_chloroplast genome
760	759	20	759_hapsy_microvitellogenin_cdna_lra
761	760	20	760_base flow_shooting_srp_floodplain
762	761	20	761_hexen_hexen ol_ol_volatiles
763	762	20	762_breviaristatum_th_translocation lines_ponticum
764	763	20	763_nsn1_cdx2_cyclins_cycb1
765	764	20	764_bacillus_verticillioides_biocontrol_fusaric acid
766	765	19	765_flu_aaa atpase_o2 mediated_pb ii
767	766	19	766_cpt_uvb induced_stat3_srebp1c
768	767	19	767_volatile_volatiles_volatile compounds_citrus
769	768	19	768_flowering_flowering time_vernalization_time arabidopsis
770	769	19	769_aqps_intrinsic proteins_intrinsic_aqp
771	770	19	770_imprinted_imprinting_imprinted genes_endosperm
772	771	19	771_fig_wasps_figs_fig wasps
773	772	19	772_ahl_quorum_quorum sensing_qs
774	773	19	773_soybean aphid_aphid_soybean_rag1
775	774	19	774_cotyledons_arginase_cotyledons developing_arginine
776	775	19	775_methylation_dna methylation_methylation patterns_cytosine
777	776	19	776_herbivory_herbivores_herbivore_belowground
778	777	19	777_stomatal closure_closure_stomatal_guard
779	778	19	778_hermaphrodites_gynodioecious_females_sex
780	779	19	779_methylation_cmt3_drm2_ddm1
781	780	19	780_cyclins_cyclin_cyca3_cell cycle
782	781	19	781_fertilizer_aes_microbial inoculant_weom
783	782	19	782_extracts_aruncin_cuneifolia_aruncus
784	783	19	783_replication_polyribosomes_molecules_double row
785	784	19	784_apple_anthocyanin_mdmyb1_mdmyb11
786	785	19	785_ripening_berry_berries_fruit
787	786	19	786_polypeptides_tonoplast_uncoating_protoplasts
788	787	19	787_light harvesting_chl_harvesting_lhcii
789	788	19	788_ca_atpase_ca uptake_tonoplast
790	789	19	789_histone_hdacs_acetylation_chromatin
791	790	19	790_atdfb_ts4_asppc_dmsp
792	791	19	791_spindle_microtubule_microtubules_converging centers
793	792	19	792_fad2_acid desaturase_desaturase_ahfad2
794	793	19	793_malting_filterability_malts_malt
795	794	19	794_fiber_fiber elongation_fiber development_fibers
796	795	19	795_asc_nr_mo_superoxide generation
797	796	19	796_plant meiosis_meiosis_cytoskeleton_phragmoplast
798	797	19	797_sulfate starvation_sulfate_starvation_nitrate
799	798	19	798_ja_jasmonates_emission_jasmonate
800	799	19	799_circadian_toc1_clock_ztl
801	800	19	800_reesei_rut c30_rut_cellulase production
802	801	19	801_si_silicon_si uptake_oslsi1
803	802	18	802_no3_no2_no3 uptake_nh4
804	803	18	803_scavenging_extracts_alkanna_antioxidant
805	804	18	804_gnrh_hif_hif 1alpha_1alpha
806	805	18	805_gsnor_nitrosylation_nitrosoglutathione_gsno
807	806	18	806_glycosylation_tpp ii_skp1_phytaspase
808	807	18	807_artemisinin_annua_artemisinin biosynthesis_artemisia annua
809	808	18	808_bioethanol_biofuels_feedstock_biofuel
810	809	18	809_mg ml_perla black_extracts_perla
811	810	18	810_ac_ds_insertions_dsneo
812	811	18	811_synechocystis_6803_photosystem_pcc 6803
813	812	18	812_nornicotine_nicotine_cyp82e4_nicotine demethylase
814	813	18	813_lnp_buffalo grasses_dopa_erectile
815	814	18	814_dahliae_verticillium_verticillium wilt_wilt
816	815	18	815_idd3_cerealis_npr1_idd13
817	816	18	816_optical_coloration_iridescence_iridescent
818	817	18	817_sea_anemone_sea anemone_nematostella
819	818	18	818_hydroxybenzoic acid_aureusidin_hydroxybenzoic_methylglyoxal bis
820	819	18	819_genetic correlations_correlations_traits_variance
821	820	18	820_antibacterial_antibacterial activity_antimicrobial_staphylococcus
822	821	18	821_stem disorder_green stem_disorder_bpmv
823	822	18	822_effectors_type iii_t3ss_effector
824	823	18	823_baat_aes1_bcat6_cereulide
825	824	18	824_rats_diabetic_dkt_gpp
826	825	18	825_boryanum_glucoside_quercetin_stellatum
827	826	18	826_hh103_fredii_fredii hh103_sinorhizobium fredii
828	827	18	827_atdice1_desmin_agd1_bsh1
829	828	18	828_nsy50_mycorrhization_acc deaminase_hcy
830	829	18	829_fungicides_thiophanate methyl_thiophanate_isolates
831	830	18	830_sodiated_glycosides_diboa glc_flavone glycosides
832	831	18	831_iron_iron iii_atysl2_hvys1
833	832	18	832_bombardment_gun_transformation_plastid transformation
834	833	18	833_halophytes_salt_salinity_salt tolerance
835	834	18	834_terpene_tps_linalool_terpene synthase
836	835	18	835_amiben_14 amiben_magnoloside_glucoside
837	836	18	836_mirna_mirdeep_mirplant_plant mirna
838	837	18	837_mirnas_3p_osa_gma
839	838	18	838_dna integration_dna_integration_plant dna
840	839	18	839_npr1_npr4_npr3 npr4_npr3
841	840	18	840_import_mitochondria_mitochondrial_mitoribosomes
842	841	18	841_cookies_flours_flour_starch
843	842	18	842_camptothecin_ls a24_antifungal_pro tyr
844	843	18	843_stored mrnas_seed aging_seed development_aging
845	844	18	844_ec_dehydrogenase ec_aminotransferase ec_synthetase ec
846	845	18	845_swc6_hws_atbrm_bige1
847	846	18	846_oleosin_oil bodies_caleosin_bodies
848	847	18	847_fescue_endophyte_tall fescue_tall
849	848	18	848_sex_reproductive allocation_reproductive_sexes
850	849	18	849_3c_chromatin_conformation capture_chromosome conformation
851	850	18	850_pyridoxal_pyridoxal phosphate_carboxylase_phosphate
852	851	18	851_insecticides_tl6_tabaci_pyriproxyfen
853	852	18	852_arpf2_exosome_cp33a_rrna
854	853	18	853_thuringiensis_bacillus thuringiensis_cry1ac_cry1i
855	854	18	854_set domain_mre_saccharomycotina_fungi
856	855	18	855_glycosylation_glycan_glycans_glycan structures
857	856	18	856_inclusions_particles_virus particles_virus
858	857	17	857_homoeologous_wlhs1_jek1_homoeologs
859	858	17	858_phytochrome_phytochromes_phot1_phosphorylation
860	859	17	859_flatbreads_digestibility_dm_wheats
861	860	17	860_abscission_ida_hsl2_haesa
862	861	17	861_petrol_petrol dichloromethane_dichloromethane ethyl_dichloromethane
863	862	17	862_protochlorophyllide_chlorophyll_chlorophyllase_cao
864	863	17	863_methylation_dna methylation_msap_methylation sensitive
865	864	17	864_nodorum_sntox3_sntox1_snn3
866	865	17	865_aba_cyp707a3_catabolism_aba hydroxylase
867	866	17	866_lht1_aap1_amino_amino acids
868	867	17	867_lignin_lignins_wood_chemical structure
869	868	17	868_lysine_zmm28_lysine content_lysine rich
870	869	17	869_photoinactivation_ps ii_ps_quenching
871	870	17	870_pea protein_food_foods_buckwheat
872	871	17	871_glycosyltransferases_ugts_ugt_glycosyltransferase
873	872	17	872_wall integrity_integrity_integrity maintenance_maintenance mechanism
874	873	17	873_cpba_harg_eflc_huqi
875	874	17	874_p1_wr_p1 wr_p1 rr
876	875	17	875_psbs_npq_lhcsr_pgrl1
877	876	17	876_cooking_fast cooking_yellow bean_manteca
878	877	17	877_ergot_lolitrem_alkaloids_ergot alkaloids
879	878	17	878_parviflora_photeinocarpum_intercropping_straw
880	879	17	879_hd zip_zip_hsf_hd
881	880	17	880_fatty_fatty acids_18 18_desaturase
882	881	17	881_dgat1_dgat_dgat2_gmdgat1a
883	882	17	882_complete amino_rsc_acid sequence_amino acid
884	883	17	883_flg22_pti_triggered_vvlyk1
885	884	17	884_surfactin_epca_antimicrobial_fbezf
886	885	17	885_tocopherol_alpha tocopherol_alpha_beta carotene
887	886	17	886_antimicrobial_go5_micrococcin go5_micrococcin
888	887	17	887_space_svet_super dwarf_dwarf wheat
889	888	17	888_hydrotropism_hydrotropic_gravitropism_hydrotropic response
890	889	17	889_pgip_pgips_pgs_pvpgip2
891	890	17	890_inorganic carbon_uv radiation_millimolar_uv
892	891	17	891_tube_pollen tube_pollen_tube wall
893	892	17	892_allelopathic_seedling growth_diversifolia_germination
894	893	17	893_methylation_dna methylation_chh_methylated
895	894	17	894_protochlorophyllide_phosphorescence_chlorophyllide_pchlide
896	895	17	895_leucothane_rhodomicranosides_violaxanthin_diterpenoids
897	896	17	896_wax_epicuticular_intracuticular_intracuticular wax
898	897	17	897_c4_ppdk_c4 plants_c3
899	898	17	898_mitochondrial_mitochondrial biogenesis_mitochondria_mitochondrial function
900	899	17	899_choline oxidase_pdx_choline_pdr
901	900	17	900_protease_taraxalisin_cph_haemagglutinin
902	901	17	901_lignin_engineering_renewable_biofuels
903	902	17	902_sa_sa binding_sabp2_sabp
904	903	17	903_chromosome_arm_physical_chromosomes
905	904	17	904_epigenetic_epigenetics_transgenerational_epigenetic changes
906	905	17	905_bar_pressure_hydraulic conductivity_hydraulic
907	906	17	906_tatc_tat_tatb_tatbc
908	907	17	907_characters_syncarpy_phylogeny_coreocarpus
909	908	17	908_ca solanacearum_solanacearum_liberibacter_ca
910	909	17	909_radial growth_tree ring_radial_ring width
911	910	17	910_soybean aphid_aphid_soybean_cad
912	911	17	911_xylem apoplast_xylem_apoplast_apoplastic
913	912	17	912_co_co uptake_high co_co free
914	913	17	913_o3_ozone_ambient_doubled ambient
915	914	16	914_lta_crystal_bobp_lectin
916	915	16	915_cms_mtdna_fertile_male
917	916	16	916_late blight_brown rot_bcn_resistance
918	917	16	917_cavity_pit_sp cells_pseudo tori
919	918	16	918_microtubules_streaming_cytoplasmic streaming_actin mfs
920	919	16	919_fungicide_botrytis fruit_fruit rot_fungicide applications
921	920	16	920_read_assembly_assemblies_sequencing
922	921	16	921_light harvesting_quenching_lhcii_harvesting
923	922	16	922_trypsin_ph iib_ph iia_ph
924	923	16	923_drying_microwave_dried_blanching
925	924	16	924_mppo_sppo_uricase_uric acid
926	925	16	925_chloroplast genome_complete chloroplast_bp_single copy
927	926	16	926_tubulin_beta tubulin_tubulin genes_alpha tubulin
928	927	16	927_nuclear elongation_gfp_zmtip1_phloem
929	928	16	928_sii_hyperspectral_imaging_spectral
930	929	16	929_strigolactone_strigolactones_lzr216_strigolactone deficient
931	930	16	930_no3_nh4_nh4 no3_no3 nh4
932	931	16	931_blinii_dhar_iii phytosiderophores_phytosiderophores
933	932	16	932_nadp me1_me1_nadp_aox
934	933	16	933_cover crops_christiei_cover_brachyurus
935	934	16	934_meiotic_meiosis_meiocytes_meiotic chromosomes
936	935	16	935_cellulosomal_cellulosomes_cellulosome_polysaccharides
937	936	16	936_hok_sok_hok sok_solani
938	937	16	937_infrared thermal_freezing_sectioning_ice
939	938	16	938_hydrogenase_formate_hydrogenases_fefe
940	939	16	939_physical map_bac_map_physical
941	940	16	940_tumefaciens_fibrils_agrobacterium_agrobacterium tumefaciens
942	941	16	941_contaminated_spce_pahs_amf spce
943	942	16	942_toc1_aprr1_aprr1 toc1_aprr9
944	943	16	943_male_male sterile_sterile_male sterility
945	944	16	944_blue light_movements_chloroplast movements_blue
946	945	16	945_berry_berries_veraison_xylem
947	946	16	946_glys_anticodon_cdna_flavanone beta
948	947	16	947_cryptochromes_flavin_cryptochrome_radical
949	948	16	948_triticin_leginsulin_cdna_mr 50
950	949	16	949_ceftriaxone_pbp2_rpsa p1_primase
951	950	16	950_at3g01520_coilin_gbeta_at3g28950
952	951	16	951_leptospermum_ergot_leptosperin_liriodenine
953	952	16	952_herbivory_herbivore_glucosinolates_herbivores
954	953	16	953_radical scavenging_white peony_radical_scavenging
955	954	16	954_sgr_chl_stay green_stay
956	955	16	955_fatty_fatty acid_oil_oil accumulation
957	956	16	956_toxin_pathotype_act toxin_alternata
958	957	16	957_rhubarb_lived intermediates_compounds short_sulfur fumigated
959	958	16	958_silencing_rna silencing_rnase3_suppressor
960	959	16	959_void_images_voids_3d
961	960	16	960_amide_amide ii_molecular structure_synchrotron
962	961	16	961_δ13c_δ13c values_13cp_values
963	962	16	962_microbial_mineralization_gross mineralization_rock derived
964	963	16	963_sultr1_sulfate_sultr2_sulfur
965	964	16	964_ethylene_ripening_fruit_ethylene production
966	965	16	965_mel_ntsps1_jam_ba2h
967	966	16	966_cga_hydroxycinnamoyl_hct1_coumaroyl
968	967	16	967_avenae_arugula_pv alisalensis_alisalensis
969	968	16	968_ubiquitination_ubiquitinated_ubiquitinated proteins_lysine ubiquitination
970	969	16	969_microsatellite_microsatellites_repeats_markers
971	970	16	970_jbure_sbta_rk 11_rk
972	971	16	971_osmyb80_shb1_osfie1_atmyb24
973	972	16	972_bursaria_perialgal_perialgal vacuole_algae
974	973	16	973_fluorescence_imaging_chlorophyll fluorescence_fluorescence imaging
975	974	15	974_debagging_zaosu_pbga2ox8_anna
976	975	15	975_cryptoxanthin_beta cryptoxanthin_honeysuckle_phenolic
977	976	15	976_land_land plants_charophyte_green algae
978	977	15	977_irx10_irx14_irx9_xylan
979	978	15	978_serpin_prophenoloxidase_sexta_propo
980	979	15	979_er_er stress_bzip28_upr
981	980	15	980_ala_ser_leu_gly
982	981	15	981_ethylene_red light_plumular_red
983	982	15	982_tylcv_tomato yellow_yellow leaf_virus
984	983	15	983_dwarf mistletoe_mistletoe_dwarf_wiens
985	984	15	984_floral_mads_floral quartet_flower
986	985	15	985_root system_lateral root_lateral_root branching
987	986	15	986_imprinting_imprinted_imprinted genes_genomic imprinting
988	987	15	987_lox_loxs_lox genes_opr7 opr8
989	988	15	988_melatonin_cd_transgenic_dehydrin
990	989	15	989_pollen dispersal_dispersal_pollen_mating
991	990	15	990_dockerin_cohesin_cellulosome_scaffoldin
992	991	15	991_dnabeta_satellite_tvcv_qt5
993	992	15	992_citri_xanthomonas_citrus canker_canker
994	993	15	993_tricin_p4501a1_stylopine_capsaicin
995	994	15	994_ncc_nccs_catabolites_chlorophyll catabolites
996	995	15	995_gln1_gs1_osgs1_gln1 gln1
997	996	15	996_gcpe_erythritol_mep_methyl erythritol
998	997	15	997_hemoglobins_haemoglobin_haemoglobins_hemoglobin
999	998	15	998_vibsane_vibsane type_vibsanin_neovibsanin
1000	999	15	999_phenological_phenology_spring_phenophases
1001	1000	15	1000_lr_iaa17_axr3_aux
1002	1001	15	1001_agrobacterium_transformation_psychrophilic_agrobacterium mediated
1003	1002	15	1002_sperm_sperm cells_pollen_tubes
1004	1003	15	1003_violaxanthin_quenching_zeaxanthin_light harvesting
1005	1004	15	1004_insertional_insertion_dna insertions_insertions
1006	1005	15	1005_mir160_mir156_mir167a_mir167
1007	1006	15	1006_symbiont_symbionts_buchnera_facultative symbionts
1008	1007	15	1007_phenetidine_oxidation_oxidation phenetidine_horseradish peroxidase
1009	1008	15	1008_alte_plrv_chitwoodi_pf pi
1010	1009	15	1009_mtp_mtps_mtp genes_gsl2
1011	1010	15	1010_orbk_mvl_umecyanin_recombinant
1012	1011	15	1011_top pruning_blooming_carthamus tinctorius_carthamus
1013	1012	15	1012_sangyod_poncirin_acfp_ferprenin
1014	1013	15	1013_hxk_hxks_hexokinase_oshxk5 oshxk6
1015	1014	15	1014_gdps_pbgdps_pilin_plap
1016	1015	15	1015_cellobiose_lignocellulosic_thermophila_chloroplast derived
1017	1016	15	1016_mannose_cotyledons_sucrose_stipule
1018	1017	15	1017_oryzae_oryzae pv_pv oryzae_pv
1019	1018	15	1018_asparagine_asn1_asparagine synthetase_asparagine metabolism
1020	1019	15	1019_o2_co2_phase iv_rubisco
1021	1020	15	1020_dc3000_sar_katg_salicylic acid
1022	1021	15	1021_pit_margo_torus_pits
1023	1022	15	1022_mn_ps ii_d1 ilmh_ilmh
1024	1023	15	1023_astacins_hemoglobins_lhts_porphyra
1025	1024	15	1024_flowering_ft_photoperiodic_photoperiod
1026	1025	15	1025_vector_aphids_aphid_ebf
1027	1026	15	1026_lotus_lotus accessions_seed lotus_germplasm
1028	1027	15	1027_tata_lti30_foca_bilayers
1029	1028	15	1028_nue_osnlp4_nitrogen_nitrogen use
1030	1029	15	1029_anglica_alkanna_stribrnyi_primuliflora
1031	1030	15	1030_fnr_fnr2_fnr1_ferredoxin
1032	1031	14	1031_homeopathic_homeopathic potencies_potencies_gibba
1033	1032	14	1032_plasmids_plasmid_linear plasmids_tn5
1034	1033	14	1033_gan chao_antioxidant_gan_radishes
1035	1034	14	1034_pdx_hta_in2o3_heme
1036	1035	14	1035_gpps_ggpps_diphosphate_ligpps
1037	1036	14	1036_nlrv_virus_kom_culcrv
1038	1037	14	1037_degrees_decay_flu_postharvest
1039	1038	14	1038_microdissection_capture microdissection_laser capture_laser
1040	1039	14	1039_pavs_exome_cbsgs_cpsgs
1041	1040	14	1040_movement_mp_to cell_cell to
1042	1041	14	1041_mir166_mir166 165_mir396_165
1043	1042	14	1042_farm conservation_on farm_landraces_farm
1044	1043	14	1043_antimicrobial_extracts_quinoa_extract
1045	1044	14	1044_vatikiotiko_ruaner_ruaner pears_honeys
1046	1045	14	1045_aberrations_cepa_aza_allium
1047	1046	14	1046_cid_grayanane_glc ap_15 yl
1048	1047	14	1047_mesocosms_greater shoot_phosphorus_rca
1049	1048	14	1048_wood density_wood_settling_density
1050	1049	14	1049_rickettsia_symbiont_hamiltonella_symbionts
1051	1050	14	1050_3r_pine infecting_lw 03_caulescens
1052	1051	14	1051_cpr5_lhw_vnd1_t5l1
1053	1052	14	1052_csts1_vvhb58_slmbp21_csttg1
1054	1053	14	1053_stomatal_stomatal responses_stomata_fern
1055	1054	14	1054_salt_hyposalinity_older cells_regulated proteins
1056	1055	14	1055_xylanase_repricexip_rixi_j11
1057	1056	14	1056_translation_cap independent_cap_independent translation
1058	1057	14	1057_aosi_salt_rna degrading_tof
1059	1058	14	1058_proanthocyanidin_proanthocyanidins_catechin_thiolysis
1060	1059	14	1059_hydrogenase_leguminosarum_rpoh_hydrogenase activity
1061	1060	14	1060_aux_aux iaa_shy2_tir1
1062	1061	14	1061_anpp_precipitation_npp_gsp
1063	1062	14	1062_mat1_mat_mat1 mat1_idiomorphs
1064	1063	14	1063_ray_iron_ray absorption_synchrotron
1065	1064	14	1064_ginseng_rlf_gmb_unigenes
1066	1065	14	1065_vigs_alsv_vectors_vector
1067	1066	14	1066_carbon_terrestrial carbon_carbon sink_terrestrial
1068	1067	14	1067_aux_aux iaa_tir1_iaa proteins
1069	1068	14	1068_gcds_ecosystem_vegetation stands_emf
1070	1069	14	1069_pldella_fruit_fagamyb_fayuc1
1071	1070	14	1070_phytoremediation_chromium_heavy_remediation
1072	1071	14	1071_subterranean_amphicarpum_subterranean seeds_snowmelt
1073	1072	14	1072_phyllotaxis_phloem_lateral_vascular
1074	1073	14	1073_pubescence_pho3_gc2_gmmyb g20
1075	1074	14	1074_phosphorylation_oreb1_rkip_tgcdpk3
1076	1075	14	1075_respiration_nocturnal_branch length_sh
1077	1076	14	1076_oxygenic photosynthesis_oxygenic_photosystem_cyanobacteria
1078	1077	14	1077_thylakoids_haberlea_rhodopensis_lhcii chiral
1079	1078	14	1078_scitamineum_sugarcane_sugarcane scitamineum_sporisorium scitamineum
1080	1079	14	1079_fd_fnr_fd iii_ferredoxin
1081	1080	14	1080_ethylene_dehiscence_abscission_ethylene production
1082	1081	14	1081_water nitrogen_phosphorus_transport_crop
1083	1082	14	1082_mb_gene space_repetitive_genome
1084	1083	14	1083_dormancy_seed dormancy_dormancy germination_germination
1085	1084	14	1084_machine transplanted_grain yield_grain_transplanted
1086	1085	14	1085_pseudothecial_magl_pyocyanin_pseudothecial formation
1087	1086	14	1086_atc3h17_osbbx14_oshdac1_ili1
1088	1087	14	1087_ice_ns ltps_ltp1_1_antifreeze
1089	1088	14	1088_na atpase_alpha4_atpase_ouabain
1090	1089	14	1089_hmga_hmgb_hmg_hmgb proteins
1091	1090	14	1090_opsin_sws1_visual_lws
1092	1091	14	1091_fluorescence_dissipation_energy dissipation_desiccated
1093	1092	14	1092_rmta_mar1_dnja_meab
1094	1093	14	1093_sulfate_sulfate uptake_sultr1_sulfate transporters
1095	1094	14	1094_cellobiose_crocetin_mobilis_swollenin
1096	1095	14	1095_chitin_lmelo7_hl_chitin synthase
1097	1096	13	1096_dolphins_sea_jeju_croaker
1098	1097	13	1097_cell wall_wall_microscopy_penium
1099	1098	13	1098_phytoalexins_phytoalexin_indole phytoalexins_phytoalexins produced
1100	1099	13	1099_apomixis_apomictic_apospory_ovary abscission
1101	1100	13	1100_lipid droplets_droplets_lipid droplet_lipid
1102	1101	13	1101_pheromone_antennae_plant volatiles_odes
1103	1102	13	1102_melaphidina_blepharida_yponomeutoidea_odacines
1104	1103	13	1103_indoleacetic acid_indoleacetic_acid oxidase_isoenzymes
1105	1104	13	1104_pvy_ntn_pvy ntn_pvy pvy
1106	1105	13	1105_7si_sbpks_zm8 7si_zm8
1107	1106	13	1106_chromatin_chromatin loops_chromatin states_chromatin packing
1108	1107	13	1107_phyc_phy_phya_phytochrome
1109	1108	13	1108_trentepohlialean_uleiella_trentepohlialean algae_lichen
1110	1109	13	1109_psiw_cam_clusia_crassulacean acid
1111	1110	13	1110_maml_cyac_atfmn_chorismate mutases
1112	1111	13	1111_metabolite_mqtl_mqtls_metabolites
1113	1112	13	1112_splicing_alternative splicing_splicing factors_alternative
1114	1113	13	1113_atpase_pm atpase_pm_atpase activity
1115	1114	13	1114_mp_phosphorylation_pva cp_pva
1116	1115	13	1115_cai_kai_gs 33_cupreum
1117	1116	13	1116_kai2_d14_karrikins_karrikin
1118	1117	13	1117_iaald_grh_methyleneglutamine_grh itc
1119	1118	13	1118_inositol_phosphoinositides_phosphatidylinositol_plc
1120	1119	13	1119_emissions_n2o_n2o emissions_ch4
1121	1120	13	1120_nectary_nectar_nectaries_trichomes
1122	1121	13	1121_technogenic_at site_spatial_floral color
1123	1122	13	1122_mangrove_mangroves_burial_carbon
1124	1123	13	1123_cawrky40_rsi_hthh_solanacearum
1125	1124	13	1124_rts_nad1_symbiotica_pgpp
1126	1125	13	1125_endodermis_casparian_endodermal_barrier
1127	1126	13	1126_c22_fiberless_2890_bc
1128	1127	13	1127_crispr_vectors_viruses_cas9
1129	1128	13	1128_δ18_isotope_137cs_delta13c
1130	1129	13	1129_subsites_subsite_dbl_family 81
1131	1130	13	1130_autophagy_autophagy signaling_plant autophagy_mechanisms autophagy
1132	1131	13	1131_enos_slcgt_p5cs_tvshmt
1133	1132	13	1132_c3n4_photocatalytic_cqds_visible light
1134	1133	13	1133_lipoate_lipoylation_lipoic acid_lipoic
1135	1134	13	1134_plastomes_plastome_isomeric plastomes_rpl36
1136	1135	13	1135_atpase_phosphate_m6p_kda
1137	1136	13	1136_photosynthesis tests_nitrate glutamate_initiation lipid_h2s
1138	1137	13	1137_reaction diffusion_mechanical_dimensional vascular_morphogenesis
1139	1138	13	1138_nin_nodule_nodule organogenesis_pvrack1
1140	1139	13	1139_cyanobacteria_photorespiratory_photorespiratory enzymes_oxygenic
1141	1140	13	1140_quality dna_dna extraction_extraction_dna
1142	1141	13	1141_gfp_fluorescent_eqfp611_fps
1143	1142	13	1142_carotenoid_coloration_plumage_carotenoid based
1144	1143	13	1143_fri_flowering time_bni_prog1
1145	1144	13	1144_oligo_kamoji_elongatum_s120
1146	1145	13	1145_classes root_cereals_lateral_dormancy germination
1147	1146	13	1146_fungicide_sprays_fungicide applications_calendar
1148	1147	13	1147_hyacinthacine_hyacinthacine c1_grayanane_sixteen diterpenoids
1149	1148	13	1148_succinoglycan_meliloti_exopolysaccharide_sinorhizobium
1150	1149	13	1149_psi_antenna_lhcsr_psbs
1151	1150	13	1150_dihaploid_haploid_ploidy levels_diploid
1152	1151	13	1151_vimineum_primary pathogens_rust lesions_viridiflava
1153	1152	13	1152_nisin_tadreb4_se60_sbbi
1154	1153	13	1153_reesei_cellulases_cellulolytic_trichoderma reesei
1155	1154	13	1154_hrm_fingerprinting_asterid_salvia
1156	1155	13	1155_silage_botrydial_brevibacillus_mf 91
1157	1156	13	1156_bph_urticae_planthopper_pest
1158	1157	13	1157_pep_isozymes h1_cf_greater dcip
1159	1158	13	1158_sweet wormwood_wormwood herb_wormwood_jz22
1160	1159	13	1159_zeaxanthin_qe_lutein_antenna
1161	1160	13	1160_mon_89788_mon 89788_conventional soybean
1162	1161	13	1161_grandis_sinensis_grandis leaves_grandis roots
1163	1162	13	1162_sucrose_glucose_sucrose uptake_uptake
1164	1163	13	1163_avr_pita1_avr pita1_pita
1165	1164	13	1164_rainfall_fertile island_groundwater_bih
1166	1165	13	1165_pin_auxin_auxin transport_polar
1167	1166	13	1166_abscission_ethylene_auxin transport_ethylene abscission
1168	1167	13	1167_cp29_light harvesting_chlorophyll_harvesting
1169	1168	13	1168_actin_pollen tube_tube_tube growth
1170	1169	13	1169_atrazine_co2 evolution_co_retr
1171	1170	13	1170_isoprenoid_pas_plant isoprenoid_biosynthetic
1172	1171	13	1171_neau s7gs2_s7gs2_gamsii_sp 638
1173	1172	13	1172_phenolic_phenolic compounds_prenyl_morton
1174	1173	13	1173_vira_vir_periplasmic domain_virg
1175	1174	13	1174_suber_afares_michauxii_pentaphyllum
1176	1175	13	1175_r2_lambs ewes_ch4_content catalpol
1177	1176	12	1176_phloem_cmnacp_phloem mobile_wall formation
1178	1177	12	1177_metabolic profiling_metabolic_metabolic variation_profiling
1179	1178	12	1178_loti strain_only encoding_rna only_forming rod
1180	1179	12	1179_ammonium_amt1_mep2_ammonium transport
1181	1180	12	1180_ants_invicta_ant_domatia
1182	1181	12	1181_f3_dfr_vvgt7_flavonoid
1183	1182	12	1182_cop1_hy5_bzs1_sth2
1184	1183	12	1183_ommochrome_bc7_d8 mpl1_mpl1
1185	1184	12	1184_habitat_genetic diversity_hwa_dissectum
1186	1185	12	1185_biosurfactant_shinorine_gylh001_anzn
1187	1186	12	1186_mirnas_drought_mirna_drought stress
1188	1187	12	1187_te_fues_te thrust_tes
1189	1188	12	1188_ethylene_senescence_aba2_ovule senescence
1190	1189	12	1189_cytoplasms_fertile_male sterile_sterile cytoplasms
1191	1190	12	1190_lignin_adsorption_cellulase_hydrolysis
1192	1191	12	1191_patens_physcomitrella_gene targeting_physcomitrella patens
1193	1192	12	1192_trait_traits_trait data_functional trait
1194	1193	12	1193_mature conifers_koraiensis_si_liming
1195	1194	12	1194_pa_diaphorase activity_pld_diaphorase
1196	1195	12	1195_copia_sines_risci_retrotransposons
1197	1196	12	1196_apomictic_apomixis_sexual_apomictic sexual
1198	1197	12	1197_thumb_active site_stack pairing_substrate binding
1199	1198	12	1198_backbone_free transgenic_binary_marker free
1200	1199	12	1199_wood_squalens_white rot_brown rot
1201	1200	12	1200_fmch001_amf_alemow_x128
1202	1201	12	1201_boron_boron deficiency_niacin_boron remobilization
1203	1202	12	1202_csp 310_310_csp_oxalate
1204	1203	12	1203_sorption_cuticular fractions_cutin_phenanthrene
1205	1204	12	1204_ripening_fruit ripening_flesh_berry
1206	1205	12	1205_ripening_maacs1_manac67_manac67 like
1207	1206	12	1206_transcriptome assembly_novo transcriptome_taejin_raw data
1208	1207	12	1207_ppd_ppd a1a_ppd b1_ppd a1
1209	1208	12	1208_microscopic_powder_pharmacognostic_transverse section
1210	1209	12	1209_leaf size_scaling_teeth_twig
1211	1210	12	1210_metabarcoding_edna_sda_trnl
1212	1211	12	1211_ice_riparian_climate_riparian vegetation
1213	1212	12	1212_sirnas_silencing_rna_rnas
1214	1213	12	1213_grape_vitis_vinifera_flavan
1215	1214	12	1214_na_fl478_salt_na accumulation
1216	1215	12	1215_pirna_pirnas_piwi_pirna pathway
1217	1216	12	1216_abamectin_jellyfish_fk506_sieve element
1218	1217	12	1217_dlb_ubá_claviceps_pruni nymphs
1219	1218	12	1218_ostreopsis_swan_seagrass_swan lake
1220	1219	12	1219_bnanhxs_salt_sl biosynthetic_biosynthetic signaling
1221	1220	12	1220_dbf_rhizosphere_contaminated_phytoremediation
1222	1221	12	1221_indoxacarb_chlorsulfuron_biotype_sulfonylurea
1223	1222	12	1222_pyrene_kku2500_xylene_via stem
1224	1223	12	1223_iaa_indole_cis opda_opda
1225	1224	12	1224_atpase_atp_atpase activity_des
1226	1225	12	1225_pin_pid_pin polarity_pin1
1227	1226	12	1226_arthropod_herbivore_herbivore immunity_arthropod community
1228	1227	12	1227_atpase_fusicoccin_na atpase_astrocytes
1229	1228	12	1228_accessions_cicer_saccharinum_asr2
1230	1229	12	1229_norwegicus_parasitoids_hymenoptera_anastrepha
1231	1230	12	1230_psi_m2g_trna_anticodon
1232	1231	12	1231_hordein_wx_hordeins_amylose
1233	1232	12	1232_isoaspartyl_otcc_alpha galactosidase_sbhnl
1234	1233	12	1233_perfluoroalkyl_pfaas_pfcas_pfsas
1235	1234	12	1234_na efflux_na_li_efflux
1236	1235	12	1235_precipitation_extreme precipitation_stipa communities_anpp
1237	1236	12	1236_la_de_des_sur
1238	1237	12	1237_caulinodans_vlcfa_chemotaxis_lpxxl
1239	1238	12	1238_mycoviruses_viruses_fungal viruses_chestnut blight
1240	1239	12	1239_compound ii_cu ii_compound_radical
1241	1240	12	1240_po_fixation_nodulated_ar
1242	1241	12	1241_sp cubense_cubense_rdrr230a_banana
1243	1242	12	1242_ozone_o3_ozone exposure_ozone concentrations
1244	1243	12	1243_bm2_bm1_bmr6_bm4
1245	1244	12	1244_hyperaccumulation_hyperaccumulators_metal_hyperaccumulation plants
1246	1245	12	1245_antioxidant enzymes_cytosolic antioxidant_aba induced_mild uncoupling
1247	1246	12	1246_amn_microbiome_microbial_plant health
1248	1247	12	1247_avrbs3_bs4_bs3_avrbs4
1249	1248	12	1248_psii_repair psii_photodamage_pcc
1250	1249	12	1249_cercosporin_cercospora_cercosporin production_cfp
1251	1250	12	1250_cardenolide_na atpase_cardiac_atpα
1252	1251	12	1251_nondisjunction_chromosome_sperm_preferential fertilization
1253	1252	12	1252_fe_fe iii_iii_iii asf
1254	1253	12	1253_capsid_coat protein_coat_virion
1255	1254	12	1254_senescence_leaf senescence_kars_senescence fine
1256	1255	12	1255_pollen tube_tube_pollen_guidance
1257	1256	12	1256_hy5_hypocotyl_shw1_wdl3
1258	1257	12	1257_ssr_azuki_markers_azuki bean
1259	1258	12	1258_monolignol_lignification_lignin_monolignols
1260	1259	12	1259_soil respiration_respiration_respiration rate_straw mulching
1261	1260	12	1260_neoformans_gattii_neoformans var_var gattii
1262	1261	12	1261_floret_florets_spike_fertile florets
1263	1262	12	1262_diffraction_crystals_electron diffraction_hexagonal
1264	1263	12	1263_pollen_ifc_pollen grains_transgenic pollen
1265	1264	12	1264_caax_ste14_lesbt1_slc11a1
1266	1265	12	1265_mir482b_infestans_mir1918_tomato infestans
1267	1266	12	1266_lmcht5_tcctlp_ccapr_ksa
1268	1267	11	1267_almonds_sacha inchi_inchi_sacha
1269	1268	11	1268_plant taxonomy_taxonomy_discipline_science
1270	1269	11	1269_nitrate_understanding nitrate_nitrate nitrogen_nitrogen
1271	1270	11	1270_counter current_current chromatography_speed counter_counter
1272	1271	11	1271_psmpt_promoter_tap1_gus
1273	1272	11	1272_editing_rna editing_mrna editing_rna
1274	1273	11	1273_histidine_db24c8_macrocycle_db24c8 macrocycle
1275	1274	11	1274_leaf senescence_egy1_senescence_es2
1276	1275	11	1275_momilactone_level momilactone_momilactone rice_momilactone medium
1277	1276	11	1276_la ce_cry1ab toxin_uc_19 cry1c
1278	1277	11	1277_u3_snrna_pol iii_pol
1279	1278	11	1278_comptonia_elegans var_var elegans_mariannaea
1280	1279	11	1279_myristoylation_terminal myristoylation_nmt_isoprenylated proteins
1281	1280	11	1280_nfpg_bgl_chitosanase_gt nfpg
1282	1281	11	1281_vlx_engu_gh43_vlx vlx
1283	1282	11	1282_phi 14_14 dna_imidazole_homologous dna
1284	1283	11	1283_induction fructan_pp2a activity_sucrose_fructan
1285	1284	11	1284_lectin_specific lectin_lectins_lectin isolated
1286	1285	11	1285_arachis_rdna_chrysippus_ancistrus
1287	1286	11	1286_cpsrp54_cpsrp_cpsrp43_srp
1288	1287	11	1287_anoxia cold_wounding anoxia_pokkali_iron
1289	1288	11	1288_suh_sulfurtransferases_sulfurtransferase_sasst
1290	1289	11	1289_symbiosis_symbiotic_rhizobia_nod
1291	1290	11	1290_bisulfite_methylation_dna methylation_msap seq
1292	1291	11	1291_boswellic acid_boswellic_beta boswellic_triterpenoids
1293	1292	11	1292_defoliation_grazing_grazed_grazing tolerance
1294	1293	11	1293_thioredoxin_thioredoxins_glutaredoxin target_trx
1295	1294	11	1294_endosperm_endosperm cellularization_embryo_pawox2
1296	1295	11	1295_hfq_xvprx2_xcc_t6ss
1297	1296	11	1296_na_outward_channel_dependent potentiation
1298	1297	11	1297_nitrite reductase_nitrite_reductase_nitrate
1299	1298	11	1298_anthocyanin_irt_anthocyanins_black irt
1300	1299	11	1299_epigenetic_methylation_epigenetic phenomena_dna methylation
1301	1300	11	1300_pfd_quenching_duty_photon
1302	1301	11	1301_transformation_tissue culture_cotton_transgenic cotton
1303	1302	11	1302_lr formation_ho_ch4_lr
1304	1303	11	1303_pirna_pirnas_te_tes
1305	1304	11	1304_ddb2_ddb1a_rad26_uv
1306	1305	11	1305_eemt_diosmetin_chitosan_mearnsii bark
1307	1306	11	1306_protoplast isolation_protoplast_protoplasts_tape
1308	1307	11	1307_holpases_hemin_impase like_impase
1309	1308	11	1308_herbivores_pollinators_herbivores pollinators_pollinator
1310	1309	11	1309_tswv isolates_tswv_insv_isolates
1311	1310	11	1310_inhibitor_resveratrol_tps08_olearcea
1312	1311	11	1311_recombination_targeted recombination_gametes_population construction
1313	1312	11	1312_hvcslf6_glucan_cslf_glucan content
1314	1313	11	1313_nos_redox_nitric oxide_nitric
1315	1314	11	1314_grain size_grain_qtl_grain zn
1316	1315	11	1315_epigenetic_memory_epigenetic mechanisms_epigenetics
1317	1316	11	1316_pollinator_urban_urbanisation_pollinators
1318	1317	11	1317_cp_tmv_ssdna_ts21 66
1319	1318	11	1318_somatic_somatic embryogenesis_embryogenic_somatic embryos
1320	1319	11	1319_gsl_glucosinolate_seed glucosinolate_glucosinolate content
1321	1320	11	1320_aperture_pollen_aperture number_microsporogenesis
1322	1321	11	1321_chromatin_nucleosomes_h1_supernucleosomes
1323	1322	11	1322_oils_essential oils_clove bud_plant essential
1324	1323	11	1323_rust_leaf rust_resistance genes_resistance
1325	1324	11	1324_replication_dna replication_sav6_chr18
1326	1325	11	1325_cellulose_cellulose synthase_cesa_cellulose biosynthesis
1327	1326	11	1326_exla2_sard4_ocp3_edr1
1328	1327	11	1327_oryzae_rice blast_ustilaginales_blast
1329	1328	11	1328_ahr_delivery_tale hd_dna nanostructures
1330	1329	11	1329_melanosporum_truffle_tuber melanosporum_ectomycorrhizal
1331	1330	11	1330_type ribosome_ribosome inactivating_inactivating_snai
1332	1331	11	1331_trifolitoxin_trifolii_leguminosarum_t24
1333	1332	11	1332_osacos12_ghglip_blh2 blh4_blh4
1334	1333	11	1333_nucleosome_nucleosome positioning_nucleosomes_positioning
1335	1334	11	1334_lycophytes_sams_vascular plants_euphyllophytes
1336	1335	11	1335_pyrrolizidine_pyrrolizidine alkaloids_alkaloids_senecionine
1337	1336	11	1336_parasitism_parasitoid_ants_parasitoid diversity
1338	1337	11	1337_rhizobium japonicum_rhizobium_japonicum_bacteroids
1339	1338	11	1338_oxysporum sp_oxysporum_sp ciceris_ciceris
1340	1339	11	1339_sequence candidatus_candidatus liberibacter_liberibacter_candidatus
1341	1340	11	1340_peroxiredoxins_prx_citrate isocitrate_thiol
1342	1341	11	1341_trifoliin_lectin_adhesin_root exudate
1343	1342	10	1342_salinity tolerance_tissue tolerance_salinity_na
1344	1343	10	1343_timing germination_germination_survival fecundity_selection timing
1345	1344	10	1344_net photosynthate_cold shock_hydra_photosynthate
1346	1345	10	1345_cirri_kineties_transverse cirri_macronuclear nodules
1347	1346	10	1346_spl13_slago7_osubp15_csful1a
1348	1347	10	1347_cesa_cellulose synthase_cesas_ptrcesa6
1349	1348	10	1348_mrnas_rosr_smd_cca1
1350	1349	10	1349_osasl1_dewax2_pfn_oscle48
1351	1350	10	1350_nasutus_guttatus_mimulus_sterility
1352	1351	10	1351_auxin_auxin induced_iaa_monocerin
1353	1352	10	1352_pts1_pex5p_mzfkbp 66_mzfkbp
1354	1353	10	1353_3pga_nucleoside_uridine_phosphoryl enzyme
1355	1354	10	1354_calcium phosphate_biomineralization_biominerals_trichomes
1356	1355	10	1355_peptides_snakin_antimicrobial peptides_antimicrobial
1357	1356	10	1356_lecrlk_gsk shaggy_lecrlks_l1l
1358	1357	10	1357_photosynthesis_photosynthetic_light reactions_energy
1359	1358	10	1358_root cap_cap_cep_rootlet
1360	1359	10	1359_alsap_marhd3_transgenic plants_transgenic
1361	1360	10	1360_las_demersum_bde 209_perfoliatus
1362	1361	10	1361_cah5_drought_soreli_drought stress
1363	1362	10	1362_chl_absorption_energy transfer_car
1364	1363	10	1363_minichromosomes_engineered minichromosomes_telomere_truncation
1365	1364	10	1364_stem cell_wus_stem cells_stem
1366	1365	10	1365_rddm_ago4_rna directed_directed dna
1367	1366	10	1366_goeringii_multi tepal_tepal_cymbidium goeringii
1368	1367	10	1367_drought stress_pgpr_nicotine concentration_drought
1369	1368	10	1368_paternal_maternal_genome activation_imprinting
1370	1369	10	1369_altre_gs1_trehalase_pho1
1371	1370	10	1370_vw_irrigation level_irrigation_alachlor
1372	1371	10	1371_myrosin_myrosin cells_pcap1_atvam3
1373	1372	10	1372_hco_hco transport_inorg_inorganic carbon
1374	1373	10	1373_perilla_citriodora_lipopeptide_rt2
1375	1374	10	1374_lhcii_lhc ii_lhc_triplet
1376	1375	10	1375_por_porb_pora_porc
1377	1376	10	1376_delta zein_zein_nodulating soybeans_beta subunit
1378	1377	10	1377_cultivar identification_identification diagram_cid_diagram
1379	1378	10	1378_lamps_leds_nighttime uv_spectral quality
1380	1379	10	1379_cellulose_evoh_xrd_evoh mmt
1381	1380	10	1380_ssa1_lateritium_ssa1 subgroups_alternaria
1382	1381	10	1381_recruitment_shrub patches_microsite_seed arrival
1383	1382	10	1382_phyllotaxis_phyllotactic_primordia_orixate
1384	1383	10	1383_rna ligase_cyclic phosphate_ligase_phosphodiester
1385	1384	10	1384_agpase_sagp_agp_pyrophosphorylase
1386	1385	10	1385_anoxic coleoptile_bth_triacylglycerol_bth treatment
1387	1386	10	1386_parasitic_parasitic plants_haustorium_parasitic plant
1388	1387	10	1387_mirnas_in mirnas_micrornas_mirna
1389	1388	10	1388_integument_ovule_ino_integuments
1390	1389	10	1389_arsenite_arsenate_arsenite efflux_efflux
1391	1390	10	1390_pcd_cell death_programmed_programmed cell
1392	1391	10	1391_nip4_tip1_osnip3_boric acid
1393	1392	10	1392_free space_guard cell_guard_mesophyll apoplasm
1394	1393	10	1393_ntbbf1_s1f_fip fve_zmhyprp
1395	1394	10	1394_raffinose_ice_ice nuclei_ice nucleation
1396	1395	10	1395_ugms_liguleless_specific ssrs_chromosome specific
1397	1396	10	1396_bundle sheath_bundle_mgdg_dgdg
1398	1397	10	1397_rpon2_stewartii_lrha_vemr
1399	1398	10	1398_megagametophytes_gametophyte_centrioles_fertilization
1400	1399	10	1399_shade_shade avoidance_avoidance_sas responses
1401	1400	10	1400_cop1_photoreceptors_photomorphogenic_cop1 spa
1402	1401	10	1401_schachtii_mipdi1_hs4f01_nematode
1403	1402	10	1402_phototropism_hypocotyl_phototropic_hmr
1404	1403	10	1403_hgbp_tgp_cyclic nucleotide_cam
1405	1404	10	1404_uvr_302959_cichorii 302959_relative fitness
1406	1405	10	1405_embryo axes_axes_soluble pectin_graft copolymer
1407	1406	10	1406_domestication_flint_selection_dent
1408	1407	10	1407_snc1_mos6_snc4_importin
1409	1408	10	1408_cbm_cprx_xyn10b_xyloglucan
1410	1409	10	1409_phenanthrene_pyrene_phenanthrene pyrene_ug14lr
1411	1410	10	1410_figs_syconia_wasps_fig
1412	1411	10	1411_plant based_manufacturing_grft_pcsc
1413	1412	10	1412_flc_vernalization_vin3_vernalization response
1414	1413	10	1413_cyanogenics_proportion cyanogenics_pleiospermum_afra
1415	1414	10	1414_sieversiana_mel_water deficiency_drought
1416	1415	10	1415_mist_mn_rhizosphere ph_banquet ii
1417	1416	10	1416_iron_atirt1_oshipp29_osiro2
1418	1417	10	1417_ja_fou2_mp708_herbivore
1419	1418	10	1418_b2 protein_drought tolerance_tawrky2_tavap
1420	1419	10	1419_drti_chg_sbgh_chi58
1421	1420	10	1420_actinoporins_actinoporin_mbp_sea anemones
1422	1421	10	1421_qtl_qtl mapping_mapping_multi environmental
1423	1422	10	1422_snps_array_snp_genotyping
1424	1423	10	1423_vcmax_gpp_sif_lai
1425	1424	10	1424_cam kmt_enhancer trap_vascular_kmt
1426	1425	10	1425_phytoplasma_seca_phytoplasmas_vmp1
1427	1426	10	1426_gt linked_meglcpa_glucopyranosyl residues_gt
1428	1427	10	1427_mabs_wall glycans_antibodies_refolding intermediate
1429	1428	10	1428_panicle_gw6_nog1_fzp
1430	1429	10	1429_27494_pamc 27494_genome sequence_pamc
1431	1430	10	1430_ethylene_bourboniana_ethrel 48_abscission
1432	1431	10	1431_viscumin_chelatase_metalloproteinase_mg chelatase
1433	1432	10	1432_algerian_old cultivated_olive_mesoamerican
1434	1433	10	1433_uricase_aly_symbiont uricase_isocitrate lyase
1435	1434	10	1434_anion_channel_anion channels_channels
1436	1435	10	1435_elkanii_t3ss_rj2_nodulation
1437	1436	10	1436_superoxide generation_induced superoxide_fmlp_stimulus induced
1438	1437	10	1437_mog1_rab5_rha1_tor2
1439	1438	10	1438_pcs_lcgr_phytochelatin_ferritin
1440	1439	10	1439_rptp_unfolding_b559_denaturation
1441	1440	10	1440_moark1_mocap_leclp_bigr
1442	1441	10	1441_hispaglabridin_gomisin_lactones_hydroxyglabrol

## Sheet: SciBERT
	Topic	Count	Name
0	-1	268848	-1_plant_species_plants_growth
1	0	6592	0_spectroscopic_nmr_elucidated_compounds
2	1	6073	1_transcriptome_degs_unigenes_differentially expressed
3	2	4369	2_cd_pb_cu_zn
4	3	2618	3_qtls_qtl_traits_quantitative trait
5	4	2522	4_et al_first report_symptoms_et
6	5	2292	5_regeneration_medium_callus_ms medium
7	6	2168	6_virus_viruses_nucleotide sequence_coat protein
8	7	2056	7_tolerance_drought_salt_stress
9	8	1859	8_gene family_family_genome wide_wide identification
10	9	1674	9_promoter_gus_promoters_reporter
11	10	1629	10_rust_resistance_qtl_rust resistance
12	11	1607	11_actin_microtubule_microtubules_spindle
13	12	1548	12_trypsin_inhibitor_purified_enzyme
14	13	1535	13_antioxidant_antioxidant activity_phenolic_extracts
15	14	1468	14_virulence_conidiation_appressorium_pathogenicity
16	15	1441	15_na_ca2_atpase_ca
17	16	1361	16_mirnas_mirna_micrornas_lncrnas
18	17	1327	17_pest_hemiptera_traps_trap
19	18	1311	18_transformation_agrobacterium_tumefaciens_agrobacterium mediated
20	19	1285	19_sa_npr1_defense_cell death
21	20	1154	20_incognita_nematode_meloidogyne_incidence
22	21	1086	21_infection_susceptible_resistant_differentially
23	22	1068	22_pollination_flowers_nectar_pollinators
24	23	938	23_richness_fire_species richness_community
25	24	921	24_ige_allergen_allergens_patients
26	25	920	25_endophytes_microbiome_microbes_mycorrhizal
27	26	847	26_determination_method_recoveries_ms
28	27	830	27_hairy_hairy root_cultures_hairy roots
29	28	812	28_ethylene_ethylene production_abscission_iaa
30	29	771	29_retrotransposons_ltr_retrotransposon_elements
31	30	754	30_virus_et al_genbank_et
32	31	740	31_starch_starches_amylose_amylopectin
33	32	648	32_anthocyanin_myb_anthocyanin biosynthesis_r2r3
34	33	647	33_mycorrhizal_arbuscular_amf_arbuscular mycorrhizal
35	34	613	34_essential oils_oils_extracts_antifungal
36	35	612	35_rhizosphere_bacterial_communities_bacterial communities
37	36	610	36_crispr_cas9_crispr cas9_editing
38	37	608	37_microsatellite_microsatellite markers_microsatellite loci_per locus
39	38	567	38_pretreatment_hydrolysis_enzymatic hydrolysis_lignin
40	39	553	39_jh_instar_juvenile hormone_pupal
41	40	548	40_new species_nov_sp_operclipygus
42	41	548	41_communities_community_fungal communities_fungal
43	42	531	42_rats_nrf2_uvb_apoptosis
44	43	530	43_acyl_fatty_coa_fatty acids
45	44	523	44_bradyrhizobium_rhizobia_rhizobium_nodulating
46	45	517	45_canopy_conductance_area_trees
47	46	504	46_als_herbicide_glyphosate_herbicides
48	47	500	47_dots_cds_carbon dots_doped
49	48	482	48_phenotyping_image_images_3d
50	49	466	49_volatiles_blend_oviposition_plant volatiles
51	50	459	50_meristem_meristems_floral_floral meristem
52	51	454	51_ms_mass spectrometry_spectrometry_esi
53	52	453	52_fertilizer_hm_kg hm_irrigation
54	53	452	53_assembly_genome_mb_genome assembly
55	54	449	54_histone_h3_h3k27me3_h3k4me3
56	55	449	55_mycotoxins_fusarium_fumonisin_deoxynivalenol
57	56	446	56_scfv_antibody_ltb_recombinant
58	57	445	57_storage_fruit_postharvest_browning
59	58	444	58_effectors_pathogens_immunity_effector
60	59	440	59_genome sequence_draft genome_draft_al draft
61	60	436	60_database_http_web_annotation
62	61	429	61_reflectance_hyperspectral_spectral_near infrared
63	62	429	62_cdna_clone_cdna clone_amino
64	63	429	63_oils_essential oil_oil_essential oils
65	64	424	64_near infrared_nir_infrared_calibration
66	65	419	65_combining ability_additive_diallel_yield
67	66	413	66_meliloti_rhizobium_nodulation_nod
68	67	411	67_reticulum_bodies_vesicles_endoplasmic
69	68	398	68_somatic hybrids_somatic_hybrids_protoplasts
70	69	398	69_ga_grain_grain size_panicle
71	70	396	70_dormancy_germination_seeds_seed
72	71	396	71_nodule_nodulation_nodules_japonicus
73	72	384	72_rapd_issr_genetic diversity_polymorphic
74	73	380	73_desaturase_fatty_fatty acid_fad2
75	74	380	74_active site_site_crystal_catalytic
76	75	379	75_glacial_refugia_pleistocene_phylogeographic
77	76	375	76_zn_iron_fe_transporter
78	77	374	77_reference genes_reference_normalization_reference gene
79	78	374	78_microgravity_curvature_gravity_gravitropic
80	79	371	79_self_self incompatibility_incompatibility_rnase
81	80	368	80_complete chloroplast_chloroplast genome_bp_single copy
82	81	365	81_stresses_stress_abiotic_tolerance
83	82	363	82_lignocellulose_reesei_enzymes_cellulose
84	83	361	83_chloroplast genome_cp_cp genome_cp genomes
85	84	345	84_xylanase_xylan_endo_ph
86	85	344	85_dm_ruminal_silage_diets
87	86	341	86_synthases_terpene_synthase_ent
88	87	341	87_fluorescence_photosystem_ps ii_ps
89	88	338	88_repair_meiotic_meiosis_recombination
90	89	338	89_mycorrhizal_arbuscular_symbiosis_arbuscule
91	90	333	90_soil_litter_deposition_ecosystems
92	91	328	91_detection_pcr_assay_lamp
93	92	326	92_pahs_dde_pcbs_ng
94	93	325	93_hormones_br_ethylene_signaling
95	94	325	94_males_mating_mate_females
96	95	314	95_pharmacological_review_phytochemistry_traditional
97	96	312	96_clade_genera_monophyletic_tribe
98	97	311	97_wines_wine_grapes_grape
99	98	296	98_ac_ds_excision_transposition
100	99	294	99_betaine_glycine betaine_glycine_choline
101	100	289	100_phytochrome_far red_red light_red
102	101	288	101_poly_rna_polysomes_cell free
103	102	280	102_lipoxygenase_hydroperoxide_hydroperoxy_oxo
104	103	280	103_ssrs_ssr_est_ssr markers
105	104	280	104_plastid_plastids_endosymbiosis_algae
106	105	277	105_glycans_glycan_glycosylation_glycoproteins
107	106	277	106_introns_intron_plastomes_plastome
108	107	276	107_total synthesis_cyclization_chiral_synthesis
109	108	276	108_chromophore_lov_lov2_flavin
110	109	274	109_lignin_lignin content_comt_syringyl
111	110	268	110_phytoplasma_phytoplasmas_16s_yellows
112	111	267	111_mp_movement_replication_viral
113	112	267	112_editing_rna editing_editing sites_edited
114	113	266	113_wolbachia_symbionts_symbiont_endosymbionts
115	114	266	114_cryopreservation_vitrification_cryopreserved_shoot tips
116	115	263	115_prediction_genomic selection_genomic prediction_accuracy
117	116	263	116_trichomes_glandular_nectary_secretory
118	117	262	117_polysaccharide_side chains_residues_araf
119	118	257	118_golgi_trafficking_tgn_vacuolar
120	119	253	119_virulence_motility_biofilm_biofilm formation
121	120	251	120_mechanical_turgor pressure_mechanical properties_turgor
122	121	250	121_symbiodinium_coral_symbiotic_symbiont
123	122	248	122_extraction_quality rna_high quality_rna
124	123	245	123_matk_barcoding_barcode_trnh
125	124	245	124_nov_sp nov_strain_mk
126	125	241	125_horseradish peroxidase_horseradish_peroxidase_oxidation
127	126	237	126_light harvesting_lhcii_harvesting_quenching
128	127	237	127_phage_phages_xanthomonas_strains
129	128	236	128_mycorrhizal_mycoheterotrophic_fungi_ectomycorrhizal
130	129	236	129_effector_rin4_effectors_immunity
131	130	235	130_fish_chromosomes_chromosome_situ hybridization
132	131	234	131_engineering_metabolic engineering_natural products_terpenoids
133	132	230	132_herbicidal_inhibitors_derivatives_structure activity
134	133	229	133_ozone_o3_ambient_filtered
135	134	226	134_lectin_lectins_agglutinin_erythrocytes
136	135	223	135_sperm_gametophyte_pollen tube_female
137	136	220	136_metabolomics_proteomics_metabolic_omics
138	137	219	137_space group_crystals_unit cell_crystallization
139	138	219	138_map_linkage_linkage groups_markers
140	139	215	139_uv_radiation_uv radiation_solar
141	140	211	140_stem cell_stem cells_meristem_meristems
142	141	209	141_mitochondria_malate_oxidation_succinate
143	142	205	142_circadian_clock_circadian clock_rhythms
144	143	204	143_dissipation_residue_residues_mg kg
145	144	201	144_vrn_ppd_rht_b1
146	145	199	145_introns_bp_flanking_intron
147	146	199	146_cyc_floral_petal_stamen
148	147	198	147_trna_trnas_anticodon_trna genes
149	148	196	148_carotenoid_carotene_lycopene_carotenoids
150	149	194	149_phenology_phenological_warming_flowering
151	150	192	150_metal_contaminated_cd_heavy
152	151	188	151_diapause_overwintering_larvae_supercooling
153	152	188	152_starch_amylose_amylopectin_ssiia
154	153	187	153_transporter_transporters_sucrose_transport
155	154	187	154_epitopes_wall_walls_cell wall
156	155	186	155_complete mitochondrial_mitochondrial genome_mitogenome_pcgs
157	156	186	156_miocene_diversification_biogeographic_biogeography
158	157	185	157_allelopathic_phytotoxic_extracts_germination
159	158	184	158_cdna_bp_length cdna_reading frame
160	159	184	159_solubilization_solubilizing_phosphate solubilizing_phosphate
161	160	183	160_phya_phyb_phytochrome_phytochromes
162	161	179	161_satellite_repetitive_repeats_satellite dna
163	162	179	162_mrna_lhcp_light_dark grown
164	163	177	163_cry1ac_bt_cry1ab_transgenic
165	164	176	164_transgenic_asal_gna_chitinase
166	165	175	165_genetic structure_gene flow_populations_spatial genetic
167	166	170	166_biocontrol_antagonistic_trichoderma_bacillus
168	167	170	167_mutator_element_mu_ac
169	168	170	168_insecticides_pyrethroid_insecticide_resistance
170	169	169	169_dna polymerase_dna_polymerase_exonuclease
171	170	168	170_dispersal_seed dispersal_dispersers_rodents
172	171	163	171_udp_glucosyltransferase_flavonol_glucoside
173	172	163	172_14c_caffeine_methionine_purine
174	173	162	173_tilling_mutations_ems_mutation
175	174	162	174_vigs_silencing_gene silencing_virus induced
176	175	161	175_plasticity_climate_populations_climate change
177	176	160	176_rna silencing_silencing_suppressor_virus
178	177	158	177_climate_yields_climate change_yield
179	178	157	178_colletotrichum_anthracnose_gloeosporioides_isolates
180	179	156	179_proteome_proteomic_envelope_mitochondria
181	180	155	180_rnai_dsrna_rna interference_interference
182	181	155	181_fungicides_isolates_qoi_fungicide
183	182	155	182_trypsin_proteinases_proteinase_chymotrypsin
184	183	152	183_xylose_ethanol_fermentation_xylitol
185	184	150	184_calmodulin_kinase_protein kinase_phosphorylation
186	185	150	185_complexes_ligands_ii complexes_coordination
187	186	150	186_centrifugation_protoplasts_vacuoles_fraction
188	187	150	187_transcription initiation_upstream_initiation sites_transcription
189	188	147	188_gene flow_gm_flow_weedy
190	189	147	189_herbivores_herbivore_volatiles_gall
191	190	144	190_odorant_obps_antennae_chemosensory
192	191	142	191_chromosome_cristatum_chromosomes_translocation lines
193	192	142	192_aleurone_gibberellic acid_gibberellic_aleurone layers
194	193	141	193_genome_genome sequence_growth promoting_complete genome
195	194	140	194_isotope_isotopic_delta 13_13
196	195	140	195_recombinant proteins_vaccines_recombinant_protein production
197	196	138	196_tillage_emissions_n2o_soil respiration
198	197	135	197_gm_genetically modified_detection_event specific
199	198	132	198_endophytic_endophytic fungi_taxol_endophytic fungus
200	199	132	199_cre_recombinase_loxp_excision
201	200	130	200_reserved plant_new study_elsevier inc_issue developmental
202	201	129	201_biological activities_alkaloids_pharmacological_review
203	202	129	202_turgor_pressure_water potential_water
204	203	128	203_nitrogenase_nodules_nitrogenase activity_acetylene
205	204	128	204_trx_thioredoxin_ntrc_thioredoxins
206	205	127	205_tribolium_drosophila_tc_segmentation
207	206	126	206_cp_virus_coat protein_transgenic
208	207	126	207_spin_epr_heme_high spin
209	208	125	208_channels_channel_kat1_voltage
210	209	125	209_phloem_sieve_sucrose_loading
211	210	125	210_na_athkt1_oshkt1_hkt1
212	211	124	211_microalgae_chlorella_mixotrophic_lipid
213	212	123	212_sp nov_nov_bradyrhizobium_ccbau
214	213	123	213_ros_reactive_reactive oxygen_oxygen species
215	214	122	214_cenh3_centromere_centromeres_centromeric
216	215	122	215_strand_rna_subgenomic_strand rna
217	216	121	216_catalytic_glycoside_glycoside hydrolase_hydrolase
218	217	120	217_wine_cerevisiae_fermentation_saccharomyces
219	218	119	218_isolates_rapd_genetic diversity_strains
220	219	117	219_h2s_ho_h2o2_oxide
221	220	117	220_hydraulic_xylem_embolism_vulnerability
222	221	117	221_unfolding_denaturation_gdnhcl_thermal
223	222	116	222_biotechnology_genome editing_editing_breeding
224	223	116	223_model_functional structural_modelling_architectural
225	224	116	224_aroma_volatile_volatile compounds_volatiles
226	225	114	225_elevated co_co_elevated_ambient
227	226	114	226_cytotypes_ploidy_cytotype_tetraploids
228	227	114	227_gene tree_phylogenetic_gene trees_species tree
229	228	114	228_hyphae_penetration_infection_intrahyphal
230	229	112	229_forest_species diversity_shrub_succession
231	230	111	230_flour_flours_digestibility_beans
232	231	111	231_nbs_lrr_nbs lrr_lrr genes
233	232	111	232_p450_imidacloprid_insecticides_cytochrome p450
234	233	110	233_sorption_adsorption_biosorption_langmuir
235	234	109	234_inbreeding_inbreeding depression_depression_selfing
236	235	109	235_photosynthesis_temperature_photosynthetic_net photosynthesis
237	236	108	236_snps_snp_genotyping_array
238	237	107	237_selection_fitness_plasticity_bet hedging
239	238	106	238_transformants_transformation_hygromycin_tumefaciens
240	239	106	239_ants_ant_efn_extrafloral
241	240	105	240_mpk6_mpk3_mpk3 mpk6_mpk4
242	241	105	241_sls_strigolactone_strigolactones_sl
243	242	105	242_allopolyploid_aneuploidy_allopolyploidization_homoeolog
244	243	105	243_nov_sp nov_new species_botryosphaeria
245	244	104	244_csn_cop9_signalosome_cop9 signalosome
246	245	104	245_meiotic_meiosis_recombination_meiotic recombination
247	246	103	246_methane_methanotrophs_methanogens_methanogenic
248	247	102	247_host_diversification_fig_speciation
249	248	102	248_mirnas_rnas_mirna_lncrnas
250	249	102	249_golgi_escrt_sorting_trafficking
251	250	101	250_xylan_xyloglucan_udp_glca
252	251	101	251_fret_imaging_fluorescent_fluorescent proteins
253	252	101	252_genomics_breeding_technologies_plant breeding
254	253	101	253_stamens_floral_carpels_flowers
255	254	100	254_geraniol_limonene_coli_cerevisiae
256	255	100	255_infection_haustoria_biotrophic_pathogenicity
257	256	100	256_carotene_carotenoid_astaxanthin_carotenoids
258	257	100	257_climate_tree_chronologies_tree ring
259	258	99	258_glucoside_quercetin_caffeoylquinic_glucopyranoside
260	259	99	259_iaa_auxin_indole_trp
261	260	99	260_water stress_aba_leaf water_water
262	261	97	261_nov_algae_genus_sp nov
263	262	96	262_electron_pgrl1_cyclic electron_psi
264	263	96	263_cyclin_cyclins_cdk_cell cycle
265	264	96	264_tes_te_transposable elements_transposable
266	265	96	265_mitochondrial_mitochondrial genome_coxii_ribosomal protein
267	266	94	266_rna_subgenomic_coat protein_virus
268	267	94	267_genetic diversity_populations_genetic_among populations
269	268	94	268_methylation_dna methylation_methylated_epigenetic
270	269	94	269_herbivore_herbivory_herbivores_aphid
271	270	94	270_arabinofuranosidase_arabinoxylan_arabinan_arabinose
272	271	94	271_2n_hybrids_pairing_bivalents
273	272	93	272_surfaces_superhydrophobic_surface_wax
274	273	93	273_dcl4_dcl1_mirna_sirnas
275	274	93	274_qtl_mapping_qtl mapping_quantitative trait
276	275	92	275_c4_c3_cam_c4 photosynthesis
277	276	92	276_virulence_rust_triticina_races
278	277	90	277_chlorophyll protein_chlorophyll_photosystem_lhc
279	278	90	278_rg_rg ii_walls_rhamnogalacturonan
280	279	89	279_aquaporins_aquaporin_pip2_pip1
281	280	88	280_biosynthetic_alkaloid_engineering_alkaloids
282	281	86	281_cam_src_calmodulin_sh2
283	282	86	282_rna silencing_silencing_rnai_suppressors
284	283	86	283_chloroplast genome_complete chloroplast_bp_single copy
285	284	86	284_hermaphrodites_females_gynodioecious_sex
286	285	86	285_wgds_wgd_duplication_duplications
287	286	85	286_endophyte_fescue_tall fescue_swainsonine
288	287	85	287_host_parasite_pathogen_host pathogen
289	288	84	288_multicellularity_multicellular_volvocine_volvox
290	289	84	289_vira_vir_virg_ti
291	290	83	290_plant soil_feedbacks_soil feedback_psfs
292	291	83	291_ptdins_p2_phosphatidylinositol_ptdins p2
293	292	83	292_14 proteins_14_14 3s_14 isoforms
294	293	83	293_allium_cepa_genotoxic_genotoxicity
295	294	82	294_bac_library_bac library_clones
296	295	82	295_vire2_vird2_vire1_agrobacterium
297	296	82	296_ca2_calcium_ca_channels
298	297	81	297_mir398_mir395_mir408_mir399
299	298	81	298_ubiquitin_proteasome_ubiquitination_ligases
300	299	81	299_fructose_fructose bisphosphate_bisphosphate_phosphate
301	300	81	300_hydraulic_scaling_traits_embolism
302	301	81	301_thaumatin_pierisin_peptide_cystatin
303	302	80	302_o157_coli o157_o157 h7_h7
304	303	80	303_import_transit_targeting_envelope
305	304	80	304_hrp_syringae_hrpg_type iii
306	305	80	305_genome_genomes_effectors_assembly
307	306	80	306_snrk2_aba_pp2c_snrk2s
308	307	80	307_xylanase_cellulase_laccase_xylanase production
309	308	80	308_tapetum_anther_tapetal_pollen
310	309	79	309_flux_metabolic_metabolic flux_flux balance
311	310	79	310_metabolomics_ms_msi_mass spectrometry
312	311	78	311_cytochrome 450_cytochrome_p450_microsomes
313	312	78	312_aw_ota_water activity_carbonarius
314	313	78	313_lhci_lhcii_psi_supercomplexes
315	314	77	314_drying_bioaccessibility_cooking_phenolic
316	315	77	315_eif_eif4g_eif4e_eif4b
317	316	77	316_lipase_mppo_enzyme_ppo
318	317	77	317_ferredoxin_thioredoxin_nadp_ferredoxin nadp
319	318	77	318_fructan_feh_fft_fructosyltransferase
320	319	77	319_cmv_mosaic_virus_mosaic virus
321	320	77	320_iron_metal_homeostasis_fe
322	321	76	321_map_maps_linkage_markers
323	322	75	322_amf_ectomycorrhizal_fungal_arbuscular mycorrhizal
324	323	75	323_pollen_airborne_airborne pollen_pollen counts
325	324	75	324_populations_genetic_genetic diversity_genetic structure
326	325	74	325_polysaccharide_polysaccharides_galactose_molar ratio
327	326	74	326_atpases_atpase_channels_type atpases
328	327	74	327_gsnor_nitrosylation_nitrosoglutathione_gsno
329	328	74	328_ga3_parthenocarpy_gibberellin_ga
330	329	73	329_imprinting_imprinted_imprinted genes_genomic imprinting
331	330	73	330_chromatin_chip_chromatin immunoprecipitation_dnase
332	331	73	331_wall_cell wall_plant cell_cell
333	332	73	332_diversification_miocene_climatic_biogeographic
334	333	73	333_ripening_ethylene_climacteric_ethylene production
335	334	72	334_fossil_cretaceous_fossils_eocene
336	335	72	335_root traits_root_tillering_root system
337	336	72	336_editing_rna editing_ppr_dyw
338	337	71	337_ahl_qs_quorum_quorum sensing
339	338	71	338_heterosis_hybrids_hybrid_parents
340	339	71	339_molasses_fermentation_inulinase_hydrolysate
341	340	71	340_se_selenium_selenate_selenite
342	341	71	341_aptamer_aptamers_spinach_fluorophore
343	342	71	342_sultr1_gln1_gs1_gln1 gln1
344	343	70	343_endophytic fungi_endophytic_fungi_endophytes
345	344	69	344_crous_quaedvlieg_amp crous_verkley
346	345	69	345_emissions_emission_monoterpene_isoprene
347	346	69	346_walls_habituated_dcb_wall
348	347	68	347_antioxidant capacity_antioxidant_peach_cultivars
349	348	68	348_psi_cef_psii_electron flow
350	349	68	349_archaeological_domestication_cal_pottery
351	350	68	350_bending_mechanical_stiffness_modulus
352	351	67	351_hsp90_hsp70_hop_hsp70 hsp90
353	352	67	352_xylogenesis_trees_ring_wood
354	353	67	353_wrky_tfs_transcription factors_nac
355	354	66	354_plastid_plastid transformation_transformation_engineering
356	355	66	355_domestication_domesticated_wild_cultivated
357	356	66	356_plasmodesmata_pd_intercellular_communication
358	357	65	357_sex_sex chromosomes_linked genes_latifolia
359	358	65	358_lectin_glycopeptides_gal_lectins
360	359	65	359_inactivation_pyridoxal_pyridoxal phosphate_enzyme
361	360	65	360_duplicates_duplicate_duplication_duplicated
362	361	65	361_local adaptation_adaptation_adaptive_snps
363	362	65	362_nucleolar_fibrillar_nucleolus_nucleoli
364	363	65	363_larvae_predation_fry_predator
365	364	65	364_atp6_cms_cytoplasmic male_male
366	365	65	365_isozymes_isozyme_mdh_est est
367	366	64	366_cellulase_xylanase_saccharification_rice straw
368	367	64	367_cry1ac_bt_cry2ab_cry1f
369	368	64	368_microdissection_laser_laser microdissection_laser capture
370	369	64	369_symbiosis_rhizobia_actinorhizal_nodule
371	370	64	370_ga_ga ga_ga 20_ga 12
372	371	63	371_bee_bees_pollinator_pollination
373	372	63	372_gα_heterotrimeric_rgs_protein signaling
374	373	63	373_udp_glucan_beta glucan_mannose
375	374	63	374_pcd_cell death_death_programmed
376	375	63	375_biofuel_bioethanol_bioenergy_feedstock
377	376	62	376_rt_detection_rt pcr_multiplex rt
378	377	62	377_microscopy_imaging_electron microscopy_resolution
379	378	62	378_ni_ray_synchrotron_zn
380	379	62	379_bac_physical map_physical_contigs
381	380	62	380_nep_polymerases_plastid_phage type
382	381	62	381_antimalarial_antiplasmodial_antiplasmodial activity_falciparum
383	382	62	382_agrobacterium_tumefaciens_ti_agrobacterium tumefaciens
384	383	62	383_antifungal_antifungal protein_hiv reverse_affi gel
385	384	61	384_autophagy_plant autophagy_autophagy plant_role autophagy
386	385	61	385_deterrent_oviposition_antifeedant_bioassay
387	386	61	386_counter current_current chromatography_high speed_speed counter
388	387	61	387_pin_auxin_auxin transport_auxin efflux
389	388	61	388_tyramide_hybridization_detection_situ hybridization
390	389	61	389_ndh_ndh complex_psi_chloroplast ndh
391	390	61	390_mutations_col7a1_patients_autosomal
392	391	61	391_ice_freezing_supercooling_extracellular ice
393	392	61	392_jaz_ja_coi1_myc2
394	393	61	393_nanoparticles_silver nanoparticles_agnps_nps
395	394	60	394_aba induced_nadph oxidase_aba_hydrogen peroxide
396	395	60	395_aux_aux iaa_auxin_tir1
397	396	60	396_glucosinolate_glucosinolates_cyanogenic_cyanogenic glucosides
398	397	60	397_dgdg_dgd1_mgdg_galactolipid
399	398	60	398_lmw_lmw gs_hmw_glutenin
400	399	60	399_corrects article_vol pmid_pmid_corrigendum
401	400	59	400_asiaticus_ca asiaticus_liberibacter_candidatus liberibacter
402	401	59	401_pha_3hb_3hhx_3hb co
403	402	59	402_d1 d2_d2_nov_sp nov
404	403	59	403_bor1_stomatal closure_closure_induced stomatal
405	404	59	404_ehd1_ghd7_heading date_heading
406	405	59	405_chernobyl_irradiation_radioactive_radiation
407	406	58	406_lysine_succinylation_lysine acetylation_acetylation
408	407	58	407_glyphosate_herbicide_weed_glyphosate resistant
409	408	58	408_liposomes_bilayers_phosphatidylcholine_arbutin
410	409	58	409_auxin_rna polymerase_rna_hours
411	410	57	410_dispersal_seed dispersal_wind_landscapes
412	411	57	411_prediction_subcellular_protein subcellular_accuracy
413	412	57	412_flowering_ft_flowering locus_flc
414	413	57	413_transporters_abc_abc transporters_plant abc
415	414	56	414_mapk_mapkkk_mapkkks_mapkk
416	415	56	415_adp_cf1_atpase_atp
417	416	56	416_methylation_dna methylation_epigenetic_cytosine
418	417	56	417_ramets_clonal_clonal integration_clonal plants
419	418	56	418_fis_operon_occr_operator
420	419	56	419_al_al resistance_citrate_aluminum
421	420	56	420_gravity_gravitropism_gravity sensing_gravitropic
422	421	56	421_coumaroyl_opium poppy_opium_poppy
423	422	55	422_bifc_protein interactions_protein protein_complementation
424	423	54	423_flounder_gr cm_spleen_olive flounder
425	424	54	424_japonicum_inoculant_strains_nodulation
426	425	54	425_rubisco_activase_rubp_rubisco activation
427	426	54	426_nmd_atgrp7_upf1_splicing
428	427	54	427_plasmids_plasmid_incp_conjugative
429	428	54	428_pectin_emulsions_emulsifying_emulsion
430	429	54	429_amyloliquefaciens_bacillus_antagonistic_biocontrol
431	430	54	430_rrna_5s_5s rrna_23s
432	431	54	431_dormancy_seed dormancy_seed_germination
433	432	53	432_phytohormones_ms_hormones_mass spectrometry
434	433	53	433_tobacco control_tobacco_tobacco industry_cigarettes
435	434	53	434_glyoxylate_arogenate_cystine_aminotransferase
436	435	53	435_antifungal_derivatives_fungicidal_insecticidal
437	436	53	436_tylcv_tabaci_tomato yellow_yellow leaf
438	437	53	437_aquaporins_aqps_aquaporin_plant aquaporins
439	438	52	438_fibers_cellulose_cnf_nanofibers
440	439	52	439_p450_p450s_cytochrome_cytochrome p450
441	440	52	440_drought_drought tolerance_tolerance_crops
442	441	52	441_pol_pol iv_rddm_iv
443	442	52	442_clock_circadian_cca1_circadian clock
444	443	52	443_guard_stomatal_guard cell_guard cells
445	444	52	444_methylation_dna methylation_cg_demethylation
446	445	51	445_ginseng_ginsenosides_ginsenoside_ginsenoside biosynthesis
447	446	51	446_duplications_mb_duplicated_rice genome
448	447	51	447_hpt_wp1_fusion_cpti
449	448	51	448_resorption_deposition_nutrient resorption_stoichiometry
450	449	51	449_chloroplasts_nucleoids_chloroplast dna_per cell
451	450	51	450_haploid_haploids_doubled_doubling
452	451	51	451_cms_cytoplasms_mtdna_cytoplasmic male
453	452	51	452_endophyte_endophytes_endophyte infection_neotyphodium
454	453	50	453_sumo_sumoylation_small ubiquitin_sumoylated
455	454	50	454_ec_bundle sheath_bundle_sheath
456	455	50	455_officinalis_adoxoides_semiaquilegia adoxoides_semiaquilegia
457	456	50	456_dispersal_pollen dispersal_pollen_gene flow
458	457	50	457_mep_mep pathway_diphosphate_mevalonate
459	458	50	458_chloroplast dna_chloroplast_restriction_kbp
460	459	49	459_axes_dehydration_imbibition_ice encasement
461	460	49	460_lysine_zein_opaque_zeins
462	461	49	461_tal_tal effectors_tales_tale
463	462	49	462_mutations_transmembrane_prop_tm11
464	463	49	463_wax_waxes_alkanes_cuticular
465	464	49	464_sage_serial analysis_serial_analysis gene
466	465	49	465_pcd_programmed cell_programmed_cell death
467	466	49	466_tev_tev protease_tag_purification
468	467	48	467_co2_elevated co2_elevated_ambient
469	468	48	468_weed_weeds_herbicides_weed control
470	469	48	469_carotenoid_carotenoids_apocarotenoids_carotenoid biosynthesis
471	470	48	470_molecules_mtdna_circular_circular molecules
472	471	48	471_fossil_fossils_dating_estimates
473	472	48	472_ceratocystis_isolates_eucalyptus_fimbriata
474	473	48	473_nitrate_nrt2_osnrt2_nrt1
475	474	48	474_f3_flavonoid hydroxylase_delphinidin_hydroxylase
476	475	48	475_hyperaccumulators_hyperaccumulation_metal_heavy
477	476	47	476_ja_attenuata_nicotiana attenuata_sexta
478	477	47	477_flowering_ft_gmft2a_gmft5a
479	478	47	478_lifespan_elegans_daf 16_daf
480	479	47	479_genome sequence_draft_draft genome_genome assembly
481	480	47	480_14 proteins_14_14 protein_atpase
482	481	47	481_rtcs_rum1_pericycle_seminal
483	482	46	482_import_precursor_precursor proteins_processing
484	483	46	483_psii_peel_shaded peel_exposed peel
485	484	46	484_polyketide_coa_malonyl coa_malonyl
486	485	46	485_sterility_hybrid sterility_s24_hybrid
487	486	46	486_wax_waxes_cuticular_epicuticular
488	487	46	487_glyphosate_epsps_aroa_enolpyruvylshikimate
489	488	46	488_sex_males_females_allocation
490	489	46	489_gateway_vectors_cloning_assembly
491	490	46	490_sojae_rps_races_ptr
492	491	46	491_dna integration_integration_dna_agrobacterium
493	492	46	492_rubisco_rbcx_small subunits_subunits
494	493	46	493_uncoupling_ucps_chelatase_ucp1
495	494	45	494_dcp_dichlorophenoxyacetic acid_dichlorophenoxyacetic_conjugates
496	495	45	495_transcriptome_unigenes_pest_developmental stages
497	496	45	496_methionine_cgs_met_lysine
498	497	45	497_pine_beetle_monoterpene_pinene
499	498	45	498_nia_nucleic_rna binding_acid binding
500	499	45	499_co uptake_co_cam_crassulacean acid
501	500	44	500_lignin_wood_cellulose_organosolv
502	501	44	501_intrinsic proteins_aqps_intrinsic_aquaporins
503	502	44	502_gal4_transgene expression_transgene_alcr
504	503	44	503_chiral_chiroptical_achiral_chirality
505	504	44	504_anthocyanins_resveratrol_health_polyphenols
506	505	44	505_ice_antifreeze_afps_ice binding
507	506	43	506_peptides_hydrolysates_antioxidant peptides_ace
508	507	43	507_tap_affinity purification_purification_tandem affinity
509	508	43	508_sink_source sink_fruit_fruit set
510	509	43	509_chia_chib_chitinase_chitin
511	510	43	510_mirna_circrnas_database_plant mirna
512	511	43	511_virb_virb11_virb4_virb10
513	512	43	512_menthone_mevalonate_neomenthyl_deoxy xylulose
514	513	42	513_gt beta_gt gt_gt_beta glucan
515	514	42	514_cyclotides_cyclotide_violaceae_cystine knot
516	515	42	515_photolyase_cpd_cpd photolyase_photolyases
517	516	42	516_lipase_esterification_biodiesel_transesterification
518	517	42	517_ants_fungus gardens_fungus garden_gardens
519	518	42	518_transgene_methylation_silencing_transgenes
520	519	42	519_eocene_cretaceous_pleistocene_fossil
521	520	42	520_nitrate_nitrate reductase_nitrate uptake_ammonium
522	521	42	521_mapk_cascades_mapks_mapk cascades
523	522	42	522_pharmacognostical_pharmacognostic_standardization_phytochemical
524	523	42	523_dna binding_domain_binding_yoeb
525	524	42	524_ppr_splicing_ppr protein_pentatricopeptide
526	525	42	525_clade_genus_miocene_sarcocornia
527	526	42	526_cellulose_composites_suberin_hydrogels
528	527	42	527_zein_prolamin_gamma zein_zeins
529	528	41	528_melatonin_melatonin plants_serotonin_plants melatonin
530	529	41	529_polysaccharide_polysaccharides_sulfated_sulfated polysaccharide
531	530	41	530_o3_ozone_flux_aot40
532	531	41	531_trehalose_t6p_trehalose phosphate_tre6p
533	532	41	532_antifungal_antifungal activity_mycelial_mycelial growth
534	533	41	533_rnai_dsrna_rna interference_interference
535	534	41	534_avirulence_sojae_avr1d_avirulence gene
536	535	40	535_imaging_confocal_live_image
537	536	40	536_buchnera_aphid_bacteriocytes_aphidicola
538	537	40	537_galp_glcp_polysaccharide_manp
539	538	40	538_nutritional_essential amino_amino acids_amino
540	539	40	539_phosphorylation_proteomics_phosphopeptides_phosphoproteins
541	540	40	540_iaa_indole_ipdc_indole pyruvic
542	541	40	541_cell free_wheat germ_free protein_germ cell
543	542	40	542_syringae_syringae pv_pv_strains
544	543	39	543_nod_nod factors_lcos_lipo
545	544	39	544_oswrky6_wrky62_wrky_oswrky13
546	545	39	545_cytomixis_meiotic_cytokinesis_meiosis
547	546	39	546_kinase_activated_mapk_hamk
548	547	39	547_genotyping_cis regulatory_regulatory variation_ngs
549	548	39	548_grafted_rootstock_a25_saline
550	549	39	549_nbs_rgas_tir_lrr
551	550	39	550_flaveria_rubisco_me_c4
552	551	39	551_germination_germination rate_viability_pollen germination
553	552	38	552_tocopherol_tmt_tocopherol content_gamma tocopherol
554	553	38	553_plastocyanin_cytochrome_electron transfer_cytochrome c6
555	554	38	554_pcs_atpcs1_phytochelatin_phytochelatin synthase
556	555	38	555_flu_aox_singlet oxygen_singlet
557	556	38	556_hco_co_inorganic carbon_tria
558	557	38	557_silencing_rna silencing_sirnas_viral
559	558	38	558_inclusions_virus_particles_infected
560	559	38	559_polyploidy_polyploid_polyploids_polyploidization
561	560	38	560_codon_codon usage_usage_codons
562	561	38	561_embolism_cavitation_vulnerability_xylem
563	562	37	562_nicotine_nornicotine_nicotine demethylase_alkaloid
564	563	37	563_amide_nmr_relaxation_urea
565	564	37	564_psrp_polypeptide_subunit_cab
566	565	37	565_nematode_nematodes_meloidogyne_incognita
567	566	37	566_pollination_self_tubes_incompatibility
568	567	37	567_mlp_polysaccharide_mfp_polysaccharides
569	568	37	568_promoters_splicing_alternative splicing_tss
570	569	37	569_cytokinin_phosphorelay_asp phosphorelay_arr22
571	570	37	570_lignin_lignins_linkages_units
572	571	37	571_splicing_alternative splicing_alternative_splicing plants
573	572	37	572_mi_nematode_msp_incognita
574	573	37	573_chromatin_nucleosome_nucleosomes_loops
575	574	36	574_soil water_fine root_groundwater_fire resistance
576	575	36	575_c4_c4 photosynthesis_grasses_lineages
577	576	36	576_clements_darwin_taxonomy_plant taxonomy
578	577	36	577_nmr_13c_couplings_pulse
579	578	36	578_domestication_domesticated_african rice_japonica
580	579	36	579_removal_nitrogen removal_constructed wetlands_denitrification
581	580	36	580_c4_kranz_c3_anatomy
582	581	36	581_hevein_hevein like_like peptides_peptides
583	582	36	582_precipitation_anpp_grazing_ecosystem
584	583	36	583_sfti_trypsin_cucumisin_inhibitor
585	584	36	584_co_co uptake_co evolution_apparent photosynthesis
586	585	36	585_opsin_lws_opsins_visual
587	586	36	586_pairing_trisomics_chromosomes_bivalents
588	587	36	587_histone_chromatin_histones_modifications
589	588	36	588_sister_amborella_angiosperms_gnetales
590	589	36	589_plastid division_plastid_division_plastids
591	590	35	590_metal_zn ii_metallothioneins_mts
592	591	35	591_photodegradation_photolysis_sulcotrione_florasulam
593	592	35	592_salivary_pernyi_saliva_unigenes
594	593	35	593_irx10_irx14_irx9_xylan
595	594	35	594_floret_spikelet_anthesis_floret fertility
596	595	35	595_sulfur_sulfate_rns_sulfur containing
597	596	35	596_ferredoxins_ferredoxin_acid sequence_datura
598	597	35	597_plant pathogens_pathogens_fungal_aphid
599	598	35	598_lignin_recalcitrance_wall_biofuels
600	599	35	599_osa_mir482b_mir1918_infestans
601	600	35	600_mg kg_mice_rats_kg
602	601	35	601_pex5_peroxisome_peroxisomal_pts1
603	602	35	602_nod_nod factors_lipo_rhizobia
604	603	35	603_senescence_leaf senescence_senescence fine_leaf
605	604	35	604_o3_edu_ozone_sy63
606	605	35	605_glycolate_malate_14_14 co
607	606	35	606_p450_cyp6b1_p450s_xanthotoxin
608	607	34	607_thuringiensis_bacillus thuringiensis_insecticidal_cry1ac
609	608	34	608_movement_tmv_cp_mp
610	609	34	609_weed_beets_gene flow_weedy
611	610	34	610_bioreactor_batch_culture_aeration
612	611	34	611_fnr_ferredoxin_nadp_ferredoxin nadp
613	612	34	612_neau_strain neau_sp nov_nov
614	613	34	613_defoliation_defoliated_following defoliation_desertorum
615	614	34	614_apomictic_apomixis_sexual_notatum
616	615	34	615_aug_translation_initiation_codon
617	616	34	616_dynasty_lianqiao_medicinal_pharmacognostical
618	617	34	617_cultures_tissue cultures_culture_plant tissue
619	618	34	618_pme_pectin_methylesterification_pmes
620	619	34	619_organic carbon_soil_lanceolata_soil organic
621	620	34	620_rna_rna polymerase_coat protein_dependent rna
622	621	34	621_yeasts_candida_yeast_yeast species
623	622	34	622_rats_maize grain_gm_diets
624	623	34	623_moco_molybdenum_molybdenum cofactor_cnx1
625	624	34	624_brassinin_phytoalexins_maculans_brassinin oxidase
626	625	34	625_algae_green algae_chlorophyta_streptophyta
627	626	34	626_type iii_effectors_effector proteins_effector
628	627	33	627_apc_endoreduplication_endoreplication_cell cycle
629	628	33	628_nematode_syncytia_giant cells_giant
630	629	33	629_hyphae_oligandrum_lecanii_fo47
631	630	33	630_caste_queen_worker_workers
632	631	33	631_microfibrils_cellulose_microfibril_cellulose microfibrils
633	632	33	632_chloroplast movement_movement_actin_chloroplasts
634	633	33	633_chloroplast development_chloroplast_cmal_early chloroplast
635	634	33	634_atpase_pyrophosphatase_atpase activity_vanadate
636	635	33	635_oxalate_sucrose_gbss_calcium oxalate
637	636	33	636_mutualism_rhizobia_partners_rhizobium
638	637	33	637_hsp70_shock_heat_heat shock
639	638	33	638_atpase_pm atpase_pm_plasma
640	639	33	639_sensilla_antennal_antennal sensilla_basiconica
641	640	33	640_co2_elevated co2_elevated_elevated co
642	641	33	641_mon_compositional_conventional corn_conventional
643	642	33	642_networks_mutualistic networks_network_mutualistic
644	643	33	643_spaceflight_microgravity_gravity_space
645	644	32	644_europe_parasitica_introductions_clonal lineages
646	645	32	645_purified_purified enzyme_purification_enzyme
647	646	32	646_silencing_rna silencing_rdr6_p19
648	647	32	647_domestication_upland cotton_upland_shoot ca
649	648	32	648_ftsz_ftsz2_ftsz1_arc6
650	649	32	649_water_water stress_drought_conductance
651	650	31	650_apomixis_apomictic_sexual_apomeiosis
652	651	31	651_crystals_calcium oxalate_calcium_oxalate
653	652	31	652_mat1_mat_mating_mating type
654	653	31	653_hgt_gene transfer_horizontal_horizontal gene
655	654	31	654_stn7_stn8_phosphorylation_lhcii
656	655	31	655_aox_aox1a_alternative oxidase_oxidase aox
657	656	31	656_rnai_gene silencing_silencing_sirna
658	657	31	657_protein isolate_protein isolates_pea protein_microparticles
659	658	31	658_dgat2_dgat_dgat1_tag
660	659	31	659_haustorium_triphysaria_haustoria_haustorium development
661	660	31	660_nuclear_nuclear transport_import_nuclear pore
662	661	31	661_populations_genetic diversity_among populations_genetic
663	662	31	662_phosphate_phosphofructokinase_dehydrogenase_glyceraldehyde
664	663	31	663_phosphoproteins_phosphorylation_phosphoproteomic_phosphoproteome
665	664	31	664_correction_original article_publication_article
666	665	31	665_antiplasmodial_antiplasmodial activity_falciparum_ic 50
667	666	30	666_rpld alpha_rpld_propapain_papain
668	667	30	667_fossil_cretaceous_early cretaceous_gen et
669	668	30	668_golgi_copii_pvcs_er
670	669	30	669_quantum dots_quantum_dots_exciton
671	670	30	670_acc_acc deaminase_deaminase_acds
672	671	30	671_pon1_subjects_polymorphisms_fmo3
673	672	30	672_na atpase_alpha4_atpase_ppase
674	673	30	673_shade_shade avoidance_avoidance_fr
675	674	30	674_vital rates_population growth_population_somatic growth
676	675	30	675_udp_udpgdh_udp glc_epimerase
677	676	30	676_serpin_prophenoloxidase_sexta_propo
678	677	30	677_symbiont_symbionts_burkholderia_riptortus
679	678	30	678_iaa_kaurene_conjugates_iaa conjugates
680	679	30	679_glucoside_cyanidin_anthocyanins_delphinidin
681	680	29	680_lectin_lectins_crystal_tetramer
682	681	29	681_growth promoting_salinity_salt_acc deaminase
683	682	29	682_pgip_pgips_polygalacturonase inhibiting_pgs
684	683	29	683_hprt_enu_dctp_thioguanine
685	684	29	684_methylation_dna methylation_gbm_bisulfite
686	685	29	685_phosphorus_rca_low phosphorus_mesocosms
687	686	29	686_upr_er_unfolded_er stress
688	687	29	687_fe_fe iii_iii_iii edta
689	688	29	688_ps ii_ps_photochemical_phi ps
690	689	29	689_auxin_auxin transport_hormone auxin_auxin action
691	690	29	690_phytic_phytic acid_lpa_low phytic
692	691	29	691_gametophyte_female gametophyte_sperm_female
693	692	29	692_chloroplast dna_chloroplast_maize chloroplast_epsilon subunits
694	693	29	693_plasticity_phenotypic plasticity_qtl_phenotyping
695	694	29	694_alkaloids_alkaloid_alkaloid content_stemona
696	695	29	695_nuclear envelope_nuclear pore_nuclear_envelope
697	696	29	696_aphid_aphids_adelgid_hemlock
698	697	29	697_dehydrins_disordered_lti30_intrinsically disordered
699	698	29	698_coa binding_acyl coa_acbp2_acbp1
700	699	29	699_constant temperatures_fecundity_degrees_temperature
701	700	29	700_mice_nkt_thymocytes_ras
702	701	28	701_lemma_osmads1_osmads6_spikelet
703	702	28	702_atp_atp synthase_rotor_chloroplast atp
704	703	28	703_starch_starch phosphorylation_granule_cellulose
705	704	28	704_antagonistic_isolates_endophytic actinobacteria_strains
706	705	28	705_biochar_biochars_alum_soil
707	706	28	706_nonacclimated_freezing_acclimated_protoplasts
708	707	28	707_rbps_rna binding_rna_binding proteins
709	708	28	708_agpase_adp glucose_pyrophosphorylase_glucose pyrophosphorylase
710	709	28	709_paramutation_p1_wr_p1 wr
711	710	28	710_kinases_kinase_protein kinases_map kinase
712	711	28	711_paramutation_methylation_cytosine_heritable
713	712	28	712_defence_signalling_ja_sa
714	713	28	713_plds_pld_phospholipase_phospholipases
715	714	28	714_fungicides_fungicide_propiconazole_pyraclostrobin
716	715	28	715_bassiana_beauveria bassiana_entomopathogenic_beauveria
717	716	28	716_kai2_d14_strigolactone_max2
718	717	28	717_photophosphorylation_electron transport_photosystem ii_photosystem
719	718	28	718_ils_ionic liquids_liquids_methylimidazolium
720	719	28	719_rhythm_dark period_hour_circadian
721	720	28	720_govindjee_photosynthesis_senn_molisch
722	721	28	721_pseudomonads_pseudomonas_isolates_antagonistic
723	722	28	722_glyoxalase_ltpg2_pddj_mtglyi
724	723	28	723_uv_radiation_uv radiation_shielded
725	724	28	724_zeatin_riboside_ribosylzeatin_zeatin riboside
726	725	28	725_oomycete_parasitic_oomycetes_phytoplasmas
727	726	28	726_crystals_dimensional crystals_diffraction_dimensional
728	727	28	727_nlrs_nlr_plant nlr_receptors
729	728	28	728_rlks_receptor like_receptor_kinases
730	729	27	729_fatty_fatty acids_fatty acid_oil
731	730	27	730_cadherin_cry1ac_bt_toxins
732	731	27	731_dna damage_deoxyguanosine_ohdg_damage
733	732	27	732_oil bodies_oleosin_caleosin_bodies
734	733	27	733_ib_ib susceptible_suntop_drought
735	734	27	734_outgrowth_bud outgrowth_auxin_bud
736	735	27	735_lignins_lignin_tricin_sinapyl
737	736	27	736_weedy_weedy rice_cultivated rice_shattering
738	737	27	737_mads_mads box_ap3_petals
739	738	27	738_iaa_aba_go_agnps
740	739	27	739_phenolic_glycosides_honey_quercetin
741	740	27	740_lectin_lectins_agglutinin_lectin activity
742	741	27	741_autophagy_chlorophagy_autophagosomes_atatg18a
743	742	27	742_selfing_incompatibility_inbreeding_inbreeding depression
744	743	27	743_telomerase_telomerase activity_telomere_telomeres
745	744	27	744_root system_root_root branching_architecture
746	745	27	745_glu_glutenin_hmw_glu b1
747	746	27	746_ire1_upr_bzip60_er stress
748	747	27	747_beta glucanase_glucanase_beta_beta glucanases
749	748	27	748_leguminosarum_nodulation_rhizobium_attachment
750	749	27	749_acid transporters_transporters_transport_extracellular atp
751	750	27	750_article doi_corrects article_corrects_10 3389
752	751	27	751_shade_shade avoidance_green light_avoidance
753	752	27	752_camptothecin_camptotheca acuminata_acuminata_cpt
754	753	26	753_stoichiometry_stoichiometric_ratios_leaf concentrations
755	754	26	754_medicinal_medicine_chinese_traditional chinese
756	755	26	755_peroxisomes_peroxisome_peroxisomal_pts1
757	756	26	756_lsc_ssc_complete chloroplast_chloroplast genome
758	757	26	757_nir_nitrate_plastidic factor_plastidic
759	758	26	758_cms_orf79_fertility_cytoplasmic male
760	759	26	759_rubisco_carboxysome_carboxysomes_pyrenoid
761	760	26	760_trap_flytrap_venus flytrap_traps
762	761	26	761_artemisinin_annua_artemisinin content_artemisia annua
763	762	26	762_ray fluorescence_ray_synchrotron_elemental
764	763	26	763_protoplasts_fusion_protoplast_electrofusion
765	764	26	764_epsilon_cf1_epsilon subunit_subunit
766	765	26	765_grx_thioredoxin_trx_disulfide
767	766	26	766_silencing_transgene_silenced_transgenes
768	767	26	767_supercomplexes_complex_respiratory_ndh
769	768	26	768_safeners_safener_gst_herbicide
770	769	26	769_rips_ribosome_ribosomes_ribosome inactivating
771	770	26	770_cyp2b6_cyp2e1_atza_atrazine
772	771	26	771_tumefaciens_attachment_carrot cells_carrot
773	772	26	772_plastid_mrnas_fed mrna_run on
774	773	26	773_msns_coprecipitates_pel3_si coprecipitates
775	774	26	774_avr_pita_avr pita_pita1
776	775	26	775_mads box_mads_box genes_box
777	776	26	776_tetraploid_colchicine_tetraploid plants_tetraploids
778	777	26	777_rho_rop_gtpases_rops
779	778	26	778_cap independent_cite_translation_independent translation
780	779	26	779_cax1_cax3_cax1 cax3_cax
781	780	25	780_inheritance_paternal_maternal_cpdna
782	781	25	781_starch_waxy maize_gelatinization_grain
783	782	25	782_lysm_kelch_kelch repeat_rnase t2
784	783	25	783_host induced_rnai_higs_silencing
785	784	25	784_autophagy_autophagosome_microautophagy_autophagosome biogenesis
786	785	25	785_chl_ygl18_protoporphyrin ix_protoporphyrin
787	786	25	786_tubers_tuber_invertase_potato tubers
788	787	25	787_mildew_powdery_powdery mildew_mlo2
789	788	25	788_chaperonin_cpn10_cpn20_cpn60
790	789	25	789_secondary wall_wall biosynthesis_secondary_secondary cell
791	790	25	790_allelopathy_allelochemicals_allelopathic_plant allelopathy
792	791	25	791_pmt1_serine decarboxylase_hal3a_ggt2
793	792	25	792_gp_cyp3a4_mdr1_gfj
794	793	25	793_rogfp2_redox_h2o2_ros
795	794	25	794_victorin_elicitor_hepta beta_hepta
796	795	25	795_tabaci_mtcoi_asia ii_bemisia tabaci
797	796	25	796_tat_tatc_tatb_tata
798	797	25	797_endophytic fungi_endophytic_antimicrobial_asparaginase
799	798	25	798_trna_trna leu_trna phe_trna species
800	799	25	799_melanin_ebony_pigmentation_coloration
801	800	25	800_h3_histone_acetylation_histones
802	801	25	801_cms_fertile_male_sterile
803	802	25	802_oryzae_oryzae pv_pv oryzae_pv
804	803	25	803_scaling_metabolic scaling_scaling theory_theory
805	804	25	804_phosphorylation_phosphoproteomics_protein phosphorylation_phosphorylation sites
806	805	25	805_circadian_clock_circadian clock_circatidal
807	806	25	806_hmgr_hydroxy methylglutaryl_methylglutaryl_hmgrs
808	807	25	807_gfp_fluorescent_fluorescent protein_vectors
809	808	25	808_viruses_viral_plant viruses_virus
810	809	25	809_elicitor_elicitor activity_megasperma_megasperma var
811	810	25	810_co expression_network_expression data_modules
812	811	25	811_autophosphorylation_kinase_phosphorylation_pdk1
813	812	25	812_epicatechin_kaempferol_gt epicatechin_epicatechin 4β
814	813	24	813_emission_ionone_volatile_voc
815	814	24	814_nf_yb_nf yb_ys
816	815	24	815_polyploid_origins_polyploids_diploid
817	816	24	816_photosynthetic_energy_photosynthetic apparatus_excitation energy
818	817	24	817_gsts_fatty_fatty acid_beta oxidation
819	818	24	818_methionine_lysine_ryhb_oxalate synthesis
820	819	24	819_nucleus_organellar_nuclear_numts
821	820	24	820_pb_contaminated_cd_amf
822	821	24	821_adomet_smm_methylmethionine_fpgs
823	822	24	822_storage_seeds_desiccation_longevity
824	823	24	823_prd_aba leaf_prd plants_rootzone
825	824	24	824_flounder_egr_olive flounder_gcse
826	825	24	825_t34_pgpr_colonized phenazine_vinellandii
827	826	24	826_phloem_münch_loading_sieve
828	827	24	827_phenology_phenophases_phenological_fld
829	828	24	828_fhy1_phya_phytochrome_fr
830	829	24	829_cop1_pif1_pif3_photomorphogenesis
831	830	24	830_rhodopsin_rhodopsins_channelrhodopsins_phototaxis
832	831	24	831_cyp121_hydrogen_heme_phe179
833	832	24	832_pheo_epr_psii_pheo d1
834	833	24	833_snorna_snornas_snorna gene_snorna genes
835	834	24	834_hmgb_hmg_hmgb proteins_hmgb1
836	835	24	835_isoprene_isoprene emitting_emitting_isoprene emission
837	836	24	836_benzoxazin_2h benzoxazin_benzoxazin 4h_4h one
838	837	23	837_clv2_clv1_crn_clv3
839	838	23	838_diapause_diapausing_pupal diapause_pupal
840	839	23	839_h3_h4_histone_acetylation
841	840	23	840_mercury_mera_merb_mercuric
842	841	23	841_functional divergence_gene family_duplication_divergence
843	842	23	842_ubiquitin_multiubiquitin_e2s_e2
844	843	23	843_silica_silicification_silica deposition_silicic acid
845	844	23	844_phytochromes_photoreceptors_phytochrome_far red
846	845	23	845_gm_mon810_non gm_varieties
847	846	23	846_crs2_ppr_group ii_splicing
848	847	23	847_raman_polyacetylenes_raman spectroscopy_uvrr
849	848	23	848_anthocyanins_anthocyanic_red_red leaves
850	849	23	849_mice_opsin_photoreceptor_retina
851	850	23	850_respiration_soil respiration_surface litter_carbon storage
852	851	23	851_sex_flowers_female_male
853	852	23	852_m6a_methyladenosine_m5c_n6 methyladenosine
854	853	23	853_herkogamy_self_pollen_self pollen
855	854	23	854_go plants_peroxide_hydrogen peroxide_go
856	855	23	855_photorespiration_photorespiratory_photorespiratory pathway_phosphoglycolate
857	856	23	856_mir156_mir393_mir396_spl3
858	857	23	857_nodulin_nodule_nodules_early nodulin
859	858	23	858_mucilage_sos5_seed mucilage_fei2
860	859	23	859_fibre_fibres_bast_bast fibres
861	860	23	860_eif4e_4e_iso 4e_eif iso
862	861	23	861_thylakoid_thylakoid membrane_thylakoids_imported
863	862	23	862_gm_compositional_maize hybrids_hybrids
864	863	23	863_nmr_resonance_ammonium_nuclear magnetic
865	864	23	864_enantioselective_enantiomers_enantiomer_enantioselective degradation
866	865	23	865_tha4_tat_import_outer envelope
867	866	23	866_invasive_native_introduced_native introduced
868	867	23	867_melatonin_exogenous melatonin_ebr_dopamine
869	868	23	868_plant meiosis_phragmoplast_cytoskeleton_meiosis
870	869	23	869_bph_resistance genes_resistance_bph rice
871	870	23	870_taxi_xylanase_xip_xylanase inhibitor
872	871	23	871_nccs_catabolites_ncc_chlorophyll catabolites
873	872	23	872_puf_ing_puf proteins_yccr4
874	873	23	873_avr9_cf_cf9_fulvum
875	874	22	874_sink_depodded_depodding_senescence
876	875	22	875_coexistence_competition_competition colonization_predation
877	876	22	876_multifunctionality_forest multifunctionality_salmon_species richness
878	877	22	877_raman_lignin_confocal raman_lignin distribution
879	878	22	878_mannosidase_glcnac_acetyl beta_xg
880	879	22	879_msra2_btd_nmdef02_transgenic
881	880	22	880_oxysporum_oxysporum sp_vcg_vcgs
882	881	22	881_rgas_nbs_nbs lrr_lrr
883	882	22	882_ovp2_cdna_asp48_ovp1
884	883	22	883_tal_tale_tal effectors_tales
885	884	22	884_eu_efsa_categorisation_pest categorisation
886	885	22	885_infectious_rna transcripts_cmv_rna
887	886	22	886_se_selenium_hyperaccumulation_se uptake
888	887	22	887_colonization_cb r05_gfp_r05
889	888	22	888_15 nitrate_nitrate_14 nitrate_15
890	889	22	889_paenibacillus_genus paenibacillus_nov_sp nov
891	890	22	890_hnt_night_high night_night time
892	891	22	891_clock_circadian_elf3_circadian clock
893	892	22	892_bri1_tap46_bak1_bri1 301
894	893	22	893_health_health benefits_functional food_tpb
895	894	22	894_cdc42_elmo_gef_dock
896	895	22	895_al_al toxicity_aluminum_al tolerance
897	896	22	896_ft_florigen_flowering_sft
898	897	22	897_dgat1_pdat1_vlcfas_vlcfa
899	898	22	898_splice_splice site_intron_splicing
900	899	21	899_atg8_atg12_autophagy_autophagic
901	900	21	900_mirnas_mirna_micrornas_micrornas mirnas
902	901	21	901_uptake_net uptake_influx_clo
903	902	21	902_dicer_silencing_sirna_rna
904	903	21	903_lhcii_light harvesting_psi_harvesting
905	904	21	904_metabolomics_metabolites_oolong_pseudotargeted metabolomics
906	905	21	905_anoxia_wood frog_frogs_hif
907	906	21	906_fitness_mutations_pcl7_rna virus
908	907	21	907_adt_antisense_dapat_ldh1
909	908	21	908_environments_grain yield_hybrids_yield
910	909	21	909_glucopyranoside_hydrangenol glucoside_hydrangenol_thunberginols
911	910	21	910_histones_h2b_h2a_h4
912	911	21	911_murb_camr_fnr_aerr
913	912	21	912_autophagy_tp53inp2_mfn2_autophagy related
914	913	21	913_ppgpp_stringent response_rsh_stringent
915	914	21	914_remobilization_trees_bud burst_remobilized
916	915	21	915_asparagine_asn1_asparagine synthetase_asparagine metabolism
917	916	21	916_zfns_nucleases_finger nucleases_zfn
918	917	21	917_ecdysone_puff_puffs_salivary
919	918	21	918_folding_transition state_unfolding_refolding
920	919	21	919_npq_mn deficiency_mn_psii
921	920	21	920_oviposition preference_preference_oviposition_host
922	921	21	921_ssh_library_ssh cdna_subtractive
923	922	21	922_pairing_univalents_metaphase_meiotic
924	923	21	923_western flower_flower thrips_mortality_ph3
925	924	21	924_herbivore_herbivory_herbivores_overcompensation
926	925	21	925_cuticle_wax_cuticular_plant cuticle
927	926	21	926_co2_elevated co2_elevated_larvae
928	927	21	927_gaba_gaba content_aminobutyric acid_aminobutyric
929	928	21	928_hordein_lea_mrnas_hsps
930	929	21	929_rubisco_carboxylase oxygenase_bisphosphate_ribulose bisphosphate
931	930	21	930_intercropping_post grafting_grafting_photeinocarpum
932	931	21	931_cardenolides_cardenolide_na atpase_na
933	932	21	932_cellulase_reesei_clr_xyr1
934	933	21	933_hydroxylase_flavonoid_chalcone_anthocyanidin
935	934	20	934_farmers_folk_groundnut_respondents
936	935	20	935_rps2_lrr_leucine rich_hrt
937	936	20	936_c18_erucic_erucic acid_oleic
938	937	20	937_electrical_electrodes_biologically closed_circuits
939	938	20	938_waxy_wx_lia_waxy gene
940	939	20	939_wide association_gwas_mgwas_natural variation
941	940	20	940_na atpase_src_ouabain_atpase
942	941	20	941_tes_te_pirna_transposable
943	942	20	942_t3s_hrcu_secretion_hrpb2
944	943	20	943_feedstock_biofuel_bioenergy_gj
945	944	20	944_fructan_feh_sst_sucrose
946	945	20	945_3sh_sq_4msp_sq ooh
947	946	20	946_attenuata_sexta_manduca_facs
948	947	20	947_lichen_photobionts_photobiont_lichens
949	948	20	948_defence_ja_herbivore_herbivory
950	949	20	949_http_www_http www_jgi
951	950	20	950_movement_cell movement_to cell_cell to
952	951	20	951_orchid_protocorm formation_protocorms_protocorm
953	952	20	952_tylcv_tocv_tabaci_tomato
954	953	20	953_capsid_ccmv_icosahedral_capsids
955	954	20	954_mycorrhizal_pac_colonization_arbuscular
956	955	20	955_caryopsis_transfer cells_endosperm transfer_endosperm
957	956	20	956_te_polyketide_thioesterase_te domain
958	957	20	957_chaperone_chaperone activity_shsps_thermal aggregation
959	958	20	958_biotic ligand_blm_toxicity_ligand model
960	959	20	959_phenolic_cultivars_strawberry cultivars_brs xingu
961	960	20	960_silencing_rna silencing_mobile silencing_rna
962	961	20	961_uvr8_uv_cop1_rup2
963	962	20	962_ja ile_ile_ja_cyp94b3
964	963	20	963_na_salinity tolerance_salinity_na sequestration
965	964	20	964_anoxia_root tips_tips_hypoxic
966	965	20	965_mouse_jdd1_human_spryd4
967	966	20	966_er_protein bodies_endoplasmic_storage
968	967	20	967_ssp_pepo ssp_pepo_asiatica var
969	968	20	968_pcbs_oh_cb3_bde 47
970	969	20	969_pollinator_plant pollinator_pollinators_robbers
971	970	19	970_flowering_flowering time_vernalization_control flowering
972	971	19	971_caspases_vpe_caspase_pcd
973	972	19	972_phenotyping_phenomics_plant phenotyping_functional phenomics
974	973	19	973_allozyme_populations_genetic structure_allozyme loci
975	974	19	974_effectors_sojina_cassiicola_ff spp
976	975	19	975_toc1_aprr1_aprr1 toc1_prr5
977	976	19	976_full length_full_length cdna_libraries
978	977	19	977_balancing selection_balancing_mhc_polymorphism
979	978	19	978_lipid_lipid droplets_lds_droplets
980	979	19	979_basmati_bb_basmati rice_xa13
981	980	19	980_ccm_co2_ccms_concentrating
982	981	19	981_globulins_albumins_glutelin_digestogram
983	982	19	982_nodorum_tsn1_sntox3_sntox1
984	983	19	983_sex_scar_sex identification_hermaphrodite
985	984	19	984_disulfide_disulfide bonds_aralin_luks pv
986	985	19	985_gy_mev_aberrations_irradiation
987	986	19	986_frozen hydrated_hydrated_frozen_ray
988	987	19	987_chrysanthemi_pell_peli_erwinia chrysanthemi
989	988	19	988_phytochelatin_phytochelatins_metallothioneins_phytochelatin synthase
990	989	19	989_sorption_cutin_cuticular_cuticular fractions
991	990	19	990_bees_bee_foraging_bumble
992	991	19	991_uv_par_radiation_uv radiation
993	992	19	992_ja_ja ile_ile_jasmonate
994	993	19	993_telomeric_telomere_telomeric dna_telomere binding
995	994	19	994_dockerin_cohesin_cellulosome_cohesin dockerin
996	995	19	995_ospip2_ospip1_ospip2 ospip2_aquaporin
997	996	19	996_dormant_dormancy_after_dormant seeds
998	997	19	997_auxin_eer1_arf8_bdtar2l
999	998	19	998_grain filling_filling_spikelets_inferior
1000	999	19	999_aob_aoa_aoa aob_ammonia oxidizing
1001	1000	19	1000_genomics_functional genomics_rice functional_genomics research
1002	1001	19	1001_artemisinin_annua_malaria_artemisia annua
1003	1002	19	1002_antisense_nos_nopaline synthase_antisense rna
1004	1003	19	1003_ph1_pairing_rye_centromeres
1005	1004	19	1004_della_ga_gid1_della proteins
1006	1005	19	1005_avrbs3_bs3_avrxa7_upa
1007	1006	19	1006_3d_ray_mesophyll_void
1008	1007	19	1007_atnhx1_atnhx5_ssgdh_transgene pyramiding
1009	1008	19	1008_ugts_glycosyltransferases_agps_bahd
1010	1009	19	1009_cryopreservation_cryotherapy_pathogen free_shoot tips
1011	1010	19	1010_rna ligase_cyclic phosphate_ligase_phosphodiester
1012	1011	19	1011_senescence_leaf senescence_remobilization_protease
1013	1012	19	1012_mea_maternal_endosperm_fis
1014	1013	19	1013_pest_papaipema_fusca_eimeria
1015	1014	19	1014_defh9_iaam_defh9 iaam_psend1
1016	1015	19	1015_streptomycin_streptomycin resistant_valine_resistant
1017	1016	19	1016_sos2_sos3_sos1_cbl2
1018	1017	18	1017_extraction_radish anthocyanins_extraction time_pomace
1019	1018	18	1018_biofortification_iron zinc_micronutrient_biofortified
1020	1019	18	1019_anabaena_bisphosphate carboxylase_ribulose bisphosphate_subunit
1021	1020	18	1020_phytoplankton_rbcl_sundarbans_chromophytic
1022	1021	18	1021_inositol_phosphatidylinositol_scyllo_phosphatidylinositol bisphosphate
1023	1022	18	1022_achene_wangii_picris asplenoides_asplenoides
1024	1023	18	1023_hnm1_repair_hn2_polb
1025	1024	18	1024_βcc_drought_drought priming_irrigated
1026	1025	18	1025_light intensity_natural light_ch indicum_total natural
1027	1026	18	1026_duplication_million years_genome duplication_duplicate
1028	1027	18	1027_replication_dna replication_ori_chloroplast dna
1029	1028	18	1028_angiosperms_floral organ_petal identity_floral
1030	1029	18	1029_copy number_transgene copy_copy_transgene
1031	1030	18	1030_cretaceous_eocene_fossil_fossils
1032	1031	18	1031_litter_microbial_decomposition_soc
1033	1032	18	1032_calcium_calcium granules_precipitates_calcium precipitates
1034	1033	18	1033_genetic assimilation_robustness_genetic constraint_supergenes
1035	1034	18	1034_gh20_giganteum_oomycetes_oomycete
1036	1035	18	1035_cms_mitochondrial genome_mitochondrial_mtdna
1037	1036	18	1036_petrol_petrol dichloromethane_dichloromethane ethyl_dichloromethane
1038	1037	18	1037_mn_s2_ray absorption_mn mn
1039	1038	18	1038_sp nov_nov_type strain_asaia
1040	1039	18	1039_aflatoxin_aflatoxin contamination_contamination_fumonisin
1041	1040	18	1040_mads box_mads_angiosperms_duplication
1042	1041	18	1041_senescence_ageing_dynamic mosaic_modular
1043	1042	18	1042_azole_cyp51_mgcyp51_dmi
1044	1043	18	1043_cell fate_socket_fate_ttg
1045	1044	18	1044_isoprene_isoprene emission_emission_emission rate
1046	1045	18	1045_microalgae_algae_recycling industry_automotive
1047	1046	18	1046_qtl_functional mapping_mapping_quantitative trait
1048	1047	18	1047_glucan_hvcslf6_cslf_glucan content
1049	1048	18	1048_tag_oil_fatty_fatty acid
1050	1049	18	1049_lipoate_lipoylation_lipoic acid_lipoic
1051	1050	18	1050_olive_germplasm_olive germplasm_biocultural
1052	1051	18	1051_importin_nls_rice importin_nuclear import
1053	1052	18	1052_psii_psbr_psi_psbn
1054	1053	18	1053_ntsr_herbicide_metabolic resistance_syzigachne
1055	1054	18	1054_scam4_atpase_scam_rvcab
1056	1055	18	1055_dormancy_after_after ripening_dormant
1057	1056	18	1056_incl_gen nov_gen_nov
1058	1057	18	1057_lignin_lignin biosynthesis_sugarcane_cell wall
1059	1058	17	1058_africanum_7el_6rafr_rust
1060	1059	17	1059_frost_phenological_spring frost_dates
1061	1060	17	1060_snrna_u6_snrnas_u4
1062	1061	17	1061_olive oil_pennyroyal_oils_esterified steryl
1063	1062	17	1062_oslh_fzp_ddf1_d₂
1064	1063	17	1063_lkr_sdh_lkr sdh_sdh gene
1065	1064	17	1064_homeopathic_potencies_30x_homeopathic potencies
1066	1065	17	1065_endonuclease_ap_ap endonuclease_repair
1067	1066	17	1066_leccino_fastidiosa_cellina di_di nardò
1068	1067	17	1067_ricin_toxin_rta_saporin
1069	1068	17	1068_accumulated temperature_sowing_temperature_air temperature
1070	1069	17	1069_selectable_selectable marker_transformation_ptxd
1071	1070	17	1070_pkss_polyketide synthases_type iii_polyketide
1072	1071	17	1071_mikc_mads_mads box_mikc type
1073	1072	17	1072_photoinhibition_psii_zeaxanthin_photosystem ii
1074	1073	17	1073_squalene_gbans_gbf3h_pnmvk1
1075	1074	17	1074_h22_mice_bearing mice_tumor
1076	1075	17	1075_cyclotide_cyclization_cyclotides_aeps
1077	1076	17	1076_degrading_qnc_quinclorac_biodegradation
1078	1077	17	1077_infestation_aphid_irga 423_infested
1079	1078	17	1078_lectin_lectins_galnac_gal
1080	1079	17	1079_nod_nod factor_mefuc_532c
1081	1080	17	1080_gli_gliadin_alleles_european spelt
1082	1081	17	1081_chromosome_arm_barley chromosome_map
1083	1082	17	1082_hmw_gluten_glutenin_hmw gs
1084	1083	17	1083_zeatin_cytokinins_riboside_zeatin riboside
1085	1084	17	1084_male_male sterility_sterility_male sterile
1086	1085	17	1085_white chrysanthemum_hippophaë_chrysanthemum flowers_actaea
1087	1086	17	1086_resveratrol_octadecanoid_divinyl_jasmonic acid
1088	1087	17	1087_gtp_gtp binding_small gtp_brac1
1089	1088	17	1088_phom_purf_phom gene_plasmid
1090	1089	17	1089_nbs_rgas_lrr_nbs lrr
1091	1090	17	1090_cms_male sterility_sterility_cytoplasmic male
1092	1091	17	1091_pepc_class pepc_p107_cos
1093	1092	17	1092_golgi_hsp93_gnti_tmd
1094	1093	17	1093_dna binding_domain_binding_paired domain
1095	1094	17	1094_vanillin_baliensis_lp28_xanthan
1096	1095	17	1095_ao_ascorbate_glutathione_aa
1097	1096	17	1096_galanthamine_cbes_metabolites_moringa
1098	1097	17	1097_genotypic adaptation_gy gpc_gpc_traits
1099	1098	17	1098_deployment_durability_epidemiological_deployment strategies
1100	1099	17	1099_riboswitches_riboswitch_tpp_tpp riboswitches
1101	1100	17	1100_artemisinin_artemisinin biosynthesis_annua_artemisia annua
1102	1101	17	1101_micromoles_micromoles mol_norland_photoperiod
1103	1102	17	1102_14 co2_malate aspartate_14 co_14
1104	1103	17	1103_glucosinolates_glucosinolate_glucobrassicin_sprouts
1105	1104	17	1104_oxalate oxidase_calluses_salicylic_oxalate
1106	1105	17	1105_legumin_vicilin_storage globulins_legumins
1107	1106	17	1106_mdh_cdsp32_ferredoxin_prqr
1108	1107	17	1107_nsc_allocation_nonstructural_labelling
1109	1108	17	1108_photobioreactors_microalgae_photobioreactor_algae
1110	1109	17	1109_e2f_dp_e2f1_e2f e2f
1111	1110	17	1110_ache_sodium channel_spinosad_pyrethroid
1112	1111	17	1111_neoformans_gattii_var gattii_neoformans var
1113	1112	17	1112_oil_camelina_castor_caruncle
1114	1113	17	1113_oxylipins_oxygenases_2og oxygenases_2ogxs
1115	1114	17	1114_discrimination 13c_root excision_elevated co2_terminal drought
1116	1115	17	1115_mediator_mediator complex_mediator subunits_plant mediator
1117	1116	17	1116_movement_cell movement_to cell_cell to
1118	1117	17	1117_hy5_bbx21_bbx28_pif4
1119	1118	17	1118_stomatal_guard_stomatal opening_opening
1120	1119	17	1119_hgt_gene transfer_horizontal gene_horizontal
1121	1120	17	1120_ripening_slexp1_softening_fruit
1122	1121	17	1121_meiosis_dcm1_brp4_snail1
1123	1122	17	1122_odo1_scent_fvbp_eobi
1124	1123	17	1123_thioredoxin_cysteines_nadp_disulfide
1125	1124	17	1124_crop wild_wild hybrids_wild hybrid_hybrids
1126	1125	17	1125_alni_uniformis_populations_australia
1127	1126	17	1126_roft_gs6_grain size_domestication
1128	1127	16	1127_gordonia_cis isoprene_3m4np_gordonia sp
1129	1128	16	1128_single cell_scrna seq_scrna_cell transcriptomics
1130	1129	16	1129_sdw3_rice chromosome_synteny_chromosome
1131	1130	16	1130_hydrotropism_gravitropism_root hydrotropism_tropic
1132	1131	16	1131_whitefly_whiteflies_tabaci_tylcv
1133	1132	16	1132_sphingolipids_sphingolipid_plant sphingolipids_sphingolipids plant
1134	1133	16	1133_nano anatase_anatase_nano_tio2
1135	1134	16	1134_fluorescence_f522_chlorophyll fluorescence_f451
1136	1135	16	1135_nr_nitrate_nitrate reductase_nia
1137	1136	16	1136_oryzae_rice oryzae_blast_rice blast
1138	1137	16	1137_phytochrome_oat phytochrome_oat_garry
1139	1138	16	1138_pdc_flbr_barley act_csfls
1140	1139	16	1139_plc_pld_pa_phospholipase
1141	1140	16	1140_submergence_petiole elongation_petiole_palustris
1142	1141	16	1141_resistance genes_leucine rich_gene evolution_plant disease
1143	1142	16	1142_mefenoxam_μg ml_isolates_capsici
1144	1143	16	1143_autotetraploid rice_autotetraploid_tetraploid rice_meiosis related
1145	1144	16	1144_sperm cells_sperm_egg cells_tubes
1146	1145	16	1145_act2_act7_pollen tube_tube
1147	1146	16	1146_nodule_nodules_fixation_nitrogen fixation
1148	1147	16	1147_hydrogenase_hydrogen_hydrogen production_electrons
1149	1148	16	1148_setaria_breeding_viridis_millets
1150	1149	16	1149_grandis_sinensis_grandis leaves_grandis roots
1151	1150	16	1150_flux_labeling_fluxes_13
1152	1151	16	1151_elovl5_δ6_fads2_fish oil
1153	1152	16	1152_glyphosate_ampa_gr_non gr
1154	1153	16	1153_pyrrolizidine_pyrrolizidine alkaloids_alkaloids_retronecine
1155	1154	16	1154_ca2_osmca1_vvk5_flg
1156	1155	16	1155_clp_clpp_clpc_clpr
1157	1156	16	1156_mobile_mobile mrnas_rnas_move
1158	1157	16	1157_sorting_golgi_vacuolar sorting_vacuolar
1159	1158	16	1158_pik_pi5_pi2_pi9
1160	1159	16	1159_ld_linkage disequilibrium_disequilibrium_heterotic
1161	1160	16	1160_dilution curve_nni_nc_critical nitrogen
1162	1161	16	1161_microbial_community_bulk soil_rhizosphere
1163	1162	16	1162_cnvs_cnv_pavs_gene cnvs
1164	1163	16	1163_chl_spectra_nm_chlorophyll
1165	1164	16	1164_infecting populations_a1 d1_macularis_fr1
1166	1165	16	1165_zeaxanthin_npq_xanthophyll_violaxanthin
1167	1166	16	1166_horse bean_pigs_digestibility_bean protein
1168	1167	16	1167_sporulation_xmsm_nitrogen sources_kanamycin production
1169	1168	16	1168_rye_kamoji_7ai_stripe rust
1170	1169	16	1169_asparagine_amide_amide group_glutamine
1171	1170	16	1170_drying_blanching_hot air_dried
1172	1171	16	1171_submergence_complete submergence_fr13a_de submergence
1173	1172	16	1172_mc_mc lr_lr_microcystin
1174	1173	16	1173_pchlide_leaf primordia_prolamellar bodies_prolamellar
1175	1174	16	1174_stocks_cwd_land cover_litterfall
1176	1175	16	1175_allelopathic_allelopathic rice_barnyardgrass_allelopathy
1177	1176	16	1176_klebsormidium_hormidiella_zygnema_desiccation
1178	1177	16	1177_linked peptides_cross linked_cross_cross links
1179	1178	16	1178_nitric oxide_nitric_nitrite_oxide
1180	1179	16	1179_pore_soil structure_subsoil_lnapl
1181	1180	16	1180_offspring_parryae_parental environments_fitness
1182	1181	16	1181_hydroxyurea_metaphase_chromosomes_flow cytometric
1183	1182	16	1182_sunscreen_tbfes_intestinal_mgc80
1184	1183	16	1183_glycan_glycans_glycosylation_glycan processing
1185	1184	16	1184_elevated_elevated co2_co2_elevated co
1186	1185	16	1185_pollination_pollinator_pollinators_pollination niches
1187	1186	16	1186_badh2_cmor_fragrant_fragrant landraces
1188	1187	15	1187_micropropagation_propagation_vitro propagation_propagation rose
1189	1188	15	1188_vector_silencing_gene silencing_vigs
1190	1189	15	1189_aucsia_pils_tzf_rr tzf
1191	1190	15	1190_regeneration_regenerative_plant regeneration_organ regeneration
1192	1191	15	1191_russian wheat_wheat aphid_russian_biotype
1193	1192	15	1192_petm_climate_c4_arctic canada
1194	1193	15	1193_cuticles_cuticular membranes_cuticular_permeability
1195	1194	15	1194_nitrosylation_protein nitrosylation_persulfidation_nitrosylation plants
1196	1195	15	1195_mirna_mirna biogenesis_biogenesis_mir172a
1197	1196	15	1196_pest_pest management_pests_management
1198	1197	15	1197_bzr1_bin2_bri1_br
1199	1198	15	1198_grana_chlorophyll protein_stroma_chlorophyll
1200	1199	15	1199_metolachlor_runoff_atrazine metolachlor_atrazine
1201	1200	15	1200_tor_target rapamycin_rapamycin_kin10
1202	1201	15	1201_pmm_p5cs_aur1_taoat
1203	1202	15	1202_snat_asmt_melatonin_acetylserotonin
1204	1203	15	1203_sweet box_isaacii_pachysandra sweet_boxwood
1205	1204	15	1204_herbivory_pollinators_herbivores_pollinator
1206	1205	15	1205_affymetrix_sage_arrays_genechip
1207	1206	15	1206_nm_anth_absorption_reflectance
1208	1207	15	1207_metabolic_metabolites_diversity sesame_metabolomics
1209	1208	15	1208_bottlebrush_bottlebrush polymers_ring opening_polymerization
1210	1209	15	1209_fox_fl cdnas_hunting system_hunting
1211	1210	15	1210_pirna_pirnas_piwi_tes
1212	1211	15	1211_oryzae_oryzae pv_pv oryzae_pv
1213	1212	15	1212_cuticle_cuticles_wax_leaf cuticles
1214	1213	15	1213_microarrays_transcriptomics_microarray_genomics
1215	1214	15	1214_associations_gwas_wing length_snps
1216	1215	15	1215_nac016_leaf senescence_senescence_osnap
1217	1216	15	1216_protease_substrate_proteases_virus protease
1218	1217	15	1217_margarita_ectomycorrhizal_symbiosis_gigasporarum
1219	1218	15	1218_kxy_wdc_csp 310_imbalanced wdc
1220	1219	15	1219_protoplast_protoplasts_protoplast isolation_transfection
1221	1220	15	1220_laforin_annexins_adam_domain architectures
1222	1221	15	1221_composts_peat_compost_composting
1223	1222	15	1222_proanthocyanidins_anthocyanins_anthocyanin_solanaceous vegetables
1224	1223	15	1223_heat shock_shock_nsb_heat
1225	1224	15	1224_cutin_cuticle_wax_wax2
1226	1225	15	1225_trichoderma_trichoderma spp_trichoderma genes_pathogens
1227	1226	15	1226_se_hyperaccumulators_bisulcatus_astragalus
1228	1227	15	1227_gtr2_gtr1 gtr2_gtr1_sweet2
1229	1228	15	1228_watermelons_sweet melons_melons_dessert watermelons
1230	1229	15	1229_superoxide generation_fmlp_induced superoxide_stimulus induced
1231	1230	15	1230_mg kg_kg_microg_μg
1232	1231	15	1231_cyclic beta_beta glucan_glucan_chva
1233	1232	15	1232_della_dellas_ga_gid1
1234	1233	15	1233_14_lpi_source leaf_sink leaves
1235	1234	15	1234_cyanogenic_emissions_isoprene_cyanogenesis
1236	1235	15	1235_zmes22_c3h14_zmarf2_ptrarf2
1237	1236	15	1236_mouse metallothionein_osmapk4 gene_metallothionein_osmapk4
1238	1237	15	1237_mathematical_models_expression rate_mathematical modeling
1239	1238	15	1238_carotovora_rsmb_carotovora subsp_subsp carotovora
1240	1239	15	1239_lp_hydraulic conductivity_root lp_hydraulic
1241	1240	15	1240_tmx13_pgpb_alfredii_sasr13
1242	1241	15	1241_photoperiodic_flowering_photoperiod_ft
1243	1242	15	1242_gst_gsts_zmgst_zm gst
1244	1243	15	1243_methylation_dna methylation_ros1_mem1
1245	1244	15	1244_pen2_oryzae arabidopsis_oryzae_pen3
1246	1245	15	1245_ts247_ts_ts21 66_ts21
1247	1246	15	1246_ribofuranosylpurine_butenylamino_delta isopentenyl_methyl butenylamino
1248	1247	15	1247_ethanolamine_phosphoethanolamine_phosphatidylcholine_choline
1249	1248	15	1248_xylanase_thermostable_mn147_maximum xylanase
1250	1249	15	1249_diversification_diversification rates_speciation_clades
1251	1250	15	1250_lignin_dilute acid_cellulose_pretreatment
1252	1251	15	1251_sucrose_sucrose phosphate_sps activity_phosphate synthase
1253	1252	14	1252_phr1_spx1_starvation_pi
1254	1253	14	1253_vectors_vector_pvx_based vectors
1255	1254	14	1254_vp_variation potential_vp induced_heating
1256	1255	14	1255_pepck_gluconeogenesis_malate_flesh
1257	1256	14	1256_endoreplication_polyploidy_polyploid cells_polyploidization
1258	1257	14	1257_osein2_mhz3_abi5_neip2
1259	1258	14	1258_accessions_black gram_asia_azuki bean
1260	1259	14	1259_berry_berries_xylem_phloem
1261	1260	14	1260_bt_bt rice_cry1ac_borer
1262	1261	14	1261_inositol_insps_pp insps_inositol pyrophosphates
1263	1262	14	1262_beta glucanase_glucanase_lipase_chitinase beta
1264	1263	14	1263_canopy_canopy photosynthesis_nph_carbon gain
1265	1264	14	1264_translation_cap independent_cap_independent translation
1266	1265	14	1265_lighting_inter lighting_led inter_red blue
1267	1266	14	1266_vipp1_thylakoid_plsp1_thylakoids
1268	1267	14	1267_chitin synthase_chitin_cj 01_methyl pisiferic
1269	1268	14	1268_wnt_wnt genes_wnt gene_vectensis
1270	1269	14	1269_co_microliters per_microliters_per liter
1271	1270	14	1270_carboxylase_pep carboxylase_rubpcase_phosphoenolpyruvate
1272	1271	14	1271_threonine_phenylalanine_tyrosine_hydroxy cytidine
1273	1272	14	1272_ests_mapped_homoeologous group_rice chromosome
1274	1273	14	1273_transgene_integration_truncation_telomere
1275	1274	14	1274_proteomics_plant proteomics_classical proteomics_proteome
1276	1275	14	1275_zxvp1_zxnhx zxvp1_zxnhx_tanhx3
1277	1276	14	1276_denitrification_nitrification_nosz_nirk
1278	1277	14	1277_mlva_mbsp_ribotype_xaj
1279	1278	14	1278_auxin_auxin flux_pattern formation_leaf venation
1280	1279	14	1279_asiaticum_graminearum_niv_fusarium
1281	1280	14	1280_amp1_sag29_cadin1_ga20ox3
1282	1281	14	1281_fiber_fibers_cotton fiber_cotton
1283	1282	14	1282_endophytes_endophytic_fungal endophytes_endophytic fungi
1284	1283	14	1283_dogwood fly_pomonella_flowering dogwood_host
1285	1284	14	1284_red blue_suv_npk_times recommended
1286	1285	14	1285_trafficking_pin2_auxin_pin
1287	1286	14	1286_naringenin_naringin_glucuronides_norathyriol
1288	1287	14	1287_polysaccharides_agps_hydroxyproline_uronic
1289	1288	14	1288_synechocystis_6803_nbla_pcc
1290	1289	14	1289_tryptophan_iaa_indole_free iaa
1291	1290	14	1290_triticina_ssr genotypes_isolates_virulence
1292	1291	14	1291_primordium_primordiums_rna concentration_rooting
1293	1292	14	1292_sublethal_imidacloprid_thiamethoxam_sublethal effects
1294	1293	14	1293_asa_asc_galactose pathway_galactose
1295	1294	14	1294_est_ssr markers_ssr_est ssr
1296	1295	14	1295_cerevisiae_cerevisiae strains_winery_fermentations
1297	1296	14	1296_mat_mata_mat alpha_mating
1298	1297	14	1297_etz_tn10_tn5_mglb550
1299	1298	14	1298_networks_pollination networks_plant pollinator_pollinator
1300	1299	14	1299_patens_physcomitrella_physcomitrella patens_moss
1301	1300	14	1300_sap flow_sap_stem sap_time lag
1302	1301	14	1301_dcpp_enantioselective_im_chiral
1303	1302	14	1302_hsa_t010_stress stimulus_paa
1304	1303	14	1303_introgression_gene flow_host races_interspecific gene
1305	1304	14	1304_refilling_water refilling_embolized_embolism
1306	1305	14	1305_xap_dspa_xopr_wtse
1307	1306	14	1306_h2s_hemolymph_h2s tolerance_emersion
1308	1307	14	1307_na_potassium_channels transporters_transport plants
1309	1308	14	1308_proteinase_kda proteinase_polyprotein_tev
1310	1309	14	1309_china_coi_rpw_populations
1311	1310	14	1310_mosseae_mycorrhizal_ejp73_arbuscular mycorrhizal
1312	1311	14	1311_embolism_vessel_vessels_pit
1313	1312	14	1312_qsox_ntpases_nacht ntpases_nacht
1314	1313	14	1313_flc_vernalization_vin3_repression
1315	1314	14	1314_speciation_crops forest_pathogens_agro ecosystems
1316	1315	14	1315_microsatellites_microsatellite_att_ssrs
1317	1316	14	1316_hsl_homoserine lactone_homoserine_lactone
1318	1317	14	1317_domestication_plant domestication_domesticated_flavonoid pigmentation
1319	1318	14	1318_momilactone_plumaeforme_momilactone may_momilactone rice
1320	1319	14	1319_apa_poly sites_poly_polyadenylation
1321	1320	14	1320_pressure_turgor_turgor pressure_chlorenchyma
1322	1321	14	1321_stomatal closure_induced stomatal_closure_stomatal
1323	1322	14	1322_rubella_domestication_capsella_capsella rubella
1324	1323	14	1323_genetic map_map_high density_density genetic
1325	1324	14	1324_methylation_methylation sensitive_msap_methylation patterns
1326	1325	14	1325_p450_cpr2_cyp71b7_p450 reductase
1327	1326	14	1326_inheritance_generative_generative cells_plastid inheritance
1328	1327	14	1327_rufipogon_meridionalis_pita_japonica
1329	1328	14	1328_diversification_niche_hotspots_hotspot
1330	1329	14	1329_no3_no2_no3 uptake_no3 no2
1331	1330	14	1330_ctv_cassava_cmd_cross protection
1332	1331	14	1331_ecosystem_enso_co2 fluxes_ecosystem co2
1333	1332	14	1332_cbpldδ_acchi_bungeana_vaerd15
1334	1333	14	1333_gaba_white clover_melatonin_clover
1335	1334	14	1334_f3_pigmentation_morning_dfr
1336	1335	13	1335_scion_rootstock_graft_rootstocks
1337	1336	13	1336_insertion_ngs_flanking_sequencing
1338	1337	13	1337_sequencing_genomes_technologies_genome sequencing
1339	1338	13	1338_cluster root_spruce_dauciform_cluster roots
1340	1339	13	1339_stenophyllum_populations_reliquum_gene flow
1341	1340	13	1340_hvhak2_hvhak1_pphak1_hkt1
1342	1341	13	1341_nepenthes_carnivorous_pitcher_fluid
1343	1342	13	1342_g2_checkpoint_mitosis_allium cepa
1344	1343	13	1343_hsl_ahls_homoserine_homoserine lactone
1345	1344	13	1344_festucae_epichloë_epichloë festucae_endophyte
1346	1345	13	1345_melatonin_oasnat_m2h_snat
1347	1346	13	1346_like substances_gibberellin like_substances_pinus silvestris
1348	1347	13	1347_6k1_p30_movement protein_movement
1349	1348	13	1348_raman_imaging_raman imaging_srs
1350	1349	13	1349_tfs_tf_transcription factors_stress tolerance
1351	1350	13	1350_phosphat_phosphorylation sites_phosphorylation_phosphorylation site
1352	1351	13	1351_reproductive shoots_non reproductive_complete darkness_winter leaves
1353	1352	13	1352_mlo_powdery_mildew_powdery mildew
1354	1353	13	1353_pban_selker_psi a2_eta region
1355	1354	13	1354_aa3_cytochrome_cytochrome aa3_japonicum
1356	1355	13	1355_xylanases_lpmos_glucoamylases_faes
1357	1356	13	1356_aflatoxin_flavus_aspergillus flavus_agm182
1358	1357	13	1357_appalachiana_species delimitation_ambrosia_vulpicida
1359	1358	13	1358_phylloclimate_yield potential_sugar beet_beet
1360	1359	13	1359_chloroplast development_leaf stage_tcd5_asl3
1361	1360	13	1360_quercetin_collinum_glucosidase_alr2
1362	1361	13	1361_cyp450_p450s_p450_cyp450 genes
1363	1362	13	1362_lea_lea proteins_lea protein_desiccation
1364	1363	13	1363_gbs_snp_genotyping_rapture
1365	1364	13	1364_toge_dcoit_rdx_nicosulfuron
1366	1365	13	1365_inducible degron_degron_auxin inducible_aid system
1367	1366	13	1366_tcast_satellite_satdna_satellite dna
1368	1367	13	1367_ala_ser_gly_leu
1369	1368	13	1368_mapk_simk_simkk_kinase
1370	1369	13	1369_respiratory chain_flavoprotein_half time_cytochromes
1371	1370	13	1370_ipt_alsap_rab16a_ipt transgenic
1372	1371	13	1371_abz_cyp707a_e2b_aba hydroxylase
1373	1372	13	1372_variance_seed mass_asymmetry_maternal
1374	1373	13	1373_nitrate_nodules_nitrogenase_nodule
1375	1374	13	1374_root hydraulic_non am_aquaporins_symbiosis
1376	1375	13	1375_corinthian_strawberry purees_juices_purees
1377	1376	13	1376_pvy_ntn_pvy ntn_pvy pvy
1378	1377	13	1377_cdx2_nanog_trophoblast_te
1379	1378	13	1378_lemna_ospw_gibba_magna
1380	1379	13	1379_pinb_pina_puroindoline_hardness
1381	1380	13	1380_corn_corn borer_rootworm_corn earworm
1382	1381	13	1381_tzsv_phylogroup_ccsv_major phylogroup
1383	1382	13	1382_mirnas_micrornas_mirna_micrornas mirnas
1384	1383	13	1383_hsafp1_rsafp2_plant defensin_albicans
1385	1384	13	1384_cd_new oat_frutescens_soil saver
1386	1385	13	1385_gte4_cell cycle_ebp1_obp4
1387	1386	13	1386_draft genome_genome sequence_draft_hn6
1388	1387	13	1387_00_pumila_shade_mixed forests
1389	1388	13	1388_hypovirulence_hypovirus_p29_ep713
1390	1389	13	1389_cultivar identification_identification diagram_cid_diagram
1391	1390	13	1390_domestication_selection domestication_artificial selection_selection
1392	1391	13	1391_flammability_trait_les_trait relationships
1393	1392	13	1392_tumefaciens_agrobacterium_kat23_agrobacterium tumefaciens
1394	1393	13	1393_lpor_protochlorophyllide_dpor_chll
1395	1394	13	1394_aperture_aperture pattern_microsporogenesis_spur
1396	1395	13	1395_hairy_hairy root_hr cultures_hr culture
1397	1396	13	1396_conservation_botanic gardens_botanic_ex situ
1398	1397	13	1397_dwarf mistletoe_mistletoe_dwarf_wiens
1399	1398	13	1398_magnetic field_magnetic_germination_priming
1400	1399	13	1399_vha_tt13_ilk1_a2 vha
1401	1400	13	1400_disease_cygni_collo cygni_collo
1402	1401	13	1401_curvularia_spore germination_curvularia maculans_germination fungi
1403	1402	13	1402_phosphatases_ppp_protein phosphatases_serine threonine
1404	1403	13	1403_lipid_deprivation_high lipid_tab2
1405	1404	13	1404_thylakoid extracts_aloe vera_vera_plant polyphenols
1406	1405	13	1405_tolc_maca_pspa_macb
1407	1406	13	1406_spacing_row spacing_seed yield_yield components
1408	1407	13	1407_cas_crispr_crispr cas_csm6
1409	1408	13	1408_aphids_seasonal timer_timer_aphid
1410	1409	13	1409_starch_starch digestibility_flour_noodles
1411	1410	12	1410_alcohols_nitro alcohols_nitro_ketones
1412	1411	12	1411_diferulates_borer_corn borer_nonagrioides
1413	1412	12	1412_nodulation_nodules_initially susceptible_time inoculation
1414	1413	12	1413_auxin_pin1_patterning_auxin transport
1415	1414	12	1414_foc_leaf temperature_fa_chicon
1416	1415	12	1415_flavanols_nuclei_flavanol_nuclear flavanols
1417	1416	12	1416_gm plants_drought resistance_gm_crop
1418	1417	12	1417_phloem_macromolecules_sieve_sieve element
1419	1418	12	1418_laea_clybl_lipa_allantoate
1420	1419	12	1419_systemin_prosystemin_gmmmp2_defensive genes
1421	1420	12	1420_psii_acclimation_cold acclimation_acclimated
1422	1421	12	1421_rnas_di rnas_di_progeny rna
1423	1422	12	1422_breviscapa_actinomycetes_pgp traits_pgp
1424	1423	12	1423_growth seedling_notoginseng_seedling roots_soy glycine
1425	1424	12	1424_pemv_seed transmission_transmission_sbdv
1426	1425	12	1425_elevated_elevated co2_tylcv infection_tylcv
1427	1426	12	1426_intertidal plants_subtidal_subtidal plants_intertidal
1428	1427	12	1427_fny_cmv_fny cmvdelta2b_cmvdelta2b
1429	1428	12	1428_adaptability_adaptability stability_eberhart_stability
1430	1429	12	1429_rnas_strand accumulation_minus strand_bmv
1431	1430	12	1430_appositions_papillae_wall appositions_smut fungi
1432	1431	12	1431_azospirillum_16s_ardra_16s rdna
1433	1432	12	1432_race_var nicotianae_nicotianae_parasitica var
1434	1433	12	1433_terpene_chemotypes_ontogenetic trajectories_monoterpenes
1435	1434	12	1434_tto1_fot1_tnt1_retrotransposon
1436	1435	12	1435_wines_flavor_basal defoliation_volatile
1437	1436	12	1436_appressorium_magnaporthe_oryzae_magnaporthe oryzae
1438	1437	12	1437_softening_scifresh_cell wall_peeling genotype
1439	1438	12	1438_ide_protochlorophyll_protochlorophyllide_protochlorophyll ide
1440	1439	12	1439_rhythm_daigremontiana_reserve materials_co2
1441	1440	12	1440_weed_weed species_weed community_weeds
1442	1441	12	1441_proline_proline metabolism_role proline_cold priming
1443	1442	12	1442_chlamydomonas_reinhardtii_transgene expression_chlamydomonas reinhardtii
1444	1443	12	1443_genome sequence_jp2 270_jp2_complete genome
1445	1444	12	1444_ozone_bel_bel w3_biomonitoring
1446	1445	12	1445_esa 123_smv 29_esa_29 21
1447	1446	12	1446_shsps_cp shsps_tlps_cdf
1448	1447	12	1447_dna transfer_ti_plasmid_vir
1449	1448	12	1448_notch3_enc_spg_disp1
1450	1449	12	1449_gus_promoter_gus activity_tsb1
1451	1450	12	1450_crosslinking_5s_5s rna_mrna
1452	1451	12	1451_glucosamine_14c_ndma_mi
1453	1452	12	1452_goslings_body condition_green wave_geese
1454	1453	12	1453_cross linked_linked lattices_lattices_lectin
1455	1454	12	1454_ros_antioxidants_radicals_oxygen
1456	1455	12	1455_basl_mapk_mpk3_stomatal development
1457	1456	12	1456_trait coordination_rescaling_grazing_trait
1458	1457	12	1457_rickettsia_ixodes_lagenidium_ticks
1459	1458	12	1458_cell cycle_cdk_cyclin_cycle
1460	1459	12	1459_pap_antiviral protein_antiviral_pokeweed
1461	1460	12	1460_cpnifs_fe cluster_fe_sufb
1462	1461	12	1461_trichothecene_trichothecene biosynthesis_trichothecenes_tri5
1463	1462	12	1462_ptsvp_lcrlfy_omads1_csgaip
1464	1463	12	1463_arpf2_urb2_smu2_saur62
1465	1464	12	1464_thiobutacin_antifungal_cdw7_polylysine
1466	1465	12	1465_sterol_sterols_campesterol_stigmasterol
1467	1466	12	1466_twigs_pyriputrescens_moniliforme proliferatum_moniliforme
1468	1467	12	1467_bax_attspo_atscp2_atbi
1469	1468	12	1468_nicotine_hydroxynicotine_thiobencarb_hyp
1470	1469	12	1469_nrt1_nrt2_hats_atnrt2
1471	1470	12	1470_tfs_planttfdb_tf_legumetfdb
1472	1471	12	1471_aerenchyma_aerenchyma formation_oxygen deficient_lysigenous aerenchyma
1473	1472	12	1472_feruloyl_cross linking_14c_xyloglucan
1474	1473	12	1473_glandular_glandular trichomes_trichomes_specialized metabolites
1475	1474	12	1474_epc1_lrx1_irx3_secondary cell
1476	1475	12	1475_jade_foxo4_cpl4_hbo1
1477	1476	12	1476_5s_5s rna_ribosomes_pollen plantlets
1478	1477	12	1477_grapes_aroma_muscat hamburg_hamburg
1479	1478	12	1478_nematodes_plant parasitic_venom_xylophilus
1480	1479	12	1479_osrpa32_ospcna_psabi3_osexo1
1481	1480	12	1480_psi_m2g_anticodon_trna
1482	1481	12	1481_stem cell_shr_short root_divisions
1483	1482	12	1482_invertase_sucrose_ivr2_sucrose synthase
1484	1483	12	1483_cyclo_cyclo pro_leu_pro
1485	1484	12	1484_sq_dhps_sulfoquinovose_sulfo
1486	1485	12	1485_photosynthesis_flaveria_bundle sheath_molluginaceae
1487	1486	12	1486_gliadin_gliadin genes_gliadin gene_gliadins
1488	1487	12	1487_grade_grading_seedling grade_relationship seedling
1489	1488	12	1488_histone_h2a_h3_h2b
1490	1489	12	1489_crossbills_crossbill_squirrels_tamiasciurus
1491	1490	12	1490_labeling_pmds_mtraq_isotope
1492	1491	12	1491_mtases_demethylase_dna demethylase_mtase
1493	1492	12	1492_pmsts_dxrs_rvdxr_aodxr
1494	1493	12	1493_paclitaxel_elisa_mu cat_antibodies
1495	1494	12	1494_protochlorophyllide_divinyl_monovinyl_divinyl protochlorophyllide
1496	1495	12	1495_atmrb1_atcesa6_htd12_sle1
1497	1496	12	1496_beg1_beg1 mrna_b11e_mfs18
1498	1497	12	1497_photo cidnp_cidnp_dfhbdi_mas nmr
1499	1498	12	1498_stbel5_bel1_bel1 like_poth1
1500	1499	12	1499_large subunits_subunits_rubisco_subunits rubisco
1501	1500	12	1500_hss_pyrrolizidine_homospermidine synthase_homospermidine
1502	1501	12	1501_c4_ca3_c3_flaveria
1503	1502	12	1502_cfi_laser_instrument_chlorophyll fluorescence
1504	1503	12	1503_photosynthate translocation_99m_11c_petis
1505	1504	12	1504_chromatin_nickel ii_nickel_nuclei
1506	1505	11	1505_als_classes herbicides_cadre_londax
1507	1506	11	1506_cap_root cap_division_cell division
1508	1507	11	1507_telomere_telomerase_telomeres_ter2
1509	1508	11	1508_immature stages_schistonchus sp_schistonchus_schrottkyi
1510	1509	11	1509_mikimopine_ct dna_mis_linaria
1511	1510	11	1510_ogas_tv 1511_viride tv_1511
1512	1511	11	1511_rop_agc1_kpp_rops
1513	1512	11	1512_atriplex_plant amaranthus_c3 plant_amaranthus
1514	1513	11	1513_nadph_hydroxypyruvate_nadph hpr_hpr
1515	1514	11	1514_petunia sensu_sukaczewii_barcoding_lemnaceae
1516	1515	11	1515_viruses_rna viruses_cruciviruses_ncldv
1517	1516	11	1516_zymv_wmv_zymv wmv_tylcv
1518	1517	11	1517_atpase_membrane atpase_pm atpase_pm
1519	1518	11	1518_uv radiation_uv_soybean seedlings_radiation
1520	1519	11	1519_fgcpps_endopg_endopolygalacturonase_bcpg2
1521	1520	11	1520_desaturase_scp_pate_jcfatb1
1522	1521	11	1521_c4_pdk_ppdk_c4 type
1523	1522	11	1522_bph_ja_osr9_osr9 lox1
1524	1523	11	1523_late1_dne_pngi_clock
1525	1524	11	1524_thylakoids_psii_leaf thylakoids_photosystem
1526	1525	11	1525_colonization land_fossil_rooting structures_evolution
1527	1526	11	1526_plant behaviour_modelling_behaviour_neurobiology
1528	1527	11	1527_iba_iaa_inrakorn_indole
1529	1528	11	1528_gary_sh2 a1_sh2_a1 homologues
1530	1529	11	1529_growth promoting_pgp_promoting_nbriar3
1531	1530	11	1530_sqvyv_rlmv_cysdv_grsv
1532	1531	11	1531_xylose_3hb_eutropha_succinic acid
1533	1532	11	1532_zeae_subpopulations_random mating_mating
1534	1533	11	1533_pasta_breads_molp_fresh pasta
1535	1534	11	1534_lignocellulosic_recalcitrance_fuels_lignin
1536	1535	11	1535_dc3000_hrpk_syringae_t3ss
1537	1536	11	1536_viruses_movement_plant viruses_movement proteins
1538	1537	11	1537_mti_pha_larvae_proteinase
1539	1538	11	1538_chv1_chestnut_cryphonectria_chv1 strains
1540	1539	11	1539_dbp_bmaa_pfos pfoa_dbp metabolism
1541	1540	11	1540_peptides_complete amino_acid sequence_amino acid
1542	1541	11	1541_nitrate reductase_nitrate_nadh_reductase
1543	1542	11	1542_capsaicinoids_dihydrocapsaicin_capsaicin_capsaicin dihydrocapsaicin
1544	1543	11	1543_sus_s170_phosphorylation_s15
1545	1544	11	1544_abi5_abi3_seed germination_wrky41
1546	1545	11	1545_thermogenic_skunk_skunk cabbage_renifolius
1547	1546	11	1546_midgut_midgut tissues_leucostigma_disstria
1548	1547	11	1547_apomixis_apomictic_gametophytic apomixis_pseudogamy
1549	1548	11	1548_maturases_group ii_introns_maturase
1550	1549	11	1549_spider_urticae_cyanase_spider mite
1551	1550	11	1550_tan spot_tan_toxa_ptr
1552	1551	11	1551_cat3_cat2_cat2 mrna_phytochrome
1553	1552	11	1552_volatiles_volatile_aroma_vscs
1554	1553	11	1553_prey_spiders_intermedia_predation
1555	1554	11	1554_weed_redroot pigweed_redroot_pigweed
1556	1555	11	1555_aib_insect kinin_aphicidal_aphicidal activity
1557	1556	11	1556_callose_embryo sac_megasporocyte_microsporogenesis
1558	1557	11	1557_lq_hwt_edtana2_scleo
1559	1558	11	1558_lectin_soybean lectin_isolectin_lectin binding
1560	1559	11	1559_pepcase_pepcase activity_gogat_sorghum leaves
1561	1560	11	1560_mliii_snai_ribosome inactivating_type ribosome
1562	1561	11	1561_lov_photoreceptors_aureochromes_blue light
1563	1562	11	1562_dopa_lignin_allelochemical_pal
1564	1563	11	1563_lignosus_trichoderma_rosea_dazomet
1565	1564	11	1564_nh_nh sufficient_net nh4_nh4
1566	1565	11	1565_o2_seagrass_sediment_seagrass leaves
1567	1566	11	1566_sequence candidatus_candidatus liberibacter_liberibacter_candidatus
1568	1567	11	1567_spectral_molecular spectroscopy_molecular structure_amide
1569	1568	11	1568_mgmfs1_mgatr2_mgatr4_mgatr1 mgatr2
1570	1569	11	1569_resurrection plants_resurrection_desiccation_desiccation tolerance
1571	1570	11	1570_iiia_5s rrna_pol_tfiiic
1572	1571	11	1571_phytoseiid_interspecific predation_predator_polibetes
1573	1572	11	1572_formate_reductive glycine_glycine pathway_reductive
1574	1573	11	1573_pgdhn1_awi_sir73_awi 31
1575	1574	11	1574_native_exotic_native species_invasive
1576	1575	11	1575_proteomics_based proteomics_posttranslational modifications_variability protein
1577	1576	11	1576_gpps_ggpp_ggpps_diphosphate
1578	1577	11	1577_herbicides_glyphosate_herbicide_acid biosynthesis
1579	1578	11	1578_gluten_dough_hmw subunits_glutenin
1580	1579	11	1579_adventitious_adventitious roots_branching_classes root
1581	1580	11	1580_transgression_transgressive_hybrid_parental species
1582	1581	10	1581_gmerf5_ghmkk1_ghmpk6a_ghmkk3
1583	1582	10	1582_abscising_axis_ovaries_abscising ovaries
1584	1583	10	1583_modules_pcw_pcw genes_recon
1585	1584	10	1584_triticale_rust_tsr_rust resistance
1586	1585	10	1585_senescence_chlorophyll loss_tentoxin_dark senescence
1587	1586	10	1586_casparian_casparian strip_strip_casparian strips
1588	1587	10	1587_gluten_beer_peptide markers_weissbier
1589	1588	10	1588_repair_dna repair_drr_dna damage
1590	1589	10	1589_thallus_hyphae_layer_mantle
1591	1590	10	1590_ga_ga ga_nanograms_nanograms per
1592	1591	10	1591_co2_micromol mol_micromol_mol
1593	1592	10	1592_chromosomes_5rs_rye_chromosome
1594	1593	10	1593_sigma_sigma factors_sig1_sig2
1595	1594	10	1594_arm_chromosome_nucleolar organiser_organiser
1596	1595	10	1595_dependent glutamate_glutamate synthase_gogat_fd
1597	1596	10	1596_ribosomal proteins_crass_psrps_psrp1
1598	1597	10	1597_qm_preferential fertilization_chromosome preparation_steamdrop
1599	1598	10	1598_dispersal_postelsia_seed dispersal_distance
1600	1599	10	1599_vernalization_flowering_axillary branches_photoperiod
1601	1600	10	1600_pressure_water potential_water flow_composite transport
1602	1601	10	1601_bhlh121_bhlh104_bhlh101_bhlh
1603	1602	10	1602_female gametophyte_perisperm_gametophyte_embryo nourishing
1604	1603	10	1603_dna content_pg_genome size_nuclear dna
1605	1604	10	1604_guanylate cyclase_guanylate_auxin binding_promoting hormones
1606	1605	10	1605_specifier_nitrile_specifier proteins_glucosinolate
1607	1606	10	1606_hxks_invertases_invertase_sucrose
1608	1607	10	1607_afforestation_soil bacterial_land use_soil surfaces
1609	1608	10	1608_nmd_translation_translational_translational control
1610	1609	10	1609_sequence xanthomonas_pv juglandis_xanthomonas arboricola_genome sequence
1611	1610	10	1610_herba alba_herba_vermiculata_alba
1612	1611	10	1611_nod4_endemic forms_symbiotic_pea
1613	1612	10	1612_mutator_yellow scute_mutability_lethals
1614	1613	10	1613_aob_nitrification_aoa_amoa
1615	1614	10	1614_dauer_c₄_glutamate_adh ii
1616	1615	10	1615_ribonucleases_nad capped_exosome_minor spliceosome
1617	1616	10	1616_farmers_landraces_manioc_agrosystems
1618	1617	10	1617_kg ha_ha_sowing distances_kg
1619	1618	10	1618_stm196_root hair_hair_sp irbg74
1620	1619	10	1619_pcd_programmed_cell death_death
1621	1620	10	1620_te_tes_te insertions_cnes
1622	1621	10	1621_al_aluminum_inhibition root_al induced
1623	1622	10	1622_saccharification_biomass enzymatic_biomass saccharification_polymer features
1624	1623	10	1623_pi ta_pib_ta_blast resistance
1625	1624	10	1624_srnas_small rnas_srna_rnas
1626	1625	10	1625_electroporation_protoplasts_cat_cat gene
1627	1626	10	1626_pm_pm accumulation_particulate matter_particulate
1628	1627	10	1627_micropropagated_rapd_micropropagated plants_micropropagation
1629	1628	10	1628_abc_abc transporters_transporters_binding cassette
1630	1629	10	1629_drying temperature_waterlogging_soil waterlogging_elevated temperature
1631	1630	10	1630_allometry_tooth_allometric_wbe
1632	1631	10	1631_psa_bianca_psa resistance_basil downy
1633	1632	10	1632_fcg_glucoside_glycosides_quercetin
1634	1633	10	1633_amirna_lhrna_amirnas_amirna expression
1635	1634	10	1634_library_pnze25_dop pcr_000 recombinant
1636	1635	10	1635_tillage_ramf_soil covered_microbial
1637	1636	10	1636_malvone_cicerfuran_sp ppf4_ppf4
1638	1637	10	1637_cam_crassulacean acid_crassulacean_clusia
1639	1638	10	1638_genome dominance_subgenome_balanced gene_gene drive
1640	1639	10	1639_ago proteins_ago_agos_rnas
1641	1640	10	1640_carbendazim_flusilazole_stimulations_dimethachlon
1642	1641	10	1641_haplotypes_postglacial_cpdna_chloroplast dna
1643	1642	10	1642_trout_golden trout_kern river_kern
1644	1643	10	1643_fe_fe0_fe bic_bic
1645	1644	10	1644_na_nacl_mozart_salt
1646	1645	10	1645_high rh_rh_moderate rh_stomatal
1647	1646	10	1646_isaac_isaac td_polymorphism_td
1648	1647	10	1647_qa_flash_p700 p700_p700
1649	1648	10	1648_spearmint_limonene_limonene hydroxylase_peppermint
1650	1649	10	1649_purple line_sterility_ms gene_ai
1651	1650	10	1650_night_starch_photoperiods_dawn
1652	1651	10	1651_endomembrane_trafficking_sortin2_endomembrane trafficking
1653	1652	10	1652_aux_aux iaa_citaux_briaa
1654	1653	10	1653_mrsa_vre_microg ml_gi50
1655	1654	10	1654_nhp2p_exosome_atnufip_aca
1656	1655	10	1655_cytoplasmic osmoticum_nodules dark_fixation_glycinebetaine
1657	1656	10	1656_defoliation_shading_turion_uniform nutrient
1658	1657	10	1657_elicitor_phytophthora megasperma_megasperma_glyceollin
1659	1658	10	1658_oxyfluorfen_simetryn_alachlor_dissipation
1660	1659	10	1659_polarity_cell polarity_polarity signaling_division
1661	1660	10	1660_triploid_apomixis_gametes_apomictic
1662	1661	10	1661_frameshifting_pseudoknot_ribosomal frameshifting_shifty
1663	1662	10	1662_er_erd2_calreticulin_golgi
1664	1663	10	1663_dispersal_seed dispersal_saipan_distance dependent
1665	1664	10	1664_phosphorus_pue_atmospheric co₂_improve pue
1666	1665	10	1665_nue_nitrogen use_use efficiency_nue crop
1667	1666	10	1666_apricot_accessions_genetic diversity_biuncialis
1668	1667	10	1667_acceptor plants_derived commodities_acceptor_alkaloids
1669	1668	10	1668_cgmp_gcs_guanylyl_guanylyl cyclase
1670	1669	10	1669_starch synthesis_endosperm_flo7_starch
1671	1670	10	1670_fe ii_fe_fe iii_kmno
1672	1671	10	1671_pun1_capsaicin_pamt_pungency
1673	1672	10	1672_ebf_gss_indole gss_o₃
1674	1673	10	1673_tes_retrogenes_simulans_chimeric retrogenes
1675	1674	10	1674_atoms_refinement_beta strands_refined
1676	1675	10	1675_pfmads16_hbtfl1_pvgf14c_pebp
1677	1676	10	1676_watercress_horseradish watercress_megadenia_sitopsis
1678	1677	10	1677_quality permanent_only encoding_rna only_negative non
1679	1678	10	1678_uv_uv radiation_radiation_responses uv
1680	1679	10	1679_fastidiosa_sharpshooter_glassy winged_winged sharpshooter
1681	1680	10	1680_ima_oa vr_hindi62_heat
1682	1681	10	1681_vicilin_vicinin_globulin_globulins
1683	1682	10	1682_gt alpha_gt_rha_rhap
1684	1683	10	1683_guard_stomatal_closure_stomatal closure
1685	1684	10	1684_epc8_trich_h_r81 pi_r81
1686	1685	10	1685_transconjugants_plasmid_plasmid transfer_padp1
1687	1686	10	1686_domestication_population genomics_genomics_population
1688	1687	10	1687_hyperosmotic_chill stress_gliadins_bioleaching
1689	1688	10	1688_udp 14c_udp_14c_14c gala
1690	1689	10	1689_phyllactinia_podosphaera_oocystaceae_leveillula
1691	1690	10	1690_alignment_methylstar_orman_reads
1692	1691	10	1691_rubber_rubber particle_srpp_rubber biosynthesis
1693	1692	10	1692_1302a_syringae pv_syringae_avrd
1694	1693	10	1693_auxin_aux1_influx carriers_carriers
1695	1694	10	1694_groundnut_breeding_groundnut improvement_improvement
1696	1695	10	1695_robinoside_estrogenic_galloyl_nodiflora
