# Supplementary material for: Assessing the evolution of research topics in a biological field using plant science as an example
Source: PLoS Biol. 2024 May 23;22(5):e3002612. doi: 10.1371/journal.pbio.3002612 (PMC11115244; doi:10.1371/journal.pbio.3002612)
Supplement: S3 Data — Sheet–Topic label: The topic index and top 10 terms with the highest cTf-Idf values. Sheets– 0 to 89: The top 50 terms and their c-Tf-Idf values for topics 0 to 89. (XLSX) [file pbio.3002612.s012.xlsx]

## Sheet: Topic label
Index	# records	Topic name	Top 10 terms
-1	49228	NA	NA
0	895	allergen | pollen | ige | allergenic	allergen	allergens	pollen	ige	patients	bet	allergy	allergenic	birch	allergic
1	2917	medium | callus | regeneration | culture | somatic	medium	callus	regeneration	mgl	ms	culture	somatic	explants	embryos	shoot
2	1098	fluorescence | detection | carbon dots | quantum dots	dots	fluorescence	detection	carbon dots	carbon	quantum	cds	quantum dots	complexes	nm
3	751	glyphosate | resistance | herbicide | epsps | weed	glyphosate	resistance	herbicide	herbicides	resistant	als	epsps	weed	accase	populations
4	4616	uvb | stress | radiation | leaves | light	uvb	stress	plants	radiation	leaves	increased	light	water	growth	content
5	620	chloroplast genome	bp	chloroplast genome	complete chloroplast	genome	chloroplast	complete	published informa	informa uk	informa	trading taylor
6	1977	cell | imaging | microscopy | proteins | fluorescent	cell	cells	imaging	microscopy	plant	proteins	protein	fluorescent	wall	fluorescence
7	1344	cell | wall | pollen | cellulose | gravity	cells	cell	wall	pollen	cellulose	gravity	cytoplasm	cell wall	walls	microfibrils
8	1057	genome sequence | draft	genome sequence	genome	draft	draft genome	strain	sequence	isolated	et al	et	complete genome
9	1038	reflectance | models | spectroscopy | hyperspectral | prediction	reflectance	spectral	models	spectroscopy	hyperspectral	model	prediction	content	spectra	calibration
10	1189	repair | dna | meiotic | recombination | meiosis	repair	dna	meiotic	recombination	meiosis	cell	arabidopsis	cells	cell cycle	telomere
11	3338	histone | dna methylation | chromatin | epigenetic	methylation	histone	dna methylation	dna	chromatin	epigenetic	gene	genes	expression	arabidopsis
12	9471	virus | rna | protein | sequence | silencing	virus	rna	mosaic	viral	viruses	mosaic virus	protein	sequence	silencing	coat
13	2405	mirna | rnas | micrornas | target | lncrnas	mirnas	mirna	rnas	micrornas	target	small	lncrnas	targets	expression	small rnas
14	1791	fungi | mycorrhizal | symbiosis | host | interactions	plant	fungi	mycorrhizal	symbiosis	host	interactions	symbiotic	plants	fungal	arbuscular
15	3448	fatty acid | biosynthesis | oil | expression	fatty	acid	fatty acid	biosynthesis	oil	acids	fatty acids	arabidopsis	expression	starch
16	2013	pathogens | host | effectors | fungal | resistance	pathogens	host	plant	effectors	pathogen	effector	fungal	genes	resistance	fungi
17	1782	database | gene | information | expression | annotation	database	data	gene	genes	information	http	expression	annotation	genome	available
18	3054	protein | dna | rna | synthesis | mrna	protein	dna	rna	synthesis	mrna	proteins	polypeptides	activity	poly	subunit
19	3752	expression | anthocyanin | biosynthesis | fruit | ripening | ethylene	expression	anthocyanin	biosynthesis	fruit	genes	gene	ripening	ethylene	transcription	development
20	2285	actin | microtubule | cell | spindle | cortical	actin	microtubules	microtubule	cells	cell	spindle	cortical	cytoskeleton	filaments	myosin
21	789	circadian clock | rhythms | flowering | arabidopsis	circadian	clock	circadian clock	rhythms	flowering	arabidopsis	cca1	oscillator	light	clocks
22	3468	enzyme | fatty acids | lipid | synthesis	acid	fatty	acids	enzyme	14	activity	fatty acids	lipid	synthesis	lipids
23	4405	gene family | gene | expression | proteins | phylogenetic	genes	family	gene family	gene	analysis	expression	proteins	phylogenetic	identified	members
24	5486	stress | ros | metabolism | mechanisms | signaling	stress	plants	plant	ros	metabolism	review	mechanisms	signaling	oxygen	redox
25	4700	auxin | signaling | cell | development | growth	auxin	signaling	cell	plant	development	growth	cells	plants	signalling	root
26	3956	auxin | light | signaling | phytochrome | mutant	auxin	arabidopsis	light	signaling	phytochrome	mutant	root	growth	mutants	response
27	6163	development | flowering | meristem | expression | cell	development	flowering	floral	arabidopsis	meristem	expression	cell	genes	gene	mutant
28	6680	stress | tolerance | transgenic | drought | aba | salt	stress	tolerance	transgenic	drought	aba	salt	expression	plants	arabidopsis	overexpression
29	3445	na | channel | membrane | transport | expression	arabidopsis	na	channel	membrane	transport	plants	channels	transporter	expression	salt
30	1472	fe | cd | zn | tolerance | transporter	iron	fe	cd	zn	plants	tolerance	metal	expression	transporter	arabidopsis
31	4950	infection | genes | resistance | defense | pathogen	infection	genes	resistance	defense	pathogen	response	expression	disease	susceptible	resistant
32	8251	nodules | genes | strain | mutant | virulence	nodules	genes	strain	nodule	gene	mutant	virulence	nodulation	symbiotic	symbiosis
33	4640	resistance | defense | sa | pathogen | signaling	resistance	defense	sa	arabidopsis	immunity	pathogen	plants	cell death	signaling	expression
34	2470	virulence | pathogenicity | mutants | fungal | infection	virulence	pathogenicity	mutants	fungal	fungus	mutant	deletion	infection	gene	oryzae
35	13599	protein | cdna | gene | rna | mrna	protein	proteins	cdna	sequence	gene	amino	rna	mrna	arabidopsis	expression
36	1358	expression | insect | larvae | jh | p450	expression	insect	larvae	jh	insects	p450	genes	larval	gene	expressed
37	3329	promoter | expression | gus | transgenic | tobacco	promoter	expression	gus	gene	promoters	region	transgenic	tobacco	reporter	elements
38	2294	transgenic | agrobacterium | transformation | expression | resistance	transgenic	agrobacterium	gene	tumefaciens	transformation	plants	expression	resistance	protein	agrobacterium tumefaciens
39	3785	transformation | transgenic | agrobacterium | gene | expression	transformation	transgenic	agrobacterium	gene	plants	expression	transformed	gus	tumefaciens	agrobacteriummediated
40	1686	crisprcas9 | genome editing | tdna	editing	crisprcas9	genome editing	genome	gene	targeted	system	tdna	dna	cas9
41	2916	breeding | genetic | crop | genome | genes	breeding	genetic	crop	plant	genome	crops	genomics	research	genes	traits
42	9745	genes | stress | proteins | transcriptome | differentially	genes	stress	proteins	transcriptome	analysis	expression	differentially	metabolism	involved	expressed
43	4282	water | root | leaf | growth | yield | model	water	root	leaf	growth	plant	yield	model	conditions	temperature	drought
44	5007	light | leaves | co | synthesis | photosynthesis	light	leaves	co	activity	rate	leaf	cells	synthesis	photosynthesis	nitrate
45	2356	ethylene | iaa | ga | auxin | growth | elongation	ethylene	iaa	ga	acid	auxin	growth	elongation	ethylene production	gibberellin	gibberellic
46	6956	biosynthesis | synthase | pathway | enzymes | diphosphate	biosynthesis	synthase	pathway	acid	production	biosynthetic	enzymes	diphosphate	enzyme	plant
47	3009	na | ca | atpase | membrane | transport	na	ca2	ca	atpase	membrane	transport	channels	channel	cells	uptake
48	10369	enzyme | activity | purified | ph | protein	enzyme	activity	purified	ph	protein	lectin	chromatography	purification	gel	acid
49	3633	protein | activity | recombinant | sequence | purified	protein	activity	recombinant	amino	sequence	proteins	peptide	coli	purified	amino acid
50	4927	enzyme | binding | structure | substrate | active site	enzyme	residues	binding	structure	site	substrate	catalytic	active site	protein	active
51	3408	complex | photosystem ii | light | chlorophyll | lightharvesting	photosystem	ii	psii	complex	photosystem ii	light	chlorophyll	complexes	lightharvesting	lhcii
52	3857	electron | light | fluorescence | chloroplasts | photosystem ii	electron	photosystem	light	fluorescence	ii	chloroplasts	psii	photosystem ii	chlorophyll	electron transport
53	2552	compounds | medicinal | chemical | pharmacological | alkaloids	compounds	review	species	medicinal	plant	chemical	pharmacological	alkaloids	biological	oil
54	1917	fusarium | mycotoxins | strains | aspergillus | contamination	fusarium	isolates	mycotoxins	fumonisin	strains	aspergillus	contamination	samples	fungicides	mycotoxin
55	5961	strains | growth | endophytic | bacteria | bacillus	strains	growth	endophytic	strain	bacteria	isolates	plant	sp	bacillus	bacterial
56	1665	strains | rhizobium | nodules | bacteria | symbiotic	strains	isolates	rhizobia	rhizobium	bradyrhizobium	strain	nodules	bacteria	symbiotic	16s
57	828	strain | sp nov | genus | type strain | 16s	strain	nov	sp nov	sp	genus	type strain	strains	16s	rrna gene	16s rrna
58	2960	polysaccharide | cell | wall | activity	polysaccharides	polysaccharide	cell	wall	walls	cell walls	gt	cell wall	activity	xyloglucan
59	2973	markers | map | linkage | snp | genome	markers	map	linkage	genetic	snps	mapping	snp	genome	loci	maps
60	3425	genome | genes | sequencing | assembly	genome	genes	genomes	gene	sequencing	sequence	chromosome	assembly	genomic	sequences
61	16183	qtl | resistance | wheat | markers | traits	qtl	resistance	chromosome	qtls	wheat	markers	genetic	traits	lines	mapping
62	1998	retrotransposons | transposable elements	elements	transposable	element	retrotransposons	genome	tes	transposable elements	te	retrotransposon	transposition
63	2842	dna | chromosomes | rdna | repetitive | hybridization	dna	chromosomes	chromosome	sequences	rdna	genome	repetitive	hybridization	sequence	centromere
64	5821	lignin | cellulose | hydrolysis | biomass | fermentation	lignin	production	cellulose	hydrolysis	biomass	fermentation	cellulase	enzymes	straw	enzyme
65	3596	method | mass spectrometry | liquid | chromatography | detection	method	mass	spectrometry	mass spectrometry	liquid	chromatography	determination	detection	compounds	samples
66	673	microsatellite markers | loci | polymorphic | alleles	microsatellite	markers	microsatellite markers	loci	polymorphic	microsatellite loci	alleles	per locus	ranged	genetic
67	3862	markers | genetic diversity | wild | ssr | populations	genetic	diversity	markers	genetic diversity	accessions	wild	ssr	populations	polymorphic	among
68	2892	mycorrhizal | soil | arbuscular | fungi | inoculation	mycorrhizal	soil	amf	arbuscular	fungi	arbuscular mycorrhizal	inoculation	growth	plants	plant
69	9471	compounds | new | spectroscopic | structures | nmr	compounds	new	isolated	spectroscopic	structures	nmr	elucidated	compound	known	chemical
70	7180	content | fruit | phenolic | antioxidant | acids	content	fruit	compounds	phenolic	total	acid	antioxidant	composition	acids	storage
71	2465	starch | amylose | digestibility | amylopectin | granules	starch	starches	properties	amylose	digestibility	amylopectin	content	granules	lt	protein
72	9951	extracts | activity | phenolic | antioxidant activity	antioxidant	extracts	extract	activity	phenolic	compounds	antioxidant activity	acid	activities	radical
73	5590	species | strains | new | disease | pathogen	isolates	species	sp	strains	new	disease	phytoplasma	pathogen	pcr	nov
74	4384	host | larvae | feeding | herbivores | volatiles	host	larvae	plants	plant	feeding	herbivores	volatiles	herbivore	aphid	insect
75	3181	pest | aphid | larvae | resistance | host	pest	aphid	larvae	resistance	host	feeding	bt	field	adults	hemiptera
76	3765	disease | resistance | field | nematode | rot	disease	resistance	field	nematode	rot	cultivars	resistant	susceptible	incidence	soil
77	2622	symptoms | first report | inoculated | isolates | lesions	et al	et	symptoms	al	first report	inoculated	isolates	lesions	report	plants
78	1364	fossil | cretaceous | evolution | angiosperms | diversification	fossil	cretaceous	early	evolution	extant	angiosperms	species	fossils	diversification	pollen
79	10390	cd | soil | zn | pb | cu	cd	soil	zn	concentrations	pb	cu	uptake	accumulation	concentration	mg
80	3229	genome | chloroplast | phylogenetic | mitochondrial	genome	genomes	chloroplast	plastid	species	phylogenetic	evolution	mitochondrial	genes	sequences
81	10403	leaf | water | co2 | trees | stomatal	leaf	water	co2	trees	species	stomatal	photosynthesis	photosynthetic	growth	co
82	2980	bacterial | soil | community | rhizosphere | fungal	bacterial	soil	community	rhizosphere	communities	microbial	bacteria	diversity	fungal	microbiome
83	8930	climate | seed | diversity | community | forest	species	plant	climate	seed	diversity	community	forest	communities	effects	traits
84	7289	soil | community | carbon | forest | fungal	soil	community	communities	carbon	species	forest	fungal	microbial	plant	nitrogen
85	5989	soil | yield | nitrogen | water | stress	soil	yield	nitrogen	water	increased	stress	content	growth	effects	rate
86	4315	populations | genetic | selection | inbreeding | mating	populations	genetic	selection	inbreeding	population	mating	variation	species	evolution	dispersal
87	3737	pollen | pollination | flowers | pollinators | nectar	pollen	pollination	flowers	floral	pollinators	pollinator	nectar	flower	species	bees
88	3807	populations | species | genetic diversity | gene flow	populations	genetic	population	species	diversity	genetic diversity	gene flow	differentiation	structure	genetic structure
89	3008	phylogenetic | species | diversification | relationships | lineages	phylogenetic	species	phylogeny	clade	diversification	relationships	genus	data	lineages	clades

## Sheet: 0
	index	c-tf-idf	feature
49	1591429	0.046134565528086965	allergen
48	1593010	0.04381690521534331	allergens
47	13162084	0.04282193073607554	pollen
46	8667712	0.03689159632358421	ige
45	12496946	0.029150367742985052	patients
44	2657792	0.021691721531794734	bet
43	1594547	0.019680880728313515	allergy
42	1592384	0.019457780271396177	allergenic
41	2798567	0.018392410025878242	birch
40	1594158	0.01836639146722335	allergic
39	15552656	0.017650721305354132	sera
38	7903202	0.014548449903694596	grass
37	2799151	0.014251594866368292	birch pollen
36	4616635	0.013207266103546151	crossreactivity
35	7904821	0.012575426380621035	grass pollen
34	8668087	0.011173400580867906	igebinding
33	14289216	0.011042593438064532	recombinant
32	10375535	0.010981516061706793	major
31	13656858	0.010864035791352998	profilin
30	13774434	0.010208969072398068	protein
29	11969924	0.00958745240057499	ole
28	13803595	0.0094986461132947	proteins
27	8667775	0.009241856537389476	ige binding
26	10375886	0.009148348843460401	major allergen
25	12799076	0.008963465356759487	phl
24	13162385	0.008933358989555058	pollen allergen
23	13162396	0.008786919226730429	pollen allergens
22	1923541	0.008700128852599813	antibodies
21	1592655	0.008521374669760844	allergenicity
20	14166638	0.0077644513105506645	rast
19	6718590	0.007532690860686402	extracts
18	14242247	0.007413936846956691	reactivity
17	6290144	0.007320875434272543	epitopes
16	13167821	0.0071347805779943775	pollens
15	13951566	0.0070424615571841945	purified
14	9772713	0.006809444605625576	latex
13	2711133	0.006742617208613987	binding
12	17346231	0.006634200873325414	timothy
11	6703840	0.006528174609831246	extract
10	13868931	0.006482957844460121	pru
9	2064883	0.006239909591299101	ara
8	8719091	0.00614705451896823	immunoblotting
7	6052043	0.0060576805484900895	elisa
6	7134383	0.006008044947980342	food
5	11985664	0.005993716460210714	olive
4	8667755	0.005806603036908711	ige antibodies
3	9084373	0.005800791127260847	inhibition
2	15493474	0.005716628666980995	sensitization
1	9569441	0.005572959041763174	kda
0	1594248	0.005559333827365371	allergic patients

## Sheet: 1
	index	c-tf-idf	feature
49	10656364	0.03528369861350955	medium
48	3090969	0.0265853234014823	callus
47	14398492	0.025578955473587094	regeneration
46	10826183	0.022201873626710843	mgl
45	11229283	0.01918399900362075	ms
44	4708964	0.01816712125748364	culture
43	16043535	0.018054134507497988	somatic
42	6607501	0.017830843342982784	explants
41	6082191	0.016716221733937983	embryos
40	15658050	0.01614738143200044	shoot
39	15661932	0.01599155892372376	shoots
38	11230376	0.015953932113407114	ms medium
37	18361619	0.013975058304706037	vitro
36	16799898	0.01361903632308928	supplemented
35	13029361	0.011920255274145966	plantlets
34	14397202	0.011738244638174411	regenerated
33	13010682	0.01172660432881275	plant regeneration
32	11378847	0.011577345855391339	naa
31	10661574	0.011528816799815452	medium supplemented
30	6078122	0.01126885850129245	embryogenesis
29	4716115	0.011117791471080798	cultures
28	8996681	0.009949744255726135	induction
27	10813950	0.009834969226903668	mg
26	6080334	0.009828976416852889	embryogenic
25	4714006	0.009752762231356807	cultured
24	16043678	0.009742582357908206	somatic embryos
23	16043649	0.009699339772247241	somatic embryogenesis
22	10657833	0.00961081200650224	medium containing
21	10637169	0.009259331195753118	media
20	2510067	0.009082250904560522	bap
19	3087797	0.008831790277539874	calli
18	2454700	0.00872462011181556	ba
17	4297009	0.008414300104573568	containing
16	15920972	0.008282695881591052	skoog
15	11286449	0.008268703278730851	murashige
14	449836	0.008208561951219552	24d
13	11286454	0.007968339537500202	murashige skoog
12	13839095	0.00728254361969612	protoplasts
11	13032971	0.007157298584922032	plants
10	50167	0.007137309917353802	05
9	6606920	0.007031494186985698	explant
8	13721711	0.007029841539821274	propagation
7	1177855	0.006934344814427086	acid
6	11883985	0.006841382670545474	obtained
5	15052426	0.006804424987560072	rooting
4	8592136	0.006602894261854906	iba
3	12994172	0.006327776154762557	plant
2	7981417	0.006238503658697555	growth
1	17555698	0.00593986579481934	transferred
0	3091922	0.0059242044476347806	callus induction

## Sheet: 2
	index	c-tf-idf	feature
49	5712928	0.019677084893312175	dots
48	7081905	0.016508980705534936	fluorescence
47	5251718	0.014948935260834887	detection
46	3164710	0.012306666028315044	carbon dots
45	3163756	0.011583303628781298	carbon
44	14055691	0.01143311180266084	quantum
43	3316700	0.009607016595573123	cds
42	14055739	0.009561293440572516	quantum dots
41	4018247	0.008343791147959283	complexes
40	11623706	0.008336621306949791	nm
39	7086282	0.00802422503963876	fluorescent
38	8671227	0.007823065351789156	ii
37	6849595	0.006590297518486365	fe
36	11460240	0.006258087080691653	ncds
35	10017215	0.006147980149267318	limit
34	10776702	0.006131005371137403	method
33	5646743	0.006115515844044064	dna
32	6093765	0.006071617286246716	emission
31	2774671	0.005881232334773783	biosensor
30	13553488	0.005866443615975224	probe
29	2533260	0.005704492526820587	based
28	15494043	0.005618384851769862	sensor
27	5263329	0.005588018579391452	determination
26	9373881	0.005568161514755947	ions
25	4007357	0.005530035664017126	complex
24	5254394	0.005519333692673606	detection limit
23	8681197	0.0054959982992224795	iii
22	3549019	0.005133787963540903	chiral
21	18076885	0.005131200256512567	using
20	16183823	0.005074711101962864	spectroscopy
19	6015114	0.005022145743312657	electron
18	14231225	0.004907793961136229	reaction
17	14059637	0.00483681060795198	quenching
16	16942975	0.004689166908901139	synthesized
15	18711507	0.004561469212333636	xray
14	14129441	0.00456064836300358	range
13	6013326	0.004551946650547662	electrochemical
12	16830013	0.004275817420596055	surface
11	15481113	0.004268292434149163	sensing
10	6013691	0.0040596982712996455	electrode
9	16931096	0.004048280165954673	synthesis
8	6850691	0.004024079298485504	fe iii
7	10048959	0.0038911563149393444	linear
6	13450169	0.003889373331223767	prepared
5	16533282	0.003848632896608479	structure
4	1177855	0.0038099658216808265	acid
3	15482871	0.0037911483236478215	sensitive
2	16033867	0.003770372024561664	solution
1	8258649	0.0037166977790107627	high
0	17548471	0.0036918732766946815	transfer

## Sheet: 3
	index	c-tf-idf	feature
49	7820438	0.03635960740319812	glyphosate
48	14695137	0.03305418524552448	resistance
47	8205069	0.031713843177599774	herbicide
46	8206944	0.02584829200592509	herbicides
45	14709315	0.019718695262429246	resistant
44	1646101	0.016472910123425333	als
43	6295618	0.015800628979716198	epsps
42	18483030	0.014676248228559103	weed
41	1090932	0.013950085207365785	accase
40	13251906	0.010706887147216355	populations
39	11322486	0.010117918193888145	mutation
38	2794837	0.009874363960309444	biotypes
37	8206232	0.00980329194850222	herbicide resistance
36	7821460	0.009689569404720854	glyphosate resistance
35	7821894	0.009673735320669575	glyphosateresistant
34	2794019	0.009486731347330432	biotype
33	16859472	0.009274458151920106	susceptible
32	11328860	0.008691563882151244	mutations
31	18484564	0.008557077437165765	weeds
30	13243305	0.008416626438356474	population
29	13032971	0.00691670208685207	plants
28	3514787	0.006888911441682818	chemical industry
27	7864431	0.006865751020456504	gr
26	15990557	0.0068484559500384965	society chemical
25	14955802	0.006619391526564557	rigidum
24	1504560	0.006613026877526266	ahas
23	16922960	0.006532818090226388	synthase
22	9005742	0.006238636971276542	industry
21	7523944	0.006116707918241461	gene
20	1163585	0.005808133947310766	acetolactate
19	4597106	0.00577697668638556	crops
18	17048648	0.0057156029537149475	targetsite
17	4617338	0.005678880642002293	crossresistance
16	3513645	0.0055129855527178365	chemical
15	1163602	0.0054590500444851725	acetolactate synthase
14	8206796	0.005364327790915058	herbicideresistant
13	6295736	0.0053497467741290845	epsps gene
12	449836	0.005306843247002047	24d
11	10174030	0.005232975694426109	lolium
10	15990374	0.004979498048994314	society
9	4381108	0.0047606330498251815	control
8	10414872	0.0046968347849379016	management
7	16649270	0.004641936519265394	substitution
6	17798542	0.00450805038121	two
5	18483683	0.004464286219372767	weed management
4	1697949	0.004363130187636191	amaranthus
3	6250235	0.004346529004386778	enzyme
2	10735805	0.004248550628994451	metabolism
1	1177855	0.004219005246383084	acid
0	17408413	0.004196512732679508	tolerance

## Sheet: 4
	index	c-tf-idf	feature
49	18121336	0.012386576091127283	uvb
48	16487408	0.010427385345204794	stress
47	13032971	0.00801361463190351	plants
46	14098353	0.007854994852234962	radiation
45	9837131	0.007021737772622729	leaves
44	8860554	0.006389772477750685	increased
43	9979223	0.006361839416317165	light
42	18446427	0.006252443426108709	water
41	7981417	0.006043604080078341	growth
40	4316740	0.006019072302735496	content
39	17408413	0.005576586436568572	tolerance
38	9817003	0.005432423279522946	leaf
37	12863265	0.005078134657197122	photosynthetic
36	17638964	0.0050680816544198875	treatment
35	5761238	0.0050635510802308015	drought
34	15406891	0.004955059986565966	seeds
33	18122252	0.004908741052689182	uvb radiation
32	5934034	0.004873966207775881	effects
31	9925326	0.004752179879031993	levels
30	8271322	0.0047080551577282845	higher
29	1139275	0.004667736741390906	accumulation
28	1283146	0.004612835258246424	activity
27	7683036	0.004565776953520036	germination
26	4635961	0.004563267295943854	cryopreservation
25	15397795	0.004480228573701218	seedlings
24	8850254	0.0044463611412902315	increase
23	1939191	0.0043170556729963845	antioxidant
22	17108376	0.004308235216186354	temperature
21	8258649	0.004291429488033869	high
20	15197791	0.004257203108410016	salt
19	4136375	0.004215506830465883	conditions
18	5041533	0.004139683520116581	degrees
17	18119401	0.004122490364894142	uv
16	5905727	0.004118163377087989	effect
15	4968925	0.004034963197089726	decreased
14	6627209	0.003937520058569021	exposure
13	3440908	0.0039069782007060475	changes
12	15043285	0.003870042658661042	root
11	15054472	0.0038318185935894227	roots
10	12994172	0.0038201934642519684	plant
9	3567455	0.0037687162676147902	chlorophyll
8	10214798	0.0037334746326854037	low
7	11384013	0.003724357834779321	nacl
6	15387019	0.00370299126147726	seed
5	14167791	0.0036942466497320065	rate
4	7974768	0.0036493772984857713	grown
3	1177855	0.003611386090550643	acid
2	14755148	0.003595151831008882	response
1	14813982	0.003537483629296876	results
0	1273338	0.003473428412374244	activities

## Sheet: 5
	index	c-tf-idf	feature
49	2887655	0.07434647814930338	bp
48	3573888	0.05816719061045331	chloroplast genome
47	4001409	0.05610875720379217	complete chloroplast
46	7623453	0.05246152431232105	genome
45	3572591	0.047131187536423716	chloroplast
44	4000849	0.04690783407376701	complete
43	13929316	0.033444900929287105	published informa
42	9056354	0.03343726077595836	informa uk
41	10026757	0.03343726077595836	limited trading
40	9056353	0.03343726077595836	informa
39	17498813	0.03343726077595836	trading taylor
38	7276688	0.03342963409141955	francis group
37	17882065	0.033422020828287005	uk limited
36	1755633	0.03341442093942668	amp francis
35	17067705	0.03339170105084608	taylor amp
34	7276670	0.03303656626010694	francis
33	17498759	0.032967538620783485	trading
32	17067697	0.03255629860338968	taylor
31	7584644	0.03179424950205126	genes
30	15857091	0.030266892217493468	singlecopy
29	17881729	0.02899494456703246	uk
28	2378335	0.028378371392824932	author published
27	10258814	0.027529785706638315	lsc
26	13801153	0.027489985982069566	proteincoding
25	16277346	0.027244588076233003	ssc
24	13801220	0.027098764988485236	proteincoding genes
23	4546171	0.02655492622036489	cp genome
22	7950626	0.025773084632447152	group complete
21	9325087	0.024551185905387175	inverted
20	14405295	0.024061064029263092	region
19	2891207	0.023639264674776467	bp small
18	15851236	0.0220072346797359	single copy
17	12881668	0.021464830735740487	phylogenetic
16	383973	0.02084163287989058	2019 author
15	4545379	0.020830417322897938	cp
14	2890133	0.020709974511168527	bp length
13	2377911	0.020628330190163593	author
12	17722044	0.020471242816515287	trna genes
11	17721689	0.019732604927926473	trna
10	9744120	0.019018383809566105	large singlecopy
9	1754737	0.01887882946642936	amp
8	10023071	0.018630174623437003	limited
7	15112864	0.01859776194566551	rrna genes
6	15954764	0.01856581195217427	small singlecopy
5	7632070	0.018335539190796345	genome sequence
4	4442910	0.017875019906992147	copy
3	13928483	0.017727364169326833	published
2	15857329	0.017718375177776385	singlecopy region
1	9325337	0.017026882848754026	inverted repeat
0	15112249	0.016718498939646605	rrna

## Sheet: 6
	index	c-tf-idf	feature
49	3325708	0.015401804655931776	cell
48	3335426	0.012181121688902095	cells
47	8701989	0.010783413961469424	imaging
46	10886645	0.01063116134249609	microscopy
45	12994172	0.010424886645297428	plant
44	13803595	0.009185188879238864	proteins
43	13774434	0.007991507196547449	protein
42	7086282	0.007319686576280124	fluorescent
41	18423954	0.0072722758682072	wall
40	7081905	0.006444019202558019	fluorescence
39	3331842	0.00590427728984037	cell wall
38	3353826	0.005852977129978874	cellular
37	18076885	0.0057214841569890465	using
36	17355191	0.0056304730118651785	tissue
35	10615047	0.005575757588790453	mechanical
34	10776702	0.0055423114580239585	method
33	2066973	0.00525508620259915	arabidopsis
32	7981417	0.004921585997735768	growth
31	10785820	0.00480362997881975	methods
30	17363017	0.004668832661631321	tissues
29	1799480	0.004632160411115758	analysis
28	18057782	0.004581843701757309	used
27	3033644	0.0045732992041327475	c4
26	12997840	0.004479453133967544	plant cells
25	17092518	0.004439512553252439	techniques
24	9223421	0.004402893406622555	interactions
23	5304321	0.004378882716459688	development
22	13162084	0.0043366144411070215	pollen
21	10695725	0.004335303847327305	membrane
20	13831301	0.00426308225530522	protocol
19	4182839	0.004253128577739001	confocal
18	16956822	0.004247715217974861	system
17	14714842	0.004081001697977756	resolution
16	11035453	0.004053061992493077	model
15	12997812	0.004043059619254902	plant cell
14	10109513	0.00385642489388562	living
13	10134350	0.003828945194523932	localization
12	2036781	0.0037449820336452107	approach
11	13032971	0.0037174516791770454	plants
10	2753854	0.0036623531188854945	biology
9	13577830	0.003625896561755027	processes
8	16600914	0.0035491824975093936	subcellular
7	5188394	0.0035029792877456223	describe
6	13803244	0.0034776816874744695	proteinprotein
5	18046590	0.0034283722675581166	use
4	5391311	0.003418061667795015	different
3	16566642	0.0032758907638584175	studies
2	16972196	0.0032562648699803326	systems
1	9685152	0.0032503321260553353	labeling
0	17089370	0.0032465037332501763	technique

## Sheet: 7
	index	c-tf-idf	feature
49	3335426	0.02010200208894132	cells
48	3325708	0.01754582171658046	cell
47	18423954	0.01482936692415642	wall
46	13162084	0.009625389463468024	pollen
45	3358905	0.008011398186999868	cellulose
44	7914213	0.007474139341661417	gravity
43	4823726	0.007286280156591277	cytoplasm
42	3331842	0.007091315131385473	cell wall
41	18429862	0.006879898778861848	walls
40	10859344	0.006738295058362301	microfibrils
39	6015114	0.006569821135165628	electron
38	5304321	0.006437545056503966	development
37	10886645	0.006248710694516487	microscopy
36	10695725	0.005893514059254871	membrane
35	13081532	0.005528158157274552	plastids
34	14833062	0.0053146758348652035	reticulum
33	16533282	0.005193432853487997	structure
32	6164413	0.005023328167778589	endoplasmic
31	6164438	0.004899544300826448	endoplasmic reticulum
30	6015389	0.004844780465426542	electron microscopy
29	12536484	0.004814909636913048	pcd
28	1774407	0.004813411218867252	amyloplasts
27	18273810	0.004758301107209342	vesicles
26	2849322	0.0046554243744727246	bodies
25	17887496	0.004593022253600481	ultrastructural
24	16335727	0.004507472848446253	starch
23	18134270	0.004401811423834158	vacuoles
22	4934583	0.0043078167901249255	death
21	9784783	0.004299706313463659	layer
20	11863136	0.004212448556902563	observed
19	10979218	0.004209628267866455	mitochondria
18	7981417	0.004207720795322399	growth
17	17766413	0.004207251109820246	tubes
16	7913476	0.004106813429189781	gravitropism
15	12087259	0.004032233777283763	organelles
14	3327300	0.004029620565486844	cell death
13	6075766	0.004021350954868672	embryo
12	3331964	0.004015874572852117	cell walls
11	3070671	0.004004616530452415	calcium
10	3440908	0.003988181008414101	changes
9	10513683	0.003975329061476494	material
8	17887843	0.003956345392121562	ultrastructure
7	12994172	0.003954650700447975	plant
6	7166683	0.003931946714716104	formation
5	7880648	0.003871153401025369	grains
4	7913289	0.0038588147687366628	gravitropic
3	10864850	0.0038128189537980895	microgravity
2	6167253	0.0037857767114750727	endosperm
1	17355191	0.003783368049359802	tissue
0	3577549	0.003737631021347021	chloroplasts

## Sheet: 8
	index	c-tf-idf	feature
49	7632070	0.06967527718787206	genome sequence
48	7623453	0.06480578292635933	genome
47	5738804	0.06067294097846727	draft
46	5738867	0.06007930414080743	draft genome
45	16440681	0.04534970908648675	strain
44	15512301	0.03985656409632107	sequence
43	9429634	0.026546916327399268	isolated
42	6381817	0.02292773357145757	et al
41	6381732	0.021790029532756633	et
40	4002091	0.020655088305451368	complete genome
39	1524097	0.02057549942639794	al
38	1525224	0.02025085979066173	al draft
37	16090149	0.019696040500130525	sp strain
36	16084382	0.018461046671040197	sp
35	2480824	0.018238710859690234	bacterium
34	14587583	0.01622032546416287	report
33	4000849	0.0148279187960059	complete
32	7998261	0.014793081726460315	growthpromoting
31	13002874	0.01446315082145919	plant growthpromoting
30	14589730	0.013487227489565502	report draft
29	4444644	0.013486903472746864	copyright
28	7632083	0.011097453464312243	genome sequences
27	13887373	0.01052568474361154	pseudomonas
26	2459024	0.010463579601716243	bacillus
25	12994172	0.010451066592296858	plant
24	2887655	0.009685705620413734	bp
23	15529952	0.008981751029685129	sequences
22	7503793	0.008892347812055456	gc content
21	14903970	0.008884729540836576	rhizobacterium
20	1524949	0.008599386510831569	al complete
19	12458906	0.008495495556145965	pathogen
18	2481894	0.008332924285925624	bacterium isolated
17	7503604	0.008091899837316245	gc
16	1525561	0.007842521456658237	al genome
15	14913153	0.007343470575212344	rhizosphere
14	10563688	0.007275083728546816	mb
13	7998517	0.007235482415545509	growthpromoting rhizobacterium
12	7584644	0.0071630283834290135	genes
11	15522773	0.00683958484607305	sequence pseudomonas
10	15514956	0.006832864929659139	sequence bacillus
9	16453291	0.006757666587700389	strains
8	18574857	0.00659497267350427	wholegenome
7	4444670	0.006390068497589933	copyright 2015
6	13801153	0.006171590454742614	proteincoding
5	2735134	0.00612347018856798	biocontrol
4	13473742	0.0061196424574342	present draft
3	4444671	0.006007220752507929	copyright 2016
2	1465794	0.005893981972211225	agent
1	14589176	0.005852899145720198	report complete
0	18575100	0.005651137729271441	wholegenome sequence

[truncated: 81 more sheets: 9, 10, 11, 12, 13, 14, 15, 16, 17, 18, 19, 20, 21, 22, 23, 24, 25, 26, 27, 28 …]
