# Supplementary material for: Assessing the evolution of research topics in a biological field using plant science as an example
Source: PLoS Biol. 2024 May 23;22(5):e3002612. doi: 10.1371/journal.pbio.3002612 (PMC11115244; doi:10.1371/journal.pbio.3002612)
Supplement: S6 Data — Sheet–bin_timestamp: Columns are: (1) order index; (2) bin_idx–relative positions of bin labels; (3) bin_timestamp–UNIX time in seconds; and (4) bin_date–month/day/year. Sheet–Topic frequency per timestamp: The number of documents in each time bin for each topic. Sheets–LOWESS fit 0.1/0.2/0.3: Topic frequency per timestamp fitted with the fraction parameter of 0.1, 0.2, or 0.3. Sheet—Topic top terms: The top 5 terms for each topic in each time bin. (XLSX) [file pbio.3002612.s015.xlsx]

## Sheet: bin_timestamp
	bin_idx	bin_timestamp	bin_date
0	0	-1646247600	1917-11-01
1	8433	250750800	1977-12-12
2	16866	425880000	1983-07-01
3	25299	546840000	1987-05-01
4	33732	638946000	1990-04-01
5	42165	712641600	1992-08-01
6	50598	778392000	1994-09-01
7	59031	836193600	1996-07-01
8	67464	897537600	1998-06-11
9	75897	949726800	2000-02-05
10	84330	986961600	2001-04-11
11	92763	1018411200	2002-04-10
12	101196	1046494800	2003-03-01
13	109629	1072242000	2003-12-24
14	118062	1099285200	2004-11-01
15	126495	1123041600	2005-08-03
16	134928	1146196800	2006-04-28
17	143361	1167627600	2007-01-01
18	151794	1188619200	2007-09-01
19	160227	1209009600	2008-04-24
20	168660	1225947600	2008-11-06
21	177093	1245729600	2009-06-23
22	185526	1264136400	2010-01-22
23	193959	1282622400	2010-08-24
24	202392	1300161600	2011-03-15
25	210825	1316145600	2011-09-16
26	219258	1332302400	2012-03-21
27	227691	1347336000	2012-09-11
28	236124	1362200400	2013-03-02
29	244557	1375934400	2013-08-08
30	252990	1389762000	2014-01-15
31	261423	1402200000	2014-06-08
32	269856	1414900800	2014-11-02
33	278289	1427342400	2015-03-26
34	286722	1439697600	2015-08-16
35	295155	1451970000	2016-01-05
36	303588	1463716800	2016-05-20
37	312021	1475899200	2016-10-08
38	320454	1487394000	2017-02-18
39	328887	1498968000	2017-07-02
40	337320	1510376400	2017-11-11
41	345753	1521864000	2018-03-24
42	354186	1532750400	2018-07-28
43	362619	1543986000	2018-12-05
44	371052	1554177600	2019-04-02
45	379485	1564027200	2019-07-25
46	387918	1574053200	2019-11-18
47	396351	1583557200	2020-03-07
48	404784	1592712000	2020-06-21
49	413217	1601438400	2020-09-30
50	421650	1609477201	2021-01-01 00:00:01

## Sheet: Topic frequency per timestamp
	Timestamp
Topic	250750799	425879999	546839999	638945999	712641599	778391999	836193599	897537599	949726799	986961599	1018411199	1046494799	1072241999	1099285199	1123041599	1146196799	1167627599	1188619199	1209009599	1225947599	1245729599	1264136399	1282622399	1300161599	1316145599	1332302399	1347335999	1362200399	1375934399	1389761999	1402199999	1414900799	1427342399	1439697599	1451969999	1463716799	1475899199	1487393999	1498967999	1510376399	1521863999	1532750399	1543985999	1554177599	1564027199	1574053199	1583557199	1592711999	1601438399
-1	981	899	949	971	997	910	1013	1032	1139	1074	1118	1071	1052	1027	1069	1002	1039	928	984	928	1039	998	1020	1027	946	962	988	948	970	942	971	958	965	943	891	914	941	976	931	1025	1050	960	1013	927	934	977	996	957	980
0	8	31	31	35	28	47	44	67	58	30	22	33	22	21	27	19	25	12	25	16	19	14	22	12	9	12	11	6	17	21	7	16	12	14	10	11	7	8	8	6	4	7	6	5	6	3	4	7	4
1	85	87	211	222	212	159	144	153	58	94	50	64	91	70	67	65	58	46	34	39	34	29	48	20	28	26	30	63	31	46	48	47	26	34	31	27	19	27	21	35	30	22	19	21	22	18	27	26	29
2	2	1	2	4	0	2	6	3	2	6	7	13	14	15	15	20	19	18	17	18	28	13	24	21	17	19	25	21	25	30	31	25	26	24	22	36	28	28	32	34	37	32	45	53	31	40	50	48	36
3	4	2	2	8	26	11	5	6	6	6	10	20	14	18	18	11	17	19	17	7	19	11	13	12	18	8	17	17	12	12	19	13	13	22	16	17	7	21	25	31	26	17	11	24	21	22	23	22	17
4	173	127	125	94	82	77	59	63	41	91	118	112	105	106	106	103	96	88	80	79	79	94	98	78	81	89	92	104	79	79	111	87	96	77	87	100	79	82	95	89	75	89	106	68	101	82	83	116	103
5	0	0	0	0	0	0	0	0	0	1	0	0	0	0	0	1	0	0	0	0	0	1	0	0	0	0	0	0	0	1	4	3	10	24	34	8	4	3	0	0	1	0	5	1	82	160	0	1	2
6	27	21	17	11	16	14	20	20	18	20	30	18	26	42	32	34	44	34	40	35	40	47	50	61	59	38	43	61	48	63	53	56	49	43	51	51	55	52	50	71	36	60	38	38	51	30	48	33	45
7	275	129	81	49	35	28	19	29	19	35	63	31	20	32	24	36	27	15	18	24	20	12	21	13	13	7	18	19	13	18	14	17	23	16	14	7	11	8	5	5	11	10	7	4	7	8	8	11	10
8	0	0	0	1	0	0	0	0	1	1	0	3	1	0	1	0	1	0	0	0	1	3	4	8	13	21	28	25	30	26	40	42	40	57	48	49	59	52	61	51	47	44	4	66	38	38	39	49	39
9	0	0	1	1	2	0	1	1	5	1	9	11	13	9	15	11	16	16	27	28	24	36	27	28	33	21	28	32	22	28	30	25	28	25	21	20	38	29	29	30	34	36	32	24	34	28	31	39	30
10	2	6	8	6	7	11	27	38	40	40	47	35	42	32	34	31	34	30	31	24	23	37	30	32	35	31	27	23	25	33	25	18	21	15	18	18	18	19	22	15	20	17	15	24	24	20	17	23	10
11	6	16	8	18	18	20	25	36	44	48	40	50	47	41	60	57	60	79	61	65	66	90	84	97	93	77	84	98	86	74	92	82	92	90	91	69	82	98	87	102	88	80	84	60	84	81	87	87	86
12	57	165	179	263	385	399	351	388	392	298	247	235	186	218	240	164	204	201	197	306	195	189	181	192	183	173	160	177	184	172	141	174	153	125	124	137	121	127	123	145	129	106	113	133	137	122	110	120	127
13	0	0	0	1	0	0	0	1	1	2	7	9	6	15	21	22	23	27	37	40	42	65	71	49	62	72	82	87	84	84	65	61	75	97	93	63	74	78	78	78	61	74	85	82	89	78	63	69	64
14	4	4	6	2	5	5	8	3	11	16	24	19	24	27	19	34	39	26	33	31	33	40	36	45	38	36	36	39	43	43	32	49	44	48	41	57	42	43	54	37	68	63	48	56	52	64	53	56	75
15	4	14	14	9	33	49	86	80	101	117	86	96	81	84	87	66	101	98	69	78	75	94	86	69	93	75	71	76	77	74	87	65	80	84	86	79	58	70	78	54	58	46	57	56	46	67	61	69	61
16	1	3	5	3	7	19	19	16	25	28	32	29	30	27	22	28	49	48	46	40	37	50	56	47	64	42	52	40	56	49	39	49	67	54	40	51	44	53	62	43	71	48	48	53	69	45	50	53	41
17	0	0	2	1	0	1	11	11	24	19	23	38	38	51	53	59	43	38	73	56	46	60	52	50	45	50	46	51	48	58	37	34	47	38	45	28	38	67	39	33	26	37	35	41	40	44	24	24	20
18	473	549	429	317	265	205	167	140	112	61	38	43	30	33	17	8	13	14	18	3	8	12	3	11	8	4	5	3	4	7	3	8	2	0	4	4	5	6	2	4	2	2	2	1	1	5	1	1	0
19	1	2	5	7	15	19	24	45	37	43	39	46	50	63	50	66	53	69	65	53	56	65	66	79	78	76	61	85	89	102	89	75	90	92	95	91	99	97	113	101	118	120	130	136	136	147	131	134	133
20	36	50	65	53	44	73	81	86	112	91	87	81	63	73	69	54	55	52	65	52	59	64	53	45	29	49	50	41	45	49	31	34	37	22	36	22	17	25	24	23	31	26	18	23	15	18	15	10	18
21	2	0	0	1	1	1	8	8	19	13	24	21	14	14	22	9	20	25	18	21	16	20	22	35	28	18	18	20	30	16	16	14	24	22	19	14	19	15	18	17	22	10	22	18	16	12	8	17	8
22	530	471	414	297	243	183	141	144	120	125	80	64	59	48	44	39	36	45	30	25	22	27	17	13	17	14	18	9	16	11	11	12	7	10	14	8	13	9	7	4	10	4	6	5	6	12	7	9	6
23	0	0	0	1	4	6	10	14	19	20	19	26	40	50	30	42	50	68	55	56	62	69	75	72	69	75	82	104	98	107	125	106	116	136	132	155	150	132	133	135	153	159	154	159	195	190	177	192	198
24	9	3	11	14	29	34	39	50	71	76	93	88	86	113	93	137	116	117	143	101	116	135	133	137	143	147	131	147	169	139	142	113	163	134	135	170	127	125	118	127	118	118	129	139	131	113	146	123	130
25	5	8	11	15	25	34	44	52	110	90	114	86	85	76	100	96	100	89	107	75	100	143	119	114	126	104	103	126	117	124	129	87	115	132	120	113	118	110	107	104	129	104	88	118	100	89	117	107	101
26	2	1	5	9	20	34	60	64	69	74	76	97	92	85	78	76	93	88	91	61	87	97	98	102	105	97	103	103	90	76	113	92	84	107	75	83	101	109	83	110	94	100	89	76	99	95	78	97	67
27	1	4	4	22	34	63	106	120	162	146	144	119	144	127	138	135	144	158	134	120	152	160	156	162	181	168	174	165	149	141	147	132	132	154	114	139	125	132	124	126	126	109	123	133	128	121	121	122	113
28	0	0	0	0	4	13	18	25	61	65	51	66	72	84	92	89	123	107	133	112	138	144	158	159	171	160	160	170	176	188	188	190	169	204	197	204	209	202	202	185	184	197	208	201	188	207	223	206	184
29	0	0	3	5	13	33	43	64	81	99	89	72	68	87	77	72	92	113	105	79	85	77	82	84	98	87	81	92	79	75	89	76	105	83	75	94	70	69	65	56	58	66	73	66	55	59	63	66	72
30	0	1	0	0	2	8	14	13	25	12	23	32	27	32	32	31	37	32	37	28	41	30	42	39	48	50	35	44	39	31	39	43	37	31	31	30	33	35	40	38	39	31	39	39	34	25	31	27	37
31	2	8	12	16	19	11	17	25	32	38	35	54	59	73	80	79	80	95	91	114	107	105	92	112	120	121	124	127	129	124	113	108	144	149	159	154	140	135	161	129	147	121	126	125	140	141	181	144	168
32	56	120	202	238	258	226	243	249	230	230	209	199	164	190	172	209	180	173	196	157	185	163	166	156	157	165	126	159	160	151	144	161	133	122	142	148	137	138	108	143	150	141	155	146	149	127	137	123	135
33	0	0	1	2	10	26	51	48	72	82	75	83	83	99	97	79	94	95	109	111	105	106	114	112	115	117	108	121	137	117	114	122	134	113	106	109	119	113	98	118	114	131	115	102	118	105	97	100	112
34	0	0	1	5	9	19	25	30	46	44	31	40	53	43	41	46	59	52	53	45	55	51	60	52	46	50	62	50	59	54	72	49	49	80	57	67	76	73	70	59	58	72	68	57	77	75	60	50	52
35	42	181	432	651	856	919	849	800	684	481	404	332	295	350	296	292	282	237	277	222	248	235	211	232	219	208	200	222	195	170	210	151	154	117	161	123	127	119	131	141	142	119	113	123	127	120	98	103	110
36	3	4	8	10	7	14	14	19	23	17	12	24	24	26	21	22	19	29	29	18	27	19	28	21	23	25	27	29	26	34	33	38	38	39	34	33	35	33	43	40	39	44	48	48	32	38	40	37	32
37	1	3	46	195	272	312	295	278	209	107	113	116	112	81	111	69	78	63	50	53	54	48	45	47	44	35	27	30	33	42	22	18	28	28	20	26	18	18	13	21	19	18	17	12	24	15	12	15	9
38	14	27	53	69	78	70	67	60	70	80	44	52	71	59	55	95	66	50	42	67	48	44	52	47	46	44	37	45	37	37	40	33	47	36	41	45	36	38	32	35	35	41	27	32	29	24	26	24	26
39	9	51	119	169	177	185	137	131	92	126	82	76	145	120	109	113	178	77	85	67	98	65	71	67	68	84	53	70	49	69	64	78	68	51	47	36	28	33	29	41	24	41	53	50	34	23	28	44	39
40	0	0	3	10	23	34	22	23	37	28	21	31	33	27	24	43	27	25	29	15	23	21	19	23	22	24	15	25	33	35	27	27	39	20	40	49	45	37	63	54	42	60	55	92	58	56	58	56	58
41	9	19	10	5	6	16	17	23	33	46	55	52	51	44	57	55	62	67	80	51	58	79	60	65	62	72	58	84	72	69	64	66	83	76	79	64	73	72	72	88	57	76	82	84	68	76	77	77	81
42	6	3	6	7	6	13	23	18	30	32	34	80	87	101	105	134	137	143	171	149	159	184	167	209	181	213	210	219	219	270	256	260	294	351	331	327	332	298	341	322	299	309	336	346	321	311	374	330	353
43	94	45	73	57	46	24	33	36	20	52	86	85	67	70	69	64	64	62	78	52	79	75	71	73	83	73	87	88	83	101	95	111	97	101	83	90	118	110	107	111	151	114	126	117	126	119	125	142	117
44	1223	723	563	416	263	146	104	81	67	96	128	91	70	65	59	73	59	44	48	37	39	37	36	42	30	46	29	29	24	19	23	30	18	18	18	25	18	20	11	15	11	16	10	21	9	9	14	9	13
45	887	351	273	177	134	77	45	35	24	40	35	33	32	24	16	18	14	16	11	14	10	7	7	7	2	6	6	2	2	5	6	5	4	2	3	3	1	2	2	1	4	2	0	3	0	0	4	4	0
46	20	31	47	55	63	67	66	104	158	175	161	167	166	145	166	143	163	144	143	141	132	144	161	146	139	157	159	146	129	147	153	176	145	166	150	162	167	172	161	156	169	165	189	131	164	145	137	163	160
47	208	287	291	261	221	181	163	187	129	96	85	77	58	64	60	53	45	30	40	27	30	31	32	31	21	18	19	28	21	17	18	14	15	14	13	16	8	7	6	8	15	12	10	5	7	6	5	5	10
48	920	1096	966	769	696	567	506	476	382	348	277	222	215	188	165	186	147	134	141	120	110	112	110	113	89	79	94	74	74	72	66	67	70	66	49	44	48	67	46	48	50	39	39	42	31	29	33	31	35
49	11	16	57	73	139	175	155	176	174	130	108	99	115	120	111	97	99	99	102	88	83	79	80	78	71	79	58	64	62	55	55	51	49	45	46	52	47	44	46	37	41	37	31	30	39	16	18	34	32
50	15	49	84	124	145	206	258	257	282	189	189	146	132	150	140	137	118	130	128	96	99	121	102	94	84	77	75	95	77	81	70	62	72	63	57	57	51	61	55	64	64	43	56	50	41	40	32	39	42
51	55	118	118	92	91	90	112	95	102	87	85	75	83	83	85	96	66	68	75	69	59	62	56	81	69	58	43	64	48	50	76	48	59	57	47	68	68	46	63	37	66	57	45	54	48	49	35	55	54
52	586	507	325	229	213	156	117	90	87	91	84	86	71	56	72	117	59	55	54	32	34	46	38	38	36	31	36	27	35	23	32	25	32	15	25	29	24	28	23	24	17	20	16	17	18	19	12	20	13
53	29	46	49	46	54	34	31	43	28	56	67	63	56	48	48	52	45	53	39	35	51	58	45	52	45	54	39	41	45	52	50	69	46	65	52	57	57	51	59	56	53	51	56	48	46	64	55	54	68
54	35	45	37	27	37	29	47	35	48	35	36	28	49	43	45	42	37	39	38	87	38	38	43	34	39	41	48	31	31	41	37	36	38	18	37	32	38	32	38	24	35	34	43	44	38	39	40	35	35
55	59	70	41	22	42	33	40	42	44	65	76	97	79	70	94	106	85	107	101	142	124	103	104	128	94	104	155	127	147	147	122	149	142	148	152	155	163	146	157	160	153	168	160	163	169	189	196	199	205
56	42	63	46	44	35	47	44	35	40	54	51	57	42	46	29	59	31	42	38	39	31	30	33	34	33	24	28	19	24	29	20	31	28	20	24	23	24	29	26	25	27	23	22	23	19	24	36	22	19
57	2	2	1	1	2	6	4	8	12	8	20	15	12	12	13	18	12	15	12	10	16	26	20	14	12	18	11	23	20	16	21	14	15	21	43	24	28	24	20	35	23	23	40	22	22	21	15	16	25
58	100	90	73	62	73	82	94	68	73	82	77	60	50	63	63	47	51	50	52	59	43	58	59	45	47	51	64	59	53	44	62	53	63	64	52	46	55	50	60	69	48	36	42	64	67	54	43	48	48
59	23	19	26	23	32	70	84	55	32	40	42	92	84	79	73	72	65	73	45	60	66	67	65	61	75	78	74	87	57	63	70	67	70	73	75	64	62	71	57	64	46	53	46	59	57	55	49	52	41
60	5	6	6	15	14	17	26	40	47	49	47	45	66	85	54	74	54	66	68	75	52	88	81	92	84	87	74	84	81	91	81	77	76	77	82	81	65	91	80	91	92	91	101	84	87	96	90	122	89
61	288	352	351	322	304	347	455	248	132	233	207	417	365	343	327	368	296	277	274	418	297	277	285	273	262	300	267	300	272	298	279	282	300	361	311	338	358	389	375	370	388	322	371	386	361	356	396	368	358
62	13	18	54	89	96	78	78	82	73	65	53	45	51	41	54	51	51	33	48	32	42	53	38	39	28	44	47	28	43	30	30	29	29	21	23	31	29	28	28	31	20	26	22	24	21	24	18	29	20
63	64	153	165	153	149	148	161	132	108	90	76	68	63	66	57	52	52	54	56	51	42	42	55	42	39	36	41	38	41	29	32	30	26	23	40	32	32	35	15	28	21	25	19	22	24	22	24	27	15
64	60	54	50	53	59	51	61	35	49	69	85	74	49	58	78	75	72	71	104	93	110	113	133	160	137	188	159	161	168	198	162	159	159	158	166	141	144	156	184	152	175	153	160	129	147	136	143	126	144
65	27	30	38	35	27	29	27	23	41	70	82	67	81	68	106	84	70	119	88	108	87	93	87	101	92	106	95	88	102	80	95	86	85	89	95	73	80	72	63	93	64	70	75	63	61	48	65	67	59
66	0	1	0	1	2	0	8	3	8	4	3	6	5	5	6	3	5	3	23	42	37	18	3	5	65	49	43	32	22	7	9	34	22	16	22	17	18	12	14	13	6	4	18	6	10	11	15	11	3
67	13	23	24	36	45	101	104	81	47	52	62	139	107	84	93	91	86	108	85	91	93	88	85	83	110	103	90	85	71	83	89	69	79	88	114	84	95	76	84	79	71	64	70	66	61	63	58	65	62
68	14	25	17	40	27	30	14	17	9	25	50	50	70	66	77	64	78	79	70	54	71	52	63	67	74	52	52	49	66	54	43	80	46	61	59	71	69	82	87	54	62	70	71	83	62	74	86	76	97
69	76	103	90	108	151	168	183	173	206	313	355	307	278	262	287	256	273	275	250	207	268	231	279	229	216	227	197	188	179	164	201	183	140	179	158	163	163	141	164	158	148	129	118	164	150	133	114	137	119
70	61	66	64	38	37	55	65	33	87	126	136	106	109	122	120	120	120	100	137	120	130	90	157	130	150	162	153	190	161	159	179	194	184	122	168	181	192	173	226	202	158	181	178	208	208	218	219	236	213
71	14	24	42	37	36	27	20	32	28	45	31	40	37	21	35	27	28	28	28	28	30	28	52	29	35	33	58	65	63	61	63	56	51	52	57	56	60	56	69	74	68	69	75	92	109	71	82	81	94
72	27	43	57	59	55	81	85	79	109	145	178	149	179	176	195	213	183	212	209	203	232	218	239	254	297	290	258	252	247	245	235	274	230	236	225	241	218	239	250	239	238	235	240	243	234	261	225	242	246
73	15	30	15	15	32	38	43	92	82	82	72	80	108	97	86	131	88	103	103	321	139	127	130	154	124	155	124	148	106	126	139	133	137	124	115	128	140	115	113	105	117	103	147	158	122	146	135	135	150
74	27	54	93	130	84	89	87	62	44	77	88	72	109	89	83	104	96	83	109	88	93	101	98	105	111	83	108	105	104	97	92	99	78	78	103	84	101	103	108	83	90	91	91	70	90	75	83	55	63
75	12	13	22	23	16	16	19	16	20	93	66	58	64	111	80	78	75	102	97	78	73	112	73	86	58	87	67	55	76	74	87	70	49	37	152	51	64	66	64	60	77	76	68	62	84	71	54	55	60
76	115	92	87	94	91	62	65	182	156	120	97	116	119	111	110	88	74	89	97	256	96	85	64	63	66	46	52	44	45	48	43	51	47	41	58	47	51	40	48	46	24	26	50	75	60	44	34	39	60
77	9	8	1	3	3	2	3	108	136	103	90	87	85	84	93	63	88	89	92	87	80	90	87	89	84	84	105	99	83	100	92	134	56	1	5	0	4	0	1	3	1	3	1	5	2	3	1	3	79
78	41	12	16	12	12	9	3	22	37	42	37	25	26	30	33	18	27	31	39	29	33	45	27	23	42	28	28	27	27	36	23	35	34	37	29	29	32	29	41	23	32	28	32	18	16	22	26	19	19
79	37	58	42	63	60	59	51	51	55	88	159	159	160	204	224	245	205	245	236	204	259	233	234	248	228	213	225	187	244	211	209	261	262	253	235	247	258	250	255	275	252	296	285	287	266	293	379	314	323
80	11	22	33	58	64	64	73	74	61	46	60	58	66	68	72	63	61	83	75	61	67	62	60	63	70	67	77	54	62	70	62	52	66	78	78	73	59	78	68	83	68	71	62	68	64	81	73	73	74
81	239	328	366	316	252	269	246	208	120	161	254	245	394	222	221	214	242	262	219	184	214	209	177	150	183	172	211	165	186	172	190	177	197	209	190	190	186	191	195	187	171	205	156	190	179	141	160	185	165
82	7	10	4	5	9	6	6	15	29	38	32	40	30	25	32	53	39	35	53	34	46	49	50	44	60	58	73	53	57	66	54	62	77	70	78	99	93	88	74	79	93	116	92	114	108	113	133	124	136
83	30	82	96	96	90	91	69	100	105	83	86	82	101	110	99	111	177	189	183	184	167	179	186	182	208	188	221	219	244	241	227	266	187	269	238	231	245	290	254	229	269	252	257	222	229	239	214	212	198
84	16	33	39	51	57	51	54	62	54	40	86	100	138	116	134	139	153	139	123	122	133	146	145	141	138	139	171	160	175	195	176	154	190	182	192	216	198	200	193	192	200	261	208	213	197	229	227	201	182
85	11	16	17	31	24	27	19	26	9	30	86	82	105	109	114	104	107	159	118	105	118	123	124	129	100	130	132	99	111	108	121	147	134	164	166	151	181	153	147	149	140	240	197	183	185	183	197	241	216
86	24	23	52	59	59	63	50	79	98	89	89	72	99	97	116	95	117	113	107	99	109	122	112	86	119	107	101	95	103	107	106	95	93	111	80	99	89	94	77	67	94	92	90	60	70	88	56	66	61
87	12	54	67	69	52	56	44	79	78	77	73	51	75	76	86	66	87	95	81	83	94	84	84	74	92	74	89	77	80	85	85	76	72	75	87	88	70	93	75	95	86	77	88	74	72	69	68	56	65
88	23	9	17	34	24	37	33	53	80	103	106	98	95	99	94	91	88	105	102	110	119	87	87	74	108	77	93	88	85	97	78	74	74	84	87	89	105	93	83	62	81	64	71	68	59	63	47	72	66
89	3	3	7	12	20	27	24	44	74	69	58	74	63	94	69	74	79	65	67	76	89	76	73	58	81	77	60	58	64	65	73	68	75	86	63	74	62	76	68	70	69	93	57	59	69	49	63	50	42
[truncated: 1 more columns]

## Sheet: lowess fit 0.1
	Timestamps
Topic	250750799	425879999	546839999	638945999	712641599	778391999	836193599	897537599	949726799	986961599	1018411199	1046494799	1072241999	1099285199	1123041599	1146196799	1167627599	1188619199	1209009599	1225947599	1245729599	1264136399	1282622399	1300161599	1316145599	1332302399	1347335999	1362200399	1375934399	1389761999	1402199999	1414900799	1427342399	1439697599	1451969999	1463716799	1475899199	1487393999	1498967999	1510376399	1521863999	1532750399	1543985999	1554177599	1564027199	1574053199	1583557199	1592711999	1601438399
-1	968.135	940.84	943.73	969.634	975.605	984.256	992.73	1052.41	1083.62	1103.98	1088.37	1078.48	1050.69	1045.91	1035.85	1030.37	995.36	980.033	955.073	979.218	996.329	1015.62	1015.41	999.876	975.479	965.063	968.511	965.939	955.597	958.807	958.657	963.681	956.607	934.434	913.15	914.873	943.75	953.56	974.564	1006.54	1016.17	1002.14	970.756	953.924	944.045	970.449	978.864	973.745	941.896
0	8.84933	22.8731	31.903	36.1038	40.6031	47	44.5637	50.8302	57.5285	37.9566	23.7669	22.6034	22.8583	22.8672	22.544	22.9944	24.768	24.5972	24.1876	19.1346	16.8634	17.2089	15.213	13.5154	10.7693	10.8544	10.1352	11.9707	15.3911	19.1439	17.9525	15.1006	13.6961	12.2658	11.4254	9.58163	8.4267	7.71067	7.42071	6.00492	5.47327	5.83441	5.98402	5.5812	4.85047	4.15437	4.57592	5.22498	5.43442
1	85	146.806	211	222	190.264	157.229	149.845	120.526	80.5381	55.5076	50	62.7978	66.9096	69.9804	67.2172	63.3454	56.4553	46.1909	39.8722	36.3407	33.905	29.0055	24.6223	20.3658	25.3816	27.7637	29.8025	30.6062	31.1084	42.2073	47.2944	46.8196	40.4222	33.9452	30.6782	26.04	24.2097	23.5754	27.4396	28.9945	29.2153	23.5065	20.4675	20.7102	20.6555	22.1317	24.1182	27.0726	26.2029
2	1.73207	1.67757	2.09103	2.19517	2.17251	2.53435	3.73427	3.76356	3.78432	5.47238	8.64361	11.5365	13.9849	14.7773	16.4873	18.1746	18.994	18.0137	17.7118	20.4096	28	26.0011	24.0138	20.6779	18.8822	20.0324	21.6269	23.3472	25.2491	28.8926	28.8919	27.0639	25.1649	23.9962	22.0164	24.9452	27.9956	29.1888	31.444	34.2749	37.0067	40.9369	45	37.9879	30.9998	40.2572	45.2927	45.3517	38.5336
3	3.59086	2.85759	4.06201	6.84748	9.0034	10.6948	7.16751	5.70903	6.28848	7.83035	11.2182	14.4113	16.6607	16.8697	16.1216	15.2531	15.9097	17.812	15.6425	15.9403	14.5825	13.6868	12.1885	13.9352	13.6274	14.7772	14.8261	15.5007	13.4924	13.9994	14.8107	14.5794	15.4425	17.0919	17.8351	16.8249	18.9507	20.8351	25.5642	27.6018	24.7751	17.7421	18.0406	19.6221	22.0587	22.0114	22.3892	20.8175	18.9
4	170.579	136.312	113.8	98.8775	83.329	72.9469	65.795	66.6816	80.7815	93.5144	105.765	111.629	107.38	105.692	105.018	101.682	95.658	88.0018	81.9124	79.3107	83.4389	90.8352	90.7546	84.9192	82.3982	87.6756	94.1458	91.1934	85.7197	81.8017	84.5148	89.7927	87.8925	85.7907	87.8771	89.1089	85.568	84.7716	89.3895	86.8816	83.8917	89.6721	104.575	103.371	100.994	87.518	90.7086	98.2843	98.3965
5	0	0	0	0	0	0	0	0.0555315	0.266439	0.352824	0.312216	0	0	0.0101205	0.285286	0.41018	0.292648	0	0	0	0.290469	0.416453	0.286229	0	0	0	0	0.00405445	0.290759	1	4	3	10	61.1633	33.9866	14.4683	4.82181	2.42396	0.854488	0.285656	0.420548	4.90682e-15	5	1	82	160	0	1	2
6	27.0803	20.8953	16.57	14.4458	14.1149	16.4995	18.1726	19.4945	19.8172	21.5136	23.1206	24.2628	27.7807	33.1981	35.3465	36.2429	37.7631	38.5715	36.7937	37.9354	40.6738	45.8419	52.3683	57.083	53.7657	46.3965	45.8809	50.4332	55.6761	55.4147	56.6004	53.1147	49.2677	47.1785	48.7553	52.1168	52.9739	52.2985	56.7025	70.9289	65.343	59.9699	44.5622	41.208	41.9891	44.167	39.8949	40.9286	39.9288
7	274.73	161.993	80.2332	54.911	36.5689	28.0165	26.4803	27.9346	32.5017	35	32.7532	30.7315	29.8954	28.2805	28.8575	27.6651	26.4568	20.3165	18.9289	20.8509	18.9595	17.4293	15.6611	15.0358	11.6061	13.1804	15.4379	17.0013	16.3382	15.3994	16.0614	17.8129	18.8026	17.3348	12.5477	10.366	9.0203	8.00659	5.84957	6.72147	8.97253	9.44843	6.95616	5.81991	6.42014	7.72466	8.88654	9.79277	8.18899
8	-0.0265232	0.0442025	0.221654	0.289098	0.297958	0	0.00466375	0.315041	0.680128	0.709787	0.532714	0.508999	0.99495	0.605511	0.412644	0.578001	0.382851	0.280277	0.00988161	0.271225	1.31372	2.80504	5.27185	8.30213	14.1213	20.8019	23.0373	25	30.0126	35.2379	40	42	44.0138	46.9553	48	49.0002	50.5436	52	51.4964	51	47	44	4	66	36.9451	37.9548	41.6087	43.0124	36.3174
9	-0.114562	0.323539	0.775821	1.18862	1.10444	0.90814	0.717234	2.0937	3.50158	5.70015	7.4501	10.999	11.3268	12.0211	12.0471	13.716	14.7027	19.4694	24.2272	26.7271	24.0162	25.501	26.9801	28.9859	29.1166	28.9555	27.6043	28.0298	27.8392	27.1872	27.9399	27.3304	26.2662	24.7121	21.8432	20.0025	24.6271	28.9994	29.2881	30.861	33.4739	34.2315	31.4172	31.4357	30.4002	30.3847	31.6872	31.6123	30.4319
10	2.23316	5.52342	6.82282	7.16303	9.01061	15.5297	25.411	35.2495	39.7488	40.9332	40.5816	40.5468	37.0637	35.2812	32.5892	32.7387	31.916	31.3383	28.372	25.844	25.7517	28.0864	31.5325	32.2953	32.8781	30.9169	27.015	24.7815	26.4143	27.2177	25.2869	20.9567	18.424	17.643	17.1653	18	18.2972	19.5578	19.0954	18.5973	17.7239	17.3012	18.4834	21.3535	22.879	20.2379	18.8509	15.4153	11.9579
11	7.4475	11.4542	13.7292	15.0621	18.8889	21.1945	26.6239	35.4333	42.5599	44.8803	45.6059	46.1017	46.2753	48.8383	53.3507	58.7863	64.1951	66.4766	66.8941	64.0618	72.6689	80.6925	89.3328	91.857	89.683	83.9863	85.8267	89.7431	86.1519	83.3947	83.7043	87.6511	88.5679	90.8266	84.49	80.4919	82.9519	89.776	94.2766	93.1544	89.4851	83.4207	78.5945	79.8421	78.6938	83.575	85.2543	86.5509	79.257
12	58.7918	158.961	220.636	263	334.874	399	393.664	388	334.018	294.914	258.782	235.323	226.757	218	231.851	221.404	204.008	200.68	197.297	196.078	195	188.463	186.541	185.854	182.732	172.036	169.496	174.386	178.338	168.999	167.623	162.1	151.257	133.135	127.925	128.335	127.236	124.205	130.314	132.965	126.918	115.342	116.986	128.289	131.468	122.688	116.748	119.168	122.867
13	-0.0346761	0.0543207	0.255938	0.350598	0.318721	0.0186024	0.282635	0.756873	1.73895	3.52188	6.24129	9.14298	11.9333	15.1063	19.3279	22.0328	23.8703	28.8981	35.1252	40.0014	52.9501	65	65.3972	63.6812	61.9966	72.1888	80.595	83.9632	83.6476	73.9974	65	70.0515	75	84.0303	93	83.6735	74.0045	76.7463	78	77.9946	75.9463	74	78.1949	82	80.0178	78	73.4146	68.9091	68.0696
14	3.9131	4.42204	4.30956	4.24862	4.20065	5.85645	5.76052	7.44893	10.9566	16.5448	20.0377	22.0512	23.3681	24.2463	27.0928	31.5364	33.6335	32.1909	30.5323	32.155	34.4743	36.7796	39.7098	39.9943	39.4385	36.5716	36.8994	39.3604	41.807	40.3849	42.0855	43.2789	46.4464	44.9938	46.5622	45.1795	45.3819	45.888	53.9997	60.9719	68.0062	60.4676	55.6085	52.8108	56.3536	56.5801	56.8426	60.9698	71.3119
15	5.05677	11.2904	14.5254	20.6374	32.0029	54.9651	71.0849	88.1476	97.4912	100.184	97.5578	88.7208	86.3091	84.0542	83.6172	90.0146	93.8978	91.1276	81.1679	74.7004	81.3212	85.7521	83.7218	81.7798	79.6645	78.5276	73.6451	74.876	75.8947	78.5078	76.4382	76.2515	77.0375	83.432	83.3547	75.3098	68.3484	68.9286	68.2333	62.1009	53.4718	52.8292	53.6118	53.4904	55.3577	59.2514	64.9785	64.1309	55.9176
16	1.03609	3.03316	4.03998	5.77239	9.43369	15.3512	18.2224	19.9659	23.7691	28.0984	29.8409	30.1557	28.8483	26.3663	25.5497	32.5045	42.0489	47.663	44.5804	41.0526	41.7928	47.9919	51.7389	52.5022	48.7666	49.4366	46.2599	48.9154	49.1962	48.0646	45.3185	50.9159	55.7802	53.7619	48.0168	46.0415	48.7199	52.9784	54.3302	43.0985	45.5661	47.9919	49.5326	54.5878	51.9043	50.2948	49.4789	50.6541	56.4865
17	-0.192792	0.590113	1.01992	1.04944	1.17953	3.88142	8.0409	14.6948	18.7825	22.8388	26.3796	33.6683	41.6609	48.0423	53.8186	51.6306	45.9667	39.7948	47.5892	55.971	53.2581	53.3262	53.575	49.0991	47.9531	47.4092	48.6326	48.7157	50.8963	46.2017	41.4379	38.4344	40.2494	42.237	37.9193	36.6521	37.9426	38.4954	39	32.7407	31.5408	33.2569	37.3553	38.9535	41.3078	36.2427	29.793	23.18	28.8873
18	473	549	429	337.895	265	213.301	167	129.982	93.8944	61	51.1887	43	30.1787	23.0702	16.7883	14.1575	12.3806	14.1972	13.2728	13.336	8.00001	11.4362	11.3021	10.6966	7.75429	5.46768	4.13638	3.88435	4.53252	4.94279	5.51637	4.32024	2.97576	1.79027	2.87289	4.27862	5.01408	4.5383	3.76142	2.86206	2.56094	1.99924	1.69628	1.30011	2.0924	2.4718	2.11149	0.71456	0.669405
19	0.683587	2.82869	5.33148	9.29509	13.9552	19.6937	27.995	35.3413	40.6731	40.2893	42.6485	45.3113	52.3149	55.3469	58.7666	57.7911	62.061	63.2616	62.3779	57.7336	57.7625	62.6855	69.5618	74.8423	77.7118	74.2136	78.2618	81.9851	91.239	93.1601	88.8579	84.8777	86.6208	92.2857	92.9739	94.464	96.2417	102.026	104.73	109.97	114.08	122.235	129.018	134.279	138.894	138.217	136.356	132.761	126.421
20	36.1803	50.132	55.6816	58.3163	61.7411	70.1204	80.0249	85.614	88.267	91.2512	85.7716	77.6527	72.2821	69.1555	65.8081	58.7134	53.893	56.3034	56.6541	57.8963	58.5851	59.132	53.6914	43.5233	42.9831	44.8061	47.1397	44.8478	44.8893	42.0533	37.3664	34.0163	31.9795	30.7553	27.4122	24.4676	20.8232	22.3826	23.996	25.5698	27.1781	25.2228	21.7504	19.128	18.1821	16.2612	14.4375	13.8571	14.4829
21	1.76774	0.561898	0.328493	0.68972	1.38635	3.23697	5.95457	11.0793	14.7563	18.5063	19.3802	19.7812	16.1036	16.1766	16.5636	18.1959	18.7716	21.3977	20.8638	18.7386	18.5609	19.4422	24.7669	27.6676	27.3116	20.9354	18.5863	21.5018	20.196	18.8073	15.4595	17.5583	20.446	21.7165	18.3837	16.9385	16.414	17.0335	16.868	18.6412	17.8644	18.9539	18.226	18.5364	15.4395	11.9627	11.7007	11.3429	12.2219
22	530	471	374.826	310.25	243	196.043	164.079	144	118.347	98.35	79.3447	67.1952	57.4274	49.8117	43.6821	39.4922	36.6817	33.3249	30.4715	25.7478	24.1036	22.0052	18.5319	15.3926	14.9651	15.9421	14.2688	14.0515	12.5606	12.366	11.2813	10.2699	9.36896	10.2768	11.0228	11.2168	10.3928	9.57367	6.70998	6.56914	6.347	6.28821	5.15335	5.60579	7.37844	8.65168	8.99413	7.52746	6.73595
23	-0.0359608	0.0557771	0.532836	1.81141	3.87797	6.74886	9.93727	14.4146	17.8671	19.8728	22.1886	28.3742	38.9597	44.742	44.8916	41.7432	50.3303	52.9983	55.68	57.2861	62.4104	68.6874	72.3019	72.0048	71.7247	75.4229	84.9129	92.732	101.014	106.485	106.521	106	118.519	128.819	139.565	144.95	147.215	138.299	133.253	139.931	149.798	155.803	156.913	159.465	174.361	189.886	189.456	190.791	190.092
24	7.435	7.34717	10.6896	18.3976	26.0252	34.3034	40.6752	53.5462	67.9267	79.3368	85.7888	88.9997	94.0542	103.813	110.74	110.119	118.192	116.287	109.142	101.067	117.202	128.579	134.753	137.726	142.359	141.313	141.353	147.931	147.675	145.8	142	139.29	132.993	134	134.984	131.073	127.005	123.583	122.63	121.751	120.507	121.148	128.881	133.487	128.783	127.126	124.689	128.724	142.212
25	4.80718	8.43423	12.123	17.6659	25.1399	34.6536	43.2809	56.6544	74.7899	92.9749	92.968	92.0803	82.9558	86.4658	91.5717	98.2101	95.6678	96.594	93.5375	96.6017	100.115	109.55	118.946	118.686	115.297	109.694	109.866	116.28	121.577	123.615	128.777	121.901	114.991	123.094	121.28	116.465	114.206	111.456	106.988	110.799	110.572	106.061	102.025	101.975	101.679	101.109	105.315	108.114	108.294
26	1.31544	2.77068	5.90693	12.3671	22.068	37.8644	52.4545	64.5673	69.4213	74.3313	81.3165	88.0577	91.566	84.7722	79.6657	81.7745	86.0966	90.1786	90.4644	89.1539	87.0002	94.3192	98.9091	101.699	101.799	101.173	101.232	98.8504	89.7483	77.5648	83.8973	92	84.0043	79.4919	74.9943	85.7253	98.3977	108.978	109.503	109.989	100.123	95.0165	88.9501	91.1178	93.3527	91.5085	78.713	72.5061	70.6034
27	0.603991	4.44151	11.1032	22.4189	41.7994	67.6807	95.8684	120.858	133.945	146.511	142.707	141.678	138.247	134.974	134.054	138.659	144.971	143.475	136.274	139.099	148.167	156.538	158.981	165.533	170.246	173.05	169.5	162.7	151.419	144.947	140.654	136.187	136.591	153.647	146.336	138.999	131.17	127.669	126.849	125.436	121.246	119.254	122.176	128.411	127.467	122.992	121.248	118.959	113.977
28	0	0	0.272716	1.95266	5.80292	12.0627	18.5461	35.7895	52.2547	62.1669	63.1488	64.1829	73.6092	83.0941	88.7279	89.9707	98.1053	107.002	123.821	135.134	137.964	146.27	154.295	161.977	163.372	162.895	162.989	169.041	177.681	184.542	188.57	190.002	197.022	203.99	201.216	203.387	205.426	203.946	196.908	189.608	188.23	196.346	202.342	199.965	200.942	206.567	208.764	205.587	197.884
29	-0.411247	1.07994	3.32033	8.48941	17.2931	30.6886	45.9996	63.872	80.1984	86.1054	87.0483	75.8312	74.2944	77.4392	78.5796	80.6915	92.2235	102.785	100.402	91.3217	81.7917	80.8652	81.2517	87.3584	89.7552	88.1961	85.8085	84.2938	81.515	80.2922	80.6903	76.0071	79.5108	82.998	78.1685	74.2884	72.4849	68.1525	63.549	59.2143	59.8104	65.6397	68.6987	64.8137	59.504	59.0591	62.7514	66.3698	59.6967
30	0.212192	0.423548	0.424672	1.0804	3.56304	8.11096	11.9536	16.4802	19.6062	23.2986	23.0892	27.5536	29.8433	30.6131	31.7761	33.0507	33.7015	34.7599	33.214	34.8556	34.5165	37.6089	38.3141	42.7242	46.0574	46.0232	44.3515	40.8888	38.3125	36.3779	37.9	40.0087	36.9888	32.7457	30.7075	31.1442	32.7562	35.8563	37.9629	38.8397	36.4564	36.0941	36.8483	37.4827	32.9567	29.7011	28.265	30.6351	30.0021
31	1.98623	8.00039	12.3487	15.2774	16.041	15.8992	17.4232	25.1235	32.257	38.5387	45.5042	52.1573	61.4541	71.2605	77.5496	79.6474	84.3964	90.4868	93.6611	98.3873	107	105.126	108.641	112.149	117.875	121.62	124.007	126.737	126.871	121.969	113.29	128.659	143.999	150.324	154.094	151.692	142.484	135.007	131.978	129	124.899	121.006	124.627	130.453	135.981	141	150.37	172.342	168
32	52.1287	132.992	191.679	231.211	241.852	241.467	239.711	241.155	233.79	222.409	211.193	192.352	184.585	178.761	186.898	185.96	185.445	180.565	176.654	178.523	171.877	170.127	162.216	159.25	158.897	153.656	153.407	151.867	157.096	151.452	150.779	147.088	137.586	131.2	138.171	143.125	140.311	130.173	130.847	136.018	145.411	147.631	148.304	149.408	141.858	136.309	130.071	130.567	127.806
33	-0.148705	0.377089	1.58226	5.49044	13.5838	28.83	42.2947	57.6398	68.7577	76.9942	79.7291	80.8878	87.5461	93.7712	93.6266	91.5668	90.78	98.8421	105.675	108.768	106.908	108.018	111.106	113.511	114.675	113.914	115.078	121.404	121.999	120.124	117.226	122.924	121.495	116.181	108.882	110.89	114.243	111.105	111.37	112.484	119.099	118.796	115.454	111.326	109.075	106.165	100.319	102.831	115.624
34	-0.258813	0.547951	2.29411	5.76038	11.1853	18.0458	24.6611	33.2301	39.8513	41.6316	39.2027	41.0418	45.4557	45.058	43.2285	48.3217	52.646	54.1449	50.3245	50.4387	51.2065	54.7054	54.7857	52.4773	49.0053	52.2419	54.4131	56.131	55.0673	55.3368	52.2394	50.313	49.0052	53.0169	57.0007	66.6192	72.4917	73.0039	67.6689	61.8517	62.4472	66.5306	66.5201	68.5213	71.4347	71.1516	61.3493	53.586	58.3683
35	40.4834	281.828	432	638.563	777.637	918.963	849.849	704.026	595.434	481.492	403.634	340.623	313.208	303.16	303.876	289.966	272.561	260.332	244.08	245.185	238.08	232.012	224.497	221.822	219.622	208.751	208.503	206.631	195.691	184.235	170.976	164.082	143.743	141.829	135.126	134.134	123.595	124.853	130.475	138.416	134.798	124.03	117.758	121.254	123.842	115.501	106.036	103.424	99.1443
36	2.57494	5.16339	7.35058	9.01917	10.4062	12.0923	15.422	18.3258	19.4861	19.1935	19.4482	21.8277	24.5235	23.8562	22.7728	21.0318	23.3902	26.2752	28.4613	27.7898	26.185	24.5159	23.0581	23.3836	22.9942	25.0422	26.9879	27.63	29.4432	31.504	34.7217	36.5767	38.282	37.2309	35.116	33.8514	33.9277	36.5876	38.9205	40.517	40.8235	43.6745	46.8935	47.7742	43.0463	38.0234	38.4741	36.3978	33.638
37	1	3	46	195	272	312	295	248.533	209	161.373	113.484	113.844	112	96.2761	59.2758	69.3413	69.049	63.5205	55.276	52.3987	51.9466	48.8804	46.4351	45.4142	42.2389	35.1475	30.4512	30.0671	32.5173	27.2191	21.9773	22.306	25.1758	25.8037	24.1897	21.8662	20.17	16.6251	16.961	18.1322	19.2609	18.0067	15.8919	16.5679	16.3661	16.2981	13.7141	12.2442	9.73158
38	12.452	34.4414	51.7076	65.9183	71.6826	71.164	66.1058	65.819	66.0515	60.4604	44	51.6264	55.3932	59	56.2705	60.4758	65.9464	52.2303	43.205	44.77	47.9999	47.5566	48.0768	48.0811	45.7001	42.5518	41.4814	40.0463	39.2752	37.8712	37.2771	38.5169	37.974	39.8105	40.782	41.1193	39.0998	35.7164	34.6227	34.1533	36.5956	34.6893	32.6546	29.776	28.4573	26.0314	24.8411	25.1223	23.6108
39	6.34231	69.8907	117.086	156.032	170.479	157.508	140.902	120.896	101.19	86.4323	82	79.9494	97.3844	119.677	113.52	111.23	94.9364	77.3851	77.38	70.7133	67.3474	67.3708	68.2111	68.5163	71.5455	68.5599	67.8332	60.2883	62.3688	62.4556	69.4085	70.8716	66.0224	54.7576	44.8812	36.9512	31.7601	30.4201	33.4982	32.7017	34.7463	39.5464	48.5519	46.0278	35.4817	27.7017	31.1884	37.5776	36.6885
40	-0.569167	1.35709	5.36031	12.6823	20.5055	24.4201	24.7263	24.7611	26.7104	28.3656	27.3034	28.8974	30.6774	27.6928	24.5938	25.5194	26.9705	26.4809	23.8322	23.0399	20.7908	21.0122	20.7696	21.5556	22.8351	21.1102	21.7696	24.6646	31.1854	31.8976	29.3413	30.5584	38.9853	39.5055	40.0078	44.9196	44.7759	38.2064	45.5612	54	57.0727	60	55.4531	56.5066	57.9985	57.1571	56.834	57.1479	56.3962
41	10.7128	12.3291	10.866	7.63617	8.87584	13.4675	18.4125	25.0601	35.1779	44.3828	51.0158	52.4989	49.5242	50.7673	52.7455	57.6926	61.4578	65.4227	58.531	51.0247	58	59.0098	60.0894	62.7717	65.8562	71.9811	76.7268	83.3236	73.0618	68.3246	66.0225	69.8148	74.3837	78.2704	74.0786	72.4075	70.612	72.2905	76.6357	87.9404	81.8468	76.0041	80.9237	78.9877	76.4596	74.3731	76.7214	77.6286	71.6777
42	5.32715	4.78876	5.39041	6.85238	9.06141	13.9881	18.5956	23.3979	27.5782	36.2195	50.2825	69.1911	88.7349	98.6915	112.647	126.456	137.904	147.693	152.44	157.165	163.074	171.977	176.392	179.044	191.543	204.28	213.4	216.788	227.001	241.288	257.962	269.362	293.98	312.55	330.995	329.551	331.999	336.468	341	321.046	309.366	313.505	331.439	334.396	325.14	311.517	320.76	330.558	339.349
43	94.1489	80.5267	72.8102	56.9974	43.5271	34.1912	31.2274	35.9532	44.9361	53.2568	72.7377	80.1841	73.3569	68.8284	67.8128	65.4211	63.4538	66.7391	66.701	71.0691	71.9879	75.0138	72.7955	75.3743	77.1568	80.2167	83.2135	86.3219	89.7948	94.1522	101.244	102.011	102	94.6639	90.3123	95.4891	106.712	111.367	109.01	110.994	112.547	114.031	119.896	122.317	121.395	122.774	127.842	128.667	129.034
44	1035.55	756.051	563	416	299.431	125.672	104	91.0963	89.7542	96	92.2332	90.5866	75.0996	64.6602	64.3886	63.2387	58.7178	49.6868	43.3677	41.0257	37.8967	37.3033	37.9535	36.8432	37.6864	34.4565	33.2456	27.4923	24.0505	21.7053	23.792	24.2101	21.4034	18.002	20.0509	20.878	20.5054	16.8172	14.7745	12.7336	13.6095	12.8821	14.8011	13.6317	12.3278	10.4441	11.0551	11.6463	11.7861
45	887	351	273	195.783	134	87.6826	45	38.2998	37.1608	39.7417	35.886	33.1612	29.8399	23.9251	19.7369	16.5214	15.7401	14.0191	13.4072	11.9468	10.1979	7.89316	6.9798	5.66606	5.11443	4.99469	4.82341	3.15387	2.87222	4.46041	5.41123	4.9941	3.71059	2.87363	2.71836	2.43792	1.86548	1.71037	1.71487	2.14802	2.51079	2.02065	1.45645	1.14795	0.838035	1.19352	2.81741	2.80895	1.15537
46	18.9653	33.8573	45.5104	55.4061	61.7048	66.5654	78.6857	109.712	146.432	165.371	167.075	164.831	160.754	157.661	152.89	155.523	151.052	148.964	142.551	139.231	138.113	145.288	150.812	148.19	146.597	152.561	154.503	144.762	140.422	144.069	156.942	157.744	160.261	156.141	158.185	159.964	167.075	167.274	162.654	161.222	164.15	172.766	185.997	176.254	163.997	147.918	147.704	154.556	151.611
47	208	231.91	310.993	261.094	222.103	189.556	163.027	144.629	129	106.223	85	77.1192	70.6648	64.0681	59.0063	52.5383	45.0004	38.6013	25.1993	27.0402	29.4919	30.9966	31.3917	27.8119	23.0176	19.0842	19.1738	20.1066	21.0274	18.4284	16.5447	15.4461	14.4314	13.9988	14.0112	12.2147	9.78159	7.00256	6.85888	9.29216	11.5987	12.2693	9.0992	7.21376	6.1657	5.98646	5.29497	6.04068	5.37384
48	920	1096	966	816.01	696	594.888	506	439.001	382	324.997	276.698	244.184	214.137	188.219	166.735	155.605	146.908	139.178	130.857	123.507	113.307	110.847	111.107	103.449	92.7469	85.5117	81.5735	78.9591	73.4119	70.7281	68.082	67.58	67.9916	62.1962	52.3495	46.5577	51.0056	50.7542	50.7061	47.9938	46.0938	42.2396	39.8104	37.707	33.603	30.7393	31.2603	32.5646	28.3292
49	11	38.2078	57	102.553	139	147.515	155	144.828	156.047	129.861	116.343	110.973	114.231	115.231	109.875	102.448	98.4851	99.424	95.3098	90.652	83.1819	80.4774	79.0935	76.4461	71.3041	65.0728	60.3778	62.7614	60.5815	56.9766	53.8474	51.5527	48.421	46.4448	47.442	48.6161	47.4875	45.4136	42.8004	40.9362	38.728	36.4846	32.3592	29.8354	23.0665	15.938	21.5022	27.7234	30.3395
50	12.9417	54.1076	88.4773	125.644	164.14	202.756	231.789	257	227.64	237.154	187.51	154.815	141.429	141.692	141.825	132.427	127.938	125.996	118.215	107.87	103.374	106.17	104.537	93.1734	84.9217	78.3859	80.8476	82.2085	82.9067	76.4465	70.9265	67.2237	66.4117	63.8335	58.7039	55.3295	55.6876	56.3466	59.3331	61.4696	58.0104	53.8475	50.7264	49.0729	43.3338	37.9511	36.5033	37.774	35.2505
51	59.1584	94.9106	111.068	99.7626	92.0161	96.6389	99.7416	101.123	94.7244	90.4962	82.8771	80.4958	80.6399	83.7009	87.054	82.7418	75.3163	69.3371	70.9679	68.2004	62.5968	59.4908	65.0561	69.3464	69.3041	56.7236	53.8243	52.826	53.1486	56.2422	57.3223	58.3319	55.3795	54.7723	56.4708	61.9876	61.7167	57.672	51.5832	55.0317	55.7364	56.2828	51.171	49.5741	50.0047	44.7511	45.5549	48.9467	48.1978
52	586	431.625	325	261.481	212.107	159.894	120.925	98.5676	88.5472	87.4928	85.9489	80.2085	71.2748	69.1353	69.7459	65.2727	58.9853	55.5588	47.0836	40.3671	36.4293	39.4973	40.1403	37.3461	35.1653	33.8782	31.9298	31.8985	29.1655	29.3482	27.4184	28.6887	25.1167	24.0995	23.6124	26.4044	26.5799	25.3717	24.6957	21.7149	19.9002	17.9966	17.4341	17.0101	17.9937	16.7028	16.4737	15.5533	16.0069
53	30.4055	42.4521	47.5835	47.5966	43.9472	38.7919	35.2948	41.2955	50.2143	55.5853	61.89	61.946	55.8296	50.2874	49.095	48.7825	49.291	46.2007	41.6623	40.7915	48.8181	52.0474	50.8193	47.9702	49.5223	46.6166	43.9731	41.6596	45.834	49.5226	55.1976	55.4248	58.815	56.3496	57.0255	55.5674	55.2455	55.1247	55.8483	56.0061	53.253	52.9848	52.0894	49.7389	51.6462	55.6333	57.2255	58.7033	72.8826
54	36.8858	38.9147	36.8487	33.3227	32.5656	36.5354	36.8385	40.5636	38.8128	38.6314	34.8169	38.4163	41.0997	45.0249	43.4423	41.3649	39.072	38.1375	38.1026	38.0002	38	39.4079	38.8606	38.2509	38.1407	42.2952	39.8977	35.5857	33.7762	36.8046	37.8748	36.845	37.7721	37.3834	36.7376	35.0962	34.5282	35.3656	32.4155	32.1229	31.9077	36.848	40.7423	41.9137	40.0377	39.0028	38.2137	36.4929	37.5979
55	62.5197	54.3239	44.049	35.0285	33.393	37.8145	38.4672	43.3073	51.6029	63.1102	77.5948	83.4205	81.4649	81.0057	90.5122	96.646	99.1113	100.248	112.033	117.078	123.282	109.615	108.015	104.32	103.894	104.083	115.643	127.187	141.084	141.037	141.212	140.694	145.641	147.438	151.756	156.342	155.625	154.443	154.811	157.182	159.522	161.22	163.152	163.975	172.993	185.413	194.892	200.008	207.667
56	42.0517	44.0457	46.5279	43.0542	42.4726	42.6963	42.5506	40.3113	42.7629	48.5251	52.7522	49.8612	47.3101	39.3563	31.3889	30.1316	31.1067	37.2919	39.3017	36.4981	32.8695	31.1632	32.4334	33.332	30.7198	27.7793	24.2438	23.2574	23.9455	25.0334	26.4424	27.1528	26.6208	23.5975	22.5957	23.5707	25.1912	26.6317	26.559	25.8555	25.229	23.8863	22.5562	21.5345	21.6314	25.4503	25.6285	24.2578	25.1979
57	2.11454	1.67661	1.35869	1.59714	2.81269	4.25239	5.7713	7.92996	10.4559	12.6695	13.7038	15.4164	12.8984	12.3483	14.0538	14.586	14.6212	13.2334	12.2514	12.324	17.0687	20.2145	19.9328	15.1519	14.2841	14.8041	17.8039	18.999	19.7711	18.5976	17.2795	16.213	16.4433	20.9809	22.5337	24.0005	25.5959	24.0074	20.0004	21.4943	23	22.9948	22.4808	22.0076	21.7163	19.509	17.0624	17.0888	16.246
58	101.278	86.4076	75.353	70.327	72.8451	82.1666	80.9036	77.0723	74.1741	75.9899	72.8969	61.9969	57.0708	59.3677	58.3204	53.0046	49.579	50.9507	53.515	52.5803	52.6318	54.1765	54.58	49.7757	47.5899	53.7164	58.4676	58.5788	52.3094	52.4359	53.8751	58.3536	60.4762	60.1938	53.5945	50.3533	51.0281	54.4276	59.7779	59.08	50.1222	41.349	46.9607	58.3261	62.3917	54.4155	47.8421	46.5421	46.1921
59	21.9586	22.1756	23.6808	30.9581	43.3512	61.7459	62.6747	53.7437	43.3663	38.8119	49.6201	63.6328	84.0055	78.5388	74.4271	70.23	69.1906	70.3574	65.9165	59.8862	64.6683	66.121	64.52	66.8442	71.7933	75.9763	74.004	65.5085	57.6287	63.4086	67.0098	68.7113	70.0059	72.7181	71.0652	66.6137	65.0447	63.8637	62.7189	56.687	53.5565	49.3259	52.203	54.6006	57.0093	53.8007	51.6102	49.2495	53.9053
60	4.78391	6.2601	8.92056	12.0541	15.728	19.2327	27.2368	38.1032	45.5626	47.6341	48.5112	53.8044	65.9376	70.2979	82.0714	73.5778	66.7178	63.8898	69.7457	74.9979	81.7341	87.9499	86.2155	86.0009	86.9861	82.5655	81.6787	80.6154	84.5135	84.4043	82.6702	77.8415	76.576	78.1532	80.2831	81.0015	86.1213	90.9759	85.8905	88.2003	91.4373	93.5367	91.1258	89.3564	88.5436	91.413	90.2755	89.6583	93.3001
61	294.927	332.833	340.877	328.278	323.882	330.155	298.972	248	239.246	233	298.89	412.632	369.353	344.306	339.365	324.68	308.492	281.489	275.619	284.612	296.999	285.238	279.096	273.396	276.078	278.871	286.189	282.227	287.722	284.804	285.444	286.307	310.602	322.084	331.344	335.847	361.52	375.522	377.495	376.257	365.769	363.489	363.547	373.899	366.706	368.968	374.768	372.952	362.815
62	12.742	37.8636	54.867	75.5383	89.5466	83.2865	79.0216	77.3811	72.0509	63.1696	54.4907	49.1652	46.6071	48.2786	49.2903	51.7414	46.3619	43.6926	38.6554	39.8064	42.4035	44.232	42.2106	35.978	37.2927	40.8381	41.6315	40.071	35.3867	33.4265	29.7146	29.2813	26.6791	23.8998	24.7796	28.0519	29.2609	28.2919	28.8509	26.9668	25.0409	23.1558	23.7023	22.5272	22.7191	21.4478	22.9704	22.7615	20.9513
63	64.6213	119.97	164.515	155.48	149.805	146.683	140.108	132.065	107.737	90.7978	77.6878	68.7764	65.1906	61.7834	58.0789	53.4688	52.5919	53.921	53.6125	50.2003	44.5564	42	41.9673	41.9994	39.0326	38.4147	38.6243	39.4177	36.165	33.7036	30.7411	29.4143	26.2252	23.0665	27.5976	31.9998	32.8836	34.9759	31.4748	27.9964	24.3462	22.1253	21.6881	21.73	22.8415	23.1716	24.3078	26.7153	26.6847
64	59.7608	54.3927	52.5588	53.4826	55.0825	55.9655	50.7411	48.8563	52.6852	66.7738	75.3197	69.7712	59.4223	61.5074	70.9081	74.9434	72.6705	80.7767	90.8974	100.877	106.329	118.002	135.08	146.259	157.509	159.168	165.94	162.596	173.305	173.994	170.519	159.835	158.712	160.531	156.057	149.193	146.68	160.181	164.978	167.604	161.911	161.084	148.966	144.356	138.932	141.073	135.965	134.124	119.105
65	26.4912	31.6486	34.1182	33.4585	30.1035	27.7167	26.5846	31.7206	46.4091	63.3857	74.1674	75.7304	73.7209	81.1198	82.9898	85.4119	71.4373	79.4822	89.4739	95.3581	94.25	89.5973	92.8256	94.297	98.6651	98.5687	96.1997	94.0241	91.3194	91.0492	88.0484	88.2288	86.4451	89.5608	86.6012	81.5616	75.7268	71.7441	72.7365	71.7457	72.5126	69.662	69.8666	65.8562	57.9609	57.1262	60.7054	63.918	54.7009
66	0.174855	0.480381	0.690166	0.919914	1.42068	2.67795	3.28687	5.32009	4.97424	5.0426	4.20721	4.79723	5.29538	5.27478	4.82866	4.49249	5.30016	14.1308	23	29.4578	36.9996	19.2112	3	19.24	55.4483	49.0354	41.4335	32.0472	21.8698	14.8556	9.04126	15.5667	21.9984	20.0513	18.7569	18.56	15.9517	14.47	13.2028	11.226	7.37736	4.0309	5.08288	6.02372	9.1211	11.8381	12.387	9.91773	5.73851
67	13.3742	21.622	28.098	36	61.4061	125.672	104	81.7673	65.6382	52	67.5464	85.4765	106.999	99.6303	93.0866	90.0571	86.1828	85.6288	85.1295	89.6619	90.9692	88.5828	85.1574	86.2819	92.9742	102.948	92.3239	83.6383	82.3869	82.3114	83.5463	82.0952	78.9072	87.9526	85.9576	84.0006	84.6302	85.08	81.3921	78.1804	71.1704	67.9856	67.0626	65.6904	63.0448	61.0283	61.6514	62.0453	62.407
68	15.1624	20.9624	25.851	28.2071	31.0858	24.0894	19.704	14.7249	18.8283	27.7655	42.8994	56.0866	62.8295	70.2828	69.9684	72.1632	74.236	75.9079	67.6093	63.8866	60.7601	60.9007	61.1298	67.7424	65.2162	58.1897	51.2164	54.9143	57.1111	53.9933	50.7724	49.0974	53.7701	56.3079	63.1181	66.9369	73.4381	79.7662	75.7286	66.5553	62.1149	67.9478	74.1048	72.9304	71.8009	74.1386	79.6538	84.998	85.8282
69	79.2102	92.9673	102.956	117.591	143.333	167.683	176.302	196.251	244.707	291.531	316.219	309.768	282.067	273.656	269.707	270.213	268.726	266.855	248.845	252.35	251.551	246.953	237.343	234.674	222.781	214.351	203.035	187.772	177.572	179.983	184.045	177.339	169.657	163.645	165.199	161.562	156.64	154.675	155.808	156.881	145.163	131.34	135.582	145.101	149.273	132.255	126.593	124.595	119.165
70	62.5769	62.649	55.9155	47.1618	43.4481	53.1628	65.0255	79.378	88.9025	113.611	123.479	115.894	111.693	117.724	120.6	119.9	114.656	117.698	120.664	127.548	130	143.273	156.034	143.228	147.653	156.164	165.158	166.839	167.89	165.843	177.442	186.713	184.002	175.985	168.001	180.312	184.479	194.596	199.453	198.235	182.17	174.74	188.138	199.157	210.799	215.513	223.528	224.418	228.082
71	13.5085	25.7996	32.946	37.6288	33.1001	27.7486	26.3112	27.8081	29.8284	31.0275	33.1892	36.6762	36.0768	34.9096	32.5145	29.4078	27.7116	28	28.0204	28.5374	28.8726	28.0567	28.5706	29.0263	34.1266	45.4797	55.3725	62.4654	63.0195	62.1194	60.2946	56.5239	52.7467	53.1444	55.2741	57.4046	57.8568	61.5438	66.9345	70.7438	69.9686	70.3712	78.7497	90.8289	81.5993	71.0554	78.4537	80.4856	73.6941
72	26.8956	43.5868	53.3428	59.0024	64.962	74.6282	82.4289	93.2467	114.426	141.532	158.646	167.73	169.981	182.855	194.368	199.204	202.397	203.306	208.21	212.788	219.802	228.358	237.718	262.379	280.659	282.794	265.743	252.176	247.856	242.59	242.735	237.725	237.762	231.281	232.797	229.829	231.356	236.212	243.588	241.864	237.394	237.303	239.455	239.545	243.445	240.399	240.474	238.426	238.247
73	17.9456	20.9854	20.4088	21.0451	28.7542	38.364	53.4436	69.6278	83.8239	79.3853	78.7001	85.8174	95.4552	96.6089	87.5379	87.2025	88	103	103	321	139	126.948	135.448	137.408	141.89	135.468	136.757	126.032	125.623	124.691	133.314	135.816	132.02	125.111	121.592	127.608	128.4	121.561	111.3	110.774	110.841	124.068	139.778	145.312	143.189	137.422	138.18	139.608	150.288
74	24.8988	60.7277	81.4513	89.458	85.9146	86.4715	80.3969	66.6636	63.8495	70.4109	81.5777	88.3703	90.7654	92.4643	91.0307	95.314	94.6431	94.0928	94.0599	95.6369	93.9551	97.7866	100.969	104.634	101.607	100.2	100.248	105.512	102.243	97.4663	95.4502	90.7592	83.9683	84.9545	89.6024	94.3515	96.9217	103.836	99.2144	92.431	88.3585	90.696	84.9497	82.6478	79.932	81.3095	72.2059	65.8688	66.7121
75	11.0587	15.7322	19.2272	20.3924	18.4123	16.8848	17.2528	17.7218	30.7005	43.2105	65.054	62.3077	64.0474	72.3575	80.0198	77.8752	84.2788	91.3018	92.7004	82.7046	73	73.0263	73	85.3355	86.1255	86.9187	68.5448	66.9895	69.931	77.7817	76.482	68.9171	49	37	152	61.8804	64.0047	64.8448	63.442	66.3549	71.8524	74.0689	68.4824	69.9909	71.6483	69.9302	59.5843	56.0947	56.1695
76	113.167	96.6388	90.5051	88.3364	81.78	64.61	114.089	189.746	153.509	128.266	113.995	112.544	115.847	112.619	103.271	90.0709	83.4522	89	97	256	96	84.9263	69.9438	63.9786	59.2081	53.6908	47.9945	46.58	45.547	45.673	46.8215	47.5574	46.4363	47.6605	49.4764	51.1657	46.6622	45.648	45.2353	40.2547	30.9142	32.3433	50.2938	59.8163	59.8333	45.5566	38.519	43.3385	49.3182
77	9.54735	6.17001	3.88718	2.37331	2.69142	2	3	108	118.391	102.233	93.4059	87.2266	85.3137	87.349	91.4486	90.4402	87.9878	89.4722	89.3203	86.8253	87.0556	87.2088	88.2656	86.7917	85.4288	84.2968	91.5424	99	99.4318	100	91.8918	73.8144	56	30.4228	4.99547	2.74685	1.67814	1.43894	1.28686	1.84346	2.1589	1.8642	2.75568	2.87219	3.13366	2.12414	1	33.4939	64.4672
78	39.9264	24.5731	14.5379	13.0349	10.8716	9.00879	12.4691	21.5557	33.9651	37.8789	34.9821	29.0648	26.8082	29.7224	28.1785	26.5244	25.8028	31.9187	33.0986	33.1557	34.0946	31.5838	28.8934	24.9021	26.0761	28.7879	27.7108	27.3061	29.3701	29.6348	31.5347	31.7946	35.1122	33.7464	31.2669	29.8342	30.3046	32.1017	29.7125	30.1544	28.7012	30.1216	26.0819	21.3914	18.2818	21.4875	22.6515	21.04	20.9346
79	39.8805	48.707	53.6365	55.5045	60.224	56.7684	53.4352	54.2452	69.0178	96.9736	131.713	159.468	172.879	198.246	224	229.4	234.565	233.268	231.509	236.237	237.871	239.933	237.606	237.244	229.542	220.771	216.256	223.716	218.676	217.486	225.525	246.091	259.248	250.437	243.938	246.602	252.504	253.766	259.242	263.464	273.923	280.151	288.362	280.457	280.911	292.6	303.69	314.468	313.212
80	10.0434	24.1603	38.521	52.0459	62.6137	66.8929	70.5488	69.0175	62.0987	57.9944	56.4497	61.0856	64.1999	68.5538	67.9486	64.8872	67.2451	71.6728	73.2813	67.6397	64.0637	62.8789	61.5065	64.2437	67.0495	69.7442	65.0662	63.0033	61.9399	64.9437	61.567	60.149	65.5152	74.4521	76.5414	71.2843	71.7774	70.954	74.1142	72.462	72.3872	67.6667	66.4459	65.2595	69.9421	72.93	75.1107	73.2877	73.3331
81	245.077	308.482	324.16	312.804	281.481	257.714	242.218	209.387	188.059	167.342	216.461	244.684	233.81	222.125	219.632	224.936	239.68	240.972	220.025	205.291	204.988	201.094	178.373	169.249	170.598	184.957	182.164	183.471	176.224	181.392	180.941	186.598	194.774	199.919	195.373	188.879	188.606	190.698	191.54	184.801	184.775	179.764	181.856	177.681	171.782	158.743	161.661	170.907	158.611
82	7.92969	7.34081	6.34323	5.78647	6.76369	7.04719	8.61842	17.1572	27.6447	33.6282	35.8544	34.3057	31.5217	28.7035	35.0774	40.1628	41.3921	40.2883	40.0585	42.7936	43.8023	48.4065	48.1277	50.9796	54.789	62.2608	60.7453	59.348	58.275	59.6251	60.0033	63.9405	70.3033	74.2286	81.7065	90.2632	93.1785	85.4543	79.6661	81.5107	94.7404	98.6009	105.904	107.39	111.033	117.213	123.692	129.266	125.526
83	33.3478	73.056	91.6034	94.1018	91.2589	85.1512	86.5669	92.0281	96.3649	90.8581	84.6665	89.3185	97.9248	104.194	106.326	128.987	160.503	184.152	184.81	179.143	175.338	177.54	183.015	190.848	194.666	204.809	211.339	227.049	235.567	238.198	244.631	265.986	267.5	268.984	244.826	236.966	247.869	251.894	254.874	251.129	252.788	257.679	244.746	234.943	229.748	228.249	220.521	208.51	204.103
84	16.5398	31.3203	41.612	48.8073	53.3133	53.8456	55.2827	57.469	63.4073	71.4313	86	99.4253	107.837	116.291	130.227	141.376	143.432	138.475	127.368	125.277	133.781	141.76	144.098	141.229	139.117	146.127	153.826	165.567	175.549	178.996	176.221	183.071	189.995	187.048	194.611	198.394	201.644	197.428	194.692	194.601	199.98	203.938	208.026	211.216	219.319	225.527	219.639	204.382	218.385
85	10.9021	15.8172	20.7383	24.3438	26.7094	23.7308	23.3666	21.6207	24.3546	33.7662	58.7671	84.7381	99.2093	109.312	109.485	107.746	107.11	112.262	117.271	113.101	116.011	121.834	125.15	126.041	127.903	127.809	122.532	114.614	107.346	113.004	124.35	135.578	147.766	156.547	161.477	158.594	155.546	156.04	149.256	145.825	140.202	168	196.773	187.805	183.88	187.81	196.77	206.679	214.624
86	21.0299	34.271	46.2681	57.1218	59.809	59.4101	65.1084	76.4536	88.9696	91.0354	86.5097	88.7787	91.7938	102.65	104.116	109.143	110	112.351	106.219	104.365	110.024	114.944	112.124	114.672	116.866	108.485	101.049	99.2215	101.801	105.511	103.098	97.508	97.8297	95.561	96.4038	91.963	93.1104	87.3837	78.7325	78.9119	85.8958	92.003	82.0995	73.8043	71.4149	68.8168	66.7437	61.9915	63.809
87	14.3303	47.4534	62.8659	63.0574	58.2886	53.876	62.6041	71.1213	77.7175	75.5136	71.9276	71.2638	71.1372	78.5493	78.5545	81.3504	84.0423	88.342	85.6153	85.2566	87.8628	86.857	81.2643	82.1103	80.7785	83.4831	81.0326	81.2373	80.5539	83.5453	82.3756	77.3866	74.0185	77.5993	83.9119	83.3201	83.3021	81.1831	86.1328	86.6961	85.8762	82.7552	80.2701	77.394	71.7276	69.5247	64.8374	62.5284	65.9652
88	20.6513	16.5342	19.2356	25.8763	31.1511	32.6416	40.5419	56.4111	80.0748	95.213	102.617	99.4431	97.0078	96.2854	94.5711	91.0777	94.115	99.1284	105.417	109.945	101.722	93.7113	83.3848	75.4139	75.5545	77.1446	86.3837	88.5024	88.7007	85.8509	81.9399	75.1071	76.9285	82.0007	86.7485	92.6431	95.6956	93.539	80.774	77.1094	71.5637	70.5821	68.1734	66.2215	62.7672	59.7194	64.3981	65.9175	68.6754
89	2.3685	4.5802	8.01822	13.5499	19.5727	24.7271	31.5803	44.2704	58.4368	67.9109	66.8681	65.6455	63.3179	66.233	68.9922	73.9609	73.0123	69.8213	69.4041	76.581	80.1189	78.5792	72.4159	75.9453	78.2109	73.3327	64.5887	60.3446	62.5643	67.1149	69.1075	71.4853	75.8039	74.3067	73.713	68.845	70.1023	69.5282	70.6999	69.1475	68.9726	63.1044	56.9381	60.9802	60.2316	60.3798	55.3936	51.1788	43.8259
[truncated: 1 more columns]

## Sheet: lowess fit 0.2
	Timestamps
Topic	250750799	425879999	546839999	638945999	712641599	778391999	836193599	897537599	949726799	986961599	1018411199	1046494799	1072241999	1099285199	1123041599	1146196799	1167627599	1188619199	1209009599	1225947599	1245729599	1264136399	1282622399	1300161599	1316145599	1332302399	1347335999	1362200399	1375934399	1389761999	1402199999	1414900799	1427342399	1439697599	1451969999	1463716799	1475899199	1487393999	1498967999	1510376399	1521863999	1532750399	1543985999	1554177599	1564027199	1574053199	1583557199	1592711999	1601438399
-1	950.208	955.61	957.36	967.437	987.063	1004.98	1021.81	1041.48	1065.26	1077.35	1080.34	1071.08	1059.99	1045.63	1031.4	1017.75	1004.28	994.55	989.784	989.669	993.436	1000.2	1001.2	994.419	985.842	975.812	966.226	962.848	962.299	960.294	957.613	952.592	945.425	940.374	937.602	937.484	943.734	958.2	972.807	982.002	984.862	983.638	977.46	969.04	965.576	963.76	960.089	956.612	953.168
0	9.79895	21.8195	30.3029	36.1108	39.4421	41.289	41.7437	37.761	33.325	29.2458	27.3426	25.8643	24.6529	23.6502	22.6681	22.1442	21.5377	20.5758	19.5123	18.7213	17.3901	15.904	14.3672	13.1466	12.0351	11.3469	11.8002	12.5341	12.9698	13.41	13.9399	13.7857	12.8941	11.9614	11.0155	9.97071	8.90983	7.88614	7.0999	6.56487	6.1935	5.79847	5.47305	5.29438	5.11398	5.04822	5.05371	5.08438	5.14999
1	91.7381	126.817	154.462	224.575	193.485	166.713	144.452	122.513	105.899	91.6101	84.707	79.4606	73.9507	69.4071	66.5256	60.7114	54.3749	48.3937	42.4258	38.12	34.3104	31.9001	30.0123	28.5831	27.7653	27.9572	30.5221	34.0864	37.1566	39.4985	40.1972	39.0003	36.9626	33.3317	29.7197	27.4608	26.5635	26.2098	25.9068	25.6295	25.2464	24.468	22.9574	21.6802	21.773	23.0213	24.0758	25.1183	26.1544
2	1.55794	1.83751	1.99279	2.25498	2.63585	2.83229	3.11414	4.32533	5.30459	6.60497	8.65228	10.8671	13.0195	15.0887	16.3964	17.1869	17.7899	18.1814	18.1726	18.536	19.0659	19.451	19.8979	20.2145	20.6947	21.1944	22.1436	23.9058	25.3479	26.1102	26.4023	26.3533	25.7752	25.5597	25.9145	26.7407	27.9904	29.7255	31.6583	33.6815	36.0755	37.7948	38.558	39.4526	40.2067	39.34	38.0695	36.7267	35.3652
3	2.3547	3.73431	4.62633	5.42419	6.66258	7.59744	7.5176	7.02351	7.49614	9.16704	11.0332	12.8382	14.7116	15.9662	16.2708	16.4179	16.1598	15.8147	15.5957	15.1725	14.2646	13.6521	13.4997	13.4781	13.7979	14.2617	14.3489	14.3876	14.5553	14.5797	14.6434	15.1954	15.8755	16.3815	17.2801	18.7817	20.4633	21.8173	22.9723	23.4543	23.1164	22.8024	21.8096	21.0701	21.2428	21.2491	20.6903	20.0612	19.386
4	169.498	137.091	114.293	98.1746	86.0337	76.1788	74.146	77.0052	83.1737	92.6354	101.535	105.336	106.975	105.77	102.562	98.8214	94.3362	89.6662	86.3826	85.365	84.9933	85.2598	86.3924	87.7158	88.1655	87.8645	88.3577	89.679	90.5128	90.3038	89.1375	88.7409	89.6002	89.1071	87.5081	87.0544	87.2239	87.1074	86.4688	86.8922	87.9081	88.1617	88.0704	88.9319	90.1936	92.2278	93.8723	95.5001	97.298
5	0	0	0	1.81425e-05	5.52552e-05	0.000569803	0.00199125	0.00414209	0.00561465	0.00634328	0.00709007	0.00657343	0.00380057	0.00445945	0.00529541	0.00546219	0.00592543	0.00555239	0.00363679	0.00428114	0.0048163	0.0048829	0.00552849	0.00492662	0.00119915	-1.22666e-06	0	0	0	0	4	3	10	7.14939	6.08174	5.05982	4	3	1.99311	1.00063	0.00125274	0	5	1	82	160	0	1	2
6	25.5489	21.043	18.0512	16.3547	15.592	16.2863	17.7724	19.382	20.9313	22.0684	23.9415	26.3695	28.6672	30.941	33.6407	35.8663	36.5959	37.4274	38.8319	40.3218	43.0528	46.6904	50.0753	51.7692	52.5306	53.0342	52.6699	51.8117	52.7056	53.8484	53.3891	52.2997	51.5313	50.8365	50.581	50.7104	51.1074	50.0507	47.9183	45.6847	43.5057	41.3484	39.8129	40.341	40.4035	40.4277	40.3437	40.2198	40.0596
7	98.7593	74.1365	57.6693	45.0211	37.4501	31.8957	28.0933	26.5541	27.5362	28.301	28.4657	29.0229	28.8934	27.9216	27.1147	25.9259	24.4662	22.9533	20.9425	19.3364	18.299	17.4155	15.7395	14.5469	14.4256	14.359	14.52	15.2329	16.0746	16.6212	16.7265	16.5565	15.93	14.8805	13.5109	11.5531	9.43231	8.33681	7.94747	7.79791	7.4628	7.45599	7.6013	7.43621	7.28991	7.6864	7.92468	8.15202	8.37491
8	-0.00654789	0.106156	0.168038	0.203458	0.243639	0.239339	0.204513	0.370631	0.622563	0.84523	0.960679	0.926543	0.899966	0.8479	0.619453	0.426755	0.359455	0.376573	0.584728	1.02435	2.10201	3.9762	6.6479	10.0196	13.7256	17.9001	22.1797	26.5413	30.3129	34.04	37.3104	40.3634	43.1275	45.1505	47.0092	48.7213	49.6417	49.4473	49.2396	48.869	46.9642	44.7838	42.6766	40.9653	39.3963	38.7128	38.6396	38.7036	38.8338
9	-0.0667427	0.393896	0.681493	0.912962	1.10444	1.29108	1.67419	2.61883	4.35719	6.13169	7.89494	9.38955	10.9461	12.1981	13.0764	14.6011	16.9796	19.5608	22.2087	24.167	26.1569	27.363	27.7723	28.2185	28.458	28.4235	28.2708	27.9017	27.782	27.6541	27.1691	26.4951	25.5061	24.4257	24.6113	25.2695	25.8965	27.1608	29.2295	31.0427	31.8851	32.293	32.3502	31.9443	31.2467	30.8993	30.5566	30.2395	29.9561
10	1.4395	5.24428	8.25395	11.7244	14.7815	19.1364	25.1052	33.0093	37.9292	39.4254	38.8894	37.8828	36.8033	35.1335	33.8271	32.5091	31.3535	30.1624	29.3525	29.2437	29.2734	29.6453	30.5722	31.4871	30.7607	29.4482	28.171	26.6616	25.1155	23.7159	22.606	21.4241	19.9657	18.7659	18.2154	18.2395	18.3528	18.5399	18.5302	18.4144	18.4745	18.8514	19.4101	19.7813	19.9693	18.6016	16.6182	14.5838	12.5157
11	6.79525	11.2015	14.5091	16.9936	19.3496	24.0782	28.5309	34.5448	40.4882	43.8818	45.7408	47.2639	48.6898	51.5176	54.5225	57.9204	61.0149	63.4054	66.4859	69.9267	74.3224	79.3065	84.1586	87.2461	88.2477	88.1923	87.0406	85.8483	86.0674	86.7532	86.8111	87.1534	87.8065	87.8184	88.0135	88.5497	88.8698	88.9332	89.0449	88.8232	87.415	85.5757	83.843	82.8926	83.0883	83.4827	83.0265	82.4014	81.7327
12	61.9201	150.049	211.232	255.018	289.376	311.187	332.044	324.044	298.877	285.342	261.209	245.443	232.032	221.52	215.551	211.585	206.84	201.22	197.389	195.169	192.373	189.91	186.905	182.757	179.558	177.463	175.084	171.721	169.499	167.082	161.901	153.791	146.247	140.181	134.503	129.648	128.06	128.401	127.298	125.354	124.903	125.017	123.875	122.416	122.867	123.225	122.992	122.45	121.868
13	-0.0225533	0.105779	0.180276	0.2402	0.315166	0.407587	0.614252	1.38338	2.6465	4.1907	6.29527	9.03491	11.8569	15.0671	18.2447	22.2676	26.3086	30.2813	34.7351	39.156	44.2	49.2725	54.824	59.848	64.0907	71.8205	77.1499	81.4287	83.2753	82.1072	80.151	77.6912	75.9703	74.9333	74.7304	75.0381	74.8181	76.0801	76.98	77.8939	78.9851	79.7819	80.1653	79.9369	78.2165	75.2916	72.4537	69.6287	66.8761
14	3.95529	4.22417	4.43806	4.73009	4.9535	5.63009	7.31324	9.73616	12.4576	15.4393	18.8458	21.509	23.7568	25.9673	27.9264	29.3586	30.5328	31.8526	32.5874	33.1004	34.6688	36.3654	37.5456	38.2077	38.3591	38.5364	38.7789	39.3859	40.7216	42.2994	43.5008	44.2372	44.8693	45.2566	45.316	45.6335	46.43	48.182	50.804	52.4232	53.9806	55.7433	56.4637	56.163	56.7879	60.7871	65.1623	69.335	73.374
15	-0.0849067	12.3714	21.6259	30.6041	39.147	52.7009	67.9497	82.5084	90.6216	91.902	92.5879	90.2629	87.0074	85.639	85.6833	85.6052	84.5678	83.678	83.594	82.7785	80.8666	80.9958	81.9038	81.4488	79.4626	77.4555	76.7959	76.1809	75.9034	76.576	77.5783	78.7984	79.4141	78.7196	77.3566	75.921	72.809	68.4991	64.0016	60.8626	58.2523	55.3999	54.3635	55.5073	57.5236	58.7185	58.7495	58.7166	58.6122
16	-0.365305	3.03639	5.52689	7.97304	10.4368	13.7201	17.7136	21.6756	23.9979	26.3452	28.0975	28.5703	28.7107	29.4753	31.6326	34.6043	37.6967	41.0089	43.7705	45.1392	45.9753	47.3392	49.0871	50.5351	50.4141	49.6739	49.047	48.1073	47.6522	48.3987	49.316	49.4999	49.125	49.3765	49.9897	49.9906	50.0142	50.8819	51.6371	51.8799	52.0085	51.6595	51.4287	51.2041	50.9223	51.0136	51.4444	51.8899	52.3332
17	-0.524335	0.443689	1.16232	2.19381	3.41019	5.7187	9.084	14.4196	19.8328	24.5523	29.8323	34.9806	40.3302	45.6245	48.1651	49.0586	49.4217	49.2856	49.0924	49.7502	51.9155	52.3757	51.2189	50.4316	49.4119	48.5249	48.5708	48.2129	46.8776	45.3941	44.1276	42.473	40.5277	39.2003	38.6986	38.172	36.904	35.5491	34.6863	34.7177	34.5881	35.2339	36.3391	36.9196	35.8508	33.0865	30.8744	28.6011	26.2724
18	584.876	463.333	379.687	316.156	266.116	221.806	182.959	141.584	108.081	85.1641	66.2623	48.7692	34.475	27.8104	22.9117	18.8073	15.4777	13.1673	12.0514	11.1387	10.0902	8.89509	8.18318	7.57969	6.70912	5.93201	5.21355	4.61377	4.55647	4.51462	4.26071	3.97796	3.72445	3.56615	3.56868	3.64517	3.91761	3.94028	3.65985	3.17672	2.57285	2.14478	1.97895	1.9016	1.82377	1.57234	1.36676	1.15797	0.927365
19	-1.68337	3.55009	7.21445	10.9043	14.9932	20.3735	25.8878	31.7221	37.4035	41.0915	43.966	47.0552	49.8943	53.2847	56.3338	58.691	59.9103	60.4651	61.0563	61.7464	63.2434	65.1139	68.5264	72.7672	76.2318	79.6928	82.3887	84.6734	86.9658	88.6442	89.5784	90.5392	91.1525	92.0714	93.5815	95.911	98.8623	102.488	106.745	111.801	117.231	122.517	127.726	130.915	132.857	133.258	132.986	132.527	131.983
20	37.2686	49.4277	57.9488	64.599	68.9992	72.7946	79.2071	83.2062	85.3137	85.3178	83.8609	79.6338	74.5232	68.7816	64.2038	61.1323	58.5674	56.7232	56.6585	57.0435	56.5425	54.7887	52.7797	50.9517	48.5107	46.5224	45.9492	45.1566	42.8637	40.2482	37.8026	35.2307	32.2152	29.373	27.2433	25.5323	24.2383	23.9304	23.981	24.4128	24.2797	23.4189	22.1109	20.1181	17.966	16.7448	15.8572	15.0048	14.2166
21	0.746744	0.855477	0.944267	1.51448	2.56945	4.53256	7.05421	10.8402	14.3336	16.3754	17.5529	17.6634	17.7063	17.2566	17.1554	18.0463	18.8912	19.237	19.6606	20.0285	20.4324	21.442	22.2149	22.5748	22.7736	22.5542	21.2348	19.5828	18.7172	18.7189	18.7855	18.5899	18.4269	18.5992	18.6475	18.2368	17.492	17.2668	17.2868	17.5138	17.7363	17.7993	17.1782	16.1692	15.2371	14.1928	13.2453	12.3631	11.5951
22	529.924	422.346	348.042	286.89	245.906	209.562	177.83	145.122	117.897	99.3145	84.1442	70.8402	59.39	51.1144	44.8753	40.0031	36.0057	32.4147	29.2253	26.6578	23.5951	21.0265	18.9361	17.2923	15.7946	14.8892	14.4069	13.753	12.942	12.0228	11.3022	10.9093	10.5603	10.4565	10.3111	10.0398	9.54652	8.80468	7.94991	7.13638	6.30878	6.02598	6.21059	6.50937	6.88444	7.09518	7.16098	7.1994	7.18534
23	-1.35123	0.333371	1.55121	2.97473	4.73578	7.48182	10.514	14.2183	18.097	21.7561	25.7485	29.5993	33.4481	38.4368	43.1464	46.5308	49.2112	53.0768	57.5823	60.8087	63.7324	66.3617	69.5321	72.6734	76.2245	80.6567	86.4051	93.8449	100.873	106.921	111.994	117.417	123.365	128.956	133.452	136.463	138.456	140.12	141.858	143.76	147.55	153.769	161.594	167.752	173.061	178.806	183.642	187.95	191.815
24	1.90125	9.35966	14.3475	20.0484	27.008	35.4865	44.9434	55.874	67.4673	76.8764	84.3702	90.3129	95.5339	100.797	106.102	111.751	115.243	117.739	120.144	122.21	124.963	127.651	132.666	137.179	139.559	141.57	142.738	142.616	142.068	142.036	141.308	139.42	137.562	135.822	133.77	130.834	127.705	125.346	123.231	122.611	123.566	125.201	126.835	128.822	130.729	131.28	132.035	132.888	133.685
25	1.14909	9.30468	15.07	20.7191	26.9099	35.6723	46.4632	59.8571	71.0366	79.5985	87.4397	89.3081	89.1813	89.6936	91.4195	94.1708	96.6376	97.5564	98.6003	101.41	105.077	108.468	111.592	114.641	115.134	115.038	115.652	116.821	119.719	122.073	122.966	123.057	122.591	121.097	119.155	116.968	114.161	111.738	109.881	107.737	106.178	105.336	104.223	103.079	103.166	104.321	105.572	106.94	108.306
26	-4.9597	4.08856	10.5839	17.9375	26.4466	37.6805	49.218	62.0033	70.8826	75.7435	79.6507	82.0813	84.3641	85.5408	85.0037	84.5165	85.1523	86.5851	88.6651	90.3242	91.9036	93.9784	96.985	99.5899	100.776	100.537	98.7039	96.7195	95.4121	93.7423	92.283	91.2814	90.8992	90.8334	91.4842	92.654	94.0594	95.7171	97.9118	97.9986	95.9283	94.269	92.8699	90.8893	89.0934	86.0831	82.7994	79.4941	76.1361
27	-10.4528	7.70324	20.8434	34.3706	47.3754	69.8648	91.425	114.489	130.324	136.126	140.172	139.782	137.835	136.75	137.717	139.535	141.7	144.433	147.726	150.123	152.065	155.5	160.654	164.2	166.099	166.564	164.669	159.884	153.746	147.229	141.848	138.089	135.884	133.916	132.276	131.211	129.811	128.207	126.509	124.763	124.274	124.308	124.244	124.057	124.347	122.626	119.936	117.173	114.435
28	-2.31147	0.293406	2.26113	4.85732	8.19973	14.837	23.8906	35.4961	46.7288	56.3289	64.1606	69.4782	74.2699	82.4284	90.8206	99.233	106.729	114.384	122.504	129.405	137.261	145.053	152.19	157.701	161.406	164.697	167.95	171.766	176.505	182.113	186.826	190.85	194.229	197.15	199.965	201.866	201.512	199.579	197.903	196.76	196.037	195.834	197.496	200.48	202.086	200.32	198.554	197.05	195.552
29	-5.87288	2.00305	7.72611	14.3153	21.8778	33.4523	47.2271	62.5973	73.8313	79.4903	81.509	81.1806	79.2066	78.2435	80.8818	85.2498	87.2436	88.162	89.238	88.7795	85.9317	83.895	84.0742	85.1171	86.1506	86.8058	85.9881	84.1961	82.9175	82.7751	82.712	82.5239	82.8335	82.2056	80.284	77.3201	72.9677	69.2198	65.9707	64.0674	63.6043	63.2128	63.2983	63.586	63.3986	63.0619	62.2528	61.5447	61.0358
30	-1.14607	0.458516	1.71503	3.21508	5.01814	8.17918	11.8616	16.185	19.5192	22.2066	24.7592	26.5302	28.5833	30.6618	31.7653	32.7365	33.3705	34.0014	34.6409	35.3217	36.3171	37.9256	39.93	41.5576	42.3983	42.6806	42.1351	40.7794	39.3848	38.6931	37.7962	36.4356	35.4081	34.4048	33.3822	33.1702	33.8877	35.0817	36.1101	36.9005	37.3328	37.043	35.886	34.6097	33.4526	32.3695	31.2751	30.2143	29.2812
31	2.61415	7.99497	11.6443	14.3121	16.3409	18.6322	21.115	25.5417	32.8761	39.4597	46.357	53.4906	60.4602	68.5563	75.1518	81.0173	86.0512	90.9951	95.929	99.7029	103.581	107.132	110.388	113.133	116.463	120.558	123.356	124.915	126.197	129.86	133.819	137.938	142.104	146.834	147.8	145.77	142.825	139.484	135.597	132.24	130.168	129.567	130.365	131.832	135.579	142.007	148.199	154.073	159.674
32	59.7818	124.301	167.782	200.299	234.313	240.874	238.841	234.275	229.497	220.529	210.183	201.678	193.739	187.413	183.717	182.354	181.148	179.8	177.208	174.349	171.293	167.783	164.308	161.095	158.812	157.682	156.829	155.625	153.979	151.764	148.082	144.329	142.128	140.599	138.886	137.991	138.974	140.269	140.842	141.799	143.831	145.943	145.948	144.071	141.325	137.749	134.05	130.435	127.035
33	-5.26522	1.21748	6.09551	11.9911	18.765	29.3778	41.8207	56.3728	66.934	73.7169	79.8928	83.6854	86.3848	89.0928	91.6501	94.3716	96.4683	98.7155	102.082	105.077	107.969	109.767	110.838	112.289	113.9	115.616	117.01	117.687	118.466	119.846	119.964	118.085	116.119	115.299	114.215	112.406	111.634	112.469	113.969	114.634	114.473	114.642	113.894	111.683	108.593	107.561	108.029	108.606	109.308
34	-3.40626	1.31639	4.66827	8.34084	12.6959	18.8022	25.1641	31.9743	36.9136	40.0836	41.9006	42.3213	42.6593	44.9524	47.111	48.2036	49.4017	50.9792	52.0207	52.3429	52.3251	52.3628	52.5228	52.7854	52.8775	52.8571	53.5155	55.3966	56.4061	56.2463	56.5709	57.7095	58.9436	60.7086	63.3891	66.5133	68.0991	67.764	67.6443	66.8336	65.4465	65.184	66.5196	67.418	66.2072	63.7234	62.1473	60.5218	58.7614
35	42	272.675	432	442.254	450.459	453.116	851.001	699.803	548.031	464.967	422.876	390.144	358.919	328.436	309.778	292.255	276.742	264.594	254.423	246.265	238.629	232.826	226.858	221.185	216.414	212.558	206.778	199.799	192.575	183.224	172.21	161.556	152.768	144.404	136.82	132.784	130.87	130.752	129.903	129.349	128.576	127.441	124.231	119.906	116.442	112.875	108.514	103.913	99.3476
36	2.20371	5.31319	7.42754	9.37201	11.2366	13.0593	15.0547	17.4957	19.2162	20.498	21.1145	21.5031	22.2501	23.0444	23.1036	23.2801	23.4902	23.7923	24.2205	24.5553	24.3438	23.6181	23.4864	23.8321	24.4414	25.2687	26.5428	28.3751	30.2461	32.1941	33.9197	35.2752	35.9517	35.9821	35.7715	35.6967	36.0197	36.8153	38.1899	40.0675	42.0606	43.0869	42.894	42.5617	41.8578	39.8222	37.6511	35.5967	33.6579
37	177.513	185.402	190.851	195	198.32	201.282	230.857	256.328	208.302	176.126	149.821	127.334	105.776	94.427	85.077	75.3262	68.0124	63.1136	58.64	54.9157	51.1035	48.9233	46.5819	43.2098	39.9263	36.9549	34.3494	31.6994	29.5219	28.3179	27.6145	26.2885	24.6706	23.6422	22.9787	21.6886	20.1116	19.1122	18.414	17.7689	17.5445	17.643	17.4445	16.6886	15.8968	14.662	13.1804	11.6566	10.1271
38	13.3799	34.6472	48.6975	58.8761	66.6066	69.2235	68.4403	66.5418	65.1761	64.6806	64.4534	62.7691	59.8016	59.2728	58.8291	56.5544	54.6823	53.6835	51.9022	50.0214	48.6592	48.4713	47.5361	46.2336	45.2236	43.5768	41.8063	40.2918	39.2479	38.8711	38.728	38.8189	39.4041	39.8151	39.7818	39.1484	38.0454	37.1845	36.2054	35.1554	34.2412	33.3049	32.0969	30.3099	28.3251	26.9456	25.6886	24.4763	23.3509
39	9.57212	65.5769	102.172	127.043	148.805	157.301	146.093	127.357	112.768	106.957	105.01	105.997	106.055	108.803	110.72	103.499	95.5307	88.9775	82.1492	77.8748	75.4152	73.6273	72.125	70.0588	68.4211	67.0407	65.7999	64.6935	64.1142	64.6025	64.7072	62.9403	59.5964	53.947	47.2138	40.9507	36.3556	33.8634	33.1585	34.8926	37.8209	39.5361	39.7552	39.1674	38.4177	37.2454	35.9532	34.8632	34.1691
40	-4.33447	3.12188	8.24698	12.9206	17.9037	22.5163	25.763	26.6041	26.9892	28.3836	28.9265	28.4451	28.2759	28.7558	28.405	27.4141	26.6476	25.9149	24.3714	23.0138	21.9447	21.3045	21.3265	21.4904	21.7747	22.9809	24.6783	26.1619	27.6025	29.6485	31.3225	32.8837	34.8977	37.3918	40.1745	42.9319	45.6976	47.8402	49.5788	51.3492	53.6066	54.8066	55.389	56.3841	56.9177	56.8851	56.7846	56.6465	56.4909
41	11.506	11.1894	11.4794	11.5802	11.4625	14.6707	20.2597	28.0428	35.5848	41.8344	46.5505	49.6596	51.8126	53.046	54.8073	57.9134	60.623	61.8283	62.8381	63.4463	63.1318	62.3465	63.32	64.7048	65.4653	67.0408	68.4652	69.1057	69.4293	70.159	71.0698	71.7518	72.4015	73.1948	73.8562	73.7628	73.3191	73.4766	74.1562	75.5971	77.0713	77.8334	77.5967	77.2908	77.4232	76.7965	75.5928	74.4327	73.3931
42	3.44528	5.30315	6.58575	8.46657	10.9729	14.2875	18.5114	25.4028	33.4261	43.3903	56.1128	69.6209	83.8519	100.624	113.471	125.295	135.905	145.211	153.121	159.164	166.675	173.353	181.345	190	197.254	204.937	213.449	223.936	234.717	246.6	260.008	275.521	289.609	301.531	312.636	321.358	325.615	323.658	320.657	319.66	320.976	322.367	322.868	325.87	329.413	332.659	334.864	337.1	339.497
43	95.9317	78.5048	66.7998	57.7165	48.5166	42.0109	38.8014	39.2215	46.3742	51.8464	57.1905	61.3909	65.1118	68.0697	66.9899	66.5949	66.8105	68.1964	69.9619	71.4684	73.396	74.7553	75.3139	76.4013	78.1031	80.8078	83.9076	87.2271	90.8879	94.1136	96.3283	97.9976	98.367	99.0438	100.792	102.235	103.871	106.321	109.551	112.112	114.1	116.324	118.797	120.755	122.391	123.688	125.003	126.341	127.657
44	965.352	724.46	558.115	433.965	333.913	242.332	123.038	81.1036	84.1385	83.2512	83.5351	80.8488	75.4233	68.8142	63.2822	58.4864	54.5621	50.5793	45.8832	42.4132	39.7636	38.2262	37.214	36.3844	35.104	33.1955	30.6718	28.1273	25.9836	24.1052	22.7024	21.5926	21.226	20.8616	19.9816	18.9509	18.1509	17.1289	15.8464	14.497	13.7951	13.4036	13.0943	12.7036	12.3407	12.0089	11.7851	11.615	11.5001
45	403.505	301.32	230.742	174.641	138.124	115.159	93.6136	62.3961	43.7459	39.8104	36.039	32.1075	28.4233	24.6481	21.276	18.0478	15.7956	14.2243	12.7826	11.4884	10.0024	8.51981	7.15152	6.12933	5.45756	4.74301	4.26096	4.22762	4.26051	4.12936	4.12862	4.15113	3.915	3.3717	2.78384	2.37104	2.12091	2.05771	1.99753	1.94442	1.91941	1.80187	1.61348	1.45804	1.50583	1.53416	1.41003	1.31786	1.2328
46	17.9107	34.4835	45.8314	55.7774	65.0858	77.8322	93.5389	113.519	136.656	152.627	161.656	162.655	160.651	158.178	155.492	152.561	150.154	147.123	144.478	143.698	143.461	144.189	145.893	148.823	150.174	148.934	147.913	148.533	149.202	149.574	151.238	154.011	156.84	158.784	160.232	161.387	162.578	163.399	164.653	165.195	164.339	162.96	161.106	158.291	154.925	153.199	151.723	150.357	149.345
47	423.253	347.354	294.149	252.931	220.223	191.419	165.592	138.641	117.928	102.92	89.5745	79.2329	70.738	63.6491	57.6171	51.8477	46.2945	41.0895	36.7105	33.9962	31.8706	30.295	28.357	26.4809	24.688	22.7803	21.1196	20.0887	19.593	18.7482	17.3651	15.9187	14.9565	13.9671	12.7101	11.4111	10.2247	9.5834	9.28562	9.29752	9.49737	9.57143	9.2289	8.1457	6.88328	6.48189	6.21958	5.97933	5.794
48	1347.73	1093.14	918.385	786.384	678.335	593.831	520.052	438.444	378.313	333.076	291.098	255.789	222.665	194.374	176.835	162.959	151.603	141.442	131.502	124.649	118.439	112.316	105.91	100.786	95.5494	89.1528	82.9648	78.3195	75.1634	71.9604	69.4412	66.6789	62.982	59.3917	56.6126	53.9649	51.2644	49.8261	49.2414	48.0465	45.5127	42.6109	39.7296	36.9018	34.8418	33.3412	31.5076	29.7488	28.1507
49	-43.0889	15.9774	56.8374	87.3859	111.848	138.778	154.561	144.813	136.175	129.666	125.24	121.304	117.537	113.312	108.92	105.012	100.788	96.3289	92.4868	89.4483	85.5641	81.7012	78.5039	75.6884	72.8038	69.6071	66.3217	63.0048	59.8635	56.9153	54.3078	51.6951	49.8846	48.6996	47.6463	46.8129	45.9176	44.7679	43.0079	40.6707	38.2546	36.1881	34.465	33.3838	33.0311	32.6555	32.3512	32.0518	31.7386
50	7.21401	57.3248	92.4355	123.011	151.078	161.325	170.554	195.126	214.862	191.359	175.495	164.503	154.485	143.793	138.065	134.389	128.834	122.277	117.08	113.636	108.805	102.834	98.0656	93.664	88.4691	84.1285	81.5318	79.5242	77.9534	75.9238	72.8819	69.0293	65.4937	62.3292	60.208	58.6538	57.6477	57.7041	57.6432	57.2368	56.2222	54.1441	50.6812	46.7134	43.7507	41.3889	38.8291	36.3422	34.0967
51	71.1595	83.8209	95.0421	100.461	96.8872	95.3384	95.9034	96.5094	93.8274	89.424	86.6418	84.4073	82.828	82.1544	81.1521	79.2968	76.7924	73.1049	68.8157	66.3603	65.383	64.7781	63.7453	62.813	62.0322	60.6337	57.6003	54.9439	54.457	55.0418	55.3653	55.4616	56.4863	57.3542	57.6945	57.8839	57.4686	57.4814	57.0179	55.2803	53.9777	53.4043	52.4039	50.4589	48.5255	48.3984	47.9451	47.4191	47.0144
52	585.213	443.03	344.616	256.032	209.552	173.407	146.403	112.658	90.0497	87.0125	83.137	79.3508	75.4637	70.7498	66.2249	62.6413	59.4748	54.4556	49.6496	46.6539	43.2496	40.0953	38.2844	37.3825	35.7056	33.9581	32.4539	31.1298	30.1333	29.2292	28.1557	27.1823	26.518	26.2461	25.7841	25.4319	25.1518	24.649	23.4775	21.9507	20.4081	19.0407	18.0532	17.4297	17.0816	16.7472	16.4917	16.226	15.9672
53	35.5896	40.7336	44.2445	45.046	43.4787	41.758	41.1568	42.6401	48.5569	53.0821	55.9502	56.69	55.8903	53.1689	50.4713	48.474	47.025	46.2583	46.3223	46.5961	46.9223	47.8185	49.5219	49.1313	47.4531	46.2086	45.8639	46.0175	47.135	49.2764	51.8235	53.7597	55.1036	55.7781	55.9033	55.7406	55.7998	55.4034	55.0259	54.5307	53.8849	52.9691	52.4054	52.8368	53.6641	56.3301	60.1976	64.1045	67.9276
54	37.9442	37.0169	36.7735	36.1085	34.8495	35.3741	36.7101	37.6967	38.2664	38.1689	39.0589	39.5868	40.3667	41.9272	42.5816	41.3559	40.0132	38.9905	38.4474	38.4783	38.5651	38.5418	38.7485	39.244	39.0734	38.1785	37.7596	37.6531	36.9245	36.1529	36.5648	37.0188	36.7381	36.2199	35.8483	35.4928	34.8466	34.397	34.3242	34.9069	35.8431	36.9071	38.1883	39.3282	39.7551	39.0891	38.5264	38.0196	37.5336
55	61.8355	52.4565	46.7165	41.5645	37.225	37.9427	41.7918	47.3459	55.7014	63.1116	70.4856	77.1458	82.8822	87.0383	89.8567	93.998	98.6437	102.288	104.356	105.795	107.931	109.031	108.574	107.35	110.792	115.938	120.396	127.568	135.256	140.243	142.659	144.69	146.192	148.668	151.12	152.752	154.512	155.732	156.736	157.654	159.17	161.518	165.151	170.357	176.406	184.244	192.454	200.519	208.218
56	43.0523	43.2562	43.5972	43.7751	42.81	42.0513	42.43	44.1204	44.6211	46.0637	47.5507	47.1135	45.1809	41.6161	39.2477	37.8171	36.5164	36.0745	36.337	35.6155	34.6739	33.349	31.9334	30.8441	29.6582	27.9798	26.2992	24.9987	24.7374	25.067	25.3248	25.3645	25.0241	24.7275	24.6316	24.5166	24.824	25.3643	25.6156	25.4593	24.7545	23.8213	23.1512	23.0041	23.1573	23.4312	24.1661	24.9694	25.7067
57	1.41937	1.73916	2.02498	2.4956	3.17374	4.55214	6.23283	8.18217	10.0255	11.4488	12.1919	12.6925	13.3474	13.522	13.4354	13.5275	13.5899	13.5205	13.5025	14.0511	14.5235	14.807	15.5119	15.8532	15.7655	16.1443	16.7901	17.6624	18.1161	18.1908	17.9786	17.9749	18.855	20.1662	21.4265	22.7387	23.673	23.7639	23.4302	22.9313	22.4616	22.3883	22.3408	21.6074	20.7342	19.4579	18.2537	17.0448	15.8824
58	97.1782	86.9845	80.4724	76.5176	74.5845	76.1203	78.1142	78.3693	74.4545	71.0429	69.1127	66.185	62.2566	57.7156	55.4868	54.5988	53.2255	51.8031	51.8678	52.695	53.0504	52.5055	51.8294	52.3428	52.9901	53.1008	53.8199	55.0545	55.6627	55.742	55.9765	56.4986	56.695	56.2426	55.2808	54.6781	54.2883	54.1598	53.5284	52.3812	52.0253	52.2299	51.6454	51.684	52.8999	52.1621	50.4172	48.3616	46.2206
59	20.178	22.9689	25.1758	28.8709	33.1935	36.9147	40.8439	49.9635	45.8523	48.1444	51.2583	56.5886	63.4475	72.045	74.666	71.4907	68.6744	66.7106	65.6587	65.0308	64.3136	64.8357	67.2303	69.3461	71.2832	72.718	72.5558	71.4936	69.9775	68.3195	67.4673	68.3242	69.3819	69.3116	68.7087	67.6114	65.6492	62.8821	60.0479	57.5453	55.3816	53.9537	53.2554	53.1724	53.4821	52.8534	52.4907	52.09	51.6265
60	2.56661	7.08613	10.2448	13.5765	17.4861	23.0864	28.6526	36.3342	43.5345	47.552	50.046	52.3438	54.4152	57.1881	60.1741	61.4586	63.3117	66.5827	70.3043	73.8396	78.1663	81.5755	84.7267	85.4834	84.6585	84.0769	83.5119	82.8108	82.1558	81.4638	80.809	80.0473	79.3329	79.1846	80.4057	81.8931	83.6879	85.471	87.2581	89.0929	90.1869	90.6364	91.0961	91.0892	90.7765	90.9701	91.8822	92.8457	93.7905
61	312.608	322.344	329.454	325.972	312.411	295.076	280.577	263.975	242.263	255.81	264.69	282.247	304.764	333.974	333.283	317.504	304.212	294.908	287.333	283.358	281.729	282.111	280.907	278.86	278.777	279.559	281.723	284.193	285.029	286.804	291.848	298.591	306.94	317.537	331.686	344.683	355.155	363.254	369.58	371.674	371.47	370.016	368.345	367.872	369.792	369.413	367.556	365.86	364.177
62	12.3048	33.8294	48.317	59.9642	69.0561	77.5735	77.8434	73.4261	68.9011	63.4126	57.5738	53.5675	50.2529	48.954	48.712	48.0385	46.8524	45.1313	43.3668	42.2802	41.2918	40.5368	40.1258	39.9774	39.1185	38.5239	38.1024	37.4409	35.5521	32.8964	30.7736	28.812	27.3914	27.0268	26.8899	27.016	27.5925	27.9173	27.4877	26.4908	25.5148	24.4649	23.3709	22.7872	22.6431	22.3085	21.7614	21.2251	20.7335
63	164.294	160.502	156.742	153.068	148.139	139.038	129.916	120.263	107.363	92.3653	81.4896	73.3561	66.4458	61.4123	58.3875	56.1736	54.2071	52.3099	50.6773	49.3777	47.5938	45.3031	42.9592	41.7939	41.0047	39.6193	38.2561	37.0068	35.6463	33.6735	31.4722	30.0571	29.8003	30.1928	30.6225	31.0306	30.9633	29.7517	27.887	25.9959	24.0638	22.9238	22.5747	22.4347	22.6944	22.9391	23.294	23.6708	24.0124
64	57.4964	55.5675	54.1814	53.4785	53.6723	53.9702	54.3761	55.9631	58.0526	60.8918	65.237	67.873	69.2202	68.2411	68.6364	73.1623	79.1496	84.952	91.5431	99.3156	110.409	120.744	131.083	140.651	148.371	154.952	159.255	162.769	163.975	163.356	163.092	162.094	159.659	156.728	155	154.75	154.96	155.764	157.086	159.078	158.787	155.833	151.441	147.344	142.726	138.646	133.799	128.987	124.335
65	29.2785	30.7421	31.6215	31.8617	31.1268	30.503	33.1003	39.9786	48.6776	57.9863	66.8944	72.9294	76.5976	78.1314	80.0736	82.8712	86.2415	88.398	89.7868	91.7617	93.2683	93.2971	93.7164	94.6451	95.5949	96.1061	95.457	94.0709	92.2256	90.3523	89.405	88.6126	87.3252	85.6976	83.1763	80.4802	77.4652	74.6175	72.4363	71.2787	70.1885	69.1814	66.7347	64.3768	63.0662	61.3223	58.8819	56.6531	54.6764
66	-0.159726	0.468946	0.95724	1.44786	2.01576	2.96434	3.75153	4.74243	5.11924	4.93549	5.05934	4.87062	4.80728	4.93009	4.97334	5.7962	7.70983	10.6267	13.0319	15.3426	17.9987	21.9652	26.0468	31.9278	37.7809	50.1697	41.0151	31.9694	26.5176	24.2086	21.7651	19.7165	18.9499	19.2925	18.6334	17.3577	16.074	14.4953	12.4867	10.9456	9.92256	9.26022	8.82043	9.38672	10.2959	9.71631	8.61322	7.52787	6.40968
67	11.2501	22.3704	30.5535	38.8114	47.7438	57.0979	63.3211	77.9782	71.0661	69.3858	67.0367	69.5669	76.3703	83.5149	88.5602	89.6522	90.1396	90.289	90.1095	89.8781	89.0719	88.5784	89.5167	90.03	89.7644	89.7844	89.7242	87.3371	84.0341	81.7281	81.1193	81.7073	82.6073	83.2769	83.8616	84.5217	84.3394	82.6704	79.6429	76.343	73.0818	70.1896	66.9974	64.9589	63.8371	63.1638	62.6126	62.1273	61.7541
68	16.3731	21.066	24.2703	25.4715	25.8179	24.8577	22.1047	21.9538	25.5368	32.8991	41.8201	51.3078	59.9498	66.1744	70.1489	71.9755	71.6785	70.4546	68.5622	66.5939	64.0738	63.1453	62.9008	61.791	60.4603	59.3111	57.1865	54.7198	54.2152	54.8461	55.459	56.0504	57.2796	59.9645	63.6003	67.5599	70.5253	70.9078	70.9698	70.845	70.1144	68.932	70.0483	72.704	75.0098	77.7021	80.212	82.7255	85.2438
69	70.8658	95.3387	112.997	127.479	141.556	161.022	177.055	195.734	217.288	233.071	250.957	267.768	285.168	277.54	272.472	269.058	265.323	260.687	256.514	253.505	247.949	243.056	239.248	231.994	223.348	211.947	200.954	192.851	186.367	180.395	176.61	173.758	171.434	167.798	163.009	160.537	159.148	156.675	153.069	148.527	145.61	143.987	140.758	137.708	136.619	133.682	128.951	123.858	118.821
70	65.0012	59.4144	56.1889	54.1289	51.9415	56.3437	68.1366	83.8375	97.1167	107.368	112.087	115.892	117.469	116.323	117.229	118.772	119.744	120.786	122.73	126.413	131.227	135.594	140	145.735	150.749	155.47	159.798	164.325	168.585	173.078	176.445	177.902	179.754	181.567	181.386	180.948	183.115	185.023	184.954	184.724	186.126	188.16	191.408	198.071	207.057	213.693	219.253	224.49	229.302
71	17.251	24.4966	29.31	32.2341	33.3084	31.0076	29.76	29.4373	32.0487	33.9149	34.4728	34.4572	33.7448	32.3029	30.6422	29.0883	28.6758	28.4023	28.2607	28.4836	28.8736	29.6394	31.0409	33.8161	37.7579	43.931	50.3474	56.0257	59.8931	60.5002	58.9667	57.3154	56.199	55.5712	55.7066	57.3502	60.1382	62.7802	65.1244	67.7057	70.6378	72.749	73.7124	75.0123	77.0542	78.1936	78.093	77.8188	77.502
72	27.4809	42.6994	53.3533	61.9351	68.8992	77.4248	88.926	105.309	119.804	132.828	147.828	160.792	171.364	181.471	189.966	196.5	201.896	206.618	210.523	215.446	222.799	230.635	239.405	244.81	248.571	252.063	253.774	252.436	247.368	242.718	239.394	236.467	234.214	232.549	232.524	234.121	235.923	237.135	238.237	239.115	239.753	239.189	238.903	238.943	239.142	239.273	238.835	238.301	237.814
73	15.5372	20.1658	24.1308	27.8855	32.181	43.0647	54.5124	66.0874	77.8498	83.2629	84.6146	87.4395	90.6961	95.4113	98.5184	99.1397	100.933	105.911	111.306	116.29	123.834	130.667	135.291	136.204	137.16	136.649	134.182	132.358	131.479	130.613	130.259	129.578	129.511	128.764	126.857	124.096	121.169	119.167	117.07	116.265	119.268	124.004	129.301	134.262	138.51	140.609	143.189	145.886	148.662
74	32.8337	53.9527	68.3556	78.5305	86.9067	83.4722	79.0473	76.1732	72.8266	73.5133	78.9773	84.1586	87.9173	90.5131	92.6667	93.144	93.7911	94.7729	94.8929	95.1834	96.829	98.5544	99.866	101.382	102.318	102.991	102.455	101.107	100.203	97.8151	94.1812	91.5159	90.1105	90.0525	91.2203	93.6557	96.063	96.3811	95.725	94.5772	91.3112	87.8997	85.4817	83.6796	80.2951	76.3702	73.472	70.7271	67.9882
75	12.6894	15.5724	17.3519	18.5396	19.019	18.1264	19.1446	25.4992	33.6838	41.496	51.0614	60.1606	66.8544	70.608	75.0347	80.1457	83.2459	83.8753	84.0005	83.4582	81.5165	78.1149	76.2277	75.7185	74.1543	72.1772	71.2282	71.4752	71.5738	70.164	67.8403	63.081	59.3322	57.1279	55.4462	55.4323	58.1707	62.0372	65.4152	67.6649	68.5821	69.8117	70.9743	69.8278	67.0451	64.35	61.8194	59.1485	56.4555
76	109.077	99.5679	93.3141	93.8036	100.366	109.59	114.848	158.618	142.927	129.992	122.257	115.841	111.037	107.138	101.819	96.4434	92.4017	90.3597	89.1743	87.9808	85.3173	80.9949	73.657	65.4645	58.9955	54.3026	50.8878	47.929	46.7166	46.4513	46.37	46.9752	47.6986	48.1926	48.0872	47.7613	47.3288	45.3852	42.2743	40.6932	41.4517	43.495	44.6093	46.4121	48.5915	48.7722	48.6395	48.332	48.1425
77	9.00923	6.17251	4.4856	5.31537	12.5566	34.3015	48.6332	97.4121	106.437	98.8152	93.6866	90.5102	88.2536	87.5263	87.832	88.648	89.2862	88.9742	88.0753	87.7831	87.5093	86.9219	86.6246	87.4146	88.7385	89.8318	90.9519	92.5689	91.6536	85.3022	77.7189	68.7753	55.8929	42.5852	29.6089	18.5414	5.04043	1.85337	1.81044	1.79491	1.98657	2.32232	2.49592	2.53743	2.58661	2.50768	2.38514	2.23826	2.1036
78	35.1858	24.6618	16.9021	13.0139	13.3178	15.2539	18.7006	23.4322	29.8949	32.321	33.1632	32.0003	29.8523	28.0778	28.0391	28.9787	29.5149	30.0754	31.6512	32.5092	32.1592	31.3375	30.7638	30.0341	28.7806	28.4901	28.9569	28.843	29.0936	30.1068	31.3044	32.0916	32.2771	32.1804	32.0913	31.6617	30.9933	30.5507	30.4431	30.2265	29.1088	27.1959	25.1892	23.938	22.4013	21.5314	21.2438	21.1458	21.1117
79	41.3382	48.021	52.9694	55.1615	55.9049	57.8035	60.1495	69.3576	85.1402	104.691	128.641	153.926	177.576	196.352	210.146	222.102	228.304	230.916	232.381	234.002	235.763	235.869	235.9	232.329	227.697	224.027	220.44	218.45	220.866	226.878	233.408	238.991	243.207	248.383	250.759	250.644	251.953	255.391	260.668	266.292	271.943	276.481	280.39	284.015	288.671	295.005	300.236	305.568	310.979
80	7.18501	26.5408	39.5737	49.7845	59.1503	65.1164	66.2828	65.757	64.0835	61.5828	60.5375	61.5102	63.4458	65.3392	66.7646	67.9138	67.9912	67.4297	67.205	67.1128	65.7194	64.1864	64.2164	65.1429	65.7931	66.1958	66.2694	65.6878	64.3222	63.3268	64.362	66.7884	68.5038	69.8858	71.6901	72.845	73.1801	72.5648	71.8997	71.4114	70.4915	69.2221	68.496	68.7188	69.6402	70.84	72.0266	73.1494	74.1388
81	314.581	309.552	307.119	296.68	282.001	257.303	240.651	233.008	226.352	224.58	229.991	232.602	232.924	229.922	226.076	226.918	225.99	223.686	220.635	214.403	202.218	192.315	186.703	182.009	178.172	177.797	179.964	181.634	181.784	182.215	184.577	188.266	190.538	192.051	192.827	192.842	191.026	188.892	187.837	186.287	184.294	181.576	177.766	173.943	170.631	168.016	164.058	160.133	156.604
82	7.52845	7.09861	6.98145	6.97069	7.20494	9.8145	13.4371	18.6272	25.4856	30.2949	32.6829	33.3472	33.4197	33.9851	34.6872	36.5274	39.1281	41.192	42.274	43.4244	45.2567	47.1318	49.8202	53.107	55.2444	57.15	58.9789	59.9122	60.0313	60.8423	63.0085	66.3548	70.4548	75.5855	80.3254	82.9613	84.5735	86.2794	87.4732	88.7052	91.6094	96.0354	102.158	107.257	111.837	116.855	120.795	124.501	127.998
83	47.2485	68.2599	83.1917	90.5378	91.0749	90.0619	89.569	89.3329	91.6113	93.2701	92.7136	94.1924	97.8516	108.241	122.499	137.727	151.335	165.468	176.661	180.262	180.72	181.927	184.92	190.774	197.871	206.307	215.024	223.21	231.311	239.68	245.401	247.256	247.115	247.94	248.822	247.542	246.767	247.687	250.672	252.967	251.172	247.415	244.297	239.058	231.617	224.052	217.431	211.109	205.001
84	17.7191	31.2609	40.5629	46.9303	51.4387	54.7179	57.2275	63.0168	71.6038	79.4387	87.657	98.1348	109.246	120.267	128.722	133.604	134.608	134.849	134.471	134.331	135.049	137.123	140.427	143.6	147.032	151.526	157.677	165.269	171.948	176.729	179.999	183.404	186.021	188.972	192.104	194.001	195.521	196.795	197.084	198.186	200.296	202.708	206.64	210.607	213.49	215.422	218.07	220.665	222.993
85	11.0139	16.4649	20.0711	22.4724	24.3579	25.0158	26.533	35.0605	46.7927	58.4039	70.2709	84.0184	95.5572	102.914	107.041	109.125	109.724	110.466	112.317	114.79	117.542	119.63	121.756	123.378	122.743	120.405	118.047	117.165	117.518	119.377	125.656	134.779	143.353	150.736	155.012	156.37	156.074	153.456	151.224	154.372	161.137	166.627	173.566	182.365	187.792	193.876	200.596	207.249	213.859
86	20.6763	35.5406	45.1472	53.3055	60.3615	65.1518	70.2756	76.6347	84.364	89.1086	91.6019	93.4934	95.4372	99.3643	103.844	106.834	107.936	108.253	109.079	109.764	109.449	109.921	110.835	110.294	107.769	105.4	104.442	103.253	101.88	101.161	100.931	99.8023	97.8557	95.7984	94.2244	92.3155	89.3593	87.2994	86.8766	86.1004	84.4468	82.9647	81.9438	78.5348	73.7175	70.1315	67.7189	65.5123	63.4823
87	27.8161	43.7314	54.9615	60.3145	60.7259	60.8157	62.4087	67.1414	73.1491	74.8593	74.1139	74.0184	73.8644	75.4164	78.8309	81.6398	83.0781	84.4458	86.0753	86.4836	85.2665	84.5016	84.0317	82.8666	81.9118	81.6479	81.829	81.8698	81.5208	80.6253	79.5677	79.5346	79.6225	79.5143	80.1742	81.553	83.3448	84.1617	84.0948	84.1723	83.7982	82.1179	79.3841	76.0216	72.8439	70.0489	68.2524	66.6371	65.1762
88	15.3069	19.4703	21.8679	25.7949	31.9813	39.2405	48.0043	61.8671	76.3227	87.6474	94.6439	97.5005	97.8666	95.7163	94.971	95.6756	97.271	99.6229	100.922	100.109	97.4745	93.7159	89.4195	86.1703	85.4895	85.9739	87.0929	87.2742	85.9699	84.0008	82.2841	81.5338	81.5119	83.1968	86.2106	88.0856	88.0047	86.1376	83.2065	79.0089	74.1295	70.4887	67.8452	65.4183	63.8746	64.3881	65.1367	65.9274	66.8806
89	-0.834209	5.75745	10.3129	15.0195	20.3974	27.7482	36.0005	45.3394	54.9526	62.1253	66.237	67.455	68.2218	69.9427	70.8961	71.6524	72.0384	72.8503	73.6843	73.7791	74.0031	74.7728	74.7359	72.7112	70.1169	68.3532	67.3294	65.8527	65.0152	66.3831	69.0118	70.8835	71.6109	71.5958	71.4478	71.0142	70.0241	69.5252	69.3641	67.9659	66.0937	64.2783	62.2119	59.9043	58.0082	55.1137	51.6307	48.1718	44.7373
[truncated: 1 more columns]

## Sheet: lowess fit 0.3
	Timestamps
Topic	250750799	425879999	546839999	638945999	712641599	778391999	836193599	897537599	949726799	986961599	1018411199	1046494799	1072241999	1099285199	1123041599	1146196799	1167627599	1188619199	1209009599	1225947599	1245729599	1264136399	1282622399	1300161599	1316145599	1332302399	1347335999	1362200399	1375934399	1389761999	1402199999	1414900799	1427342399	1439697599	1451969999	1463716799	1475899199	1487393999	1498967999	1510376399	1521863999	1532750399	1543985999	1554177599	1564027199	1574053199	1583557199	1592711999	1601438399
-1	928.736	947.513	960.776	970.27	988.21	1006.79	1021.55	1036.6	1050.27	1058.14	1061.81	1062.38	1057.14	1044.33	1033.21	1022.61	1014.98	1010.03	1005.45	1001.19	996.371	993.508	992.224	990.355	985.984	979.052	972.494	966.505	961.821	957.828	954.09	950.393	947.792	946.731	946.98	948.593	951.659	955.271	958.78	962.771	967.326	970.63	971.379	969.324	966.386	962.951	959.591	956.37	953.304
0	14.5891	22.9017	28.1222	31.7942	32.1975	31.9609	31.4754	31.6774	32.5796	29.7607	27.4656	25.9834	24.8953	23.7731	22.7741	21.8403	20.9388	20.1199	19.1883	18.2247	17.0453	15.8918	14.7019	13.6914	12.9525	12.401	12.1063	12.0135	12.0727	12.2233	12.282	12.2175	11.9869	11.4817	10.6874	9.88096	9.06007	8.2578	7.52217	6.87657	6.32413	5.89693	5.61188	5.46958	5.34674	5.22723	5.11679	5.01565	4.92724
1	83.7346	102.609	114.925	126.843	145.257	159.76	142.161	124.302	109.702	98.6091	88.7405	81.4157	76.1536	70.3726	65.1987	59.9098	54.5816	49.2184	44.3143	40.6079	36.5501	33.5117	31.4709	30.6331	30.6108	31.1984	32.1717	33.2933	34.2519	35.0744	35.4267	35.4047	34.5375	32.9597	31.1517	29.3449	27.7909	26.6701	25.7083	24.8125	24.2361	24.0343	23.9899	24.0471	24.0726	24.1111	24.1874	24.3166	24.4969
2	1.24714	1.75386	2.123	2.38538	2.87212	3.33988	3.96793	5.08832	6.66547	7.88365	9.22142	10.7749	12.4825	14.2308	15.604	16.7427	17.5117	18.1336	18.6282	18.9105	19.1575	19.4336	19.8862	20.4835	21.1219	21.9466	22.8465	23.6363	24.3131	25.069	25.6876	26.2479	26.7781	27.3183	27.8191	28.3972	29.318	30.499	31.7955	33.0191	34.1681	35.283	36.1518	36.4806	36.7981	37.1297	37.4512	37.7598	38.0423
3	2.44346	3.82064	4.69114	5.25008	6.03933	6.99784	7.69676	7.97423	8.9388	9.81405	11.0325	12.2738	13.5309	14.703	15.5217	15.9176	15.7569	15.4268	15.0743	14.7928	14.5242	14.2374	13.889	13.7711	13.8469	13.9429	14.1178	14.3832	14.6472	14.9245	15.2065	15.5875	16.1109	16.9161	17.9928	19.0299	19.9278	20.5848	21.0618	21.5021	22.0888	22.4324	22.2361	21.7808	21.3096	20.8356	20.3998	19.9897	19.5994
4	165.434	135.666	115.619	100.534	92.3182	85.6224	83.0461	83.4923	86.2015	90.6314	96.3143	101.071	103.493	102.311	100.421	97.5865	94.6014	92.0355	89.6452	87.9136	86.2746	85.7451	86.2276	87.2919	88.1516	88.5314	88.6399	88.9335	89.4639	89.8943	89.7395	89.2564	88.8072	88.5706	88.3901	87.8634	87.3278	87.222	87.4	87.6718	87.7932	88.1921	89.3571	90.711	91.9318	93.149	94.3026	95.441	96.5764
5	0	0	0	0	0	0	0	0	0	0	0	0	0	0	0	0	0	0	0	0	0	0	0	0	0	0	0.544133	3.90285	7.91897	10.4206	12.4205	14.7722	17.723	22.2814	21.9143	14.0983	5.05288	-5.70216	-21.7791	-55.993	-120.701	0	5	1	82	160	0	1	2
6	23.6109	20.6361	18.8133	17.2246	16.8284	16.8722	17.9596	19.8994	21.8384	23.5243	25.1833	26.9702	28.905	31.0793	32.9573	34.8314	36.7216	38.4692	40.2188	41.9316	43.8859	45.5784	47.3499	49.1406	50.7646	52.1231	52.752	52.6856	52.2924	52.0289	52.1146	52.2611	52.1418	51.7501	51.1937	50.5593	49.8633	49.0366	48.2119	47.2731	46.0807	44.6913	43.4443	42.6425	41.9031	41.1979	40.5637	39.9839	39.4541
7	52.5887	43.5539	37.8135	33.937	31.0005	29.441	28.3797	27.4434	26.8713	27.1351	27.4798	27.5724	27.6137	27.1049	26.023	24.7803	23.7319	22.6211	21.1853	19.8338	18.2886	17.1565	16.4367	15.8737	15.362	15.0878	15.1171	15.3116	15.6501	15.9583	15.8735	15.3842	14.5657	13.6512	12.7093	11.7142	10.62	9.57231	8.64444	7.9766	7.58065	7.46934	7.60494	7.74468	7.81955	7.87549	7.92925	7.99014	8.05858
8	-0.00801229	0.0922874	0.15726	0.208259	0.275576	0.338875	0.389745	0.445978	0.603398	0.733285	0.814658	0.854263	0.8478	0.775223	0.711683	0.635037	0.597999	0.816982	1.40232	2.35731	3.92426	6.03923	8.69423	11.7603	15.0354	18.8406	22.7095	26.6846	30.2357	33.5805	36.3757	39.1141	41.7303	44.0576	45.7687	46.7895	47.5647	48.1	48.074	47.3125	46.3451	45.0474	43.4122	42.025	40.6754	39.3005	38.0126	36.7992	35.6723
9	-0.292895	0.284666	0.706665	1.02697	1.49848	1.97134	2.70356	3.78332	5.17098	6.61392	8.06428	9.53043	10.9924	12.7025	14.3279	15.8877	17.4189	19.1071	20.9077	22.4267	24.2109	25.7427	26.9131	27.4364	27.7217	28.014	28.0853	27.9869	27.7835	27.4088	26.9789	26.6456	26.5926	26.7671	27.1076	27.5041	28.0113	28.6327	29.3908	30.3165	31.0336	31.3417	31.3575	31.174	30.9802	30.7582	30.5222	30.2755	30.0257
10	-1.59879	4.68404	9.50288	13.0274	16.8146	20.2886	24.4921	30.3788	35.0537	37.2593	37.894	37.6099	36.7348	35.4185	34.0802	32.6672	31.572	30.8304	30.5096	30.4414	30.2885	30.0806	29.925	29.9343	29.8675	29.3221	28.2963	26.9868	25.5502	23.9973	22.7489	21.72	20.8855	20.0728	19.2611	18.6699	18.3426	18.2793	18.4177	18.7013	18.9557	19.1274	18.9978	18.4516	17.8824	17.3027	16.7417	16.1737	15.5912
11	4.60267	10.5742	15.0564	18.2227	21.4349	24.9394	29.3224	34.1457	39.1143	42.9101	45.9279	48.3699	50.4421	52.8761	55.2955	58.1032	61.1379	64.7762	68.7443	71.9066	75.2059	78.0986	80.9249	83.7189	85.9397	87.1011	87.1717	86.9001	86.7693	86.7944	86.9549	87.0975	87.159	87.4337	88.0291	88.4747	88.4399	88.0708	87.4994	86.9872	86.6515	86.2641	85.6148	84.8105	83.9188	83.0122	82.193	81.4519	80.7812
12	74.9361	145.1	188.62	218.143	232.13	249.389	268.763	319.699	302.154	277.783	259.896	246.155	234.668	224.099	215.603	209.042	204.921	201.368	197.587	194.523	191.634	189.087	186.034	183.068	180.287	177.392	174.444	170.829	166.613	162	157.586	152.758	147.676	142.523	137.833	134.078	130.673	128.019	126.555	126.036	125.62	125.119	124.39	123.753	123.274	122.873	122.522	122.189	121.88
13	-0.222502	0.011263	0.195344	0.324401	0.589081	0.873664	1.42251	2.38767	3.88884	5.53727	7.60711	9.93473	12.541	16.0481	19.4803	23.181	27.2523	31.8853	36.7139	41.005	46.3794	51.8248	57.536	62.8965	67.5644	71.7454	74.4624	76.3365	77.4798	77.7151	77.254	76.7414	76.1033	75.222	74.3845	74.1442	74.6438	75.2127	75.9428	76.936	77.5742	77.4904	76.2936	74.8719	73.6328	72.358	71.0823	69.7674	68.4342
14	3.07541	3.92053	4.63412	5.15012	6.03822	6.92662	8.51715	11.0506	13.656	15.9943	18.4505	21.0126	23.3734	25.4278	27.0369	28.4791	29.9244	31.4003	32.8162	33.8883	34.8254	35.5605	36.5564	37.5466	38.3468	39.0002	39.4965	40.0627	40.749	41.6684	42.6335	43.5235	44.2957	44.9813	45.6663	46.4857	47.5029	48.4751	49.4004	50.4371	51.6414	52.967	54.7142	56.693	58.8034	61.0528	63.2571	65.4425	67.5968
15	-6.79384	10.9756	24.1335	33.4828	43.2559	53.1182	64.4288	76.8633	85.8337	89.7304	90.2919	90.1655	89.211	87.0664	85.3686	84.2081	83.4371	83.1468	83.0915	82.8987	82.2884	81.1039	80.0388	79.8376	79.584	78.7703	77.7618	77.0943	77.0331	77.174	77.2938	77.3565	77.0397	76.2663	75.0324	73.301	70.9142	68.2023	65.0766	62.1277	59.7926	58.4166	57.9962	57.8677	57.6272	57.4296	57.3423	57.349	57.4156
16	-2.02769	2.75162	6.25906	8.74934	11.4589	14.1824	17.4064	21.3426	24.0582	25.6064	27.2611	29.0182	30.6514	32.4044	33.9175	35.4289	37.2386	39.6027	42.4008	44.5773	46.4224	47.1654	47.6378	48.3768	49.1032	49.4447	49.2314	48.8807	48.7392	48.7405	48.783	48.9192	49.1201	49.4252	49.7983	50.2451	50.492	50.4403	50.56	50.9707	51.4386	51.6224	51.4454	51.3504	51.3856	51.4823	51.5889	51.6949	51.8008
17	-2.6835	-0.181056	1.82046	3.23357	5.38988	7.57	10.7868	15.7376	21.51	26.3005	30.6522	34.7873	38.6552	42.3812	45.5951	48.4558	50.3033	51.2782	51.4051	51.2098	51.1324	51.36	51.3589	50.6335	49.9248	49.1162	48.0353	46.9416	46.05	45.0978	44.0387	42.7205	41.329	39.9374	38.6594	37.6728	36.9008	36.2734	35.7741	35.5972	35.5899	35.5382	34.7841	33.8848	33.1604	32.4648	31.7727	31.0314	30.2464
18	490.675	394.785	328.707	278.544	238.418	203.044	172.1	139.364	111.901	93.0157	78.1159	64.5547	50.482	34.1394	23.6992	20.2235	17.2302	14.5722	12.3229	11.044	10.0492	9.07234	8.00433	7.11432	6.5726	6.08907	5.60691	5.14915	4.69278	4.27957	4.10437	4.05979	4.04859	3.9997	3.85371	3.66326	3.4987	3.37126	3.26841	3.1079	2.82741	2.50303	2.20502	1.96749	1.74128	1.52199	1.32453	1.13877	0.961914
19	-4.79563	2.82948	8.40433	12.4226	17.0237	21.6958	26.8137	32.8341	38.2476	42.2306	45.3053	47.7424	50.0725	52.7458	55.0277	57.2545	58.9389	60.2628	61.6667	63.1853	65.0227	66.9097	69.1792	72.1053	75.4975	78.8759	81.4573	83.5349	85.1682	86.8218	88.4442	90.0126	91.3901	92.7278	94.3814	96.7476	100.057	103.814	107.945	112.376	117.054	121.381	124.93	127.504	129.986	132.458	134.709	136.759	138.59
20	37.1434	49.2485	57.717	64.2975	69.0787	72.9467	76.3614	80.3842	80.8271	80.8636	79.6817	77.7128	74.499	69.9474	66.2598	62.9634	60.6007	58.8268	57.1055	55.8306	54.7378	53.731	52.4743	50.937	49.2511	47.1424	45.0732	43.3128	41.7345	39.7672	37.5286	35.0687	32.6962	30.4808	28.4912	27.0575	25.9794	25.057	24.1883	23.4504	22.7478	22.1511	21.0501	19.819	18.6239	17.3774	16.1722	14.9971	13.873
21	-1.02255	0.394182	1.56884	2.33962	3.85103	5.52027	7.66292	10.4273	13.1768	15.0402	16.2465	17.1889	17.7879	18.051	18.225	18.2304	18.4278	18.9887	19.6837	20.258	20.8202	21.0611	21.1062	21.2571	21.4126	21.428	21.1107	20.4321	19.7724	19.3163	19.0942	18.8816	18.557	18.2238	18.0738	18.0829	17.988	17.7547	17.4687	17.2292	17.0091	16.714	16.0668	15.3723	14.7277	14.0536	13.384	12.7125	12.0568
22	528.896	423.646	351.076	294.463	250.444	213.399	180.985	145.771	117.845	100.663	87.003	74.8895	63.4704	53.6558	47.0449	41.7051	37.3798	33.6393	30.3347	27.7743	24.8752	22.278	19.9025	18.0599	16.6193	15.2906	14.1976	13.3953	12.8063	12.2052	11.7005	11.2633	10.8614	10.4415	9.97525	9.54892	9.09774	8.63707	8.13729	7.60938	7.13203	6.85445	6.83413	6.89824	6.94292	7.00293	7.07995	7.16683	7.25435
23	-3.12218	-0.0848291	2.21133	3.78225	5.93729	8.2578	11.2963	15.3129	19.5374	23.1764	26.7938	30.3482	33.9301	38.274	42.4246	46.6182	50.1272	53.3515	56.8729	60.0563	63.6674	66.7684	70.2536	74.5366	79.1073	83.9552	88.7196	94.0015	99.6889	106.058	111.943	117.511	122.08	125.893	129.468	132.89	136.595	140.188	143.441	146.456	150.178	154.968	161.107	166.741	172.089	177.538	182.726	187.733	192.507
24	-3.9405	7.65256	16.0763	22.0657	29.8308	37.8325	46.8465	57.7024	67.8038	76.1359	83.643	90.3396	96.1535	101.568	106.043	110.265	114.326	118.184	121.574	124.373	127.302	129.741	132.502	135.486	138.34	140.49	141.553	141.947	141.819	141.37	140.559	139.281	137.461	135.196	132.897	131.005	129.072	127.329	125.917	125.109	125.08	125.727	126.791	128.348	130.069	131.887	133.616	135.28	136.859
25	-2.68117	8.41563	16.6283	22.7202	30.1015	37.9409	47.0516	57.6567	66.9537	73.9112	79.9711	85.5449	89.3878	90.8227	92.0055	93.6604	95.8821	98.6035	101.457	103.597	105.646	107.656	110.017	112.414	114.627	116.442	117.325	117.911	118.539	119.241	119.858	120.265	119.887	118.881	117.637	116.157	114.391	112.67	110.863	109.001	107.496	106.504	106.065	106.083	106.125	106.189	106.284	106.428	106.616
26	-12.3072	2.25842	12.9583	20.6106	29.443	38.3669	48.3592	60.1048	69.5508	74.8053	77.8629	80.3302	82.5144	84.2902	85.5011	86.025	86.0935	86.9553	88.7292	90.6159	92.7503	94.3462	95.8532	97.4203	98.4304	98.6621	98.1581	97.2794	96.1672	94.7663	93.6189	92.8713	92.5225	92.6659	93.2696	93.8252	94.1426	94.4162	94.6531	94.744	94.6754	93.8541	92.0585	89.6894	87.2572	84.7615	82.3905	80.0852	77.8526
27	-34.1478	-3.65032	19.2682	37.4213	54.0945	69.7412	86.9592	105.834	121.057	130.151	134.344	136.817	137.873	138.081	138.544	139.604	141.527	143.935	146.924	149.697	152.789	155.586	158.391	160.956	161.872	161.194	159.544	157.046	153.555	149.109	145.007	141.216	137.965	135.263	133.158	131.348	129.546	128.06	126.771	125.808	125.151	124.443	123.578	122.438	121.326	120.199	119.111	118.024	116.935
28	-7.576	-1.16737	3.93125	7.4927	12.8394	18.5145	26.2893	36.6421	47.0956	55.6678	63.7324	71.0752	77.4683	84.5475	91.6509	99.5698	107.305	115.154	123.028	129.628	137.079	143.425	149.585	155.424	160.672	165.596	169.595	173.187	176.568	180.34	184.176	188.236	191.741	194.402	196.165	197.173	197.966	198.523	198.68	198.436	198.103	197.905	198.314	198.555	198.702	198.848	199	199.141	199.231
29	-13.461	0.0890014	10.2545	17.5951	26.4454	35.4626	45.8771	58.0309	67.737	73.8244	77.8219	80.2784	81.2663	81.6166	82.0403	82.8475	83.9785	84.8187	85.4781	86.1448	86.7701	86.2583	85.1879	84.6854	84.6993	84.8942	85.0031	84.8326	84.3303	83.6435	82.9531	82.1058	80.9108	79.4205	77.7218	75.6628	73.1709	70.8278	68.5568	66.529	64.6813	63.4097	63.0715	62.9807	62.7976	62.5415	62.2626	61.9817	61.7118
30	-3.11235	0.0504678	2.49838	4.18896	6.41413	8.80666	11.9818	16.0768	19.7394	22.2383	24.3514	26.3157	28.0729	29.742	31.2415	32.4394	33.2466	34.0947	35.0281	35.9623	37.0833	38.1125	39.0925	39.8925	40.4059	40.6716	40.7029	40.3308	39.5286	38.3618	37.1749	36.189	35.549	35.1256	34.9422	34.8486	34.7436	34.8824	35.2899	35.7336	35.9499	35.7378	34.93	34.0466	33.209	32.3304	31.4649	30.6096	29.785
31	1.82595	7.5641	11.6367	14.7466	17.7706	20.5724	24.036	28.7385	35.0061	41.5371	47.9771	54.2034	60.3778	67.5449	74.1498	80.705	86.2193	90.9131	95.0457	98.4536	102.713	106.751	110.434	113.472	115.973	118.706	121.589	124.668	127.868	131.256	134.073	136.425	138.437	140.383	142.469	143.846	143.426	141.603	139.442	137.401	135.695	134.96	136.2	139.075	141.973	145.065	148.16	151.308	154.469
32	65.0803	115.011	149.308	177.77	201.776	239.838	236.735	230.123	223.554	218.31	211.699	204.884	198.456	192.49	187.506	183.37	180.731	178.551	176.109	173.766	170.551	167.5	164.734	162.072	159.889	157.763	155.917	154.018	152.037	150.024	148.111	146.181	144.283	142.331	140.763	139.964	139.943	140.678	141.87	142.646	142.772	142.774	141.913	140.07	138.181	136.116	134.011	131.856	129.699
33	-14.426	-1.32405	8.55769	15.7312	23.9362	31.8038	41.8897	54.7906	65.7856	72.8026	77.9584	82.4391	86.0525	89.1052	91.9126	94.9066	97.5529	99.8248	101.921	103.982	106.794	109.182	111.084	112.522	113.817	115.247	116.467	117.343	117.768	117.88	117.683	117.283	116.547	115.537	114.594	113.964	113.464	113.153	113.097	113.111	112.873	112.221	111.187	110.241	109.387	108.486	107.572	106.641	105.736
34	-6.74186	0.611837	6.02718	9.82552	14.4328	19.2562	24.5674	30.6127	35.5852	38.7492	41.1034	42.8688	44.0557	45.224	46.5495	48.0993	49.2129	50.1592	51.2292	51.9139	52.301	52.2989	52.4557	52.9776	53.6048	54.0741	54.439	55.0208	55.9116	57.1477	58.4702	59.9604	61.4652	62.8419	63.9565	64.8966	65.8491	66.63	67.0073	67.0783	66.9401	66.2334	65.1557	64.2453	63.5093	62.8191	62.1598	61.4763	60.7633
35	58.6877	159.11	225.308	277.272	312.647	612.17	668.086	572.093	504.167	460.301	424.988	394.754	367.529	340.1	316.639	296.237	281.621	268.823	257.367	249.167	240.624	233.539	227.359	221.486	216.197	210.386	204.127	196.929	189.148	180.747	172.922	164.704	156.615	149.002	142.653	137.957	134.248	131.76	129.733	128.064	126.486	125.226	122.516	118.886	115.284	111.573	108.005	104.507	101.119
36	1.56146	5.17056	7.71389	9.61295	11.5042	13.2406	14.8603	16.905	18.7972	19.914	20.7281	21.2427	21.6269	22.2297	22.9238	23.4618	23.5456	23.5094	23.5696	23.7334	24.0115	24.1763	24.1988	24.4739	25.159	26.1149	27.335	28.8194	30.3447	31.833	32.9257	33.8472	34.658	35.4505	36.1523	36.6935	37.2473	37.904	38.6688	39.4105	40.0841	40.4858	40.168	39.3604	38.5462	37.6548	36.7548	35.8419	34.9289
37	744.513	610.508	517.904	447.334	391.589	340.701	295.826	247.709	207.609	180.225	157.513	137.647	120.149	100.953	88.097	79.5739	71.7395	64.609	59.5739	56.3044	52.4209	48.7818	45.4802	42.7379	40.1857	37.471	34.9672	32.5448	30.4539	28.6582	27.4337	26.3239	25.0988	23.728	22.4254	21.4878	20.7429	19.9238	19.0047	18.2176	17.6044	17.1553	16.5714	15.671	14.75	13.79	12.8578	11.9345	11.027
38	16.5586	33.6346	44.8739	54.0292	60.5339	65.955	67.3484	66.0104	64.3045	63.2657	62.527	61.9096	60.9226	59.0036	57.4336	56.1186	54.7427	53.1861	51.8288	50.7762	49.3479	47.982	46.8859	45.8846	44.6732	43.4448	42.3045	41.1085	40.2355	39.679	39.4218	39.2585	39.0538	38.7805	38.5377	38.2682	37.8207	37.1446	36.183	35.0351	33.6768	32.4065	31.1079	29.7984	28.5036	27.1532	25.8475	24.5752	23.3558
39	24.5954	65.0111	90.7779	112.908	127.144	141.855	142.148	129.977	119.114	113.214	109.808	107.157	105.363	103.455	101.55	100.301	97.142	91.473	85.6538	81.3375	76.9065	74.4268	72.6468	70.6893	68.8285	67.2234	66.565	66.0947	65.1195	63.3591	60.9879	58.1535	55.1575	51.9079	48.2329	44.284	40.5037	38.0578	36.8296	36.3982	36.4349	36.8026	36.9331	36.8571	36.773	36.5724	36.2626	35.8819	35.4761
40	-4.46929	3.08737	8.28637	12.0065	15.6786	19.5401	22.8247	25.4984	26.3524	27.0164	27.5977	27.8804	27.7272	27.214	26.8354	26.368	25.4866	24.5586	23.9195	23.4863	22.8738	22.335	22.0475	22.3391	23.1783	24.2747	25.4904	26.9021	28.4469	30.3758	32.4517	34.6339	36.7384	38.7681	40.8211	43.0255	45.4575	47.5545	49.3483	50.9227	52.3905	53.7284	54.8351	55.3818	55.8322	56.2388	56.5857	56.8885	57.1489
41	8.26691	10.2496	12.2244	13.4714	15.3192	17.5244	22.0789	28.8633	35.4035	40.2721	44.611	48.4751	51.7234	54.315	56.0665	57.5331	59.1144	60.7896	62.3139	63.2813	64.0538	64.409	64.6316	65.3526	66.3964	67.1614	67.6819	68.5595	69.6757	70.717	71.4215	71.8263	72.0486	72.2926	72.8155	73.414	73.8438	74.1015	74.2893	74.6196	75.1958	75.8106	76.0935	76.0281	75.863	75.618	75.3391	75.0405	74.7308
42	0.743007	4.6138	7.58778	9.63704	13.0982	16.8069	22.49	31.2752	41.5993	50.7879	61.102	72.3791	84.5324	98.8418	111.734	123.876	133.974	143.458	152.475	159.721	167.796	175.111	182.647	190.443	198.771	208.018	217.301	227.541	238.371	250.711	262.737	274.486	285.289	295.15	303.604	310.303	316.536	320.705	322.371	322.59	322.84	323.579	325.563	328.161	330.72	333.338	335.836	338.278	340.639
43	94.7011	77.9984	66.6533	57.9933	52.2346	48.1945	46.3527	45.3223	46.889	51.5835	55.7004	59.6695	63.1012	65.1218	66.7475	67.6099	68.1472	68.8152	69.5905	70.5212	72.0451	73.8665	75.7461	77.4958	79.4694	81.885	84.5786	87.5925	90.2949	92.7011	94.7012	96.7866	98.8136	100.78	102.502	103.858	105.425	107.298	109.615	112.115	114.542	116.478	118.402	120.241	122.011	123.8	125.477	127.079	128.595
44	761.681	605.248	497.408	415.519	350.951	294.109	245.634	158.598	106.914	96.7335	88.4804	81.6129	75.5354	69.2469	63.6786	58.3253	53.8013	50.051	46.724	44.042	41.0312	38.6402	36.5796	34.7385	33.0958	31.4311	29.766	27.9604	26.2107	24.574	23.3369	22.2478	21.3361	20.4786	19.6237	18.7042	17.6631	16.8093	16.094	15.2843	14.3234	13.4482	12.8944	12.6042	12.3497	12.0905	11.8416	11.6031	11.3794
45	128.414	107.019	92.2611	81.0429	72.2462	64.3918	58.3407	51.5979	45.2886	40.3482	35.9945	32.1517	28.7248	25.3157	22.4119	19.5537	16.9232	14.6117	12.7642	11.4612	10.073	8.84314	7.62855	6.56465	5.75144	5.15733	4.81007	4.54638	4.33272	4.13303	3.92841	3.69603	3.49813	3.29929	3.0171	2.68992	2.38686	2.18279	2.02448	1.88004	1.76249	1.73122	1.73509	1.66468	1.56629	1.45661	1.35352	1.26013	1.1751
46	12.4653	32.8336	47.7615	59.2698	71.998	84.1833	97.3214	112.859	128.906	141.968	150.709	156.718	159.607	157.508	154.907	152.257	149.802	147.96	146.762	146.061	145.51	145.538	146.002	146.951	147.869	148.689	149.199	149.811	150.748	151.778	152.693	153.921	155.77	157.964	159.913	161.098	162.018	162.832	163.419	163.183	162.093	160.448	158.734	157.199	155.579	153.833	152.112	150.43	148.84
47	424.395	346.896	293.233	252.403	220.014	191.307	166.071	139.203	117.502	103.143	90.9221	80.8428	72.5288	64.4095	58.0171	52.3052	47.4372	43.1741	39.278	36.1969	32.8066	30.2155	28.1585	26.5003	25.1508	23.6648	22.0337	20.3804	19.1117	18.1638	17.3686	16.3279	15.0413	13.6897	12.5519	11.7341	11.1188	10.625	10.0554	9.43031	8.8488	8.50964	8.23665	7.84637	7.42472	6.95369	6.48043	6.01146	5.56243
48	1263.82	1041.67	888.282	771.662	678.756	596.266	523.599	445.504	380.063	337.024	301.474	269.933	241.428	212.738	187.161	166.686	154.113	143.656	134.432	127.32	119.247	112.308	105.849	99.885	94.8339	89.8071	84.8718	80.0479	76.0168	72.3145	69.0815	65.7829	62.78	60.2085	57.8519	55.5537	53.0094	50.5687	48.3118	46.4273	44.6938	42.6141	40.1205	37.9221	35.7608	33.5454	31.4515	29.4562	27.5806
49	10.8512	38.5991	57.7492	72.284	83.0813	92.8354	100.466	125.122	135.556	130.216	125.386	120.904	116.748	112.358	108.516	104.559	100.553	96.4808	92.4791	89.347	85.8537	82.4004	78.6358	75.1107	72.0963	69.1016	66.1422	62.9702	59.9622	57.0917	54.8133	52.8169	51.1227	49.4496	47.8751	46.4962	45.0863	43.6909	42.2029	40.5549	38.6292	36.85	35.6186	34.7555	33.8448	32.927	32.0826	31.2969	30.5773
50	11.1576	58.0218	89.4027	112.439	128.219	143.621	154.139	166.762	198.505	187.363	175.301	165.565	156.889	147.928	140.079	133.042	127.976	122.995	117.754	113.231	107.855	102.779	97.6861	93.3873	90.1321	86.4936	82.6863	79.2238	76.5452	74.1406	71.8723	69.2625	66.4703	63.8328	61.7705	60.2328	58.9254	57.7352	56.436	55.1538	53.7599	52.0767	49.5505	46.8923	44.2777	41.5619	38.951	36.4193	34.009
51	119.552	111.12	106.14	102.64	99.2727	95.8522	93.7683	93.205	92.2758	90.2576	87.5466	85.1676	82.9189	80.4761	78.6074	77.042	75.3241	72.9616	70.3513	68.3677	66.2985	64.8345	63.3045	61.585	60.4202	59.6908	58.9092	57.7494	56.5057	55.6259	55.6666	56.1725	56.6881	56.9307	57.0589	56.945	56.6972	56.4889	56.0252	55.253	53.9731	52.5185	51.5084	50.6923	49.8492	48.9471	48.0685	47.2177	46.4236
52	579.954	450.154	361.484	278.989	209.8	180.913	155.791	128.14	95.3021	87.8454	83.1235	78.856	74.8929	70.3784	66.0731	61.7458	57.857	54.4324	51.0864	48.1486	44.7724	41.9106	39.1515	37.0589	35.6614	34.2451	32.7949	31.4217	30.2513	29.1781	28.354	27.6401	27.0285	26.4921	25.8942	25.2625	24.4633	23.645	22.7859	21.9081	20.8302	19.7235	18.7751	18.1195	17.5175	16.9384	16.4171	15.9355	15.4953
53	37.6609	40.8843	42.9761	44.8289	45.0646	44.7272	44.842	44.9666	46.3144	49.0331	51.0521	52.5454	53.519	52.8203	51.3423	49.418	48.0913	47.5797	47.5205	47.5455	47.4223	47.3523	47.4964	47.8095	47.8919	47.6062	47.5714	48.0294	48.7565	49.6563	50.7274	51.9611	53.2637	54.3782	55.1096	55.3936	55.3683	55.094	54.6764	54.2294	53.972	53.8477	54.2065	54.9391	55.6883	56.501	57.3381	58.2094	59.1044
54	37.357	36.8028	36.6794	36.6381	36.1236	35.6763	36.2046	37.4333	38.4085	39.1889	39.4437	39.749	39.9716	40.0943	40.4931	40.8767	40.5531	39.862	39.2316	38.8694	38.6485	38.6772	38.712	38.6303	38.4101	38.1357	37.8959	37.665	37.4508	37.0972	36.6674	36.3151	36.1589	36.0811	35.8364	35.4548	35.1914	35.2014	35.4946	36.0191	36.5587	37.0322	37.3884	37.6589	37.9555	38.246	38.4886	38.6816	38.8239
55	59.1137	51.7953	47.5705	43.7719	41.5343	40.8251	44.4983	51.1491	57.6735	63.9127	69.8862	75.837	81.633	87.1775	91.363	94.8621	98.2693	101.923	105.116	107.031	109.119	111.512	114.144	116.707	119.469	122.781	126.399	130.291	133.965	138.033	141.528	144.215	146.225	148.099	149.87	151.754	153.79	155.476	157.112	158.927	161.269	164.359	169.514	175.42	181.166	187.124	192.915	198.637	204.221
56	43.6222	43.5283	43.554	43.7519	43.4503	43.1778	43.2946	44.097	44.7751	44.7309	44.8133	44.9582	44.7705	43.644	42.0439	40.0918	38.4017	37.0697	36.0235	35.368	34.5294	33.3492	31.8265	30.2911	29.1128	28.1929	27.4023	26.5227	25.7462	25.1302	24.8458	24.7886	24.8759	25.0381	25.1026	25.0702	24.9782	24.8169	24.6988	24.6258	24.4976	24.2834	24.0722	24.0697	24.0972	24.1541	24.2436	24.365	24.5064
57	0.444295	1.52754	2.40416	2.98179	3.89759	4.94733	6.40049	8.19014	9.72459	10.8275	11.7615	12.4581	12.9594	13.283	13.4719	13.4514	13.5369	13.8287	14.1054	14.259	14.3616	14.5994	15.0691	15.7025	16.27	16.5637	16.7612	17.0238	17.4266	18.0172	18.6514	19.3665	20.0292	20.575	21.1281	21.7111	22.3653	22.9218	23.1978	23.0852	22.6309	22.0611	21.415	20.7359	20.0622	19.3506	18.645	17.9336	17.2305
58	94.4813	86.9018	82.1024	77.9582	75.6185	74.4422	74.9554	75.1661	73.3456	70.3354	67.4326	65.1968	62.9657	59.8684	57.1232	55.0157	54.0566	53.3984	52.6031	52.1312	52.1289	52.4631	52.8043	53.0737	53.2752	53.5197	53.746	54.3575	55.3145	56.0528	56.0905	55.7147	55.3537	55.3879	55.6149	55.4548	54.5878	53.5664	52.9022	52.8815	53.1943	53.1836	52.4206	51.4689	50.6456	49.8788	49.1678	48.4618	47.7552
59	18.164	22.8051	26.4004	29.2987	32.8029	36.1788	39.8877	44.8705	48.3337	52.4079	55.5649	57.7973	60.44	65.0041	68.7931	70.7798	69.4707	67.7776	66.6043	66.1244	65.9328	66.3858	67.4586	68.8628	69.6753	70.0161	70.2718	70.6153	70.7512	70.355	69.5722	68.761	68.14	67.6967	67.1962	66.1887	64.4869	62.5147	60.5051	58.6838	57.0954	55.7342	54.4692	53.7115	53.1368	52.6526	52.2432	51.8672	51.5151
60	-0.85171	6.19903	11.4188	15.1307	19.6582	24.3376	29.6127	35.8579	42.3243	46.918	50.2683	52.8559	54.9895	57.4422	59.9035	62.6221	65.18	67.7908	70.9646	73.6396	76.471	78.9664	81.4127	83.2698	84.1488	83.9956	83.4526	82.7133	81.8865	81.1404	80.7256	80.5294	80.5307	80.6525	81.068	81.92	83.3407	84.9124	86.3889	87.683	88.8887	89.8919	90.4937	90.9848	91.4707	91.9413	92.3721	92.7778	93.1634
61	326.185	326.019	324.297	322.087	310.898	297.538	288.551	282.906	271.763	265.13	274.545	283.667	293.105	304.246	314.221	318.153	310.763	302.617	295.11	289.414	283.575	280.996	280.916	281.183	281.084	281.059	281.947	284.221	287.832	292.66	298.142	304.995	313.262	322.335	332.33	341.876	350.764	357.376	362.309	365.963	369.055	370.193	369.747	368.95	368.14	367.347	366.643	366.013	365.419
62	13.6128	32.4119	44.9228	55.6565	64.2861	72.4665	77.2035	72.1206	66.7853	63.0909	59.4183	55.774	52.4681	49.7387	47.8298	46.6779	45.989	45.1846	44.0919	42.9366	41.5266	40.6148	40.1544	39.6754	38.9434	37.7433	36.4076	35.2407	34.103	32.7215	31.2807	29.8654	28.8872	28.2333	27.6782	27.3086	27.0027	26.7484	26.4981	26.1577	25.5312	24.7413	24.0331	23.4307	22.8234	22.2102	21.6443	21.1155	20.627
63	209.506	186.462	169.504	155.588	143.419	132.46	122.747	112.37	101.937	91.28	82.5915	75.5247	69.4036	63.9261	59.8995	56.83	54.529	52.4402	50.5416	49.1134	47.5577	45.9257	44.07	42.343	40.9963	39.699	38.1351	36.3084	34.8071	33.6459	32.8002	32.0348	31.2871	30.5585	29.8953	29.3523	28.7681	28.1532	27.3792	26.2812	24.9457	23.8605	23.2935	23.1612	23.0821	23.0459	23.0462	23.0737	23.1196
64	56.5661	55.4157	54.6901	53.9591	54.3488	55.2461	56.7266	58.2908	59.8314	61.4498	63.4471	66.4204	69.4941	72.2144	74.3338	76.8814	81.43	88.0833	95.4732	102.217	110.882	119.772	128.71	136.851	143.973	150.321	154.938	158.212	160.064	161.187	161.19	160.211	159.096	157.919	156.968	156.633	156.517	156.076	155.215	154.201	153.338	152.394	149.739	146.087	142.257	138.208	134.301	130.503	126.853
65	28.1964	29.9815	31.4048	32.6996	34.6002	36.133	39.1747	44.3738	51.2419	57.6694	64.2251	70.2321	75.1094	78.8369	81.2778	83.3758	85.5516	87.4484	89.1078	90.3207	91.8896	93.4849	94.1976	94.2755	94.2329	94.2276	93.9971	93.3681	92.3889	91.0821	89.6824	87.9862	86.1614	84.2365	82.1914	80.2594	78.2173	76.2776	74.1116	71.7461	69.6096	68.0073	66.3963	64.6331	62.7449	60.7182	58.7498	56.8471	55.0367
66	-0.60997	0.392935	1.15051	1.67861	2.24144	2.84791	3.51273	4.24009	4.8499	5.06645	5.00089	5.05072	5.16702	5.64453	6.54896	7.81216	9.46462	11.5803	14.0795	16.6584	20.0974	22.6441	24.8025	25.9442	26.5248	27.6443	30.1473	31.4442	29.1705	26.9874	25.1082	23.2606	21.6179	20.2918	19.0984	17.5783	15.866	14.3959	13.1731	12.1558	11.2704	10.6531	10.2227	9.74184	9.23467	8.72884	8.26552	7.82483	7.39242
67	9.43325	22.3394	31.9672	39.9174	47.9892	56.3996	62.8147	70.1609	79.7608	81.5902	82.5915	82.8059	82.2295	85.387	87.502	88.9385	89.4756	89.5597	89.4558	89.2487	89.0557	89.0236	88.7653	88.2107	87.4849	86.6703	86.151	85.8306	85.1309	83.9784	83.2516	82.9101	82.7761	82.7046	82.4977	81.9274	81.1121	80.0605	78.3724	76.0009	73.2731	70.6855	68.4256	66.8787	65.4388	64.0149	62.709	61.498	60.3948
68	17.7636	21.0899	23.2278	24.9065	25.824	26.7379	28.3838	30.1579	33.2558	37.3393	43.4752	49.9886	56.4137	61.9971	65.7624	68.3317	69.2417	68.8299	68.0255	67.1685	65.7597	63.9684	62.0039	60.6747	59.8055	58.9384	58.1031	57.0889	56.2841	56.1629	56.9877	58.5539	60.4983	62.4111	64.1866	65.8248	67.2055	68.3552	69.6348	70.6882	71.3335	71.4777	72.3947	74.252	76.1615	78.1725	80.1406	82.0984	84.0191
69	66.913	95.5543	116.084	130.85	145.267	161.052	179.79	200.098	215.722	226.613	236.816	248.344	261.377	271.239	271.687	267.5	263.654	259.929	255.857	251.675	246.025	239.897	233.032	226.532	219.573	211.216	203.392	195.737	189.164	183.089	178.194	173.862	170.521	167.669	164.868	161.776	158.124	154.968	152.171	149.503	146.898	144.256	140.944	137.396	134.015	130.629	127.42	124.296	121.276
70	59.7876	58.5904	58.8811	59.2261	61.5558	63.5128	69.4245	81.0749	92.4202	100.689	107.396	111.971	114.893	117.023	117.947	119.14	121.229	123.648	126.256	129.016	132.754	137.083	142.052	146.724	151.076	155.578	159.755	164.183	168.253	171.655	173.874	175.83	177.761	179.802	181.821	182.968	183.169	183.583	185.179	187.939	191.195	194.1	198.222	203.12	208.058	213.303	218.449	223.526	228.438
71	20.2947	25.2407	28.3741	31.2868	32.4635	32.4939	31.534	30.8653	31.2299	32.3356	32.9491	33.0259	32.7827	32.0191	31.0027	30.0015	29.2525	29.1546	29.6466	30.2701	31.3971	33.3175	36.0558	39.4657	42.908	46.3677	49.3926	52.2113	54.6578	56.8495	57.8349	58.0094	57.787	57.7341	58.1516	59.1	60.6882	62.8204	65.368	67.9365	70.3967	72.5591	74.488	75.9259	77.2654	78.5873	79.8058	80.96	82.0468
72	24.257	41.7169	54.3854	64.119	74.0261	83.1935	94.3711	109.585	125.244	136.82	148.667	160.288	170.684	180.093	187.391	194.156	200.604	206.609	212.322	217.253	223.493	229.63	235.005	239.337	242.872	245.738	247.766	248.728	247.514	244.647	241.823	239.315	237.507	236.26	235.525	235.321	235.635	236.232	237.011	237.971	238.927	239.505	239.628	239.449	239.245	239.041	238.858	238.677	238.503
73	9.4835	18.8265	26.2775	31.3468	37.3113	44.0604	53.44	64.4833	74.2854	81.4619	86.1748	88.8412	90.9791	94.3214	98.0053	102.081	105.883	109.762	113.962	117.77	122.226	126.857	131.708	134.428	134.757	134.377	134.207	133.667	132.583	131.26	130.18	129.116	128.269	127.212	125.776	123.654	121.492	120.622	120.964	122.131	123.467	124.901	127.742	131.478	135.347	139.328	143.073	146.627	149.973
74	37.2634	53.6792	64.5799	74.2669	79.8497	83.4824	81.7326	81.0739	80.2849	79.6215	80.6032	83.2861	86.5634	89.1568	91.0022	92.5397	93.712	94.5089	95.5649	96.5408	97.3987	98.2569	99.4096	100.308	101.033	101.414	100.924	99.7574	98.2437	96.639	95.439	94.5529	93.9388	93.4833	93.2263	93.2023	93.3288	93.3933	93.2114	92.3422	90.6797	88.3538	85.041	82.0017	79.158	76.3072	73.6088	70.9924	68.4674
75	12.557	15.2139	17.0368	18.5862	20.5978	22.4177	25.7525	31.3189	38.2133	44.3097	50.749	57.8051	64.9449	70.7845	74.444	77.4626	80.1541	81.6396	81.7266	81.3906	80.8842	79.5681	77.2693	75.2176	74.2599	73.6354	72.8053	71.6181	70.0445	68.047	66.3023	65.112	64.4915	63.6655	62.331	61.1463	60.8223	61.9504	64.2078	66.2463	67.5064	67.992	67.2383	65.8028	64.4136	62.9462	61.4733	59.9588	58.4289
76	105.034	98.7627	95.5869	94.2834	96.5417	99.1854	101.996	105.209	116.935	118.339	116.058	112.636	109.142	105.535	102.656	99.7393	96.2327	92.0472	87.7441	84.2608	80.7671	77.2395	72.6044	66.8745	61.3067	56.4149	52.8686	50.3139	48.6413	47.4933	47.1593	47.1838	47.2546	47.3178	47.1403	46.5782	45.6916	44.8413	44.4352	44.4097	44.2856	44.0622	44.1012	44.7937	45.6602	46.6151	47.5164	48.3559	49.1392
77	0.657409	5.90758	12.9035	20.2937	30.0496	37.5424	47.0043	65.6715	96.1078	95.8765	92.7122	90.6674	89.1628	87.9941	87.1336	86.7139	86.7607	86.9015	87.0176	87.0948	87.3266	87.6064	87.8375	88.3473	89.1355	89.8404	89.4043	87.6899	84.0247	77.2429	68.2717	58.7355	49.5956	40.7098	31.1147	20.9597	12.0809	6.23049	2.68032	1.98538	2.08433	2.18561	2.287	2.36887	2.45096	2.52835	2.591	2.63929	2.67656
78	15.7564	14.185	13.7106	14.0631	15.7582	17.3104	19.2511	22.1587	25.8297	28.8188	30.1852	30.8145	30.6876	29.8335	29.3995	29.4613	30.0209	30.5054	30.8183	31.0739	31.4349	31.4893	31.1341	30.5428	30.0015	29.4983	29.3265	29.6501	30.0861	30.3897	30.6531	31.0045	31.3532	31.6082	31.6712	31.5061	31.17	30.5676	29.7202	28.7936	27.8665	26.8341	25.6376	24.6382	23.6651	22.6682	21.7366	20.8633	20.0559
79	40.0326	47.0596	52.3367	56.32	60.8957	66.1195	75.7072	87.8302	102.037	116.325	133.922	152.919	171.677	188.865	201.81	212.629	221.307	227.714	231.189	232.365	232.798	232.636	231.8	230.398	228.794	226.759	225.959	226.437	227.932	230.367	233.493	237.059	240.784	244.785	248.609	252.162	255.322	258.294	261.877	266.039	270.61	275.116	280.771	286.159	291.113	296.03	300.669	305.174	309.529
80	9.42231	27.3732	39.2892	48.2851	55.0616	61.2591	64.3263	65.0332	64.8294	64.1464	63.3184	62.8764	63.1939	64.5411	65.7949	66.7917	67.1757	66.891	66.418	66.1683	66.1083	65.9387	65.3407	64.9339	64.887	64.9256	65.0163	65.2277	65.4887	65.7779	66.2101	66.8926	67.7834	68.8846	69.9535	70.9336	71.733	71.8165	71.2793	70.6017	70.2833	70.3502	70.6239	70.9728	71.2906	71.6615	72.0833	72.5504	73.0418
81	376.522	339.625	313.096	293.329	278.441	264.148	253.097	244.338	238.991	234.457	233.24	235.31	236.602	232.852	228.946	224.644	220.852	217.147	213.013	208.835	203.048	196.535	190.469	186.414	183.477	180.713	179.551	180.71	182.839	184.723	185.949	187.07	188.174	189.482	190.452	190.873	190.37	189.036	187.145	184.953	182.579	180.014	176.98	173.752	170.475	167.053	163.747	160.541	157.489
82	5.06743	6.30609	7.54869	8.32301	9.9445	11.9482	15.2926	19.4506	23.8737	27.7872	30.8635	33.1967	34.7661	35.8067	36.6245	37.5644	38.914	40.8455	42.8771	44.4198	46.1261	48.0916	50.3575	52.4559	54.336	56.1095	57.7879	59.6925	61.5833	63.5321	65.6861	68.4877	71.6141	74.7666	77.7575	80.6531	83.7925	86.8374	89.9258	92.8808	95.6686	98.7346	103.329	107.917	112.233	116.579	120.689	124.655	128.435
83	55.0972	69.9266	79.9211	88.3454	90.7095	90.9442	90.3127	90.0392	91.2976	93.8773	97.7778	101.84	106.791	116.203	125.955	136.519	146.769	156.684	166.607	174.202	181.377	185.436	189.061	194.089	200.121	207.553	214.926	222.384	228.801	234.109	237.71	240.93	243.441	245.336	246.782	247.967	248.746	248.808	248.523	247.889	247.002	244.773	239.965	234.423	228.92	223.195	217.665	212.237	206.967
84	18.4328	31.2172	39.9632	46.677	51.9741	56.8055	62.3937	69.413	77.5046	85.1517	92.9015	100.616	108.86	117.224	123.073	128.409	132.279	134.439	136.003	136.78	137.206	138.479	141.394	145.844	150.533	155.119	159.47	164.198	169.006	174.173	178.563	182.496	185.679	188.393	190.572	192.513	194.667	196.644	198.515	200.331	202.107	204.058	206.75	209.538	212.299	215.144	217.872	220.507	223.001
85	10.8972	16.1844	19.8367	22.6216	25.9058	29.2538	34.5489	41.7824	50.6623	59.2444	69.1196	79.4081	89.7315	98.6736	104.795	109.206	112.055	113.922	115.351	116.572	118.087	119.067	119.317	119.385	119.384	119.151	119.337	120.551	123.075	126.67	130.814	135.456	140.574	145.736	150.071	152.962	154.963	157.15	160.115	162.967	165.93	169.576	175.798	183.05	190.103	197.281	204.089	210.681	217.018
86	20.2832	35.3437	45.5159	53.3136	60.6659	66.9706	71.613	77.0161	82.8243	87.8244	91.8956	94.8276	96.9375	99.1376	101.434	104.102	106.277	107.711	108.669	109.064	109.103	108.622	107.939	107.577	107.097	105.952	104.536	103.327	102.226	100.891	99.6682	98.6109	97.3499	95.6206	93.5096	91.5437	89.9805	88.6578	86.9874	85.0538	82.8987	80.6068	78.132	75.7114	73.3337	70.834	68.3992	65.9967	63.6708
87	32.819	44.6256	52.7967	59.5752	62.3313	63.3721	64.0865	65.9742	69.8486	72.9601	74.8718	75.6199	75.9307	76.9572	78.2671	80.2178	82.22	83.5003	84.3175	84.6803	84.8945	84.5792	83.8599	83.3298	82.7918	82.1202	81.6564	81.2862	80.8993	80.5361	80.329	80.3706	80.4463	80.6605	80.9692	81.4269	82.1721	82.8176	82.9726	82.4369	81.3847	80.0657	77.7822	75.4366	73.2475	71.0014	68.8363	66.7216	64.6929
88	8.22311	17.0302	23.5641	28.3324	35.9841	43.8725	52.3249	62.4104	73.4548	81.9256	88.3635	93.1624	96.28	97.2708	97.4914	97.5866	97.8633	97.7852	97.405	96.8661	96.3149	95.3672	93.5733	91.193	89.0097	87.5333	86.8313	86.259	85.4753	84.6609	84.3407	84.5084	84.6652	84.5958	84.3603	83.9681	83.4268	82.4668	80.8447	78.4504	75.1378	71.519	68.8704	67.7725	66.8543	65.983	65.2115	64.5328	63.97
89	-4.71848	4.67583	11.612	16.7484	23.038	29.5135	36.7332	45.0266	52.5898	58.5578	63.2302	66.5751	68.5323	69.4122	70.3515	71.4892	72.3651	73.0988	73.4176	73.4549	73.3488	73.0408	72.6873	71.8395	70.4116	68.8916	68.1207	67.8905	67.9493	68.0515	68.2993	68.9385	69.7251	70.3968	70.7764	70.7753	70.275	69.3025	68.0535	66.7609	65.5148	64.0539	61.8083	59.1047	56.4391	53.7093	51.0995	48.5594	46.0981
[truncated: 1 more columns]

## Sheet: Topic top terms
	Rank
Topic	1	2	3	4	5	Frequency	Timestamp
-1	cells	growth	acid	activity	tissue	981	250750799
0	timothy	timothy pollen	antigen	ragweed	allergen	8	250750799
1	callus	medium	kinetin	culture	protoplasts	85	250750799
2	berberinium	viscometric titrations	flow polarized	polarized	polarized fluorescence	2	250750799
3	amiben	atrazine	gsatrazine	atrazine metabolism	morningglory	4	250750799
4	nitrate	water	plants	leaves	degrees	173	250750799
6	nucleolus	nuclei	cells	nucleolar	sections	27	250750799
7	cells	wall	cell	electron	reticulum	275	250750799
10	mei9	repair	mei9 locus	mei9 cells	mei218	2	250750799
11	5methylcytosine	5methylcytosine content	wiltinfected	dna	basic chromosomal	6	250750799
12	virus	mosaic	mosaic virus	rna	tobacco mosaic	57	250750799
14	backs	weevils	fungi	primary intracellular	peptidoglycan	4	250750799
15	anthranilate	anthranilic acid	anthranilic	betaglucoside	acid	4	250750799
16	appositions	wall appositions	parasitic fungus	fungus appositions	gongyloides	1	250750799
18	rna	synthesis	ribosomes	dna	poly	473	250750799
19	postclimacteric	ethylene production	climacteric	ipa	preclimacteric	1	250750799
20	microtubules	nucleolar	chromosomes	spindle	nuclei	36	250750799
21	taken example	stem buds	flowering	different biotypes	plants different	2	250750799
22	14	acid	acids	fatty	incorporation	530	250750799
24	glutathione	radiation damage	radiation	compensatory response	cellular senescence	9	250750799
25	abscission	cortical parenchyma	cortical	parenchyma	primordium	5	250750799
26	ethylene	mutant	diageotropica	vfn8 suitable	liter capable	2	250750799
27	histones	migrate position	migrate	species histones	f2a1	1	250750799
31	africanus	ethylene	rna healthy	tissue	longidorus africanus	2	250750799
32	rhizobium	nodules	strains	trifolii	enva	56	250750799
35	trna	opaque2	wheat germ	trna leu	rna	42	250750799
36	crochet	crochets	crochet epidermis	instar	molting	3	250750799
37	superhelical	h1 histone	h1	superhelical dna	relaxed dna	1	250750799
38	tumefaciens	tumors	tumor	strains	agrobacterium	14	250750799
39	tumefaciens	tumors	agrobacterium tumefaciens	agrobacterium	octopine	9	250750799
41	diploid cells	genetic	diploid	breeding	haploid diploid	9	250750799
42	trisomics	acids amides	amides	pear mitochondria	tennesseensis	6	250750799
43	water	pressure	water potential	potential	leaf	94	250750799
44	light	synthesis	14	phytochrome	red	1223	250750799
45	ethylene	acid	gibberellic	auxin	gibberellic acid	887	250750799
46	isovitexin	dkb	6medkb	acid	dkb 6medkb	20	250750799
47	na	mitochondria	transport	atpase	atp	208	250750799
48	enzyme	activity	ph	purified	dehydrogenase	920	250750799
49	amylases	a24	protein a24	peptides	albumin fractions	11	250750799
50	ferredoxin	metk	ferredoxins	leghaemoglobins	synthetase	15	250750799
51	particles	photosystem	membranes	phytochrome	membrane	55	250750799
52	chloroplasts	electron	photosystem	light	spinach	586	250750799
53	coumestrol	essential	san	lupinus	cyclopropane fatty	29	250750799
54	patulin	spores	aspergillus	flavus	aflatoxins	35	250750799
55	bacteria	growth	fusarium	fungi	rhizosphere	59	250750799
56	rhizobium	nodule	trifolii	bacteria	soil	42	250750799
57	dl2aminodelta2thiazoline4carboxylic	dl2aminodelta2thiazoline4carboxylic acid	lcysteine	actinomycete	lcystine	2	250750799
58	wall	walls	cell	cell walls	cell wall	100	250750799
59	crosses	beta 210	varieties	variety	plasmon	23	250750799
60	duration meiosis	meiosis	pgi	duration	pgi genes	5	250750799
61	chromosomes	characters	crosses	chromosome	genetic	288	250750799
62	dt	transposition	colorless	en	locus	13	250750799
63	dna	chromosomes	satellite	ctdna	circular	64	250750799
64	production	medium	glucose	ph	pectin	60	250750799
65	chromatography	abscisic acid	acid	abscisic	method	27	250750799
67	genetic divergence	genetic	divergence	estimators	intergenotypic interactions	13	250750799
68	parathion	dislodgable	dislodgable residues	decomposing	simazine	14	250750799
69	alkaloids	new	isolated	compound	isolation	76	250750799
70	acid	acids	content	amino	protein	61	250750799
71	lmethionine activity	lmethionine	sunflower seed	faba	faba beans	14	250750799
72	acid	pcoumaric	pcoumaric acid	ferulic	ferulic acid	27	250750799
73	similis	bullera	podophylli	species	characters	15	250750799
74	variates	facet number	degrees	facet	ragwort	27	250750799
75	dactylis	sycamore	avena coleoptiles	lens epicotyls	hortensis	12	250750799
76	nematode	nematodes	incognita	meloidogyne	pratylenchus	115	250750799
77	fungi	littleleaf disease	littleleaf	stenoceras	fungi isolated	9	250750799
78	years ago	years	ago	fossil	devonian	41	250750799
79	fe	strontium90	mn	ys	iron	37	250750799
80	recombination	ribosomal rna	prokaryotic	rrnas	rrna	11	250750799
81	water	leaf	photosynthesis	stomatal	temperature	239	250750799
82	thearthrobacter	soil	lowland zone	endogone	foothill	7	250750799
83	species	competition	merriami	vegetation	habitat	30	250750799
84	beech	litter	chestnut	phosphorus	ks	16	250750799
85	sodium chloride	chloride	sodium	malate dehydrogenase	activity malate	11	250750799
86	population	selection	mating	populations	mating activity	24	250750799
87	pollen	bats	pupae	nectarfeeding	ants	12	250750799
88	populations	trout	loci	golden trout	population	23	250750799
89	fern	quinoa	osmunda	mexico	introduction chairman	3	250750799
-1	cells	cell	activity	enzyme	tissue	899	425879999
0	rast	pollen	allergens	allergen	antigens	31	425879999
1	callus	medium	cultures	culture	callus cultures	87	425879999
2	nickel	nickel ions	urease	exafs	edge urease	1	425879999
3	diuron	procyazine cyanazine	procyazine	biotypes	cyanazine	2	425879999
4	nitrate	plants	leaves	nitrate reductase	reductase	127	425879999
6	polytene	rna hybrids	nucleolar	puffs	polytene chromosomes	21	425879999
7	cells	sieve	wall	reticulum	endoplasmic reticulum	129	425879999
10	repair	recb21	mutants	excision	dna	6	425879999
11	dna	5methylcytosine	gc	histones	m5c	16	425879999
12	virus	rna	mosaic	mosaic virus	coat protein	165	425879999
14	hydrocarbons air	air	entomophthora	infecting fungus	methods removal	4	425879999
15	homozygous recessive	granules	starch granules	hydroxylation	triplemutants containing	14	425879999
16	papillae	appositions	acoustic	wall appositions	acoustic microscopy	3	425879999
18	rna	synthesis	poly	mrna	polypeptides	549	425879999
19	inl	gene inl	colour	colour intensity	fading	2	425879999
20	microtubules	mts	cells	spindle	streaming	50	425879999
22	acid	14	fatty	acids	synthesis	471	425879999
24	trace	dicarboxylate	photorespiratory	photorespiration	chloroplast dicarboxylate	3	425879999
25	ear shoot	tassel	tassel ear	growth morphogenesis	ear	8	425879999
26	calmodulin	intracellular ca2receptor	motility ca2	nucleotide glycogen	calmodulin intracellular	1	425879999
27	mutants	embryolethal mutants	lateral suppressor	aborted seeds	utut	4	425879999
30	trehalase activity	trehalase	trehalose	low trehalase	angiospermic	1	425879999
31	tobacco	pisatin pea	black shank	resistance	shank	8	425879999
32	rhizobium	nodules	bacteroids	strains	nodule	120	425879999
35	trna	sequence	rna	chloroplast	trnas	181	425879999
36	legs	antennae	cuticle	esterases	tanning	4	425879999
37	nopaline synthase	synthase	nopaline	synthase gene	opine synthase	3	425879999
38	tumefaciens	ti	octopine	plasmid	agrobacterium	27	425879999
39	tdna	plasmid	tumor	dna	ti	51	425879999
41	pollen	mutants	mutagens	waxy	crops	19	425879999
42	nonblue	2n42	soluble proteins	isoline	desiccation stress	3	425879999
43	water	pressure	growth	leaf	air layers	45	425879999
44	light	co	leaves	per	14	723	425879999
45	ethylene	iaa	acid	ga	acc	351	425879999
46	trans10oda	acid	traumatic acid	traumatic	biosynthesis	31	425879999
47	atpase	uptake	transport	na	membrane	287	425879999
48	enzyme	activity	purified	ph	gel	1096	425879999
49	pseudobactin	ricin	turnip peroxidase	factor tu	amino	16	425879999
50	cytochrome	enzyme	ferredoxin	thioredoxin	iiiglc	49	425879999
51	chlorophyll	complexes	complex	lightharvesting	photosystem	118	425879999
52	chloroplasts	electron	photosystem	electron transport	light	507	425879999
53	spp	aromatic lichen	lichen acids	lichen	coca	46	425879999
54	ochratoxin	aspergillus	aflatoxin	zearalenone	kernels	45	425879999
55	rhizosphere	soil	bacteria	nitrogen	acetylene	70	425879999
56	rhizobium	strains	strain	nodules	japonicum	63	425879999
57	strain	setalba	km6054	tm521	strain km6054	2	425879999
58	wall	walls	cell	cell wall	cell walls	90	425879999
59	br br	iari	doubledhaploid	br	colour	19	425879999
60	borealis	prolamin	montana	duplication	flavomontana	6	425879999
61	chromosome	chromosomes	hybrids	crosses	hybrid	352	425879999
62	mutability	locus	mutator	mutation	element	18	425879999
63	dna	chloroplast	rrna	chloroplast dna	restriction	153	425879999
64	cellulose	cellulase	glucose	production	medium	54	425879999
65	chromatography	patulin	method	gas	determination	30	425879999
66	polygenic variation	polygenic	allozymic polygenic	null alleles	frequencies null	1	425879999
67	populations	cape broccoli	genetic	loci	isozyme	23	425879999
68	mycorrhizal	soil	residues	nitrogen	phosphorus	25	425879999
69	alkaloids	isolated	new	strychnos	arl	103	425879999
70	acids	acid	fe	iii edta	fatty	66	425879999
71	digestion	digestibility	chicks	fed	rats	24	425879999
72	f10	cuticular	microgramml	activity	esters	43	425879999
73	sr	sp	sclerotia	giant cells	chytrids	30	425879999
74	larvae	moth	feeding	larval	plant	54	425879999
75	larvae	tadpoles	fasciatus	missouri	catkin	13	425879999
76	nematode	incognita	meloidogyne	nematodes	penetrans	92	425879999
77	querciana	giant	giant cell	nsp	camelliae	8	425879999
78	cultivated cocas	cocas	coca	erythroxylaceae	anatomical	12	425879999
79	cd	cadmium	nickel	uptake	metal	58	425879999
80	5s	5s rrna	chloroplast	rrna	wheat mitochondrial	22	425879999
81	water	leaf	photosynthesis	stomatal	temperature	328	425879999
82	myxobacteria	myxococcus	sulphite	rhizoplane	lakes	10	425879999
83	species	seeds	seed	competition	size	82	425879999
84	soil	15n	15n abundance	biomass	nitrogen	33	425879999
85	nitrogen	per	copper	cent moisture	per cent	16	425879999
86	selection	sm lab	trioecy	gynodioecy	fitness	23	425879999
87	nectar	flowers	bees	pollinators	fruit	54	425879999
88	floccosa	populations	alba	alleles	israel	9	425879999
89	brev	cf	dest	congensis	eugenioides	3	425879999
-1	cells	cell	activity	synthesis	protein	949	546839999
0	pollen	antigens	allergens	allergen	patients	31	546839999
1	callus	medium	regeneration	culture	cultures	211	546839999
2	k4 fe	iron ii	k4	fe cn	iron	2	546839999
3	5enolpyruvyl3phosphoshikimate	aroa	glyphosate	resistance	pyrethroid esterase	2	546839999
4	nitrate	degrees	nitrogen	plants	days	125	546839999
6	nuclei	rna content	chromatin	dna	cells	17	546839999
7	cells	cell	staining	wall	cytoplasm	81	546839999
9	determination protein	protein nitrogen	infrared reflectance	nitrogen plant	near infrared	1	546839999
10	engrailed	repair	dna	topoisomerase	meiotic	8	546839999
11	actin	globin	globin genes	hpaii	actin genes	8	546839999
12	rna	virus	mosaic	mosaic virus	coat	179	546839999
14	fusarium	marmorator	larvae	digest cellulose	flour beetles	6	546839999
15	an1	linolenic	linolenic acid	alleles	wx	14	546839999
16	phytoalexins	infection	fungi	respond	resistance	5	546839999
17	chain properties	fourier	fourier series	scales	amino acid	2	546839999
18	rna	synthesis	mrna	protein	polypeptides	429	546839999
19	pr	homozygous pr	homozygous	anthocyanin	petunia	5	546839999
20	microtubules	actin	tubulin	microtubule	cells	65	546839999
22	acid	fatty	14	enzyme	acids	414	546839999
24	nickel	superoxide	superoxide dismutase	dismutase	peroxidase	11	546839999
25	division	lamina	cell division	shoot inversion	leaf	11	546839999
26	feminization	agravitropic	roots	hydrotropism	iaa	5	546839999
27	arrested embryos	arrested	embryos	enriched media	aborted seeds	4	546839999
29	trh	ptdins	12diacylglycerol	12diacylglycerol levels	ptdins 4p	3	546839999
31	iwf	race	infected	cdna	cvmlp	12	546839999
32	rhizobium	nodules	nodulation	plasmid	meliloti	202	546839999
33	pr protein	pr	production pr	induce pr	protein resistance	1	546839999
34	liquid culture	anserina	liquid	anserina liquid	passaged liquid	1	546839999
35	sequence	gene	trna	sequences	amino	432	546839999
36	ddc	ddcde1	larval	20hydroxyecdysone	ddc activity	8	546839999
37	gene	promoter	chimaeric	expression	phaseolin	46	546839999
38	plasmid	agrobacterium	ti	vir	tumefaciens	53	546839999
39	tdna	agrobacterium	plasmid	tumefaciens	transformed	119	546839999
40	tdna	mitotic recombination	ac	recombination	mitotic	3	546839999
41	genetic	foreign tissue	crop improvement	crop	rapidcycling	10	546839999
42	cme	zein	highlysine mutations	cma cmb	sdspage	6	546839999
43	water	turgor	leaf	growth	leaves	73	546839999
44	light	leaves	co	rate	per	563	546839999
45	ethylene	ga	iaa	ethylene production	acid	273	546839999
46	pyrophosphate	geranyl	geranyl pyrophosphate	cyclase	biosynthesis	47	546839999
47	atpase	na	transport	membrane	uptake	291	546839999
48	enzyme	purified	activity	ph	protein	966	546839999
49	sequence	amino	residues	protein	amino acid	57	546839999
50	enzyme	structure	thioredoxin	spinach	cysteine	84	546839999
51	chlorophyll	photosystem	phytochrome	thylakoids	complex	118	546839999
52	chloroplasts	photosystem	electron	light	chlorophyll	325	546839999
53	alkaloids	oil	essential oil	compounds	wild oat	49	546839999
54	zearalenone	kernels	aflatoxin	deoxynivalenol	aw	37	546839999
55	rhizobium	bacteria	strains	rhizosphere mycorrhizosphere	mycorrhizosphere	41	546839999
56	strains	rhizobium	nodules	japonicum	rhizobia	46	546839999
57	mycoplanecins	awajinensis	actinoplanes	awajinensis subsp	subsp mycoplanecinus	1	546839999
58	xyloglucan	walls	polysaccharides	cell	cell walls	73	546839999
59	f2	lines	loci	crosses	rht3	26	546839999
60	abo	restriction	homozygous abo	chloroplast	homozygous	6	546839999
61	chromosome	chromosomes	hybrids	wheat	lines	351	546839999
62	element	transposable	elements	insertion	wx	54	546839999
63	dna	mitochondrial	rrna	chloroplast	sequences	165	546839999
64	lignin	appl	lignocellulose	viridosporus	bagasse	50	546839999
65	chromatography	determination	method	samples	liquid chromatography	38	546839999
67	atylosia	loci	sl	cajan	scarabaeoides	24	546839999
68	mycorrhizal	vam	vesiculararbuscular	vesiculararbuscular mycorrhizal	residue levels	17	546839999
69	isolated	alkaloids	new	alkaloid	sterols	90	546839999
70	protein	content	seeds	phytate	acid	64	546839999
71	diets	fed	digestibility	clover	less	42	546839999
72	extracts	activity	acid	plant phenols	extract	57	546839999
73	microbodylike organelles	microbodylike	novyi	meloidodera	kbodies	15	546839999
74	larvae	cardenolide	butterflies	host	foliage	93	546839999
75	supercooling	supercooling points	nigricans	voles	mortality	22	546839999
76	nematode	population densities	densities	mi	population	87	546839999
77	florida	new mexico	mexico	brasilense	inoculation	1	546839999
78	fossil	racosperma	senegalia	extant	late	16	546839999
79	fe	uptake	cadmium	ppm	concentrations	42	546839999
80	5s	chloroplast	lambda genes	lambda	dna	33	546839999
81	leaf	water	co	co2	conductance	366	546839999
82	shale	bract	retorted shale	retorted	soil shale	4	546839999
83	seed	habitat	species	seeds	herbivory	96	546839999
84	soil	nitrogen	precipitation	nitrate	vegetation	39	546839999
85	nitrate	phytic acid	phytic	coalsmoke pollutants	coalsmoke	17	546839999
86	outcrossing	populations	selection	selfing	characters	52	546839999
87	flowers	nectar	pollen	seed	flower	67	546839999
88	populations	genetic	variation	loci	allozyme	17	546839999
89	skinneri	record	heterogaura	clarkia	chloroplast dna	7	546839999
-1	cells	cell	protein	activity	mrna	971	638945999
0	pollen	lol	allergens	ige	birch	35	638945999
1	medium	callus	regeneration	embryos	culture	222	638945999
2	chromium	poly	1c 1d	cr	cr iii	4	638945999
3	24d	sulfonylurea	herbicide	imidazolinones	chlorsulfuron	8	638945999
4	degrees	ice	water	freezing	dry	94	638945999
6	nuclei	embryo	microscopy	intact plant	embryo sac	11	638945999
7	cells	cell	pollen	nucleus	amyloplast	49	638945999
8	photobacteriumlike	photobacteriumlike bacterium	fix nitrogen	marina shown	fixation photobacterium	1	638945999
9	monoterpene patterns	tissues plant	abies karst	karst	chambers monoterpenes	1	638945999
10	cd45	notch	5b5	p180	cd45 p180	6	638945999
11	methylation	histone	cytosine	dna	cpg	18	638945999
12	virus	rna	mosaic	mosaic virus	coat protein	263	638945999
13	selfcleavage	selfcleavage rna	pathogenic rnas	animals selfcleave	small pathogens	1	638945999
14	fitcwga	fungal hyphae	plantfungus associations	fungal	hyphae	2	638945999
15	dfr	dfr mrna	lipids	hmgcoa reductase	erucic acid	9	638945999
16	pathogenesisrelated proteins	avirulence	pathogenesisrelated	avirulence genes	firm genetic	3	638945999
17	suite	proteus	available sets	proteus suite	apple iie	1	638945999
18	protein	polypeptides	mrna	polypeptide	proteins	317	638945999
19	fruit	rin	ethylene	rin fruit	polygalacturonase	7	638945999
20	microtubules	spindle	cells	tubulin	microtubule	53	638945999
21	dark transition	cab	cab gene	light dark	transition	1	638945999
22	acid	enzyme	fatty	activity	phosphatidylcholine	297	638945999
23	12s	four genes	seed storage	storage protein	genes	1	638945999
24	pepcase	cam	crystallinum	plants	gtpx	14	638945999
25	cell	growth	organs	cells	dome	15	638945999
26	phytochrome	oat phytochrome	rice phytochrome	oat	dgt	9	638945999
27	mutant	shoot	sectors	mutants	dn	22	638945999
29	hatpase	aldehyde	hatpase gene	aba	channel	5	638945999
31	hours	resistance	aaltoxins	nonhost	mrna	16	638945999
32	rhizobium	nodules	meliloti	mutants	nodulation	238	638945999
33	capsicein	necrosis	leaf necrosis	cryptogein	fungi phytophthora	2	638945999
34	smo	maydis	smo mutations	alleles	ascus shape	5	638945999
35	sequence	cdna	gene	amino	protein	651	638945999
36	larval	ddc	manduca	20he	sexta	10	638945999
37	promoter	gene	upstream	expression	region	195	638945999
38	agrobacterium	tumefaciens	vira	vir	ti	69	638945999
39	transformation	kanamycin	agrobacterium	transformed	tdna	169	638945999
40	ac	element	excision	ipt	transposition	10	638945999
41	purple bacteria	purple	priestley	somaclonal variation	plants	5	638945999
42	heat shock	proteins	hsps	shock	heat	7	638945999
43	leaf	growth	dle	water	rate	57	638945999
44	co	light	sucrose	leaves	nitrate	416	638945999
45	ethylene	ga	iaa	acid	aba	177	638945999
46	pyrophosphate	geranyl	geranyl pyrophosphate	linalyl	cyclization	55	638945999
47	na	membrane	atpase	uptake	transport	261	638945999
48	enzyme	activity	purified	ph	chromatography	769	638945999
49	amino	protein	amino acid	sequence	prm	73	638945999
50	enzyme	residues	amino	subunit	protein	124	638945999
51	photosystem	chlorophyll	phytochrome	complex	ii	92	638945999
52	light	chloroplasts	photosystem	ii	fluorescence	229	638945999
53	alfalfa	bladygrass	compounds	polyprenols	mfo activity	46	638945999
54	aflatoxin	zearalenone	mycotoxins	flavus	kernels	27	638945999
55	strains	ammophila	lycorine	agg	polygodial	22	638945999
56	strains	usda	strain	nodulation	japonicum	44	638945999
57	azospirillum irakense	irakense	azospirillum	roots rhizosphere	diwaniyah	1	638945999
58	polysaccharides	gal	xyloglucan	anticomplementary	walls	62	638945999
59	restriction fragment	restriction	fragment length	map	linkage	23	638945999
60	soja	restriction	cccib	85a	rdna monomer	15	638945999
61	chromosome	hybrids	lines	hybrid	chromosomes	322	638945999
62	element	elements	mu	mutator	ac	89	638945999
63	dna	sequences	mitochondrial	rrna	sequence	153	638945999
64	straw	production	enzyme	formate	ruminal	53	638945999
65	method	chromatography	determination	steryl	liquid	35	638945999
66	scots	pines	nineteen twentynine	similarities linkage	trees crosses	1	638945999
67	restriction	diversity	wild	cultivated	hordeum	36	638945999
68	vam	mycorrhizal	urea	soil	plants	40	638945999
69	isolated	new	alkaloids	structure	spectroscopic	108	638945999
70	content	cooking	seeds	bean	acid	38	638945999
71	diets	digestion	fed	starch	brown midrib	37	638945999
72	inhibition	caffeic	acid	caffeic acid	inhibited	59	638945999
73	palustris	semipenetrans	arthromitus	sp	citrophthora	15	638945999
74	larvae	feeding	foliage	larval	host	130	638945999
75	ruff	sonorensis	foliage	shortwinged	rivesi	23	638945999
76	meloidogyne	nematode	incognita	soybean	glycines	94	638945999
77	toxin	rough lemon	york wisconsin	acr toxin	acr	3	638945999
78	proterozoic	angiosperm	fossil	foot	angiosperms	12	638945999
79	cd	soil	cadmium	concentration	uptake	63	638945999
80	chloroplast	sequences	ribosomal	genome	chloroplast genome	58	638945999
81	water	leaf	leaves	photosynthesis	co	316	638945999
82	methane production	methane	hieracium pilosella	pilosella	sulfate reduction	5	638945999
83	species	ramets	competition	clones	growth	96	638945999
84	soil	nitrogen	litter	defoliation	nutrient	51	638945999
85	needles	mist	ozone	acid mist	nh4	31	638945999
86	populations	inbreeding	outcrossing	society study	fitness	59	638945999
87	flowers	pollen	flower	seed	pollination	69	638945999
88	populations	genetic	bolanderi	loci	variation	34	638945999
89	chloroplast dna	restriction	tribes	restriction site	chloroplast	12	638945999
-1	cells	protein	activity	gene	cell	997	712641599
0	allergens	pollen	ige	rast	allergen	28	712641599
1	medium	callus	regeneration	embryos	somatic	212	712641599
3	biotype	biotypes	chlorsulfuron	diclofop	herbicide	26	712641599
4	degrees	water	cells	freezing	chilling	82	712641599
6	dnarna hybrids	dnarna	sections	dna	namaur	16	712641599
7	cells	plasmodesmata	sii	wall	cell	35	712641599
9	buds	reflectance transmittance	differentiation buds	transmittance	kubelkamunk theory	2	712641599
10	hnm1	p34 cdc2	cdc2	p34	chromo domain	7	712641599
11	histone	methylation	acetylation	h4	h3	18	712641599
12	virus	rna	mosaic	coat	coat protein	385	712641599
14	endophytes	grasses	host	grassfungal	alkaloid toxins	5	712641599
15	acid	fatty	fatty acid	triterpene	desaturase	33	712641599
16	ham34	hst	plant defense	host recognition	defense	7	712641599
18	dna	protein	polymerase	dna polymerase	polypeptides	265	712641599
19	ethylene	acc	acc synthase	ripening	ga	15	712641599
20	microtubules	desmin	cells	microtubule	tubulin	44	712641599
21	cab1	cab2	cab1 cab2	circadian	cab1 mrna	1	712641599
22	acid	fatty	enzyme	activity	acids	243	712641599
23	ahas	ahas3	subfamily	ahas1	actin	4	712641599
24	pepcase	plants	sod	boron	iron	29	712641599
25	cell	auxin	dome	abp	development	25	712641599
26	phytochrome	light	seedlings	det1	hypocotyl	20	712641599
27	mutant	development	floral	homeotic	lg1	34	712641599
28	aba	lti140	freezing tolerance	freezing	abi1	4	712641599
29	ins	inositol	145	ins 145	invertase	13	712641599
30	zn	petunia chloroplastic	metalligand species	metalligand	chloroplastic cuzn	2	712641599
31	inoculation	tomato	hours inoculation	proteinase	hours	19	712641599
32	rhizobium	nodulation	meliloti	nodules	nod	258	712641599
33	sa	tobacco	induction	pathogenesisrelated	salicylic	10	712641599
34	pisatin	haematococca	avirulence	resistance	pda	9	712641599
35	cdna	sequence	amino	protein	gene	856	712641599
36	jhe	20he	alaserpin	jhe mrna	ecdysteroid titer	7	712641599
37	promoter	gene	expression	gus	tobacco	272	712641599
38	tumefaciens	agrobacterium	vir	agrobacterium tumefaciens	plasmid	78	712641599
39	transformation	agrobacterium	transformed	gus	gene	177	712641599
40	recombination	ac	excision	ds	element	23	712641599
41	molisch	nematodes	nematode	yacs	cultivars	6	712641599
42	em	aba	ss	em expression	primary root	6	712641599
43	leaf	pressure	growth	water	graft	46	712641599
44	light	leaves	nitrate	co	per	263	712641599
45	ga	iaa	ga ga	ethylene	gas	134	712641599
46	cyclase	acid	pyrophosphate	monoterpene	enzyme	63	712641599
47	atpase	membrane	ca2	na	transport	221	712641599
48	enzyme	purified	activity	ph	protein	696	712641599
49	sequence	amino	protein	amino acid	chitinase	139	712641599
50	enzyme	residues	thioredoxin	amino	coli	145	712641599
51	photosystem	ii	chlorophyll	photosystem ii	phytochrome	91	712641599
52	fluorescence	ii	photosystem	light	electron	213	712641599
53	alkaloids	compounds	parthenolide	feverfew	exudates	54	712641599
54	degrees	toxin	alternaria	deoxynivalenol	produced	37	712641599
55	pr toxin	germination	efrapeptin	inoculated	corn extract	42	712641599
56	strains	rhizobium	leguminosarum	isolates	nodulation	35	712641599
57	erwinia	strains	cluster 1a	degrees reactions	75 degrees	2	712641599
58	xyloglucan	oligosaccharides	polysaccharides	enzyme	walls	73	712641599
59	rflp	linkage	markers	map	loci	32	712641599
60	smo	sequences	mapping	restriction	diploid	14	712641599
61	chromosome	lines	hybrids	chromosomes	hybrid	304	712641599
62	element	ac	transposable	elements	excision	96	712641599
63	dna	sequences	mitochondrial	restriction	sequence	149	712641599
64	production	glucose	cellulose	medium	lignin	59	712641599
65	determination	column	chromatography	scopolamine	method	27	712641599
66	biotype	biotype greater	lugens	incensecedar	greater biotype	2	712641599
67	restriction	accessions	rflp	wild	rflps	45	712641599
68	mycorrhizal	vam	mycorrhizal infection	infection	dikaryons	27	712641599
69	isolated	new	structures	chemical	compounds	151	712641599
70	seeds	beans	diets	acids	psittacines	37	712641599
71	starch	digestibility	less	dm	ruminal	36	712641599
72	extract	extracts	inhibitory	activity	compounds	55	712641599
73	neoformans	neoformans var	strains	var gattii	mlo	32	712641599
74	larvae	feeding	host	larval	ants	84	712641599
75	okamotoi	jacobaeae	aeneicollis	females	cocoon	16	712641599
76	incognita	meloidogyne	nematodes	nematode	pi	91	712641599
77	pinus	alutaceus	variants	burs	associated consumption	3	712641599
78	thickenings	endospores	ophraella	fossil	carbonates	12	712641599
79	fe	cd	concentrations	soil	uptake	60	712641599
80	plastid	sequences	chloroplast	algae	plastids	64	712641599
81	leaf	water	co	photosynthesis	leaves	252	712641599
82	microcosms	heterotrophic	soilcore microcosms	heterotrophic bacteria	four systems	9	712641599
83	seed	tectorum	growth	species	seeds	90	712641599
84	nitrogen	soil	carbon	needles	species	57	712641599
85	nh4	no3	concentrations	nf	nitrate cyanide	24	712641599
86	genetic	inbreeding	selection	population	society study	59	712641599
87	pollen	flowers	flower	seed	size	52	712641599
88	populations	hor	hybrid zone	hybrid	gene flow	24	712641599
89	dna	raillardiopsis	silversword alliance	silversword	phylogenetic	20	712641599
-1	cells	protein	gene	activity	acid	910	778391999
0	allergen	pollen	allergens	ige	grass	47	778391999
1	medium	regeneration	embryos	callus	culture	159	778391999
2	acridines	pc	ethidiumdna	phenso3	quenching	2	778391999
3	biotype	leporinum	diclofop	herbicide	biotypes	11	778391999
4	deg	uvb	radiation	freezing	ice	77	778391999
6	plasmodesmata	secondary plasmodesmata	labeling	tmv mp	pulse labeling	14	778391999
7	nors	rhizoids	cells	nucleoli	cell	28	778391999
10	notch	cdc2a	cdc2a expression	strawberry notch	pnut	11	778391999
11	histone	methylation	plbh	h32	pigmentation	20	778391999
12	virus	rna	coat	coat protein	protein	399	778391999
14	rwas	aphid symbiont	microbe	aphid	cac	5	778391999
15	fatty	desaturase	fatty acid	acid	lysine	49	778391999
16	resistance	interactions	plant	chitinases	plant chitinases	19	778391999
17	clones maize	cdna clones	leaf cdna	clones	partially sequenced	1	778391999
18	protein	dna	proteins	chloroplast	subunits	205	778391999
19	dfr	petunia	ethylene	ma3ma3r	ma3	19	778391999
20	microtubules	tubulin	microtubule	actin	cells	73	778391999
21	cab	clock	cab transcription	clock regulates	cab gene	1	778391999
22	acid	enzyme	fatty	14c	activity	183	778391999
23	cyclins	adhs	ets	psbp	dhfr	6	778391999
24	afr	ascorbate	dha	afr reductase	pk	34	778391999
25	cell	division	cell division	cells	development	34	778391999
26	phytochrome	light	mutant	phya	hy3	34	778391999
27	homeotic	floral	gene	kn1	mutant	63	778391999
28	sod	aba	sod plants	atmyb2	rd29a	13	778391999
29	channels	atpase	membrane	ca2	sucrose	33	778391999
30	vspb	psmta	vspb expression	mt1	mt2	8	778391999
31	pt11528	incompatible	transcripts	accumulation	mlo	11	778391999
32	rhizobium	nod	nodules	gene	meliloti	226	778391999
33	sa	avr9	resistance	fulvum	sabp	26	778391999
34	pisatin	pda1	cutinase	avrb	parasitica	19	778391999
35	cdna	protein	sequence	amino	gene	919	778391999
36	manduca	ptth	sexta	manduca sexta	hemolymph	14	778391999
37	promoter	gene	expression	gus	region	312	778391999
38	vira	agrobacterium	tumefaciens	vir	agrobacterium tumefaciens	70	778391999
39	transformation	gus	gene	transgenic	transformed	185	778391999
40	ds	ac	recombination	transposase	excision	34	778391999
41	diploid phase	genetic	diploid	heterozygote advantage	dominant diploid	16	778391999
42	drought conditioning	elongatum	clones	stress	nacl	13	778391999
43	photoperiod gene	growth	vegetative	photoperiod	temperature	24	778391999
44	light	no3	co2	leaves	sucrose	146	778391999
45	iaa	ga	ethylene	ga1	elongation	77	778391999
46	cyclase	acid	synthase	biosynthesis	pyrophosphate	67	778391999
47	ca2	channels	membrane	na	channel	181	778391999
48	enzyme	purified	activity	lectin	purification	567	778391999
49	sequence	protein	amino	coli	amino acid	175	778391999
50	enzyme	residues	coli	protein	structure	206	778391999
51	photosystem	ii	photosystem ii	d1	phytochrome	90	778391999
52	ii	photosystem	photosystem ii	electron	fluorescence	156	778391999
53	radicle hypocotyl	hypocotyl length	coca	alkaloids	congrong	34	778391999
54	ngg	fusarium	ochratoxin	corn	samples	29	778391999
55	strains	bacteria	growth	glyceollin	fungal	33	778391999
56	strains	rhizobium	nodules	strain	soil	47	778391999
57	hispidospermidin	1043	nulandii	herbidospora	strain	6	778391999
58	gt	xyloglucan	oligosaccharides	cellulose	walls	82	778391999
59	linkage	map	markers	rflp	rapd	70	778391999
60	nadh nr	dna	chromosome	maize	nr gene	17	778391999
61	chromosome	hybrids	chromosomes	rflp	lines	347	778391999
62	element	elements	ac	transposable	excision	78	778391999
63	dna	sequences	chromosomes	sequence	rdna	148	778391999
64	cellulose	lignin	production	cellobiose	endotype	51	778391999
65	method	determination	separation	detection	liquid	29	778391999
67	accessions	genetic	polymorphic	dna	rapd	101	778391999
68	vam	mycorrhizal	fungi	nonmycorrhizal	seedlings	30	778391999
69	isolated	new	gt	betadglucopyranosyl	chemical	168	778391999
70	content	beans	bean	seeds	digestibility	55	778391999
71	ruminal	ndf	calves	degradation	lt	27	778391999
72	extract	activity	inhibitory	inhibition	compounds	81	778391999
73	mlos	dna	strains	mlo	restriction	38	778391999
74	larvae	feeding	leaves	host	volatiles	89	778391999
75	bolts	females	baited	piniperda	voles	16	778391999
76	nematode	meloidogyne	pi	incognita	glycines	62	778391999
77	cvc	bacterium	sphagnum moss	fastidiosa	ofx fastidiosa	2	778391999
78	pvm	flat	calla	fanshaped fruit	fanshaped	9	778391999
79	cd	concentrations	zn	gt	cadmium	59	778391999
80	introns	chloroplast	endosymbiont	genes	sequences	64	778391999
81	co2	leaf	water	co	photosynthesis	269	778391999
82	diclofop methyl	diclofop	consortium	epiphytic microflora	14	6	778391999
83	species	herbivory	grazing	seed	plant	91	778391999
84	soil	nitrogen	carbon	biomass	water	51	778391999
85	nh4	no3	nitrogen	nh4 no3	concentrations	27	778391999
86	inbreeding	inbreeding depression	populations	depression	maternal	63	778391999
87	pollen	pollination	flowers	sex	seed	56	778391999
88	populations	genetic	allozyme	pine	aspen	37	778391999
89	rbcl	sequences	phylogenetic	angiosperms	taxaceae	27	778391999
-1	protein	cells	gene	acid	expression	1013	836193599
0	allergen	allergens	ige	pollen	latex	44	836193599
1	medium	regeneration	callus	embryos	somatic	144	836193599
2	gammaglucys	ii	4gly	gamma glucys	hg ii	6	836193599
3	triasulfuron	nicosulfuron	epsps	terbufossulfone	cp4	5	836193599
4	uvb	plants	freezing	water	radiation	59	836193599
6	sections	microscopy	hpffs	embedding	tissue tension	20	836193599
7	cells	wall	cell	plasmodesmata	ca2	19	836193599
9	toeldana	resistance toeldana	stalk surface	saccharina walker	wax	1	836193599
10	cyclin	cyclins	cell cycle	cell	cyc1at	27	836193599
11	methylation	methylated	sequences	allele	inteins	25	836193599
12	virus	rna	mosaic	protein	coat protein	351	836193599
14	linamarin	symbionts	symbiotic	gvpt	mycorrhizal	8	836193599
15	acid	fatty	cdna	delta	transgenic	86	836193599
16	plant	xlb	resistance	pathogens	mechanisms	19	836193599
17	propsearch	cdna	clones	sequence	database	11	836193599
18	protein	dna	kda	precursor	proteins	167	836193599
19	acc	f3h	dfr	expression	flowers	24	836193599
20	microtubules	actin	cells	microtubule	cell	81	836193599
21	circadian	rhythms	cab	circadian clock	clock	8	836193599
22	acid	fatty	enzyme	activity	fatty acids	141	836193599
23	small heatshock	heatshock	gene	zrnaseii	zrnasei	10	836193599
24	aox	metabolism	aox protein	plants	mannitol	39	836193599
25	cells	kinases	cell	protein kinases	development	44	836193599
26	phytochrome	light	mutants	phya	arabidopsis	60	836193599
27	meristem	floral	arabidopsis	gene	cell	106	836193599
28	tolerance	scam1	scam4	transgenic	plants	18	836193599
29	channel	channels	na	anion	anion channels	43	836193599
30	asn1	zn2	mipa	atx1	mt2	14	836193599
31	acquired resistance	induced	resistance	roots	infection	17	836193599
32	rhizobium	gene	strain	nodules	coli	243	836193599
33	sa	resistance	sar	gene	disease resistance	51	836193599
34	appressorium	appressorium formation	mpg1	fungus	gene	25	836193599
35	cdna	protein	sequence	gene	amino	849	836193599
36	sexta	fat body	fat	manduca	manduca sexta	14	836193599
37	promoter	gene	expression	gus	tobacco	295	836193599
38	tumefaciens	agrobacterium	tdna	transfer	agrobacterium tumefaciens	67	836193599
39	transformation	transgenic	gus	gene	plants	137	836193599
40	recombination	lox	lox sites	homologous recombination	homologous	22	836193599
41	plant	techniques	genetic	life	biotechnology	17	836193599
42	clones	cdna	proteins	cdna clones	genes	23	836193599
43	water	growth	ave	fruit	epsilon	33	836193599
44	o2	co2	microgravity	sucrose	leaves	104	836193599
45	iaa	ga	ethylene	ga20	acid	45	836193599
46	synthase	biosynthesis	monoterpene	enzyme	diterpene	66	836193599
47	ca2	na	channel	atpase	membrane	163	836193599
48	enzyme	purified	activity	protein	lectin	506	836193599
49	protein	amino	sequence	cdna	amino acid	155	836193599
50	enzyme	residues	binding	residue	structure	258	836193599
51	ii	photosystem	photosystem ii	lhc	ps	112	836193599
52	ps	ii	photosystem	light	ps ii	117	836193599
53	alkaloids	products	rye	atropine	huitlacoche	31	836193599
54	aflatoxin	moniliforme	corn	fusarium	kernels	47	836193599
55	strain	bacteria	growth	strains	cl27	40	836193599
56	strains	rhizobium	strain	soil	rhizosphere	44	836193599
57	sphingomonas	strains	rhodobium	4t	azospirillum	4	836193599
58	xyloglucan	oligosaccharides	gt	polysaccharides	oligosaccharide	94	836193599
59	markers	linkage	map	rflp	loci	84	836193599
60	chromosome	cob	dna	genome	genomes	26	836193599
61	chromosome	chromosomes	resistance	rflp	lines	455	836193599
62	element	ac	transposable	elements	transposable element	78	836193599
63	dna	chromosomes	hybridization	sequences	chromosome	161	836193599
64	lignin	fermentation	degradation	straw	xylan	61	836193599
65	liquid	detection	hplc	method	highperformance	27	836193599
66	tokoro	loci	guineensis	simplicifolia	stmss	8	836193599
67	rapd	genetic	dna	rflp	polymorphic	104	836193599
68	mycorrhizal	glomus	zn	root	gt glomus	14	836193599
69	gt	isolated	new	compounds	chemical	183	836193599
70	content	blanching	bean	acid	protein	65	836193599
71	silage	hay	dung	diets	dung cattle	20	836193599
72	extracts	genistein	activity	extract	inhibition	85	836193599
73	dna	isolates	strains	primers	species	43	836193599
74	larvae	host	feeding	leaves	volatiles	87	836193599
75	watermilfoil	eurasian watermilfoil	weevils	tomonts	host	19	836193599
76	nematode	glycines	meloidogyne	javanica	incognita	65	836193599
77	mucoid	mushroom	gingeri	mugml	t5	3	836193599
78	mayombe	endosperm	embryonourishing	inclusive fitness	midcretaceous	3	836193599
79	soil	copper	cd	concentrations	cu	51	836193599
80	sequences	rrna	mitochondrial	chloroplast	algae	73	836193599
81	co2	leaf	trees	ozone	co	246	836193599
82	nifd	lake erie	rbcl	erie	type soft	6	836193599
83	species	patches	seed	herbivory	leaf	69	836193599
84	litter	biomass	soil	nitrogen	15n	54	836193599
85	ozone	co2	translocation rate	leaching	grown	19	836193599
86	inbreeding	inbreeding depression	depression	genetic	populations	50	836193599
87	flowers	pollen	morph	male	female	44	836193599
88	populations	genetic	aberti	population	diversity	33	836193599
89	phylogenetic	gorillas	monophyletic	genera	parsimony	24	836193599
-1	protein	gene	cells	expression	activity	1032	897537599
0	allergen	pollen	allergens	ige	patients	67	897537599
1	medium	regeneration	mgl	shoots	somatic	153	897537599
2	cr	iii	fe iii	fe	cr iii	3	897537599
3	herbicides	dinitroaniline	tua1	peha	glyceryl glyphosate	6	897537599
4	uvb	radiation	grown	uvb radiation	light	63	897537599
6	root	cells	living	plant	cell	20	897537599
7	cells	plasmodesmata	cell	creep	rn	29	897537599
9	moisture protein	amounts moisture	amylose tannin	assigned combination	protein starch	1	897537599
10	cell cycle	cyclins	cyclin	cell	telomerase	38	897537599
11	methylation	methylated	dna	cytosine	histone	36	897537599
12	virus	rna	mosaic	protein	viral	388	897537599
13	rnas ribozymes	antisense rnas	ribozymes	antisense	ribozymes target	1	897537599
14	mammals	phytopathogen	inhibit phytopathogen	fungi	ecm fungi	3	897537599
15	fatty	desaturase	acid	fatty acid	acids	80	897537599
16	avirulence	resistance	bacterial avirulence	host	pathogen	16	897537599
17	arabidopsis	consensus	folds	sequences	branch point	11	897537599
18	protein	dna	subunit	phosphorylation	kinase	140	897537599
19	acc	ethylene	acc oxidase	acc synthase	expression	45	897537599
20	actin	microtubules	cells	microtubule	factin	86	897537599
21	circadian	rhythms	toc11	clock	cab	8	897537599
22	acid	fatty	enzyme	activity	dmsp	144	897537599
23	beta	gene	fruct3	beta fruct3	cyps	14	897537599
24	oxidative	mtd	tpt	oxidative burst	alpha tpt	50	897537599
25	cell	tch	plant	transduction	development	52	897537599
26	phytochrome	phyb	phya	light	auxin	64	897537599
27	meristem	development	floral	arabidopsis	meristems	120	897537599
28	aba	proline	betaamy	plants	stress	25	897537599
29	channel	uptake	atpase	channels	cells	64	897537599
30	trehalose	trehalose accumulation	fe	ys1	gammaecs	13	897537599
31	tomatinase	infection	haustoria	fungal	host	25	897537599
32	gene	rhizobium	strain	nod	meliloti	249	897537599
33	resistance	sa	avr9	gene	sar	48	897537599
34	nut1	disruption	cpg1	fada	grisea	30	897537599
35	cdna	protein	sequence	gene	amino	800	897537599
36	sexta	neurons	manduca	bag cell	larvae	19	897537599
37	promoter	expression	gene	gus	element	278	897537599
38	agrobacterium	tumefaciens	ti	transgenic	virb11	60	897537599
39	transformation	transgenic	gus	plants	gene	131	897537599
40	transgene	cosuppression	tdna	ac	dna	23	897537599
41	genome	rice	genetic	research	gene pools	23	897537599
42	proteins	cdna	protein	genes	twodimensional	18	897537599
43	water	root	vessels	day	leaf	36	897537599
44	c4	nr	leaves	co2	nitrate	81	897537599
45	iaa	ga1	ga20	ga5	ethylene	35	897537599
46	synthase	acid	biosynthesis	cdna	diphosphate	104	897537599
47	ca2	channel	membrane	na	channels	187	897537599
48	enzyme	purified	activity	lectin	binding	476	897537599
49	protein	amino	cdna	coli	recombinant	176	897537599
50	enzyme	residues	structure	binding	coli	257	897537599
51	ii	photosystem	chl	photosystem ii	complex	95	897537599
52	ii	photosystem	photosystem ii	ps ii	ps	90	897537599
53	bryonia	cineole	lolitrem	compounds	paxilline	43	897537599
54	flavus	aflatoxin	fusarium	moniliforme	isolates	35	897537599
55	strains	sp	biocontrol	antifungal	leucinostatin	42	897537599
56	strains	rhizosphere	strain	rhizobium	fluorescens	35	897537599
57	durum	strain	azotofixans	thoa	production dglucose	8	897537599
58	xyloglucan	gt	xg	oligosaccharides	enzyme	68	897537599
59	markers	linkage	map	rflp	loci	55	897537599
60	yac	chromosome	clones	contig	chromosomes	40	897537599
61	chromosome	chromosomes	resistance	markers	rflp	248	897537599
62	element	elements	ac	retrotransposons	retrotransposon	82	897537599
63	chromosomes	dna	sequences	chromosome	hybridization	132	897537599
64	cellulose	pectin	fermentation	strain	production	35	897537599
65	determination	fb2	hplc	method	fb1	23	897537599
66	sitka spruce	sitka	radiata	primer	five primer	3	897537599
67	rapd	genetic	polymorphism	polymorphic	variation	81	897537599
68	mycorrhizal	soil	isoxaben	seedlings	ectomycorrhizal	17	897537599
69	isolated	new	gt	betadglucopyranosyl	compounds	173	897537599
70	content	bean	porridge	acids	beans	33	897537599
71	cows	alfalfa	forage	fed	starch	32	897537599
72	activity	norathyriol	extracts	extract	pkc	79	897537599
73	isolates	strains	phytoplasma	pcr	dna	92	897537599
74	host	larvae	herbivores	beetle	herbivore	62	897537599
75	mats	aphids	soldiers	rehydrated	fagacearum	16	897537599
76	disease	cultivars	nematode	field	severity	182	897537599
77	symptoms	inoculated	first report	conidia	disease	108	897537599
78	gallers	fossil	caldesia	labichea	petalostylis	22	897537599
79	se	concentrations	soil	uptake	cd	51	897537599
80	mitochondrial	sequences	algae	codon	introns	74	897537599
81	co2	water	leaf	rates	light	208	897537599
82	ch inf4	inf4	roots	rhizosphere	rdna	15	897537599
83	seed	species	seeds	herbivory	density	100	897537599
84	co2	soil	15n	elevated	biomass	62	897537599
85	tg yr	nutrient	flat land	growth	yield	26	897537599
86	inbreeding	populations	genetic	population	selection	79	897537599
87	flowers	pollen	seed	pollination	flower	79	897537599
88	populations	genetic	among	population	gene flow	53	897537599
89	phylogenetic	relationships	taxa	sequences	clade	44	897537599
-1	protein	cells	gene	expression	cell	1139	949726799
0	allergen	ige	pollen	bet	allergens	58	949726799
1	medium	regeneration	culture	somatic	embryos	58	949726799
2	catenane	chiroptical	chiroptical rhythmicity	topologically chiral	rhythmicity	2	949726799
3	dinitroaniline	accase240	gst	amgst2	herbicides	6	949726799
4	uvb	radiation	uvb radiation	uv	uvscreening	41	949726799
6	cell	gfp	plasmodesmata	cells	nod	18	949726799
7	microfibrils	sedimentation	cells	cell	statoliths	19	949726799
8	sdh	japonicum	succinate dehydrogenase	bradyrhizobium japonicum	example mitochondrionlike	1	949726799
9	roundrobin	calibrations	nearinfrared	nir	sugar content	5	949726799
10	telomerase	cyclin	cells	telomerase activity	recombination	40	949726799
11	methylation	ddm1	histone	dna	mea	44	949726799
12	virus	rna	mosaic	viral	protein	392	949726799
13	rnatriggered	trypanosomes fruit	interfere selectively	meanwhile yet	planaria meanwhile	1	949726799
14	vertical transmission	vacuoles	vertical	symbiosis	fungal vacuoles	11	949726799
15	fatty	acid	cdna	desaturase	acids	101	949726799
16	resistance	plant	pathogens	defence	avirulence	25	949726799
17	database	sage	genes	ests	information	24	949726799
18	protein	phosphorylation	dna	subunit	mrna	112	949726799
19	ripening	20oxidase	fruit	expression	ga	37	949726799
20	microtubules	actin	cells	microtubule	cell	112	949726799
21	circadian	clock	rhythms	cca1	circadian clock	19	949726799
22	acid	fatty	activity	phosphatidylcholine	acids	120	949726799
23	shsps	family	myb	genes	cp shsps	19	949726799
24	stress	cell	cells	plants	death	71	949726799
25	transduction	cell	signal transduction	signalling	signal	110	949726799
26	phytochrome	light	phyb	phya	arabidopsis	69	949726799
27	meristem	floral	development	gene	organ	162	949726799
28	expression	kinase	gene	transgenic	stress	61	949726799
29	uptake	channel	arabidopsis	membrane	yeast	81	949726799
30	tolerance	gammaecs	plants	glutathione	irt1	25	949726799
31	infection	resistance	incompatible	induced	salicylic acid	32	949726799
32	mutant	gene	strain	syringae	meliloti	230	949726799
33	resistance	avr9	sa	disease resistance	sar	72	949726799
34	appressorium	appressorium formation	grisea	gene	maydis	46	949726799
35	protein	cdna	sequence	proteins	gene	684	949726799
36	jh	juvenile hormone	juvenile	hormone	hormone esterase	23	949726799
37	promoter	expression	gene	gus	transcription	209	949726799
38	tumefaciens	agrobacterium	vire2	tdna	vird2	70	949726799
39	transformation	transgenic	agrobacterium	tdna	gus	92	949726799
40	tdna	transgene	dna	methylation	transgenic	37	949726799
41	resistance	arabidopsis	genomics	genes	genome	33	949726799
42	proteins	ests	genes	cdna	sequences	30	949726799
43	pressure	xylem	water	xylem pressure	lodging	20	949726799
44	light	leaves	starch	activity	glutamine	67	949726799
45	ga	iaa	pro	acid	auxin	24	949726799
46	synthase	biosynthesis	enzyme	acid	diphosphate	158	949726799
47	ca2	channel	channels	membrane	cells	129	949726799
48	enzyme	activity	purified	kda	ph	382	949726799
49	protein	amino	sequence	activity	purified	174	949726799
50	enzyme	residues	site	binding	protein	282	949726799
51	photosystem	ii	photosystem ii	chlorophyll	complex	102	949726799
52	fluorescence	ii	quenching	photosystem	electron	87	949726799
53	oil	peanut oil	glycitein	soygerm	indolyl	28	949726799
54	fumonisin	fusarium	moniliforme	fumonisin b1	degrees	48	949726799
55	strains	fungal	flavus	produced	strain	44	949726799
56	strains	isolates	16s	bacteria	strain	40	949726799
57	nrrl	nov	sp nov	kocuria	16s	12	949726799
58	polysaccharides	gt	walls	pectic	cell	73	949726799
59	markers	map	linkage	loci	genetic	32	949726799
60	clones	bac	genome	chromosome	library	47	949726799
61	chromosome	resistance	locus	markers	qtl	132	949726799
62	retrotransposons	elements	element	retrotransposon	transposable	73	949726799
63	chromosomes	dna	chromosome	sequence	hybridization	108	949726799
64	lignin	pulp	cultures	mnp	xylan	49	949726799
65	method	determination	mass	hplc	ion	41	949726799
66	loci	microsatellite	curtisii	populations	microsatellites	8	949726799
67	genetic	variation	markers	populations	polymorphism	47	949726799
68	harzianum	se	mtoluate	intraradices	rhizosphere bacteria	9	949726799
69	gt	new	isolated	compounds	nmr	206	949726799
70	content	degrees	acid	fruit	betac	87	949726799
71	ruminal	starch	dm	cp	forages	28	949726799
72	activity	extracts	antioxidant	acid	microm	109	949726799
73	phytoplasma	strains	isolates	dna	pcr	82	949726799
74	host	parasitoid	herbivores	hosts	aphid	44	949726799
75	sweet corn	traps	moth	corn	btk	20	949726799
76	disease	rot	isolates	incidence	cultivars	156	949726799
77	symptoms	lesions	first report	inoculated	plants	136	949726799
78	fossil	anisophylly	perforation plates	development	perforation	37	949726799
79	concentrations	se	leaves	137cs	metal	55	949726799
80	introns	intron	sequences	mitochondrial	phylogenetic	61	949726799
81	co2	water	leaf	elevated	species	120	949726799
82	soil	rhizosphere	bacteria	bacterial	rice	29	949726799
83	species	herbivore	seed	effects	herbivory	105	949726799
84	soil	15n	mycorrhizal	species	co2	54	949726799
85	leaf injury	roothabitable	ag	water	protein yield	9	949726799
86	inbreeding	inbreeding depression	depression	populations	population	98	949726799
87	flowers	pollen	pollination	flower	reproductive	78	949726799
88	populations	genetic	population	allozyme	species	80	949726799
89	phylogenetic	data	relationships	phylogeny	sequences	74	949726799
-1	cells	protein	cell	plants	gene	1074	986961599
0	allergens	allergen	pollen	ige	igebinding	30	986961599
1	medium	somatic	embryos	regeneration	callus	94	986961599
2	ligands	achiral	msox	phenazino18crown6	alkoxide	6	986961599
3	ethametsulfuronmethyl	profenofos	ache	herbicide	resistance profenofos	6	986961599
4	uvb	water	degrees	leaves	plants	91	986961599
5	japonicus	chloroplast genome	bp	legume lotus	copy region	1	986961599
6	cell	cells	walls	cell walls	plant	20	986961599
7	cells	cell	cellulose	microspores	statoliths	35	986961599
8	pantocin	synthesis pantocin	total synthesis	pantocin unusual	herbicola effectively	1	986961599
9	substitution succinate	degree substitution	determination degree	raman	starches	1	986961599
10	cyclin	repair	cell	kinase	cell cycle	40	986961599
11	methylation	dna methylation	paramutation	histone	dna	48	986961599
12	virus	rna	mosaic	viral	protein	298	986961599
13	silencing	silencing monocots	gene silencing	posttranscriptional gene	conserved mechanism	2	986961599
14	mycorrhizal	arbuscular	sanctions	fungi	arbuscules	16	986961599
15	fatty	acid	desaturase	acids	fatty acids	117	986961599
16	parasitic	plant	host	pathogens	avr	28	986961599
17	sage	expression	gene expression	gene	cdna	19	986961599
18	protein	proteins	subunit	plastid	membrane	61	986961599
19	expression	ethylene	mrna	gene	oschia 175	43	986961599
20	microtubules	actin	cells	factin	microtubule	91	986961599
21	circadian	aprr1toc1	circadian waves	clock	aprr9	13	986961599
22	acid	enzyme	activity	fatty	microm	125	986961599
23	madsbox	genes	madsbox genes	family	gene family	20	986961599
24	transporters	plants	stress	ascorbate	oxidative	76	986961599
25	cell	meristem	cells	phosphorelay	plant	90	986961599
26	phytochromes	phytochrome	phya	arabidopsis	light	74	986961599
27	meristem	floral	arabidopsis	development	cell	146	986961599
28	aba	expression	transgenic	kinase	plants	65	986961599
29	channel	ca	na	channels	transporters	99	986961599
30	metal	caerulescens	zn	znt1	iron	12	986961599
31	infection	accumulation	mildew	transcripts	sexta	38	986961599
32	gene	mutant	strain	genes	nodules	230	986961599
33	resistance	sa	hr	death	cell death	82	986961599
34	gene	mutants	appressorium	rasg	fungus	44	986961599
35	protein	cdna	proteins	gene	sequence	481	986961599
36	jh	larvae	hemolymph	rctf	urease	17	986961599
37	promoter	expression	gene	gus	region	107	986961599
38	transgenic	agrobacterium	gene	tobacco	plants	80	986961599
39	transformation	transgenic	agrobacterium	gus	gene	126	986961599
40	transgene	ds	p1rr	transgenic	transposase	28	986961599
41	genes	plant	resistance	genomics	genetic	46	986961599
42	proteins	ests	genes	est	clones	32	986961599
43	water	root	leaf	roots	delta	52	986961599
44	light	activity	cells	rate	growth	96	986961599
45	iaa	ga1	auxin	ethylene	ga	40	986961599
46	synthase	diphosphate	biosynthesis	pathway	acid	175	986961599
47	ca	channel	na	uptake	membrane	96	986961599
48	enzyme	activity	purified	ph	kda	348	986961599
49	protein	amino	cdna	sequence	proteinase	130	986961599
50	enzyme	structure	binding	residues	site	189	986961599
51	chl	photosystem	psii	lightharvesting	chlorophyll	87	986961599
52	ii	photosystem	fluorescence	electron	ps	91	986961599
53	compounds	species	alkaloids	tea	flavonols	56	986961599
54	fusarium	ochraceus	deoxynivalenol	graminearum	fumonisin	35	986961599
55	pythium	strain	pseudomonas	strains	growth	65	986961599
56	strains	isolates	bradyrhizobium	rhizobium	strain	54	986961599
57	nov	herbaspirillum	sp nov	sp	nov sp	8	986961599
58	polysaccharides	gt	cell	pectic	walls	82	986961599
59	markers	aflp	map	linkage	mapping	40	986961599
60	bac	genome	arabidopsis	chromosome	genes	49	986961599
61	chromosome	wheat	chromosomes	markers	lines	233	986961599
62	elements	retrotransposons	element	retrotransposon	transposable	65	986961599
63	chromosomes	dna	chromosome	rdna	hybridization	90	986961599
64	lignin	production	xylanase	enzyme	strains	69	986961599
65	method	hplc	liquid	spectrometry	mass	70	986961599
66	alleles	species	dianthus species	microsatellite	dianthus	4	986961599
67	genetic	markers	polymorphic	aflp	microsatellite	52	986961599
68	mycorrhizal	soil	nonmycorrhizal	zn	calluna	25	986961599
69	new	isolated	spectroscopic	structures	compounds	313	986961599
70	content	fruit	ripening	acid	storage	126	986961599
71	starch	starches	waxy	digestibility	corn starch	45	986961599
72	activity	antioxidant	extracts	quercetin	extract	145	986961599
73	isolates	strains	phytoplasma	pcr	rdna	82	986961599
74	larvae	host	volatiles	herbivores	feeding	77	986961599
75	larvae	resistance	bug	feeding	trap	93	986961599
76	rot	incidence	disease	cultivars	yield	120	986961599
77	symptoms	first report	1999	isolates	lesions	103	986961599
78	fossil	devonian	extant	early	new	42	986961599
79	soil	concentrations	zn	metal	uptake	88	986961599
80	sequences	gene	genes	intron	algae	46	986961599
81	leaf	water	co2	co	elevated	161	986961599
82	soil	16s	sequences	rrna	rhizosphere	38	986961599
83	herbivory	species	plant	ant	competition	83	986961599
84	soil	co2	nitrogen	beech	litter	40	986961599
85	stress	nacl	ozone	methane	plants	30	986961599
86	populations	inbreeding	depression	inbreeding depression	fitness	89	986961599
87	flowers	pollen	pollination	nectar	female	77	986961599
88	populations	genetic	population	variation	species	103	986961599
89	monophyletic	phylogenetic	genera	phylogeny	data	69	986961599
-1	cell	cells	plants	protein	expression	1118	1018411199
0	allergens	allergen	pollen	ige	ole	22	1018411199
1	medium	mgl	regeneration	callus	culture	50	1018411199
2	aaome	eddchafe	eddhsafe eddchafe	eddhmafe	eddhsafe	7	1018411199
3	blackgrass	paraquat	herbicide	shikimic acid	shikimic	10	1018411199
4	uvb	radiation	cryopreservation	plants	leaves	118	1018411199
6	c4	c4 photosynthesis	cells	photosynthesis	cell	30	1018411199
7	gravity	amyloplasts	gravitropic	microgravity	cells	63	1018411199
9	reflectance	bidirectional reflectance	micromoles m2	wavelengths	nm	9	1018411199
10	telomere	cdk	cyclin	cyclins	cohesin	47	1018411199
11	methylation	dna	dna methylation	silencing	gene	40	1018411199
12	virus	rna	mosaic	mosaic virus	viral	247	1018411199
13	silencing	ptgs	gene silencing	rnas	ncrnas	7	1018411199
14	mycorrhizal	symbiosis	symbioses	fungal	plant	24	1018411199
15	fatty	acid	dgd1	dgdg	fatty acid	86	1018411199
16	plant	host	avr	pathogens	fungal	32	1018411199
17	sage	tags	sage tags	database	serial analysis	23	1018411199
18	presequence	activase	protein	import	phosphorylation	38	1018411199
19	fruit	expression	gene	ga	mipmod	39	1018411199
20	actin	cells	microtubules	factin	microtubule	87	1018411199
21	circadian	clock	elf3	circadian clock	rhythms	24	1018411199
22	fatty	acids	acid	lipid	fatty acids	80	1018411199
23	genes	kinesins	arabidopsis	family	cbps	19	1018411199
24	plants	plant	metabolism	cells	metabolic	93	1018411199
25	cell	signalling	plant	auxin	cells	114	1018411199
26	ga	phytochrome	phya	light	arabidopsis	76	1018411199
27	development	floral	arabidopsis	cell	gene	144	1018411199
28	aba	stress	arabidopsis	tolerance	expression	51	1018411199
29	na	arabidopsis	channels	channel	transporters	89	1018411199
30	iron	plants	gmzip1	al	uptake	23	1018411199
31	induced	infection	susceptible	resistant	resistance	35	1018411199
32	gene	nod	strain	pv	mutant	209	1018411199
33	resistance	sa	sar	cell death	death	75	1018411199
34	gene	fungus	aflr	colletotrichum	bclcc2	31	1018411199
35	protein	proteins	cdna	domain	sequence	404	1018411199
36	ccap	ccap gene	sexta	mhr4	manduca	12	1018411199
37	promoter	expression	gene	gus	tobacco	113	1018411199
38	vire2	transgenic	agrobacterium	tumefaciens	vire1	44	1018411199
39	transformation	transgenic	gene	agrobacterium	transgene	82	1018411199
40	ac	tdna	genomic	dna	lines	21	1018411199
41	plant	genome	genomics	genetic	genetics	55	1018411199
42	cdna	proteins	genes	protein	clones	34	1018411199
43	water	root	leaf	growth	xylem	86	1018411199
44	microgravity	space	coleoptiles	seedlings	clinostat	128	1018411199
45	ga	elongation	iaa	acc	ethylene	35	1018411199
46	diphosphate	synthase	biosynthesis	acid	pathway	161	1018411199
47	ca2	na	ca	membrane	cells	85	1018411199
48	enzyme	purified	activity	lectin	kda	277	1018411199
49	protein	amino	activity	sequence	purified	108	1018411199
50	enzyme	substrate	structure	residues	catalytic	189	1018411199
51	photosystem	ii	photosystem ii	chlorophyll	lhcii	85	1018411199
52	psii	light	photosystem	fluorescence	electron	84	1018411199
53	glucosinolates	compounds	sennosides	dehydroleucodine	buckwheat	67	1018411199
54	fusarium	o157 h7	coli o157	o157	h7	36	1018411199
55	strains	growth	pseudomonas	strain	fungal	76	1018411199
56	strains	isolates	rhizobia	bradyrhizobium	frankia	51	1018411199
57	nov	sp nov	sp	strain	strains	20	1018411199
58	gt	polysaccharides	pectin	walls	xyloglucan	77	1018411199
59	map	markers	linkage	bac	genetic	42	1018411199
60	genome	chromosome	bac	library	clones	47	1018411199
61	chromosome	lines	resistance	markers	chromosomes	207	1018411199
62	elements	element	retrotransposons	transposon	tnt1	53	1018411199
63	chromosomes	dna	chromosome	repetitive	sequences	76	1018411199
64	lignin	production	fermentation	enzyme	acid	85	1018411199
65	method	detection	hplc	chromatography	mass	82	1018411199
66	microsatellites	transspecific	tripletrepeat	soft pine	guineensis	3	1018411199
67	rapd	genetic	polymorphic	populations	markers	62	1018411199
68	mycorrhizal	soil	rhizosphere	root	nonmycorrhizal	50	1018411199
69	isolated	new	compounds	spectroscopic	structures	355	1018411199
70	content	compounds	acid	fruit	oil	136	1018411199
71	lt	silage	dm	5	lt 005	31	1018411199
72	extract	activity	extracts	phenolic	mgkg	178	1018411199
73	phytoplasma	isolates	strains	virulence	pcr	72	1018411199
74	volatiles	larvae	host	plants	feeding	88	1018411199
75	feeding	resistance	larvae	resistant	damage	66	1018411199
76	disease	incidence	rot	inoculum	severity	97	1018411199
77	symptoms	lesions	first report	plants	agar	90	1018411199
78	fossil	paleosols	species	cretaceous	fern	37	1018411199
79	soil	zn	concentrations	cd	uptake	159	1018411199
80	mitochondrial	gene	sequences	rrna	evolution	60	1018411199
81	co2	water	elevated	trees	leaf	254	1018411199
82	soil	bacteria	16s	bacterial	rhizosphere	32	1018411199
83	species	seed	herbivory	plant	seedling	86	1018411199
84	soil	co2	species	biomass	carbon	86	1018411199
85	water	soil	concentration	growth	wheat	86	1018411199
86	populations	genetic	inbreeding	selection	population	89	1018411199
87	flowers	pollination	pollinator	pollen	species	73	1018411199
88	populations	genetic	population	diversity	species	106	1018411199
89	phylogenetic	clade	taxa	data	relationships	58	1018411199
-1	cells	protein	plants	gene	cell	1071	1046494799
0	patients	ole	allergens	pollen	allergen	33	1046494799
1	medium	mgl	callus	ms	shoots	64	1046494799
2	h2o cu	h2o	ii	fe	c3h2o4	13	1046494799
3	glyphosate	herbicide	herbicides	accase	resistance	20	1046494799
4	uvb	radiation	degrees	leaves	plants	112	1046494799
6	afm	envelope	system	proteins	receptivity	18	1046494799
7	cell	cellulose	gravitropism	gravity	cells	31	1046494799
8	rosea	palustris ja1	libraries streptomyces	photobiodegradation	coelicolor	3	1046494799
9	reflectance	nirs	wastes	densitytolerance	citral	11	1046494799
10	ku70	repair	dna	cells	cyclin	35	1046494799
11	methylation	histone	dna	acetylation	chromatin	50	1046494799
12	virus	mosaic	rna	mosaic virus	viral	235	1046494799
13	rnas	mirnas	trnadsrna	snmrna	micrornas	9	1046494799
14	heterocyst	fungi	plant	soil	arbuscular	19	1046494799
15	fatty	acid	fatty acid	fatty acids	desaturase	96	1046494799
16	pathogen	pathogens	plant	genes	resistance	29	1046494799
17	sage	database	information	http	gene	38	1046494799
18	protein	chloroplast	proteins	phosphorylation	mdna	43	1046494799
19	expression	ethylene	fruit	gene	pscp	46	1046494799
20	microtubule	cells	actin	microtubules	cell	81	1046494799
21	circadian	lhy	clock	aprr1toc1	rhythms	21	1046494799
22	lipid	acid	13	tag	p450	64	1046494799
23	family	genes	proteins	gene	attps	26	1046494799
24	plants	plant	cells	stress	alternative oxidase	88	1046494799
25	auxin	cell	signal	plant	transduction	86	1046494799
26	auxin	arabidopsis	mutants	light	signaling	97	1046494799
27	meristem	arabidopsis	floral	cell	mutant	119	1046494799
28	aba	transgenic	expression	kinase	stress	66	1046494799
29	cax1	transporter	arabidopsis	transporters	transport	72	1046494799
30	trehalose	iron	irt1	metal	plants	32	1046494799
31	resistance	infection	genes	incompatible	expression	54	1046494799
32	strain	genes	gene	nod	nodulation	199	1046494799
33	resistance	defense	cell death	death	plants	83	1046494799
34	mutants	appressorium	grisea	pathogenicity	gene	40	1046494799
35	protein	proteins	cdna	gene	sequence	332	1046494799
36	midgut	manduca	sexta	manduca sexta	fat	24	1046494799
37	promoter	expression	gene	gus	transcription	116	1046494799
38	agrobacterium	transgenic	gene	transformation	plants	52	1046494799
39	transformation	transgenic	transgene	gene	plants	76	1046494799
40	tdna	transgene	dna	pcr	maize	31	1046494799
41	genetic	plant	genome	genes	genomics	52	1046494799
42	proteins	genes	protein	expression	stress	80	1046494799
43	leaf	water	area	leaf area	growth	85	1046494799
44	c4	light	leaves	photosynthesis	cells	91	1046494799
45	iaa	auxin	ethylene	koda	4cliaa	33	1046494799
46	biosynthesis	synthase	diphosphate	acid	pathway	167	1046494799
47	ca	ca2	membrane	channels	channel	77	1046494799
48	enzyme	activity	purified	lectin	kda	222	1046494799
49	protein	activity	cdna	sequence	chib	99	1046494799
50	enzyme	residues	site	substrate	active site	146	1046494799
51	photosystem	psii	cp29	chl	photosystem ii	75	1046494799
52	photosystem	ii	electron	light	fluorescence	86	1046494799
53	compounds	content	usnic acid	usnic	medicinal	63	1046494799
54	strains	aflatoxin	polyneuropathy	ataxic polyneuropathy	ataxic	28	1046494799
55	rhizosphere	bacteria	strains	bacterial	pseudomonas	97	1046494799
56	strains	isolates	rhizobia	pseudomonas	16s	57	1046494799
57	strains	kockovaella	strain	type strain	nov	15	1046494799
58	gt	walls	cell	cell walls	polysaccharides	60	1046494799
59	markers	linkage	map	loci	maps	92	1046494799
60	bac	genome	clones	chromosome	library	45	1046494799
61	chromosome	qtls	resistance	markers	qtl	417	1046494799
62	retrotransposons	elements	genome	transposable	ltr	45	1046494799
63	dna	chromosomes	chromosome	sequences	rdna	68	1046494799
64	laccase	lignin	production	fermentation	hydrolysis	74	1046494799
65	method	determination	detection	acid	mass	67	1046494799
66	microsatellite	penta hexaploid	hexaploid biotypes	biotypes	dilatatum	6	1046494799
67	genetic	diversity	markers	accessions	aflp	139	1046494799
68	mycorrhizal	soil	nonmycorrhizal	roots	fungi	50	1046494799
69	compounds	new	isolated	constituents	structures	307	1046494799
70	content	fruit	phenolic	storage	wine	106	1046494799
71	starch	starches	lt	diet	brahman	40	1046494799
72	activity	antioxidant	acid	extracts	extract	149	1046494799
73	phytoplasma	wolbachia	strains	isolates	pcr	80	1046494799
74	host	volatiles	herbivores	sagebrush	plant	72	1046494799
75	resistance	host	larvae	pulicaria	species	58	1046494799
76	disease	rot	resistance	severity	field	116	1046494799
77	first report	symptoms	2001	plants	lesions	87	1046494799
78	flowers	fossil	gilliesia	enantiostyly	alliaceae	25	1046494799
79	cd	zn	concentrations	metals	soil	159	1046494799
80	mitochondrial	sequences	genes	chloroplast	gene	58	1046494799
81	co2	leaf	water	trees	elevated	245	1046494799
82	bacteria	community	16s	bacterial	microbial	40	1046494799
83	species	forest	plant	vegetation	habitat	82	1046494799
84	soil	forest	species	fungi	co2	100	1046494799
85	face	root	soil	increased	concentration	82	1046494799
86	inbreeding	populations	genetic	inbreeding depression	depression	72	1046494799
87	flowers	pollination	pollen	floral	pollinator	51	1046494799
88	populations	genetic	diversity	population	species	98	1046494799
89	phylogenetic	data	taxa	species	relationships	74	1046494799
-1	protein	cells	gene	plants	expression	1052	1072241999
0	ige	allergen	pollen	allergens	patients	22	1072241999
1	medium	somatic	embryos	regeneration	explants	91	1072241999
2	complexes	determination	ii	method	glucosamine	14	1072241999
3	herbicide	difenzoquat	glyphosate	imazapyr	resistance	14	1072241999
4	uvb	degrees	radiation	cryopreserved	cryopreservation	105	1072241999
6	proteins	cells	envelope	protein	fluorescent	26	1072241999
7	gravity	cells	hypergravityinduced growth	gravitropic	gravitropism	20	1072241999
8	n2fixing phosphatesolubilizing	salttolerant n2fixing	phosphatesolubilizing gluconacetobacter	novel salttolerant	gluconacetobacter sp	1	1072241999
9	reflectance	spectral	content	nir	nm	13	1072241999
10	dna	arabidopsis	mutant	ku80	repair	42	1072241999
11	methylation	histone	chromatin	dna	acetylation	47	1072241999
12	virus	rna	mosaic	mosaic virus	viral	186	1072241999
13	mirnas	micrornas	mirna genes	mirna	caenorhabditis	6	1072241999
14	fungi	mycorrhizal	plant	arbuscular	symbiosis	24	1072241999
15	fatty	acid	fatty acid	transgenic	levels	81	1072241999
16	host	pathogens	genes	rois	resistance	30	1072241999
17	sage	database	expression	gene	information	38	1072241999
18	phosphorylation	kinase	protein	dna	ndp	30	1072241999
19	expression	ga	anthocyanin	gene	wax2	50	1072241999
20	microtubule	microtubules	actin	cells	cortical	63	1072241999
21	circadian	clock	epr1	oscillator	aprr1toc1	14	1072241999
22	acid	lipid	fatty	activity	synthesis	59	1072241999
23	madsbox	genes	madsbox genes	family	gene	40	1072241999
24	plants	plant	ascorbate	redox	ao	86	1072241999
25	signalling	cell	auxin	plant	pathways	85	1072241999
26	light	phyb	phytochrome	arabidopsis	auxin	92	1072241999
27	meristem	floral	arabidopsis	gene	development	144	1072241999
28	expression	transgenic	plants	arabidopsis	gene	72	1072241999
29	ins	channel	transport	transporter	transporters	68	1072241999
30	metal	iron	asn2	atnramp3	pcs	27	1072241999
31	infection	resistance	expression	genes	pathogen	59	1072241999
32	genes	nodules	mutant	strain	nod	164	1072241999
33	resistance	sa	defense	salicylic	ja	83	1072241999
34	mutants	virulence	gene	fungal	kinase	53	1072241999
35	protein	cdna	proteins	sequence	gene	295	1072241999
36	jh	manduca	larval	instar	larvae	24	1072241999
37	promoter	expression	gus	gene	promoters	112	1072241999
38	transgenic	tumefaciens	agrobacterium	gene	transformation	71	1072241999
39	transformation	transgenic	agrobacterium	gene	transgene	145	1072241999
40	tdna	lines	enhancer	integration	insertions	33	1072241999
41	genome	plant	gene	rice	biotechnology	51	1072241999
42	proteins	genes	ests	expressed	expression	87	1072241999
43	water	leaf	temperature	growth	root	67	1072241999
44	pepc	light	microgravity	rubisco	growth	70	1072241999
45	ethylene	eaw	aba	micro	ga	32	1072241999
46	biosynthesis	synthase	pathway	acid	enzymes	166	1072241999
47	na	channel	channels	atpase	ca	58	1072241999
48	enzyme	activity	purified	ph	chromatography	215	1072241999
49	protein	activity	recombinant	inhibitors	sequence	115	1072241999
50	enzyme	structure	residues	binding	site	132	1072241999
51	chl	photosystem	lhcii	ii	psi	83	1072241999
52	fluorescence	ii	photosystem	psii	photosystem ii	71	1072241999
53	compounds	glabra	uralensis	glycyrrhiza	extracts	56	1072241999
54	fusarium	fungus ar18	ar18	isolates	nobile	49	1072241999
55	strains	growth	bacteria	strain	pseudomonas	79	1072241999
56	strains	rhizobia	16s	rrna	strain	42	1072241999
57	nov	sp nov	type strain	strain	strains	12	1072241999
58	gt	gt linked	polysaccharides	beta gt	wall	50	1072241999
59	markers	map	linkage	linkage groups	groups	84	1072241999
60	genome	bac	library	genomes	gene	66	1072241999
61	resistance	chromosome	qtls	qtl	markers	365	1072241999
62	elements	transposable	element	retrotransposons	genome	51	1072241999
63	chromosomes	chromosome	dna	sequences	satellite	63	1072241999
64	lignin	laccase	production	medium	trehalose	49	1072241999
65	method	detection	mass	spectrometry	determination	81	1072241999
66	loci	microsatellite	virginiana	microsatellite loci	nootkatensis	5	1072241999
67	genetic	markers	accessions	diversity	rapd	107	1072241999
68	mycorrhizal	soil	arbuscular	fungi	root	70	1072241999
69	isolated	compounds	new	structures	constituents	278	1072241999
70	compounds	content	degrees	volatile	total	109	1072241999
71	starch	corn	silage	corn silage	lt	37	1072241999
72	antioxidant	activity	extract	extracts	antioxidant activity	179	1072241999
73	isolates	phytoplasma	species	phytophthora	pcr	108	1072241999
74	larvae	diapause	salicylate	host	gmht	109	1072241999
75	larvae	resistance	cotton	bt	beetle	64	1072241999
76	disease	resistance	incidence	isolates	cultivars	119	1072241999
77	symptoms	first report	inoculated	isolates	agar	85	1072241999
78	female	integument	female gametophyte	gametophyte	spermopteris	26	1072241999
79	cd	soil	concentrations	zn	uptake	160	1072241999
80	phylogenetic	sequences	algae	species	intron	66	1072241999
81	water	trees	leaf	canopy	co	394	1072241999
82	bacteria	microbial	rrna	rhizosphere	community	30	1072241999
83	species	herbivory	plant	variation	forest	101	1072241999
84	soil	forest	species	mycorrhizal	fungi	138	1072241999
85	soil	fertilizer	nitrogen	yield	leaching	105	1072241999
86	populations	genetic	selection	inbreeding	population	99	1072241999
87	flowers	pollen	pollination	floral	pollinators	75	1072241999
88	populations	genetic	population	differentiation	diversity	95	1072241999
89	phylogenetic	sister	sequences	relationships	taxa	63	1072241999
-1	cell	plants	plant	cells	expression	1027	1099285199
0	ige	allergenic	patients	allergen	pollen	21	1099285199
1	medium	mgl	embryos	regeneration	somatic	70	1099285199
2	dtpa	fe	fe iii	iii	pc	15	1099285199
3	herbicides	herbicide	biotypes	imazethapyr	resistant	18	1099285199
4	uvb	radiation	uvb radiation	stress	plants	106	1099285199
6	proteins	membrane	cells	protein	cell	42	1099285199
7	cells	cell	pcd	cell death	death	32	1099285199
9	raspberry	uvb radiation	kj day	radiation	sinigrin	9	1099285199
10	dna	repair	recombination	arabidopsis	homologous	32	1099285199
11	histone	methylation	chromatin	dna	gene	41	1099285199
12	virus	mosaic	rna	silencing	mosaic virus	218	1099285199
13	mirnas	mirna	micrornas	rnas	target	15	1099285199
14	plant	embryo axes	buchnera	mycorrhizal	spermosphere	27	1099285199
15	fatty	acid	acids	fatty acids	fatty acid	84	1099285199
16	resistance	plant	type iii	subtilisins	secretion	27	1099285199
17	sage	tags	gene	gene expression	expression	51	1099285199
18	protein	kda	dna	sus	proteins	33	1099285199
19	expression	fruit	ethylene	genes	flowers	63	1099285199
20	actin	microtubules	cells	microtubule	cytokinesis	73	1099285199
21	circadian	flowering	rhythms	clock	spalax	14	1099285199
22	14c	acid	fatty	activity	glycerol3p	48	1099285199
23	genes	family	myb	arabidopsis	gene	50	1099285199
24	metabolism	cell	plants	proteins	death	113	1099285199
25	plant	cell	development	signal	transduction	76	1099285199
26	phya	light	phytochrome	arabidopsis	mutant	85	1099285199
27	development	floral	arabidopsis	meristem	cell	127	1099285199
28	stress	arabidopsis	plants	tolerance	kinase	84	1099285199
29	arabidopsis	expression	transporters	sultr1	channel	87	1099285199
30	iron	halleri	ys1	zn	transporter	32	1099285199
31	genes	resistance	expression	infection	defense	73	1099285199
32	nodule	gene	genes	expression	nodules	190	1099285199
33	resistance	sa	defense	arabidopsis	plants	99	1099285199
34	mutants	chm1	maydis	penetration	fungus	43	1099285199
35	protein	proteins	cdna	domain	sequence	350	1099285199
36	nematophila	agehex2	germari	larvae	manduca	26	1099285199
37	promoter	expression	gus	gene	region	81	1099285199
38	transgenic	agrobacterium	transformation	protein	plants	59	1099285199
39	transformation	transgenic	agrobacterium	gene	selection	120	1099285199
40	transgene	ds	tdna	insertion	pcr	27	1099285199
41	genomics	tilling	plant	evolution	genetic	44	1099285199
42	proteins	genes	expression	protein	stress	101	1099285199
43	leaf	water	growth	area	leaf area	70	1099285199
44	leaves	nitrate	roots	chninduced	nr	65	1099285199
45	ga	dormancy	pro betaine	pro	seeds	24	1099285199
46	synthase	biosynthesis	pathway	diphosphate	enzyme	145	1099285199
47	ca	na	ca2	cells	channels	64	1099285199
48	enzyme	activity	lectin	purified	protein	188	1099285199
49	protein	proteins	inhibitor	activity	inhibitors	120	1099285199
50	enzyme	structure	binding	residues	site	150	1099285199
51	psii	photosystem	complex	photosystem ii	psi	83	1099285199
52	psii	photosystem	psi	electron	chlorophyll	56	1099285199
53	compounds	oils	sesquiterpenerich	derivatives	neem	48	1099285199
54	isolates	fusarium	samples	qoi	alternaria	43	1099285199
55	growth	bacteria	strain	isolates	strains	70	1099285199
56	strains	root	nodules	rhizobium	isolates	46	1099285199
57	nov	sp nov	sporobolomyces	strains	sp	12	1099285199
58	polysaccharides	gt	polysaccharide	cell	residues	63	1099285199
59	markers	map	linkage	loci	mapping	79	1099285199
60	genome	bac	chromosome	genes	ests	85	1099285199
61	resistance	qtl	markers	chromosome	qtls	343	1099285199
62	elements	element	genome	transposable	sequences	41	1099285199
63	chromosomes	chromosome	dna	centromeres	sequences	66	1099285199
64	production	cellulose	lignin	enzymes	straw	58	1099285199
65	method	spectrometry	mass	mass spectrometry	detection	68	1099285199
66	microsatellite	microsatellites	loci	transspecific microsatellites	vesca	5	1099285199
67	genetic	markers	aflp	diversity	wild	84	1099285199
68	mycorrhizal	soil	roots	fungi	arbuscular	66	1099285199
69	new	isolated	compounds	structures	spectroscopic	262	1099285199
70	compounds	content	acid	storage	wines	122	1099285199
71	starch	himalaya 292	steers	fescue	digestibility	21	1099285199
72	extracts	activity	extract	antioxidant	compounds	176	1099285199
73	isolates	phytoplasma	species	fastidiosa	strains	97	1099285199
74	larvae	feeding	volatiles	plants	host	89	1099285199
75	larvae	aphid	infestation	resistance	feeding	111	1099285199
76	disease	cultivars	control	resistance	field	111	1099285199
77	plants	symptoms	first report	inoculated	2003	84	1099285199
78	fossil	eudicots	ovary	cone	rhynie	30	1099285199
79	cd	soil	concentrations	zn	cu	204	1099285199
80	plastid	sequences	evolution	phylogenetic	algae	68	1099285199
81	ozone	water	leaf	co2	trees	222	1099285199
82	bacteria	community	soil	rhizosphere	dna	25	1099285199
83	species	seed	plant	forest	variation	110	1099285199
84	soil	species	forest	biomass	community	116	1099285199
85	soil	nitrogen	content	increased	rice	109	1099285199
86	populations	genetic	inbreeding	mating	sexual	97	1099285199
87	pollination	flowers	pollen	floral	nectar	76	1099285199
88	populations	genetic	genetic structure	population	species	99	1099285199
89	phylogenetic	clade	phylogeny	relationships	genera	94	1099285199
-1	cell	plant	genes	plants	gene	1069	1123041599
0	allergen	allergens	ige	patients	bet	27	1123041599
1	medium	mgl	explants	ms	callus	67	1123041599
2	iii	ml	synchronousscan	nm	detection	15	1123041599
3	herbicideresistant	crops	herbicide	herbicides	herbicideresistant crops	18	1123041599
4	uvb	degrees	radiation	leaves	light	106	1123041599
6	proteins	cell	proteomics	protein	proteome	32	1123041599
7	cell	calcium	cells	cmt	style	24	1123041599
8	bh72	azoarcus sp	azoarcus	strain bh72	map azoarcus	1	1123041599
9	calibration	reflectance	spectroscopy	r2	spectral	15	1123041599
10	cell	cell cycle	ngtrf1	cells	parp1	34	1123041599
11	methylation	dna methylation	dna	histone	silencing	60	1123041599
12	virus	rna	viral	mosaic	mosaic virus	240	1123041599
13	mirnas	mirna	micrornas	rnas	micrornas mirnas	21	1123041599
14	mycorrhizal	arbuscular	symbiotic	fungal	fungi	19	1123041599
15	fatty	acid	enzyme	transgenic	synthase	87	1123041599
16	pathogens	proteins	grisea	plant	bacteria	22	1123041599
17	data	sage	database	annotation	analysis	53	1123041599
18	aepa	dna	wr1065	topo	topo ii	17	1123041599
19	ethylene	expression	gene	elongation	fruit	50	1123041599
20	actin	microtubules	spindle	microtubule	filaments	69	1123041599
21	circadian	clock	circadian clock	lhy	rhythms	22	1123041599
22	acid	dgdg	pc	lipid	membrane	44	1123041599
23	genes	family	wrky	gene	rice	30	1123041599
24	plants	cell	death	cell death	stress	93	1123041599
25	auxin	ethylene	plant	development	signaling	100	1123041599
26	auxin	light	hfr1	arabidopsis	mutant	78	1123041599
27	development	arabidopsis	floral	expression	gene	138	1123041599
28	arabidopsis	transgenic	expression	aba	tolerance	92	1123041599
29	arabidopsis	cax1	expression	vacuolar	channel	77	1123041599
30	iron	fer	atysl2	atmtp1	arabidopsis	32	1123041599
31	genes	resistance	infection	resistant	expressed	80	1123041599
32	genes	mutant	pv	nodules	strain	172	1123041599
33	resistance	cell death	death	sa	defense	97	1123041599
34	mutants	kinase	pmk1	pathogenicity	cgb1	41	1123041599
35	protein	proteins	cdna	gene	arabidopsis	296	1123041599
36	larvae	midgut	vhv	apn	hemocytes	21	1123041599
37	promoter	expression	gus	gene	promoters	111	1123041599
38	transgenic	agrobacterium	gene	plants	transformation	55	1123041599
39	transformation	transgenic	transgene	gene	transgenic plants	109	1123041599
40	tdna	gene	integration	dna	pcr	24	1123041599
41	genomics	genome	breeding	evolution	plant	57	1123041599
42	ests	proteins	genes	expressed	expression	105	1123041599
43	growth	water	root	fruit	fruit growth	69	1123041599
44	leaves	co2	microgravity	clinostat	transport	59	1123041599
45	ethylene	theobroxide	elongation	lr	silks	16	1123041599
46	biosynthesis	synthase	pathway	diphosphate	enzyme	166	1123041599
47	ca2	ca	channel	na	channels	60	1123041599
48	enzyme	activity	ph	lectin	purified	165	1123041599
49	recombinant	protein	activity	inhibitor	peptide	111	1123041599
50	enzyme	residues	substrate	binding	structure	140	1123041599
51	photosystem	complex	ii	psi	antenna	85	1123041599
52	fluorescence	electron	light	psii	photosystem	72	1123041599
53	compounds	alkaloids	seedmeal	species	allelopathic	48	1123041599
54	fumonisin	fusarium	ota	isolates	verticillioides	45	1123041599
55	isolates	strains	growth	bacteria	rhizosphere	94	1123041599
56	strains	rhizobia	lumichrome	rhizobial	strain	29	1123041599
57	nov	sp nov	sp	strain	16s	13	1123041599
58	xyloglucan	gt	polysaccharides	polysaccharide	oligosaccharides	63	1123041599
59	markers	map	linkage	genetic	loci	73	1123041599
60	genome	bac	chromosome	gene	evolution	54	1123041599
61	qtl	resistance	qtls	chromosome	wheat	327	1123041599
62	elements	transposition	element	insertion	transposons	54	1123041599
63	chromosomes	chromosome	dna	centromeric	fish	57	1123041599
64	xylanase	production	pulp	enzyme	lignin	78	1123041599
65	method	mass	determination	detection	spectrometry	106	1123041599
66	coffea	pse	leucoxylon	eucalyptus	microsatellite	6	1123041599
67	genetic	diversity	wild	genetic diversity	markers	93	1123041599
68	mycorrhizal	soil	arbuscular	arbuscular mycorrhizal	glomus	77	1123041599
69	isolated	compounds	new	structures	nmr	287	1123041599
70	compounds	content	fruit	total	acid	120	1123041599
71	starch	starches	banana starch	diets	pigs	35	1123041599
72	antioxidant	extracts	activity	extract	acid	195	1123041599
73	isolates	circinata	pcr	species	circinata var	86	1123041599
74	larvae	herbivores	feeding	plants	host	83	1123041599
75	infestation	larvae	resistance	aphid	cry1ac	80	1123041599
76	cultivars	disease	incidence	rust	resistance	110	1123041599
77	symptoms	first report	plants	et al	inoculated	93	1123041599
78	early	cretaceous	fossil	early cretaceous	floras	33	1123041599
79	cd	concentrations	soil	zn	uptake	224	1123041599
80	genome	chloroplast	mitochondrial	dna	phylogenetic	72	1123041599
81	leaf	co2	water	trees	photosynthetic	221	1123041599
82	soil	bacterial	methane	bacteria	soils	32	1123041599
83	species	vegetation	plant	plasticity	variation	99	1123041599
84	soil	species	forest	mycorrhizal	respiration	134	1123041599
85	soil	water	growth	content	biomass	114	1123041599
86	populations	inbreeding	genetic	mating	depression	116	1123041599
87	flower	pollen	floral	pollination	pollinators	86	1123041599
88	populations	genetic	species	population	variation	94	1123041599
89	clade	phylogenetic	species	sister	data	69	1123041599
-1	cell	protein	plants	gene	expression	1002	1146196799
0	allergen	ige	kiwi	allergens	patients	19	1146196799
1	medium	callus	regeneration	culture	ms	65	1146196799
2	complexes	xy	complex	phb	feiil3	20	1146196799
3	glyphosate	herbicide	accase	herbicides	epsps	11	1146196799
4	degrees	uvb	radiation	stress	content	103	1146196799
5	sativus chloroplast	chloroplast genome	sativus	cv baekmibaekdadagi	baekmibaekdadagi chloroplast	1	1146196799
6	cell	proteins	plant	model	fluorescent	34	1146196799
7	calcium granules	calcium	pollen	cells	cell	36	1146196799
9	reflectance	rmsep	nearinfrared	samples	spectroscopy	11	1146196799
10	recombination	arabidopsis	notch	meiosis	cell	31	1146196799
11	methylation	dna	histone	dna methylation	epigenetic	57	1146196799
12	virus	rna	viruses	mosaic	viral	164	1146196799
13	mirnas	micrornas	mirna	rnas	plant mirnas	22	1146196799
14	symbionts	buchnera	host	fungi	fungus	34	1146196799
15	fatty	fatty acid	acid	desaturase	transgenic	66	1146196799
16	pathogens	proteins	host	plant	resistance	28	1146196799
17	database	data	gene	sage	tags	59	1146196799
18	p107	caraway	pepc2	polxdr	pepc1	8	1146196799
19	expression	genes	gene	ethylene	biosynthesis	66	1146196799
20	microtubule	actin	microtubules	cell	cells	54	1146196799
21	circadian	gi	clock	circadian clock	cika	9	1146196799
22	fatty	lipid	acid	fatty acid	pe	39	1146196799
23	family	genes	rice	arabidopsis	proteins	42	1146196799
24	plants	plant	stress	tolerance	role	137	1146196799
25	cell	auxin	plant	growth	signaling	96	1146196799
26	auxin	light	arabidopsis	signaling	root	76	1146196799
27	meristem	arabidopsis	development	floral	flowering	135	1146196799
28	transgenic	aba	stress	expression	gene	89	1146196799
29	na	arabidopsis	channel	membrane	athkt1	72	1146196799
30	nicotianamine	plants	atatm3	arabidopsis	tolerance	31	1146196799
31	genes	susceptible	resistance	expression	infection	79	1146196799
32	genes	pv	mutant	strain	nodules	209	1146196799
33	resistance	defense	cf9	arabidopsis	syringae	79	1146196799
34	gene	mutant	maydis	fungal	mutants	46	1146196799
35	protein	proteins	cdna	gene	editing	292	1146196799
36	vg	bp2	bp1	pupae	vt	22	1146196799
37	promoter	expression	gus	gene	reporter	69	1146196799
38	transgenic	gene	transgenic plants	plants	protein	95	1146196799
39	transformation	transgenic	agrobacterium	gene	plants	113	1146196799
40	pcr	gene targeting	recombination	detection	gene	43	1146196799
41	research	plant	genome	crop	genomics	55	1146196799
42	proteins	genes	ests	expression	stress	134	1146196799
43	leaf	growth	model	root	shoot	64	1146196799
44	leaves	rubisco	light	activity	co	73	1146196799
45	hypergravity	germination	atrazine	acid nitrite	auxin	18	1146196799
46	biosynthesis	synthase	pathway	acid	diphosphate	143	1146196799
47	na	ca2	channels	channel	cells	53	1146196799
48	enzyme	activity	purified	lectin	ph	186	1146196799
49	protein	purified	amino	cdna	recombinant	97	1146196799
50	enzyme	residues	structure	catalytic	binding	137	1146196799
51	ii	ps	photosystem	lhc	chlorophyll	96	1146196799
52	ps	ii	fluorescence	electron	ps ii	117	1146196799
53	gossypol	brassinin	compounds	maculans	gossypium	52	1146196799
54	fusarium	strains	aspergillus	isolates	fumonisin	42	1146196799
55	strains	biocontrol	fungi	isolates	bacteria	106	1146196799
56	strains	isolates	burkholderia	16s	rhizobium	59	1146196799
57	nov	sp nov	huakuii	strain	sp	18	1146196799
58	gt	ax	polysaccharide	side chains	residues	47	1146196799
59	markers	map	linkage	mapping	cm	72	1146196799
60	genome	bac	clones	sequences	chromosome	74	1146196799
61	qtl	chromosome	resistance	wheat	markers	368	1146196799
62	elements	retrotransposons	genome	sequences	transposable	51	1146196799
63	chromosome	chromosomes	sequences	centromere	dna	52	1146196799
64	sake	production	straw	cellulase	cellulose	75	1146196799
65	method	liquid	mass	spectrometry	mass spectrometry	84	1146196799
66	bicolor	licorice	ssr	bicolor seven	arundinacea cross	3	1146196799
67	genetic	diversity	markers	genetic diversity	populations	91	1146196799
68	mycorrhizal	soil	arbuscular	fungi	nonmycorrhizal	64	1146196799
69	compounds	isolated	new	nmr	structures	256	1146196799
70	content	composition	acid	cultivars	wax	120	1146196799
71	starch	corn	amylose	crabgrass	starches	27	1146196799
72	extract	extracts	activity	antioxidant	radical	213	1146196799
73	isolates	species	strains	pcr	phytoplasma	131	1146196799
74	volatiles	plants	host	volatile	feeding	104	1146196799
75	aphid	thrips	larvae	population	corn	78	1146196799
76	disease	nematode	field	severity	yield	88	1146196799
77	symptoms	first report	agar	isolates	inoculated	63	1146196799
78	brasenia	diversification	host	otiteselline	ginkgoalean	18	1146196799
79	cd	soil	concentrations	pb	metal	245	1146196799
80	genome	chloroplast	genomes	phylogenetic	sequences	63	1146196799
81	leaf	co	co2	water	elevated	214	1146196799
82	rhizosphere	bacterial	soil	communities	bacteria	53	1146196799
83	species	plant	variation	habitat	seedling	111	1146196799
84	soil	species	forest	co2	biomass	139	1146196799
85	soil	content	increased	wheat	yield	104	1146196799
86	populations	inbreeding	genetic	mating	inbreeding depression	95	1146196799
87	pollination	pollinator	flowers	floral	pollinators	66	1146196799
88	populations	genetic	population	species	diversity	91	1146196799
89	phylogenetic	species	phylogeny	clade	monophyletic	74	1146196799
-1	plants	gene	expression	protein	plant	1039	1167627599
0	allergen	allergens	pollen	ige	patients	25	1167627599
1	medium	regeneration	somatic	explants	ms medium	58	1167627599
2	li	trans	hcn	sn	19p	19	1167627599
3	glyphosate	accase	resistance	chinese sprangletop	herbicides	17	1167627599
4	uvb	stress	radiation	uvb radiation	leaves	96	1167627599
6	cell	cells	plant	proteins	interactions	44	1167627599
7	cell	cells	wall	ppts	egg cell	27	1167627599
8	plantarii	seedling blight	rice seedling	burkholderia plantarii	causing rice	1	1167627599
9	lai	reflectance	equations	calibration	nirs	16	1167627599
10	dna	cdkf	repair	meiotic	cyclin	34	1167627599
11	methylation	histone	dna	silencing	h3	60	1167627599
12	virus	rna	silencing	mosaic	viral	204	1167627599
13	rnas	mirnas	mirna	micrornas	small	23	1167627599
14	mycorrhizal	symbiosis	arbuscular	fungal	fungi	39	1167627599
15	fatty	acid	fatty acids	fatty acid	transgenic	101	1167627599
16	pathogens	plant	pathogen	host	nematode	49	1167627599
17	database	sage	gene	annotation	data	43	1167627599
18	catb	uracil	thiolprotease	asite	u10 nt	13	1167627599
19	ethylene	expression	fruit	gene	osble3	53	1167627599
20	actin	microtubule	microtubules	cells	cell	55	1167627599
21	circadian	clock	gi	flowering	circadian clock	20	1167627599
22	fatty	putrescine	acid	fatty acids	acids	36	1167627599
23	genes	family	gene	rice	gene family	50	1167627599
24	plant	stress	plants	ros	cells	116	1167627599
25	auxin	signaling	cell	plant	cells	100	1167627599
26	auxin	arabidopsis	light	signaling	ethylene	93	1167627599
27	floral	arabidopsis	development	meristem	genes	144	1167627599
28	stress	aba	expression	transgenic	plants	123	1167627599
29	arabidopsis	na	channels	cells	expression	92	1167627599
30	plants	metal	zn	iron	tolerance	37	1167627599
31	infection	genes	resistance	pathogen	expression	80	1167627599
32	mutant	nodules	genes	syringae	nodule	180	1167627599
33	resistance	arabidopsis	syringae	defense	pathogen	94	1167627599
34	mutants	virulence	mutant	fungal	fungus	59	1167627599
35	protein	proteins	editing	domain	membrane	282	1167627599
36	jh	ccap	p450	pupal	afb1	19	1167627599
37	promoter	gus	expression	gene	transgenic	78	1167627599
38	transgenic	gene	plants	transformation	protein	66	1167627599
39	transformation	transgenic	agrobacterium	gene	transgenic plants	178	1167627599
40	transgene	ds	tdna	recombination	mping	27	1167627599
41	genes	genetic	gene	evolutionary	hopeful	62	1167627599
42	genes	expression	proteins	ests	stress	137	1167627599
43	water	leaf	deficit	growth	model	64	1167627599
44	leaves	light	cells	water	rubisco	59	1167627599
45	asc	ethylene	ovary growth	miss teen	teen	14	1167627599
46	biosynthesis	synthase	pathway	acid	biosynthetic	163	1167627599
47	ca2	na	nakatpase	ion	atpase	45	1167627599
48	enzyme	activity	lectin	ph	nglycans	147	1167627599
49	protein	activity	recombinant	proteins	coli	99	1167627599
50	enzyme	site	structure	binding	residues	118	1167627599
51	photosystem	ii	photosystem ii	psii	complex	66	1167627599
52	light	fluorescence	photosystem	electron	psii	59	1167627599
53	gossypol	compounds	caffeoylquinic	lettuce	diboa	45	1167627599
54	fusarium	fumonisin	ota	degrees	isolates	37	1167627599
55	strains	hyphae	growth	strain	intrahyphal	85	1167627599
56	strains	strain	symbiotic	isolates	oprf	31	1167627599
57	sp nov	nov	strain	sp	metschnikowia	12	1167627599
58	pectin	residues	walls	cell walls	gt	51	1167627599
59	markers	map	linkage	ssr	genetic	65	1167627599
60	genome	bac	gene	sequence	genomes	54	1167627599
61	qtl	resistance	markers	chromosome	qtls	296	1167627599
62	elements	retrotransposons	genome	retrotransposon	transposable	51	1167627599
63	chromosome	chromosomes	dna	centromeric	centromeres	52	1167627599
64	lignin	production	straw	cellulose	cellulase	72	1167627599
65	method	liquid	spectrometry	detection	determination	70	1167627599
66	microsatellite	mitochondrial microsatellite	microsatellites	polymorphic	novel microsatellites	5	1167627599
67	genetic	diversity	accessions	genetic diversity	markers	86	1167627599
68	mycorrhizal	soil	arbuscular	glomus	arbuscular mycorrhizal	78	1167627599
69	isolated	compounds	new	structures	spectroscopic	273	1167627599
70	content	oil	fruit	fruits	compounds	120	1167627599
71	starch	silage	gelatinization	starches	highsugar	28	1167627599
72	extract	extracts	antioxidant	activity	acid	183	1167627599
73	isolates	species	phytoplasma	pcr	strains	88	1167627599
74	volatiles	larvae	plants	feeding	volatile	96	1167627599
75	feeding	fruit	pest	aphid	noxia	75	1167627599
76	disease	resistance	field	severity	fruit	74	1167627599
77	symptoms	first report	plants	et al	et	88	1167627599
78	host	floral phyllotaxis	fossil	phyllotaxis	species	27	1167627599
79	cd	soil	uptake	concentrations	cu	205	1167627599
80	genome	chloroplast	plastid	mitochondrial	chloroplast genome	61	1167627599
81	leaf	water	trees	co2	conductance	242	1167627599
82	rhizosphere	bacterial	nifh	soil	community	39	1167627599
83	species	plant	community	diversity	effects	177	1167627599
84	soil	species	community	fungi	plant	153	1167627599
85	soil	content	decreased	water	stress	107	1167627599
86	populations	mating	inbreeding	genetic	population	117	1167627599
87	floral	pollination	flowers	reproductive	pollinators	87	1167627599
88	populations	genetic	population	diversity	genetic diversity	88	1167627599
89	phylogenetic	species	phylogeny	genus	genera	79	1167627599
-1	protein	plant	plants	proteins	expression	928	1188619199
0	allergens	pru	allergy	mustard	patients	12	1188619199
1	medium	callus	ms	somatic	culture	46	1188619199
2	dppbian	chiral	fe	fe por	microreactor	18	1188619199
3	glyphosate	resistance	resistant	als	herbicides	19	1188619199
4	uvb	leaves	radiation	light	leaf	88	1188619199
6	labeling	cell	imaging	microscopy	protocol	34	1188619199
7	chloroplast protrusions	cells	protrusions	microtubules	amyloplasts	15	1188619199
9	reflectance	nirs	reflectance spectroscopy	spectroscopy	prediction	16	1188619199
10	dna	meiosis	telomere	mago nashi	nashi	30	1188619199
11	methylation	histone	dna	dna methylation	chromatin	79	1188619199
12	virus	rna	silencing	viral	tomato	201	1188619199
13	mirnas	rnas	mirna	small rnas	small	27	1188619199
14	fungi	mycorrhizal	lept4	arbuscular	plant	26	1188619199
15	fatty	acid	plants	arabidopsis	biosynthesis	98	1188619199
16	pathogens	host	plant	effectors	resistance	48	1188619199
17	sage	annotation	data	database	gene	38	1188619199
18	ppck	aerp	protein	cpxa	cos	14	1188619199
19	expression	biosynthesis	genes	gene	ethylene	69	1188619199
20	actin	microtubules	myosin	cell	cortical	52	1188619199
21	circadian	clock	circadian clock	prr5	ztl	25	1188619199
22	acid	lipid	fatty	acyl	acids	45	1188619199
23	genes	family	rice	gene	members	68	1188619199
24	plants	stress	iron	plant	transport	117	1188619199
25	auxin	signalling	plant	cell	signaling	89	1188619199
26	auxin	arabidopsis	ga	light	mutant	88	1188619199
27	flowering	arabidopsis	development	expression	cell	158	1188619199
28	transgenic	stress	expression	plants	tolerance	107	1188619199
29	arabidopsis	transporter	na	membrane	salt	113	1188619199
30	iron	cd	fe	plants	transporter	32	1188619199
31	genes	infection	resistance	susceptible	expression	95	1188619199
32	mutant	strain	symbiosis	genes	virulence	173	1188619199
33	resistance	defense	ja	cell death	death	95	1188619199
34	grisea	appressorium	mutants	magnaporthe grisea	magnaporthe	52	1188619199
35	protein	proteins	arabidopsis	membrane	sequence	237	1188619199
36	jh	larvae	diapause	p450	hp19	29	1188619199
37	promoter	gus	expression	gene	transgenic	63	1188619199
38	transgenic	transformation	gene	resistance	plants	50	1188619199
39	transformation	transgenic	gene	agrobacterium	tdna	77	1188619199
40	tdna	pcr	transgene	silencing	insertions	25	1188619199
41	genetic	genomics	genetics	evolution	rice	67	1188619199
42	proteins	genes	stress	expression	analysis	143	1188619199
43	growth	leaf	water	shoot	model	62	1188619199
44	leaves	photosynthesis	c4	cells	nadph	44	1188619199
45	ethylene	iaa	topramezone	indole3acetic acid	indole3acetic	16	1188619199
46	biosynthesis	synthase	pathway	lignin	enzyme	144	1188619199
47	ca	na	cells	na atpase	influx	30	1188619199
48	enzyme	ph	purified	activity	degrees	134	1188619199
49	protein	recombinant	coli	activity	proteins	99	1188619199
50	enzyme	site	residues	binding	active site	130	1188619199
51	photosystem	psii	psi	ii	photosystem ii	68	1188619199
52	psii	photosystem	electron	fluorescence	photosystem ii	55	1188619199
53	brassinin	zuiki	constituents	asparagus racemosus	racemosus	53	1188619199
54	fusarium	degrees	grain	aspergillus	fumonisin	39	1188619199
55	strains	bacteria	isolates	sp	strain	107	1188619199
56	strains	rhizobia	symbiotic	16s	bradyrhizobium	42	1188619199
57	strain	sp nov	nov	ciceri	strains	15	1188619199
58	gt	pectic	side chains	chains	side	50	1188619199
59	markers	map	linkage	genetic	mapping	73	1188619199
60	genome	sequence	bac	chromosome	sex	66	1188619199
61	qtl	resistance	qtls	chromosome	wheat	277	1188619199
62	elements	retrotransposon	ltr	tnt1	genome	33	1188619199
63	chromosome	chromosomes	centromeric	dna	centromere	54	1188619199
64	production	ethanol	hydrolysis	fermentation	lignin	71	1188619199
65	mass	method	spectrometry	mass spectrometry	detection	119	1188619199
66	grandis var	var tomentosa	manshuriensis	grandis	tomentosa	3	1188619199
67	genetic	wild	markers	diversity	rapd	108	1188619199
68	mycorrhizal	soil	arbuscular	glomus	arbuscular mycorrhizal	79	1188619199
69	compounds	new	isolated	spectroscopic	structures	275	1188619199
70	fruit	content	fruits	storage	total	100	1188619199
71	amylose	starch	starches	amylopectin	conj	28	1188619199
72	antioxidant	extracts	extract	activity	acid	212	1188619199
73	isolates	phytoplasma	species	pcr	strains	103	1188619199
74	herbivores	host	feeding	herbivore	volatiles	83	1188619199
75	aphid	larvae	borer	resistance	eggs	102	1188619199
76	disease	resistance	nematode	severity	rot	89	1188619199
77	symptoms	first report	plants	isolates	inoculated	89	1188619199
78	angiosperms	fossil	bilabiate	phylogenetic	origin	31	1188619199
79	cd	soil	pb	concentrations	zn	245	1188619199
80	genome	genomes	plastid	sequences	codon	83	1188619199
81	leaf	water	co	trees	photosynthetic	262	1188619199
82	rhizosphere	soil	community	bacterial	microbial	35	1188619199
83	species	plant	herbivory	forest	habitat	189	1188619199
84	soil	forest	species	litter	fungi	139	1188619199
85	soil	nitrogen	yield	increased	dry	159	1188619199
86	genetic	populations	dispersal	pollen	population	113	1188619199
87	pollen	nectar	floral	pollination	pollinator	95	1188619199
88	populations	genetic	population	diversity	gene flow	105	1188619199
89	phylogenetic	phylogeny	species	genera	taxa	65	1188619199
-1	expression	plants	genes	protein	gene	984	1209009599
0	allergen	pollen	allergens	ige	bet	25	1209009599
1	medium	mgl	regeneration	shoot	explants	34	1209009599
2	chiral	emizco	dots	quantum	nanotubes	17	1209009599
3	glyphosate	glyphosateresistant	weed	herbicide	herbicide regimes	17	1209009599
4	uvb	radiation	uv	plants	leaves	80	1209009599
6	imaging	proteins	plant	cells	cell	40	1209009599
7	calcium precipitates	precipitates	calcium	cell	wall	18	1209009599
9	nir	nm	reflectance	spectra	spectral	27	1209009599
10	telomere	dna	repair	rad51	recq	31	1209009599
11	methylation	histone	epigenetic	dna methylation	chromatin	61	1209009599
12	virus	rna	silencing	viral	mosaic	197	1209009599
13	mirnas	mirna	rnas	small	micrornas	37	1209009599
14	fungi	fungal	mycorrhizal	endophytes	plant	33	1209009599
15	fatty	acid	biosynthesis	acids	mutant	69	1209009599
16	pathogens	plant	fungal	proteins	host	46	1209009599
17	database	data	sage	gene	information	73	1209009599
18	p118	p107	pepc	starch	topoisomerase	18	1209009599
19	expression	ripening	gibberellin	ethylene	genes	65	1209009599
20	microtubules	actin	microtubule	cell	myosin	65	1209009599
21	circadian	clock	toc1	circadian clock	flowering	18	1209009599
22	postfreezing	postfreezing recovery	acid	paba	lysopld	30	1209009599
23	genes	family	rice	arabidopsis	gene	55	1209009599
24	plants	stress	plant	ros	redox	143	1209009599
25	auxin	signaling	cell	plant	development	107	1209009599
26	auxin	light	arabidopsis	mutants	signaling	91	1209009599
27	development	flowering	arabidopsis	meristem	expression	134	1209009599
28	stress	transgenic	tolerance	plants	expression	133	1209009599
29	arabidopsis	channel	plants	salt	vacuolar	105	1209009599
30	iron	atmhx	roots	fe	arabidopsis	37	1209009599
31	resistance	infection	genes	pathogen	expression	91	1209009599
32	virulence	pv	genes	mutant	strain	196	1209009599
33	resistance	defense	arabidopsis	syringae	sa	109	1209009599
34	fungal	appressoria	appressorium	fusarium	infection	53	1209009599
35	protein	proteins	domain	arabidopsis	expression	277	1209009599
36	jh	hemolymph	instar	hexamerin	larvae	29	1209009599
37	promoter	gus	expression	gene	promoters	50	1209009599
38	transgenic	gene	thuringiensis	agrobacterium	transformation	42	1209009599
39	transformation	transgenic	gene	vectors	agrobacteriummediated	85	1209009599
40	tdna	pcr	gene	gm	tos17	29	1209009599
41	genetic	crop	genomics	genetics	domestication	80	1209009599
42	genes	proteins	stress	expression	ests	171	1209009599
43	model	growth	leaf	light	light interception	78	1209009599
44	light	rubisco	leaves	co	peel	48	1209009599
45	ga	pollinia	cvv	kenny	abscission	11	1209009599
46	biosynthesis	synthase	biosynthetic	pathway	acid	143	1209009599
47	ca	channel	na	channels	cl	40	1209009599
48	enzyme	activity	degrees	ph	purified	141	1209009599
49	protein	recombinant	activity	coli	proteins	102	1209009599
50	enzyme	substrate	catalytic	structure	kinetic	128	1209009599
51	grana	psii	photosystem	electron	complexes	75	1209009599
52	psii	lx	electron	light	fluorescence	54	1209009599
53	alkaloids	piperine	dlimonene	inhibitory substances	artemisinin	39	1209009599
54	fumonisin	ota	aflatoxin	isolates	carbonarius	38	1209009599
55	strains	strain	growth	isolates	antagonistic	101	1209009599
56	strains	strain	bacteria	rhizobia	nodules	38	1209009599
57	candida	torulaspora	sp nov	strain	nov	12	1209009599
58	gt	xyloglucan	residues	mxe	polysaccharide	52	1209009599
59	markers	linkage	map	genetic	mapping	45	1209009599
60	genome	sequence	genes	bac	sequences	68	1209009599
61	qtl	resistance	qtls	chromosome	wheat	274	1209009599
62	elements	retrotransposons	retrotransposon	genome	transposable	48	1209009599
63	chromosomes	chromosome	cms	dna	mitochondrial	56	1209009599
64	production	cellulose	hydrolysis	xylanase	cellulase	104	1209009599
65	method	hplc	mass	liquid	chromatography	88	1209009599
66	microsatellite	loci	2007 authors	microsatellite loci	2007	23	1209009599
67	diversity	genetic	genetic diversity	markers	populations	85	1209009599
68	soil	mycorrhizal	fungi	arbuscular	arbuscular mycorrhizal	70	1209009599
69	compounds	isolated	spectroscopic	new	structures	250	1209009599
70	content	total	fruit	phenolic	oil	137	1209009599
71	starch	amylose	starches	amylopectin	quails	28	1209009599
72	antioxidant	activity	extracts	extract	phenolic	209	1209009599
73	isolates	species	pcr	sp	pathogen	103	1209009599
74	host	plants	volatiles	herbivores	larvae	109	1209009599
75	aphid	bt	resistance	damage	larvae	97	1209009599
76	disease	resistant	infection	field	susceptible	97	1209009599
77	symptoms	first report	et al	et	inoculated	92	1209009599
78	cretaceous	fossil	surianaceae	floral	flowers	39	1209009599
79	cd	zn	soil	uptake	concentrations	236	1209009599
80	intron	genome	rps13	genes	genomes	75	1209009599
81	leaf	water	co	trees	photosynthetic	219	1209009599
82	bacterial	communities	community	bacterial communities	bacteria	53	1209009599
83	species	plant	diversity	community	ecosystem	183	1209009599
84	soil	fungi	species	forest	fungal	123	1209009599
85	soil	water	content	efficiency	growth	118	1209009599
86	populations	inbreeding	depression	genetic	inbreeding depression	107	1209009599
87	floral	flowers	pollinator	nectar	species	81	1209009599
88	populations	genetic	population	species	diversity	102	1209009599
89	phylogenetic	relationships	phylogeny	species	clade	67	1209009599
-1	plants	plant	cell	expression	arabidopsis	928	1225947599
0	allergens	pollen	allergen	ige	oak pollen	16	1225947599
1	medium	mg	regeneration	calli	shoots	39	1225947599
2	biosensor	electrode	paracetamol	nanocomplex	detection	18	1225947599
3	resistance	clomazone	accase	leucine1781	clhaplus	7	1225947599
4	uvb	leaves	radiation	cryopreservation	plants	79	1225947599
6	cells	nirf	plant	protein	proteins	35	1225947599
7	cells	cell	wall	ultrastructure	cytoplasm	24	1225947599
9	reflectance	spectroscopy	reflectance spectroscopy	near infrared	nirs	28	1225947599
10	mll5	ing	dna	irf8	repair	24	1225947599
11	methylation	dna methylation	dna	histone	epigenetic	65	1225947599
12	virus	rna	viral	mosaic	silencing	306	1225947599
13	mirnas	mirna	rnas	small	small rnas	40	1225947599
14	endophytes	glossinidius	fungi	plant	strigolactones	31	1225947599
15	fatty	biosynthesis	acid	arabidopsis	fatty acid	78	1225947599
16	plant	pathogens	effectors	resistance	fungi	40	1225947599
17	sage	data	gene	database	gene expression	56	1225947599
18	wen2	pepc	glutelin	endonuclease wen2	endonuclease	3	1225947599
19	ethylene	expression	ga	irx10	ripening	53	1225947599
20	actin	cell	microtubules	cells	cytokinesis	52	1225947599
21	circadian	clock	circadian clock	light	xct	21	1225947599
22	anteisoalkanes	isoalkanes	activity	phospholipase	enzyme	25	1225947599
23	genes	family	gene	gene family	proteins	56	1225947599
24	stress	plants	plant	calcium	glutathione	101	1225947599
25	auxin	plant	signaling	hormone	development	75	1225947599
26	arabidopsis	phytochrome	signaling	auxin	light	61	1225947599
27	floral	meristem	flowering	arabidopsis	development	120	1225947599
28	stress	expression	salt	transgenic	tolerance	112	1225947599
29	arabidopsis	nitrate	transport	transporter	channel	79	1225947599
30	sulfate	si	atnhx5	transporter	expression	28	1225947599
31	resistance	infection	genes	susceptible	induced	114	1225947599
32	strain	mutant	pv	gene	virulence	157	1225947599
33	resistance	defense	sa	plants	pathogen	111	1225947599
34	appressorium	appressorium formation	pathogenicity	fungus	bcatra	45	1225947599
35	protein	proteins	domain	arabidopsis	editing	222	1225947599
36	tcmet	metamorphosis	midgut	tcmt3	haacbp	18	1225947599
37	promoter	gus	expression	gene	promoters	53	1225947599
38	transgenic	gene	resistance	vire2	transformation	67	1225947599
39	transformation	transgenic	agrobacterium	selectable	plants	67	1225947599
40	orfeus	inf1	cre	lhrna	ptdna	15	1225947599
41	genomics	genome	breeding	research	genetic	51	1225947599
42	genes	proteins	stress	expression	analysis	149	1225947599
43	water	germination	seeds	leaf	root	52	1225947599
44	giganteus	rubisco	per thousand	thousand	co	37	1225947599
45	ga	ethylene	ga ga	aba	dormancy	14	1225947599
46	biosynthesis	synthase	pathway	acid	biosynthetic	141	1225947599
47	ca	na	trpa1	pip2	atp	27	1225947599
48	enzyme	activity	ph	purified	degrees	120	1225947599
49	protein	activity	peptide	recombinant	defensins	88	1225947599
50	enzyme	binding	substrate	structure	residues	96	1225947599
51	psii	photosystem	complex	complexes	photosystem ii	69	1225947599
52	electron	fluorescence	photosystem	psii	ii	32	1225947599
53	oil	leukamenin	essential oil	alkaloids	compounds	35	1225947599
54	isolates	fusarium	strains	abstract	fungicides	87	1225947599
55	strain	biocontrol	strains	bacteria	disease	142	1225947599
56	strains	16s	isolates	16s rdna	lu101	39	1225947599
57	derxomyces	strains	nov	vibrio	novel	10	1225947599
58	polysaccharides	walls	cell	cell walls	wall	59	1225947599
59	markers	map	linkage	genetic	ssr	60	1225947599
60	genome	bac	chromosome	genomic	gene	75	1225947599
61	resistance	qtl	markers	chromosome	rust	418	1225947599
62	elements	retrotransposons	tes	ltr	genome	32	1225947599
63	chromosome	chromosomes	rdna	dna	5s	51	1225947599
64	production	fermentation	xylose	straw	ethanol	93	1225947599
65	method	determination	spectrometry	mass	samples	108	1225947599
66	microsatellite	2008	2008 blackwell	compilation 2008	loci	42	1225947599
67	genetic	markers	diversity	accessions	wild	91	1225947599
68	mycorrhizal	soil	arbuscular	arbuscular mycorrhizal	colonization	54	1225947599
69	isolated	compounds	spectroscopic	new	structures	207	1225947599
70	content	contents	total	wheat	fruit	120	1225947599
71	starch	digestibility	pectin	sds	energy digestibility	28	1225947599
72	antioxidant	extracts	extract	activity	phenolic	203	1225947599
73	isolates	strains	abstract	species	dna	321	1225947599
74	herbivores	larvae	herbivore	plant	host	88	1225947599
75	larvae	bt	aphid	resistance	beetle	78	1225947599
76	disease	abstract	incidence	severity	infection	256	1225947599
77	inoculated	et al	et	al	symptoms	87	1225947599
78	early	evolution	diversification	monocots	floral	29	1225947599
79	cd	pb	zn	soil	cu	204	1225947599
80	genome	genes	mitochondrial	chloroplast	genomes	61	1225947599
81	leaf	co	water	light	trees	184	1225947599
82	rhizosphere	microbial	communities	community	soil	34	1225947599
83	species	plant	diversity	richness	seed	184	1225947599
84	soil	species	community	forest	mycorrhizal	122	1225947599
85	yield	content	soil	water	increased	105	1225947599
86	populations	genetic	selection	species	reproductive	99	1225947599
87	pollen	flowers	pollinators	pollination	floral	83	1225947599
88	populations	genetic	population	diversity	species	110	1225947599
89	phylogenetic	species	clades	phylogeny	clade	76	1225947599
-1	expression	plants	gene	plant	genes	1039	1245729599
0	allergens	allergen	patients	mal	ige	19	1245729599
1	explants	medium	regeneration	ms	bap	34	1245729599
2	complexes	ii	por cl	iv por	dna	28	1245729599
3	glyphosate	resistance	herbicide	herbicides	resistant	19	1245729599
4	seeds	degrees	germination	water	freezing	79	1245729599
6	fluorescent	protein	cell	protein complexes	complexes	40	1245729599
7	wall	pcd	megagametophyte	microscopy	cells	20	1245729599
8	glumae	glumae bgr1	bgr1	burkholderia glumae	sequence glumae	1	1245729599
9	reflectance	calibration	spectroscopy	nir	infrared	24	1245729599
10	mer3	dna	repair	meiosis	xri1	23	1245729599
11	methylation	dna methylation	dna	chromatin	histone	66	1245729599
12	virus	rna	viral	viruses	mosaic	195	1245729599
13	mirnas	mirna	rnas	small	micrornas	42	1245729599
14	plant	fungi	host	symbiotic	mycorrhizal	33	1245729599
15	acid	fatty	biosynthesis	arabidopsis	enzymes	75	1245729599
16	effectors	host	effector	pathogen	plant	37	1245729599
17	gene	data	database	sage	sequences	46	1245729599
18	h1 histone	fpg	h1	myosmine	dna hydrolysis	8	1245729599
19	fruit	ripening	ethylene	expression	anthocyanin	56	1245729599
20	actin	microtubules	cortical	microtubule	filaments	59	1245729599
21	cca1	circadian	clock	lhy	circadian clock	16	1245729599
22	ppgpp	nagly	pc	pld	nnk	22	1245729599
23	genes	family	gene family	expression	gene	62	1245729599
24	stress	aox	plants	plant	mitochondria	116	1245729599
25	auxin	cell	plant	signaling	hormones	100	1245729599
26	auxin	arabidopsis	signaling	light	mutant	87	1245729599
27	flowering	floral	expression	development	arabidopsis	152	1245729599
28	transgenic	stress	aba	tolerance	plants	138	1245729599
29	ca2	arabidopsis	membrane	plants	transport	85	1245729599
30	iron	fe	osysl15	cd	trehalose	41	1245729599
31	resistance	infection	genes	defence	proteins	107	1245729599
32	mutant	mutants	strain	nodule	gene	185	1245729599
33	resistance	defense	sa	ja	arabidopsis	105	1245729599
34	mutant	mutants	virulence	grisea	pathogenicity	55	1245729599
35	protein	proteins	rna	arabidopsis	gene	248	1245729599
36	mori	larval	tribolium	silkworm	midgut	27	1245729599
37	promoter	expression	gus	gene	transgenic	54	1245729599
38	transgenic	plants	protein	expression	gene	48	1245729599
39	transformation	transgenic	gene	transgene	agrobacterium	98	1245729599
40	transgene	tdna	dna	iscei	zfns	23	1245729599
41	domestication	crops	crop	plant	genetic	58	1245729599
42	proteins	genes	expression	stress	protein	159	1245729599
43	growth	model	light	leaf	water	79	1245729599
44	cell	wall	cell wall	cells	activity	39	1245729599
45	arg	hair formation	cga	ureides	formation	10	1245729599
46	biosynthesis	synthase	pathway	carotenoid	polyketide	132	1245729599
47	ca	channels	channel	na	cytosolic	30	1245729599
48	ph	activity	enzyme	lectin	purified	110	1245729599
49	protein	recombinant	activity	proteins	peptide	83	1245729599
50	active site	enzyme	active	binding	site	99	1245729599
51	photosystem	antenna	psii	photosystem ii	lhcii	59	1245729599
52	psii	electron	npq	photosystem	fluorescence	34	1245729599
53	brassinin	compounds	gossypol	foods	oil	51	1245729599
54	isolates	fusarium	salicis	samples	mycotoxin	38	1245729599
55	strains	endophytic	sp	growth	bacteria	124	1245729599
56	strains	isolates	frankia	nodules	bradyrhizobium	31	1245729599
57	strain	nov	sp nov	sp	type strain	16	1245729599
58	pectin	walls	cell	cell walls	wall	43	1245729599
59	markers	map	linkage	genetic	mapping	66	1245729599
60	genome	genomes	sequences	gene	genomic	52	1245729599
61	qtl	resistance	wheat	chromosome	qtls	297	1245729599
62	elements	genome	tes	transposable	ltr	42	1245729599
63	chromosomes	rna	rdna	dna	recombination	42	1245729599
64	production	lignin	cellulase	cellulose	xylan	110	1245729599
65	method	mass	spectrometry	mass spectrometry	chromatography	87	1245729599
66	microsatellite	loci	2009	2009 blackwell	journal compilation	37	1245729599
67	markers	genetic	diversity	genetic diversity	wild	93	1245729599
68	mycorrhizal	soil	glomus	fungi	arbuscular	71	1245729599
69	compounds	isolated	new	spectroscopic	structures	268	1245729599
70	content	fruit	compounds	storage	acid	130	1245729599
71	starch	granules	ns	dm	pulp	30	1245729599
72	extract	antioxidant	extracts	activity	compounds	232	1245729599
73	isolates	species	strains	phytoplasma	new	139	1245729599
74	caterpillars	volatiles	host	plants	volatile	93	1245729599
75	aphid	feeding	larvae	crops	pests	73	1245729599
76	disease	nematode	infection	severity	resistance	96	1245729599
77	et al	et	lesions	first report	al	80	1245729599
78	angiosperms	evolution	pollen	gametophyte	angiosperm	33	1245729599
79	cd	pb	zn	soil	concentrations	259	1245729599
80	genome	genomes	plastid	introns	evolution	67	1245729599
81	co	water	leaf	conductance	elevated	214	1245729599
82	bacterial	soil	rhizosphere	community	communities	46	1245729599
83	species	plant	native	variation	forest	167	1245729599
84	soil	species	fungi	fungal	mycorrhizal	133	1245729599
85	yield	nitrogen	content	growth	decreased	118	1245729599
86	populations	mating	genetic	dispersal	males	109	1245729599
87	flowers	pollen	pollination	floral	pollinator	94	1245729599
88	populations	genetic	species	diversity	population	119	1245729599
89	species	phylogenetic	clade	relationships	genus	89	1245729599
-1	plant	plants	expression	genes	arabidopsis	998	1264136399
0	allergens	pollen	allergen	ige	patients	14	1264136399
1	callus	mgl	induction	regeneration	medium	29	1264136399
2	ofl	10 14	electrochemical	biofuel cell	electrode	13	1264136399
3	glyphosate	herbicide	als	epsps	herbicides	11	1264136399
4	uvb	radiation	uvb radiation	leaf	leaves	94	1264136399
5	copper toxicity	bioaccumulation fruits	mill bioaccumulation	toxicity apple	longterm copper	1	1264136399
6	cell	microscopy	imaging	cells	wall	47	1264136399
7	cell	pollen	lipid bodies	egg cell	cellulose	12	1264136399
8	cellulovorans 743b	743b	cellulovorans	growthpromoting bacterium	putida uw4	3	1264136399
9	calibration	prediction	spectral	nir	content	36	1264136399
10	dna	repair	cell	orysa	arabidopsis	37	1264136399
11	histone	epigenetic	chromatin	methylation	dna	90	1264136399
12	virus	mosaic	rna	silencing	mosaic virus	189	1264136399
13	mirnas	mirna	rnas	small	micrornas	65	1264136399
14	fungi	plant	gh32	mycorrhizal	bacteria	40	1264136399
15	acid	fatty	biosynthesis	oil	arabidopsis	94	1264136399
16	effectors	pathogens	host	pathogen	plant	50	1264136399
17	database	gene	data	genes	expression	60	1264136399
18	pepc	ape1	cellulose synthesis	class2 pepc	atung	12	1264136399
19	fruit	expression	genes	ethylene	arabidopsis	65	1264136399
20	actin	cell	microtubules	myosin	microtubule	64	1264136399
21	clock	circadian	circadian clock	flowering	toc1	20	1264136399
22	acid	nitroxyl	acyl	pipc	ttab	27	1264136399
23	genes	family	rice	gene	proteins	69	1264136399
24	stress	plants	ros	plant	metabolism	135	1264136399
25	auxin	plant	cell	signaling	development	143	1264136399
26	auxin	light	arabidopsis	mutant	signaling	97	1264136399
27	flowering	arabidopsis	development	floral	cell	160	1264136399
28	stress	transgenic	tolerance	plants	arabidopsis	144	1264136399
29	na	arabidopsis	transporters	transport	uptake	77	1264136399
30	plants	iron	tolerance	atnudx7	arabidopsis	30	1264136399
31	genes	infection	resistance	response	proteins	105	1264136399
32	genes	symbiotic	symbiosis	syringae	bacteria	163	1264136399
33	resistance	sa	defense	ja	arabidopsis	106	1264136399
34	pathogenicity	mutants	virulence	fungus	fungal	51	1264136399
35	proteins	protein	er	arabidopsis	editing	235	1264136399
36	insect	lipases	insects	cuticle	armigera	19	1264136399
37	promoter	gus	expression	gene	transgenic	48	1264136399
38	transgenic	transformation	gene	lines	plants	44	1264136399
39	transformation	transgenic	gene	plants	agrobacterium	65	1264136399
40	pcr	papaya	gm	huanong	genetically modified	21	1264136399
41	genetic	approaches	plant	genes	technologies	79	1264136399
42	proteins	stress	genes	expression	protein	184	1264136399
43	water	root	leaf	growth	temperature	75	1264136399
44	14	leaves	light	sulphur flux	apr	37	1264136399
45	ga	lowintensity light	lowintensity	ga ga	cytokinin	7	1264136399
46	biosynthesis	synthase	pathway	biosynthetic	acid	144	1264136399
47	ca	channels	cl	channel	nka	31	1264136399
48	activity	enzyme	ph	purified	kda	112	1264136399
49	protein	recombinant	activity	proteins	chitin	79	1264136399
50	binding	substrate	enzyme	site	residues	121	1264136399
51	lhcii	photosystem	light	chlorophyll	photosystem ii	62	1264136399
52	psii	pheo	photosystem	electron	ii	46	1264136399
53	compounds	pharmacological	chemical	phenolic	flavonoids	58	1264136399
54	o157 h7	coli o157	o157	h7	coli	38	1264136399
55	endophytic	strains	bacteria	growth	strain	103	1264136399
56	strains	mesorhizobium	rhizobia	rhizobium	isolates	30	1264136399
57	strain	nov	sp nov	genus	sp	26	1264136399
58	polysaccharides	xylanase	polysaccharide	degrees	enzyme	58	1264136399
59	markers	map	linkage	genetic	mapping	67	1264136399
60	genome	gene	genes	sequence	species	88	1264136399
61	qtl	resistance	markers	qtls	mapping	277	1264136399
62	elements	retrotransposon	retrotransposons	genome	ltr	53	1264136399
63	centromere	centromeres	chromosome	repetitive	chromosomes	42	1264136399
64	production	hydrolysis	cellulase	pretreatment	xylose	113	1264136399
65	method	mass	spectrometry	mass spectrometry	chromatography	93	1264136399
66	microsatellite	2009 blackwell	polymorphic microsatellite	markers	loci	18	1264136399
67	genetic	diversity	markers	genetic diversity	ssr	88	1264136399
68	mycorrhizal	soil	root	arbuscular	arbuscular mycorrhizal	52	1264136399
69	compounds	isolated	new	structures	spectroscopic	231	1264136399
70	grape	content	acid	acids	fruit	90	1264136399
71	starch	amylose	starches	granules	amylopectin	28	1264136399
72	antioxidant	extract	extracts	activity	phenolic	218	1264136399
73	isolates	species	phytoplasma	strains	opisthoscelis	127	1264136399
74	host	volatiles	plants	aphid	herbivore	101	1264136399
75	larvae	pest	cotton	adult	adults	112	1264136399
76	disease	sp sojae	gregata sp	rot	resistance	85	1264136399
77	et al	et	al	first report	symptoms	90	1264136399
78	early	fossil	evolution	angiosperms	pollen	45	1264136399
79	cd	cu	pb	zn	soil	233	1264136399
80	mitochondrial	genome	phylogenetic	genomes	evolution	62	1264136399
81	leaf	co	water	conductance	trees	209	1264136399
82	community	soil	bacterial	archaeal	16s	49	1264136399
83	species	plant	herbivory	communities	seed	179	1264136399
84	soil	species	nitrogen	mycorrhizal	fungi	146	1264136399
85	soil	water	yield	growth	increased	123	1264136399
86	populations	genetic	selection	mating	dispersal	122	1264136399
87	pollination	flowers	pollen	floral	pollinators	84	1264136399
88	populations	genetic	population	diversity	species	87	1264136399
89	species	phylogenetic	phylogeny	lineages	molecular	76	1264136399
-1	genes	expression	plant	plants	cell	1020	1282622399
0	allergen	ara	ige	patients	profilin	22	1282622399
1	medium	callus	ms	regeneration	ms medium	48	1282622399
2	complexes	ast	dna	znse	ast lotus	24	1282622399
3	glyphosate	herbicides	resistance	ahas	clomazone	13	1282622399
4	radiation	uvb	uvb radiation	stress	nacl	98	1282622399
6	microscopy	cell	cells	proteins	plant	50	1282622399
7	wall	pollen	cell	tubes	thallus	21	1282622399
8	genome sequence	complete genome	acinetobacter	lactis	dr1	4	1282622399
9	reflectance	spectral	nm	content	spectral reflectance	27	1282622399
10	dna	ctf7	repair	cyca3	arabidopsis	30	1282622399
11	methylation	histone	chromatin	dna methylation	dna	84	1282622399
12	virus	mosaic	rna	tomato	mosaic virus	181	1282622399
13	mirnas	mirna	rnas	small	small rnas	71	1282622399
14	pseudonocardia	buchnera	symbiosis	host	plant	36	1282622399
15	fatty	acid	biosynthesis	carotenoid	fatty acid	86	1282622399
16	pathogens	host	plant	effectors	immunity	56	1282622399
17	gene	genes	database	data	http	52	1282622399
18	rice bran	bran	bran gad	vamp2	ca cam	3	1282622399
19	expression	anthocyanin	genes	ga	biosynthesis	66	1282622399
20	microtubules	actin	microtubule	cell	cortical	53	1282622399
21	circadian	clock	circadian clock	toc1	rhythms	22	1282622399
22	oatpg	oat	p450	apocynin	pge	17	1282622399
23	genes	family	gene	gene family	proteins	75	1282622399
24	plants	stress	metabolism	ros	plant	133	1282622399
25	auxin	cell	signaling	plant	development	119	1282622399
26	auxin	light	arabidopsis	phytochrome	root	98	1282622399
27	development	arabidopsis	floral	cell	expression	156	1282622399
28	stress	transgenic	tolerance	plants	aba	158	1282622399
29	channel	arabidopsis	transport	uptake	na	82	1282622399
30	zn	fe	pcr2	cd	metal	42	1282622399
31	genes	infection	resistance	resistant	susceptible	92	1282622399
32	syringae	virulence	mutant	nodules	pv	166	1282622399
33	resistance	defense	arabidopsis	sa	immunity	114	1282622399
34	virulence	infection	fungal	fungus	conidiation	60	1282622399
35	proteins	protein	domain	arabidopsis	rna	211	1282622399
36	cyp736b	castaneum	expression	nasonia	20e	28	1282622399
37	promoter	promoters	expression	gus	gene	45	1282622399
38	transgenic	gene	transformation	tobacco	virb3	52	1282622399
39	transformation	transgenic	transgene	gene	plants	71	1282622399
40	tdna	gm	zfns	dna	recombination	19	1282622399
41	crops	genetic	plant	genome	crop	60	1282622399
42	proteins	stress	genes	expression	analysis	167	1282622399
43	water	growth	leaf	fruit	temperature	71	1282622399
44	darkening	apoplastic	lowph	leaves	odap	36	1282622399
45	tfiba	ggmos	auxin	hair formation	pcib	7	1282622399
46	biosynthesis	synthase	pathway	acid	enzymes	161	1282622399
47	na	ca	ca2	atpase	cells	32	1282622399
48	activity	enzyme	ph	purified	lectin	110	1282622399
49	protease	protein	activity	inhibitor	cyclotides	80	1282622399
50	enzyme	structure	catalytic	substrate	crystal	102	1282622399
51	psii	complex	photosystem	light	lhcii	56	1282622399
52	psii	light	psac	photosystem	ii	38	1282622399
53	brassilexin	alkaloids	compounds	herbs	mescaline	45	1282622399
54	fusarium	fumonisin	isolates	mycotoxin	contamination	43	1282622399
55	endophytic	isolates	strains	fungi	isolated	104	1282622399
56	strains	bacteria	isolates	nodules	gallopava	33	1282622399
57	nov	strain	sp nov	type strain	sp	20	1282622399
58	gt	cell	enzyme	wall	cell wall	59	1282622399
59	markers	map	linkage	genetic	mapping	65	1282622399
60	genome	species	chromosome	genomic	sequence	81	1282622399
61	qtl	chromosome	resistance	markers	qtls	285	1282622399
62	elements	transposable	ltr	transposable elements	genome	38	1282622399
63	chromosomes	chromosome	dna	centromeres	rna	55	1282622399
[truncated: 2,464 more rows]
