# Supplementary material for: Assessing the evolution of research topics in a biological field using plant science as an example
Source: PLoS Biol. 2024 May 23;22(5):e3002612. doi: 10.1371/journal.pbio.3002612 (PMC11115244; doi:10.1371/journal.pbio.3002612)
Supplement: S8 Data — Peak: the time when the LOWESS fit of the frequencies of a topic reaches maximum. 1st_reach_thr: the time when the LOWESS fit first reaches a threshold of 60% maximal frequency (peak value). Trend: upward (1), no change (0), or downward (−1). Stable: whether a topic belongs to the stable category (1) or not (0). (TXT) [file pbio.3002612.s017.txt]

	Peak	1st_reach_thr	Trend	Stable
82	49	36	1	0
85	49	32	1	0
14	49	31	1	0
23	49	31	1	0
55	49	31	1	0
40	44	31	1	0
71	31	31	1	0
2	49	27	1	0
19	49	27	1	0
70	49	27	1	0
36	33	27	1	0
42	49	25	1	0
84	49	23	1	0
57	23	22	1	0
31	35	19	1	0
79	20	15	1	0
60	24	13	1	0
3	15	13	1	0
41	42	12	1	0
68	15	12	1	0
34	20	9	1	0
80	6	3	1	0
43	49	0	1	0
13	28	22	0	0
28	38	18	0	0
83	31	18	0	0
9	26	17	0	0
11	26	14	0	0
73	24	14	0	0
16	25	12	0	0
72	27	11	0	0
30	25	11	0	0
24	27	10	0	0
25	31	9	0	0
54	15	9	0	0
33	29	8	0	0
26	13	7	0	0
46	11	7	0	0
87	9	7	0	0
74	3	2	0	0
8	36	28	-1	0
64	28	21	-1	0
6	26	17	-1	0
65	23	11	-1	0
75	18	11	-1	0
59	14	11	-1	0
17	18	10	-1	0
21	12	8	-1	0
69	10	8	-1	0
86	19	7	-1	0
89	19	7	-1	0
88	16	7	-1	0
27	10	7	-1	0
29	10	7	-1	0
10	10	6	-1	0
76	7	6	-1	0
15	10	5	-1	0
67	5	5	-1	0
50	7	4	-1	0
49	6	3	-1	0
12	5	3	-1	0
35	5	3	-1	0
37	5	3	-1	0
62	4	3	-1	0
20	9	2	-1	0
0	6	2	-1	0
32	4	2	-1	0
38	4	2	-1	0
39	4	2	-1	0
1	3	1	-1	0
51	2	1	-1	0
63	2	1	-1	0
78	10	0	-1	0
47	2	0	-1	0
18	1	0	-1	0
48	1	0	-1	0
7	0	0	-1	0
22	0	0	-1	0
44	0	0	-1	0
45	0	0	-1	0
52	0	0	-1	0
53	49	46	0	1
61	2	2	0	1
81	2	1	0	1
4	0	0	0	1
58	7	0	-1	1
56	3	0	-1	1
