# Supplementary material for: Assessing the evolution of research topics in a biological field using plant science as an example
Source: PLoS Biol. 2024 May 23;22(5):e3002612. doi: 10.1371/journal.pbio.3002612 (PMC11115244; doi:10.1371/journal.pbio.3002612)
Supplement: S9 Data — Sheet–Genus: Number of records mentioning a genus during different time periods (in Unix timestamp) for the top 100 genera. Sheet–Genus: Number of records mentioning a family during different time periods (in Unix timestamp) for the top 100 families. Sheet–Genus: Number of records mentioning an order during different time periods (in Unix timestamp) for the top 20 orders. Sheet–Species levels: Number of records mentioning 12 selected taxonomic levels higher than the order level during different time periods (in Unix timestamp). Sheet–Genome assembly: Plant genome assemblies available from NCBI as of October 28, 2022. Sheet–Arabidopsis NSF: Absolute and normalized numbers of US National Science Foundation funded proposals mentioning Arabidopsis in proposal titles and/or abstracts. (XLSX) [file pbio.3002612.s018.xlsx]

## Sheet: Genus
	Chlamydomonas	Chlorella	Physcomitrella	Lemna	Lilium	Musa	Saccharum	Sorghum	Zea	Setaria	Panicum	Tribolium	Oryza	Avena	Lolium	Festuca	Hordeum	Secale	Aegilops	Triticum	Brachypodium	Acoelorraphe	Allium	Dendrobium	Amaranthus	Silene	Dianthus	Chenopodium	Spinacia	Beta	Actinidia	Rhododendron	Vaccinium	Camellia	Daucus	Panax	Artemisia	Helianthus	Lactuca	Ilex	Catharanthus	Coffea	Capsicum	Datura	Solanum	Nicotiana	Petunia	Ipomoea	Salvia
250750799	50	107	0	41	19	8	20	72	391	7	17	9	66	201	27	16	190	72	9	204	0	4	50	0	20	5	13	13	139	89	1	5	2	14	72	0	7	108	80	3	6	9	14	14	35	270	24	23	2
425879999	35	50	2	44	12	5	18	72	305	15	27	10	82	137	34	17	179	84	15	256	1	8	33	0	29	6	11	21	187	56	3	3	2	5	67	6	4	73	64	8	12	10	9	24	61	274	55	10	4
778391999	63	18	3	8	10	13	16	67	252	2	10	6	196	93	36	28	169	81	12	238	3	4	38	1	20	11	14	27	82	76	3	0	7	9	70	11	10	41	25	7	25	7	27	29	80	469	63	14	9
712641599	65	11	2	11	18	5	16	78	367	9	19	3	175	87	33	24	179	75	15	217	1	3	23	2	10	6	27	33	116	88	10	3	3	12	79	5	14	63	25	6	23	9	27	24	85	505	60	12	7
638945999	64	22	2	24	3	7	15	45	367	4	30	4	120	114	25	18	203	73	16	281	0	5	33	0	27	6	26	23	143	71	6	3	2	4	99	8	14	68	30	7	16	2	10	26	84	414	70	12	12
546839999	80	38	4	34	10	6	9	70	401	10	23	4	102	110	44	20	197	96	21	280	2	5	45	1	24	11	16	10	163	61	4	6	4	3	68	1	4	73	42	2	19	3	25	21	75	310	73	5	10
836193599	71	20	5	10	16	14	14	69	207	3	11	10	249	87	25	17	143	84	13	245	1	8	36	2	9	12	21	27	62	72	4	0	6	15	43	5	12	50	34	9	11	6	34	17	89	426	56	15	6
897537599	62	9	4	7	10	17	8	60	203	3	8	4	196	59	23	15	109	48	17	179	0	13	49	2	13	17	20	35	53	52	16	3	7	12	47	15	12	47	19	5	26	17	44	10	91	421	34	11	4
949726799	43	15	6	7	19	17	16	49	182	4	7	14	182	60	22	20	91	29	3	133	0	7	48	2	11	27	23	35	37	46	11	6	11	15	36	9	15	46	27	15	29	8	67	15	68	365	45	15	9
986961599	45	8	5	6	8	20	13	53	191	6	7	17	211	55	23	16	88	49	20	236	1	15	44	3	15	8	25	32	22	50	5	11	11	18	41	15	17	48	35	20	20	13	68	16	75	340	32	16	8
1018411199	48	13	14	8	21	19	10	42	171	5	6	11	184	57	42	30	77	31	21	202	2	16	56	5	12	15	19	29	24	52	9	9	24	26	30	11	11	53	26	12	16	13	57	12	73	315	31	15	15
1046494799	45	9	13	16	12	21	23	61	172	6	8	5	295	55	38	25	125	59	28	243	0	17	61	10	22	20	21	23	26	43	12	10	5	15	27	10	14	54	30	6	11	22	62	15	98	317	23	13	11
Timestamp	38	11	15	7	21	12	16	51	172	0	5	8	279	52	43	24	103	43	29	233	1	15	45	18	16	21	25	16	17	54	11	8	16	18	32	18	17	61	32	16	9	30	65	15	100	260	31	23	10
1099285199	35	8	24	15	7	19	19	41	193	6	9	15	310	50	48	27	97	48	19	241	5	9	53	10	5	14	25	25	19	58	11	19	12	26	29	25	15	50	34	19	13	19	59	15	81	288	29	22	7
1123041599	38	7	34	6	19	23	17	40	193	7	7	9	336	39	49	22	88	52	23	252	0	20	62	16	18	16	22	16	29	55	13	15	16	21	36	19	16	42	25	17	14	30	55	12	88	273	36	28	4
1146196799	55	11	24	13	14	14	15	59	169	6	9	9	377	44	53	14	89	47	35	300	2	16	60	11	11	18	13	18	29	33	12	12	14	22	17	8	18	56	42	12	14	25	57	12	104	277	22	18	8
1167627599	42	14	21	8	11	14	18	40	168	6	9	8	336	29	60	23	90	27	24	228	1	9	50	13	3	25	12	15	13	34	5	7	8	19	22	18	17	60	29	14	14	22	49	16	100	300	29	15	10
1188619199	34	9	36	10	12	18	31	50	171	5	12	11	365	31	55	23	88	25	20	233	4	20	49	9	14	16	12	26	16	48	12	14	9	19	20	16	13	62	33	15	24	14	42	11	118	293	30	20	17
1209009599	43	13	29	7	11	23	19	54	164	6	17	29	326	33	30	24	73	33	17	234	8	16	41	11	12	18	14	20	14	32	10	15	18	26	25	13	28	54	26	17	15	29	59	15	119	246	22	27	11
1225947599	25	6	20	7	17	15	21	53	147	10	9	18	310	57	55	22	69	32	19	219	4	19	53	5	8	15	25	26	15	49	13	10	13	23	24	12	19	45	43	11	13	24	67	16	128	261	23	23	14
1245729599	47	17	34	9	8	10	17	51	166	5	15	17	314	35	36	19	101	36	19	242	12	14	43	10	12	10	14	23	11	52	12	11	14	24	17	12	18	37	27	27	11	15	54	6	133	264	19	20	13
1264136399	32	8	35	9	20	14	16	58	148	5	22	17	333	32	33	25	74	26	17	251	16	21	48	9	5	13	20	19	10	31	11	11	16	21	20	13	16	48	29	13	14	17	58	8	117	222	26	20	14
1282622399	44	18	36	5	12	23	21	71	152	9	19	26	307	40	26	19	74	32	31	242	24	15	42	11	9	11	20	12	15	35	14	18	13	23	22	10	22	46	27	14	15	17	61	10	141	255	20	13	18
1300161599	43	11	33	12	13	17	24	47	158	5	10	20	319	37	38	15	70	27	14	198	25	22	46	10	12	8	20	18	12	32	14	15	15	24	14	10	34	46	25	19	22	20	60	9	132	232	23	16	12
1316145599	41	15	30	10	12	21	18	71	132	11	29	13	341	23	41	12	48	27	18	201	27	27	51	8	11	8	20	17	11	21	4	11	23	34	22	7	30	32	26	17	26	20	56	9	125	198	17	17	16
1332302399	37	18	27	12	7	22	25	64	118	10	35	19	341	37	53	15	59	26	19	221	29	19	33	6	6	12	18	22	8	38	17	5	18	37	15	21	24	30	30	16	9	25	41	5	157	237	15	17	19
1347335999	45	11	46	8	8	13	21	47	148	11	33	15	298	35	31	15	46	25	16	189	28	23	48	6	8	11	20	14	8	25	16	9	22	36	17	14	20	34	25	23	14	18	56	10	146	227	14	13	10
1362200399	48	10	34	6	7	20	28	64	110	10	23	19	354	28	37	19	64	30	32	231	38	20	61	13	11	10	26	15	10	23	16	11	20	51	16	17	25	32	35	16	13	11	68	11	151	204	15	9	13
1375934399	31	7	28	6	7	18	23	72	132	14	16	15	312	35	36	17	57	20	26	212	28	22	32	23	6	11	22	23	12	34	16	11	26	29	19	24	23	36	26	22	11	20	58	7	135	235	15	12	18
1389761999	40	13	33	6	10	22	23	63	152	12	23	23	339	30	28	18	72	26	22	240	41	31	41	11	11	7	18	14	9	13	12	10	13	27	16	19	22	29	37	20	16	13	70	2	150	210	20	23	21
1402199999	42	23	31	6	12	13	27	47	149	10	21	10	304	27	22	10	56	16	18	202	27	29	27	14	8	12	18	11	7	31	8	12	13	23	26	15	22	32	36	13	9	21	69	4	142	213	19	20	18
1414900799	33	12	22	9	14	18	31	70	140	22	22	26	304	40	33	20	58	22	22	214	40	15	42	14	14	9	28	17	14	39	15	11	14	36	26	19	32	28	42	19	15	14	61	6	130	206	19	18	8
1427342399	59	15	28	3	16	10	21	51	150	14	17	18	300	17	45	27	67	24	18	219	25	26	37	15	9	5	13	17	4	24	6	16	15	32	18	19	21	36	42	22	13	16	57	8	151	201	20	19	14
1439697599	38	11	23	10	12	23	15	48	146	10	20	17	325	29	28	19	67	18	18	238	39	31	28	17	6	16	13	11	5	18	9	10	9	37	9	22	21	37	26	21	9	16	43	7	129	188	14	17	15
1487393999	32	9	28	7	9	21	29	70	132	17	20	18	328	27	30	17	52	19	21	218	36	31	31	15	12	12	10	14	11	25	5	17	16	33	13	28	14	26	29	24	7	22	55	0	122	189	19	16	14
1451969999	41	11	26	7	11	10	23	73	174	18	19	13	324	25	26	15	50	19	20	212	35	33	32	14	14	13	19	9	8	23	9	15	8	42	7	25	27	31	30	12	9	18	50	7	125	208	10	17	23
1463716799	44	20	26	5	12	27	21	53	123	18	30	7	311	33	31	21	64	31	15	217	29	26	35	13	14	9	11	13	10	24	14	12	12	39	17	26	28	23	27	12	9	19	54	7	138	196	18	18	21
1475899199	42	15	38	8	7	19	23	60	150	17	16	10	311	28	36	18	64	21	20	211	30	24	30	9	6	7	11	20	12	32	7	8	12	44	13	10	27	34	33	18	14	19	67	2	124	183	7	13	15
1498967999	36	12	22	7	12	20	30	71	132	13	26	11	318	20	36	16	54	25	18	235	37	34	30	21	18	2	16	19	8	33	9	14	18	61	14	10	25	33	26	14	9	16	50	3	129	185	13	16	15
1510376399	42	12	22	12	7	18	21	65	126	13	20	14	309	25	34	23	57	16	24	216	42	65	46	21	19	6	11	16	11	21	10	15	21	46	18	34	20	32	23	20	9	18	53	7	147	178	7	9	12
1521863999	44	8	30	9	11	17	23	65	135	16	19	16	303	21	37	14	58	13	24	232	28	20	26	14	16	4	13	19	8	22	11	8	15	46	11	13	25	31	36	13	15	20	56	5	148	196	15	14	21
1532750399	32	15	25	7	16	16	30	68	149	14	27	15	309	24	27	14	42	14	10	205	31	18	30	18	8	10	23	15	7	29	10	14	19	53	14	17	23	31	35	18	13	16	61	3	138	186	14	18	22
1543985999	37	13	16	6	9	26	26	52	133	23	21	11	331	20	25	18	49	20	27	259	24	25	31	11	11	9	15	15	8	16	16	17	22	63	17	15	22	29	27	13	9	15	59	5	124	190	16	26	15
1554177599	43	13	22	13	3	24	24	64	148	21	32	16	338	22	25	9	44	16	29	276	22	31	35	14	13	12	13	20	16	23	13	11	16	63	11	18	16	32	39	14	4	23	44	9	130	173	8	7	14
1564027199	28	5	24	6	11	19	32	73	135	17	21	8	314	28	36	27	59	10	17	225	22	25	35	17	16	7	12	20	14	16	16	6	23	56	17	15	19	21	29	14	9	13	57	10	147	180	14	21	20
1574053199	41	13	25	10	12	15	20	57	144	18	20	7	311	33	28	18	49	16	23	240	29	29	33	18	7	6	14	15	7	24	19	13	24	60	10	15	37	35	41	22	7	18	74	3	129	189	12	27	19
1583557199	34	19	21	8	10	19	28	62	137	12	18	14	314	28	40	14	34	15	22	235	23	25	39	20	15	2	12	31	15	18	9	8	12	80	11	12	21	33	36	9	13	17	63	7	140	174	14	25	19
1592711999	22	16	19	9	14	18	30	77	128	14	22	7	288	22	33	20	52	16	20	233	20	41	33	16	16	8	6	13	11	22	14	15	27	83	11	21	22	40	30	20	6	27	76	8	133	172	13	22	17
1601438399	19	12	21	6	13	18	26	50	152	22	22	21	287	30	41	16	58	22	13	233	25	26	38	22	19	7	17	32	6	17	12	15	19	80	15	14	16	40	34	14	3	21	68	6	163	202	13	29	19
1609477200	21	11	15	4	12	23	37	66	155	24	23	9	298	31	31	18	44	23	24	226	18	34	27	22	14	7	23	30	12	27	18	16	20	78	12	9	19	38	31	18	12	18	69	3	155	181	11	17	16
[truncated: 51 more columns]

## Sheet: Family
Timestamp	Chlamydomonadaceae	Funariaceae	Selaginellaceae	Pinaceae	Podocarpaceae	Cupressaceae	Magnoliaceae	Lauraceae	Ranunculaceae	Papaveraceae	Cannabaceae	Moraceae	Urticaceae	Fagaceae	Betulaceae	Aizoaceae	Amaranthaceae	Caryophyllaceae	Cactaceae	Vitaceae	Rhamnaceae	Polygonaceae	Actinidiaceae	Malvaceae	Caricaceae	Cucurbitaceae	Salicaceae	Brassicaceae	Rosaceae	Crassulaceae	Fabaceae	Lythraceae	Myrtaceae	Onagraceae	Euphorbiaceae	Linaceae	Anacardiaceae	Burseraceae	Geraniaceae	Apiaceae	Araliaceae	Apocynaceae	Solanaceae	Convolvulaceae	Lamiaceae	Oleaceae	Scrophulariaceae	Pedaliaceae	Acanthaceae
250750799	51	5	2	83	29	10	6	19	9	7	5	25	1	16	21	16	24	22	16	26	12	29	1	164	12	134	34	279	133	37	1429	1	21	15	112	20	2	8	38	118	6	39	355	30	61	22	5	6	6
425879999	36	7	7	81	30	7	10	18	13	16	11	13	1	35	42	10	30	23	18	11	9	20	3	107	8	119	25	223	98	46	1451	0	27	15	127	11	8	5	66	118	10	44	414	13	39	23	5	3	7
778391999	63	3	4	183	88	11	5	20	17	12	3	10	9	57	50	16	26	32	9	15	4	13	3	71	15	77	59	689	75	16	1078	6	29	21	65	11	6	12	38	128	20	35	667	20	47	32	6	5	5
712641599	65	6	1	181	64	13	9	28	5	14	2	11	5	46	35	15	11	41	3	17	6	17	10	94	10	96	47	507	108	16	1255	5	32	24	71	15	4	2	38	128	23	55	685	17	54	21	6	1	5
638945999	64	5	2	175	57	16	4	14	18	6	7	14	9	31	44	8	28	37	6	15	5	18	6	102	7	104	56	364	86	34	1355	6	29	22	83	11	8	7	39	158	13	43	583	16	40	15	7	8	7
546839999	80	9	1	117	57	5	4	17	11	13	6	19	4	35	58	6	30	32	16	16	8	16	4	84	14	112	40	254	92	24	1520	1	28	21	98	15	13	3	54	123	8	54	492	9	35	17	6	1	7
836193599	72	6	3	198	89	24	7	24	8	14	7	16	7	48	54	16	12	39	6	19	6	15	4	69	10	82	54	913	105	8	967	6	38	18	74	12	12	10	22	86	13	27	615	20	50	25	5	4	5
897537599	63	6	4	153	68	16	7	18	20	17	7	19	9	39	59	8	18	51	5	20	9	27	16	76	16	111	54	1060	130	16	947	7	42	29	75	14	16	9	84	115	28	45	606	17	45	37	13	4	13
949726799	43	9	3	118	54	13	8	28	11	15	11	25	9	42	54	8	14	60	9	28	14	18	11	86	25	90	46	1218	138	9	851	11	53	15	70	10	18	11	75	74	16	49	552	22	58	32	10	3	12
986961599	45	7	1	127	54	20	6	15	25	14	11	36	6	57	30	19	23	41	6	37	7	38	5	67	14	90	49	1189	156	8	809	5	55	10	68	11	13	13	70	91	25	51	527	28	67	30	18	3	9
1018411199	49	15	2	225	77	25	14	21	17	20	6	37	5	73	57	7	23	38	12	49	7	25	9	93	13	95	74	1246	162	9	834	10	66	13	60	16	11	11	51	84	26	43	485	26	65	36	15	3	19
1046494799	45	13	6	187	74	27	13	17	37	10	7	31	8	80	48	9	30	55	14	39	12	27	12	95	14	78	64	1246	173	3	794	11	59	14	67	11	14	20	55	80	17	29	499	23	67	48	15	6	26
1072241999	39	16	1	278	104	26	4	15	34	19	10	39	6	113	76	12	23	51	12	59	15	30	11	116	13	89	92	1337	180	8	763	5	84	12	72	12	22	18	55	87	28	37	469	33	63	38	9	5	17
1099285199	36	24	1	185	68	24	10	15	17	18	20	34	8	84	58	13	10	43	15	43	9	36	11	87	18	95	103	1394	175	8	728	7	68	8	81	10	18	14	54	76	39	40	444	35	62	46	8	4	18
1123041599	38	35	4	180	64	33	7	18	24	15	21	39	4	93	50	11	23	42	8	44	14	31	13	90	12	90	92	1393	186	14	735	9	65	9	81	15	17	16	55	88	25	45	442	34	61	51	6	4	13
1146196799	55	24	0	162	55	16	5	22	24	17	15	26	5	88	49	9	19	47	11	60	13	35	12	103	15	77	99	1368	191	6	729	6	84	9	52	15	24	12	55	73	23	41	462	24	67	23	7	5	15
1167627599	42	22	7	183	63	20	6	26	19	25	14	26	5	87	52	9	14	47	12	59	16	25	5	99	21	82	81	1474	179	11	702	4	64	7	70	14	13	19	66	67	27	35	506	26	74	41	11	7	20
1188619199	34	37	7	172	60	20	14	14	32	17	13	26	5	110	48	8	24	40	13	61	5	32	12	119	24	91	96	1465	176	9	752	7	61	11	69	12	33	9	55	77	24	43	486	30	77	47	6	4	14
1209009599	43	30	8	150	45	24	7	21	22	20	12	37	4	79	50	9	19	39	11	57	12	25	11	107	18	85	99	1510	177	17	718	5	81	15	54	11	19	18	49	72	22	43	442	41	70	36	11	7	22
1225947599	25	20	8	152	74	22	12	24	32	18	14	22	7	70	33	6	18	44	8	84	10	38	13	120	30	112	97	1331	231	13	704	7	82	5	58	11	29	21	91	75	22	36	470	32	62	41	5	6	20
1245729599	48	35	9	155	48	23	13	25	32	16	15	25	6	79	41	1	21	34	9	80	9	22	12	91	18	90	108	1403	171	9	689	5	76	13	71	10	15	14	67	63	19	47	457	26	68	46	6	2	14
1264136399	34	37	8	139	59	27	12	22	31	11	9	33	5	78	43	6	16	39	5	84	9	30	11	101	21	77	115	1513	163	11	697	15	76	5	55	6	25	16	70	74	24	45	420	30	69	49	4	4	16
1282622399	46	36	14	141	56	24	15	22	22	21	15	45	5	72	36	10	22	37	6	78	12	26	14	87	26	83	126	1482	156	11	711	7	83	9	99	16	20	13	60	70	20	36	461	18	86	49	3	2	17
1300161599	43	34	5	115	48	14	8	19	17	21	8	32	7	64	38	12	20	35	19	79	5	17	14	89	23	96	103	1548	162	15	646	7	74	3	87	13	21	21	55	67	21	46	455	23	80	39	7	3	14
1316145599	42	32	22	132	55	23	9	33	29	12	17	42	6	72	39	4	20	33	12	82	10	36	5	85	22	107	103	1559	166	15	645	26	75	4	92	13	21	19	42	75	16	56	403	21	69	29	4	5	13
1332302399	37	28	5	137	44	20	10	29	24	14	10	47	6	73	42	5	14	37	11	90	13	19	17	99	20	88	108	1480	214	14	632	12	88	7	67	9	20	19	49	68	29	31	465	24	80	44	4	5	10
1347335999	46	46	18	116	51	21	8	22	22	18	11	31	7	99	31	3	17	34	13	90	5	37	17	100	25	82	106	1444	185	13	662	14	71	10	68	16	32	25	49	66	23	44	442	19	69	49	5	9	25
1362200399	49	34	13	140	50	21	7	17	31	22	19	35	3	73	30	7	18	49	11	84	8	33	16	108	19	80	108	1498	206	12	700	8	71	6	80	22	23	19	52	66	21	38	434	23	82	40	7	7	20
1375934399	31	30	6	135	45	17	11	25	17	10	17	25	11	63	34	5	18	36	10	78	7	19	17	129	16	91	99	1498	191	11	647	14	77	8	64	10	25	12	51	63	33	33	452	17	83	28	5	10	25
1389761999	41	33	5	134	50	23	10	19	11	17	7	44	7	66	36	6	24	32	17	96	12	33	13	122	23	86	105	1478	232	14	648	8	78	8	81	18	27	14	55	63	26	41	439	31	78	32	4	4	21
1402199999	44	31	5	131	46	19	3	20	18	15	14	27	7	68	34	7	18	37	6	76	10	32	8	125	17	78	101	1457	196	15	650	12	74	8	84	12	21	13	51	63	24	44	447	22	91	42	9	8	24
1414900799	35	23	5	135	54	25	8	14	16	9	12	39	9	71	36	4	24	40	13	80	14	43	15	93	23	82	118	1333	195	17	685	11	87	4	96	10	26	19	46	80	23	37	417	24	85	47	2	6	34
1427342399	59	28	9	96	29	22	6	9	25	18	12	32	10	73	36	5	18	26	12	104	6	23	6	100	17	70	101	1420	175	8	619	9	83	10	91	14	23	11	35	60	25	32	432	26	83	44	4	12	24
1439697599	40	25	12	137	35	37	11	16	20	12	16	41	3	74	37	12	17	37	14	84	7	31	9	135	15	65	116	1384	183	12	618	15	80	7	74	8	21	14	44	59	33	30	389	27	69	29	4	4	29
1487393999	32	28	12	120	43	20	9	22	20	12	12	38	6	63	42	8	20	28	11	79	13	29	5	124	14	64	76	1339	171	15	631	13	79	9	71	15	22	16	43	54	40	35	394	22	65	40	9	7	24
1451969999	43	28	8	141	46	18	8	21	24	15	8	35	2	78	41	6	21	36	9	73	11	31	9	119	14	90	99	1318	198	12	707	12	75	7	78	2	23	10	34	44	33	33	410	24	84	40	5	5	22
1463716799	46	28	12	135	42	28	8	17	24	10	16	40	6	70	38	9	25	28	12	74	12	28	14	126	13	74	99	1342	177	9	589	9	87	7	82	11	22	13	50	74	33	43	408	27	95	37	6	6	12
1475899199	42	39	6	121	35	36	4	22	20	16	10	35	5	58	41	4	15	28	15	84	11	27	7	112	15	86	94	1381	167	18	640	12	73	3	61	5	23	11	41	47	14	44	389	22	83	32	9	5	28
1498967999	39	22	7	121	37	23	15	14	14	15	9	31	5	70	38	3	26	21	15	75	12	27	9	132	16	83	100	1278	184	17	631	14	79	6	55	10	33	16	38	56	19	30	390	25	76	37	4	4	27
1510376399	42	22	10	102	45	17	12	26	25	10	12	28	4	78	26	8	26	26	12	75	11	30	10	127	12	96	76	1339	182	12	616	5	61	7	78	11	22	12	32	60	39	34	408	18	74	38	6	10	13
1521863999	44	30	9	109	30	20	3	24	21	13	8	36	2	52	31	3	24	25	10	75	15	26	11	124	14	84	86	1294	168	9	613	12	54	8	86	14	21	11	24	44	21	34	419	19	81	50	5	7	20
1532750399	33	25	6	126	44	39	10	23	17	15	12	28	13	80	44	11	18	39	14	63	9	20	10	103	8	73	88	1247	210	14	625	13	68	5	70	9	16	9	41	64	20	40	409	25	77	33	6	5	28
1543985999	37	16	4	107	30	21	11	15	18	14	11	25	8	85	34	9	21	36	14	78	16	36	16	138	15	83	94	1272	199	15	632	14	74	4	69	15	19	16	40	64	20	37	399	28	76	40	5	9	18
1554177599	44	22	8	101	35	25	12	25	20	10	10	44	8	73	36	13	28	30	16	87	11	32	13	131	18	83	83	1246	215	16	611	8	79	12	80	16	24	19	38	53	30	35	375	13	74	37	5	8	19
1564027199	29	24	9	96	30	22	13	20	13	12	11	26	4	66	28	8	28	26	14	86	21	37	16	132	13	87	94	1303	214	15	611	11	87	12	83	12	21	19	44	59	20	33	423	34	88	49	3	11	25
1574053199	43	25	7	114	30	35	17	25	20	13	22	31	7	88	32	7	16	21	14	84	14	39	19	121	12	82	101	1252	219	9	599	14	70	6	67	5	30	16	41	57	21	31	404	42	87	62	4	5	30
1583557199	34	21	5	104	26	40	10	17	18	11	27	39	3	61	43	7	22	16	12	92	18	27	9	121	16	74	113	1202	242	14	632	14	56	6	69	11	17	12	31	64	15	32	391	35	86	40	5	4	24
1592711999	25	19	4	91	33	25	12	29	26	14	20	45	5	60	28	9	26	23	14	77	17	39	14	112	23	89	93	1195	198	22	596	15	69	2	66	15	35	9	28	67	32	31	397	29	86	47	3	8	22
1601438399	21	22	4	118	28	32	5	24	20	10	21	53	6	75	30	7	32	33	21	83	15	33	12	123	18	103	78	1134	242	15	664	21	84	10	63	11	25	15	36	45	19	29	449	40	86	56	1	6	21
1609477200	22	22	9	115	33	42	20	24	22	7	31	49	7	70	40	6	28	39	13	67	25	41	18	120	14	83	98	1097	202	19	593	23	58	6	66	10	22	21	37	67	18	37	407	26	83	48	4	6	24
[truncated: 51 more columns]

## Sheet: Order
Timestamp	Fagales	Caryophyllales	Malpighiales	Brassicales	Rosales	Apiales	Gentianales	Solanales	Lamiales	Asterales	Poales	Sapindales	Malvales	Myrtales	Ericales	Cucurbitales	Fabales	Asparagales	Vitales	Pinales
250750799	43	396	172	299	179	125	62	380	131	321	1209	142	168	37	44	142	1429	97	26	83
425879999	72	399	172	237	132	128	96	425	103	271	1189	110	113	46	38	120	1452	116	11	81
778391999	102	300	153	710	103	147	68	683	151	209	1163	111	76	60	46	82	1082	103	15	183
712641599	88	337	144	524	133	149	91	701	163	250	1235	107	102	63	57	96	1256	81	17	181
638945999	80	337	159	379	126	171	69	596	130	252	1260	118	111	64	55	104	1357	78	15	175
546839999	98	350	168	274	124	130	88	501	106	258	1303	122	91	50	50	113	1520	113	16	117
836193599	117	264	162	930	141	99	58	630	151	222	1106	111	74	67	55	85	977	102	19	198
897537599	106	261	173	1082	172	140	91	620	187	233	939	117	85	85	81	114	950	152	20	153
949726799	111	247	163	1250	190	90	85	573	188	245	827	119	101	83	91	94	857	115	28	118
986961599	101	233	163	1208	215	115	105	550	201	255	935	146	76	72	103	95	818	143	37	127
1018411199	140	227	216	1265	219	111	104	508	203	243	886	163	107	96	126	97	835	143	49	225
1046494799	139	249	189	1266	229	99	90	522	217	269	1052	175	104	93	91	81	800	150	39	187
1072241999	209	235	227	1357	252	114	102	500	214	281	1020	200	132	113	107	92	767	149	60	278
1099285199	148	236	243	1411	245	114	102	479	217	254	1085	176	106	91	119	102	733	152	43	185
1123041599	158	240	243	1409	257	112	117	474	201	263	1105	174	109	92	134	93	737	165	44	180
1146196799	144	226	222	1390	247	96	109	483	202	288	1171	152	116	104	108	81	736	151	60	163
1167627599	149	187	224	1497	234	90	94	528	230	301	1050	149	119	81	119	84	708	146	59	183
1188619199	170	216	234	1496	225	101	101	511	237	293	1087	210	130	83	112	97	756	157	61	172
1209009599	131	186	210	1532	242	94	114	475	228	289	1065	175	121	111	133	88	725	135	57	150
1225947599	109	221	222	1365	282	98	99	498	207	296	1034	224	131	106	143	115	709	158	84	152
1245729599	136	200	247	1422	234	81	106	480	230	259	1067	173	115	102	132	92	695	158	80	155
1264136399	130	183	216	1539	220	97	94	447	230	252	1061	194	117	104	113	81	699	145	84	139
1282622399	125	188	304	1520	241	88	98	478	237	252	1036	156	109	107	131	84	714	135	78	142
1300161599	109	196	256	1572	215	88	104	473	223	273	990	169	110	90	125	101	649	153	79	115
1316145599	129	191	274	1587	240	91	118	421	218	275	1011	181	97	117	144	114	648	149	82	132
1332302399	129	184	229	1507	293	95	114	486	212	250	1050	191	111	111	148	91	634	133	91	137
1347335999	141	194	248	1480	243	91	98	458	240	249	970	208	115	104	159	82	666	134	90	116
1362200399	117	192	250	1518	268	86	83	456	234	242	993	174	130	91	150	84	704	188	84	141
1375934399	114	183	226	1522	251	96	87	469	227	240	994	187	147	110	146	95	651	139	78	135
1389761999	127	178	238	1509	302	89	102	467	215	269	1081	205	139	97	127	95	651	137	96	134
1402199999	117	187	256	1482	251	88	100	467	238	239	981	164	136	102	98	81	655	122	76	131
1414900799	121	229	271	1366	270	103	82	438	254	243	1045	206	112	111	131	83	687	158	80	135
1427342399	125	166	254	1449	236	86	76	454	236	235	1022	158	117	106	125	75	620	147	104	96
1439697599	124	186	246	1412	260	96	91	414	215	226	1065	193	148	109	121	67	622	133	84	138
1487393999	118	167	212	1360	240	94	92	412	232	225	1076	188	140	112	118	69	632	150	79	120
1451969999	134	166	233	1337	255	77	89	433	237	263	1074	180	140	105	129	95	712	139	73	141
1463716799	120	187	239	1371	250	106	98	431	239	226	1027	173	145	114	130	76	591	134	74	135
1475899199	117	195	209	1405	230	63	114	410	226	241	1051	184	129	94	123	88	644	122	84	121
1498967999	121	182	211	1301	250	75	90	413	227	226	1071	180	144	104	161	87	633	126	76	121
1510376399	115	182	201	1360	237	99	84	422	205	236	1054	162	146	88	147	99	617	151	76	102
1521863999	98	182	227	1317	237	65	83	434	243	230	1090	171	137	75	121	90	618	133	75	109
1532750399	136	188	218	1269	280	84	96	431	215	232	1029	154	117	98	158	76	629	143	64	126
1543985999	141	190	223	1294	260	84	88	425	218	231	1073	163	154	104	164	89	634	115	78	107
1554177599	131	209	216	1275	285	85	87	385	212	238	1102	204	148	109	149	85	611	145	87	101
1564027199	113	195	238	1334	285	79	81	452	241	226	1053	194	149	118	158	89	616	147	86	96
1574053199	134	192	222	1277	296	79	91	445	271	255	1055	209	138	100	146	86	605	146	84	114
1583557199	134	172	239	1225	330	78	83	422	221	238	1088	183	141	88	152	75	635	154	92	104
1592711999	105	204	222	1239	287	99	85	425	231	231	1013	214	132	93	187	95	597	153	78	91
1601438399	118	208	195	1158	340	64	73	486	233	275	1082	197	135	119	172	104	665	149	83	118
1609477200	126	235	215	1129	321	85	93	432	213	264	1076	205	136	95	194	86	597	171	67	115

## Sheet: Special levels
Timestamp	Chlorophyta	Marchantiophyta	Bryophyta	Magnoliopsida	Liliopsida	Anthocerotophyta	eudicotyledons	Zygnemophyceae	Polypodiopsida	Charophyceae	Acrogymnospermae	Lycopodiopsida
250750799	222	19	16	4634	1434	1	3489	3	32	16	107	2
425879999	122	11	18	4616	1448	1	3408	2	37	13	99	9
778391999	112	20	14	4671	1344	2	3547	4	17	9	211	5
712641599	112	26	8	4853	1406	0	3683	7	21	9	203	1
638945999	127	32	15	4706	1427	3	3541	4	23	7	206	2
546839999	145	6	21	4787	1546	1	3556	7	22	10	145	5
836193599	114	21	16	4627	1304	5	3548	5	14	8	247	6
897537599	99	17	20	4780	1194	5	3820	2	35	6	195	4
949726799	85	19	22	4627	1042	7	3796	4	29	11	174	5
986961599	90	23	30	4814	1187	4	3842	1	22	8	189	6
1018411199	89	36	35	4931	1168	6	3987	4	28	10	283	6
1046494799	77	17	31	5051	1339	5	3926	3	17	5	242	11
1072241999	74	26	26	5172	1279	7	4170	2	27	13	336	3
1099285199	70	19	52	5117	1354	6	4047	1	42	5	248	5
1123041599	72	14	43	5249	1412	1	4147	4	39	5	250	6
1146196799	97	8	41	5136	1433	6	4008	7	35	8	213	1
1167627599	77	16	43	5177	1301	3	4133	1	25	13	234	9
1188619199	62	13	55	5265	1369	3	4202	3	21	7	233	10
1209009599	73	14	54	5204	1335	6	4174	1	31	6	211	9
1225947599	56	15	39	5130	1307	5	4066	7	30	2	210	10
1245729599	92	17	55	5218	1334	2	4108	4	43	5	209	11
1264136399	66	19	59	5244	1345	6	4150	1	32	5	209	12
1282622399	95	13	49	5259	1309	0	4169	2	22	5	197	18
1300161599	87	14	54	5176	1276	1	4166	2	35	8	170	10
1316145599	81	15	63	5306	1313	4	4228	7	33	5	193	27
1332302399	85	13	46	5282	1314	4	4186	4	37	4	193	6
1347335999	88	15	72	5170	1226	1	4194	5	35	7	179	21
1362200399	85	10	47	5245	1293	3	4187	2	29	5	199	15
1375934399	64	6	47	5065	1237	1	4104	4	19	7	185	6
1389761999	95	17	47	5215	1338	3	4159	6	25	11	181	9
1402199999	92	13	43	5087	1243	4	4055	8	26	4	187	10
1414900799	77	19	36	5200	1344	1	4111	7	23	5	199	7
1427342399	100	12	43	5035	1299	2	3965	5	30	3	142	12
1439697599	85	22	42	5122	1358	5	4001	4	38	4	189	13
1487393999	69	17	41	5056	1361	2	3936	5	34	2	168	16
1451969999	75	20	44	5153	1342	5	4039	2	31	1	199	13
1463716799	102	12	47	4986	1298	2	3945	2	28	3	199	14
1475899199	78	32	55	5079	1293	6	4002	5	32	4	181	11
1498967999	84	9	31	5086	1341	3	3957	1	30	1	173	11
1510376399	84	12	37	5070	1399	2	3903	4	25	3	147	11
1521863999	91	17	48	4964	1362	8	3836	3	31	5	159	13
1532750399	81	20	39	4972	1321	2	3860	3	32	3	194	10
1543985999	93	18	29	5017	1346	7	3907	3	29	4	159	8
1554177599	84	17	39	5035	1393	2	3875	0	35	6	157	13
1564027199	65	12	36	5068	1333	5	3993	3	31	2	148	13
1574053199	83	23	36	5095	1348	3	3950	7	23	1	173	11
1583557199	84	10	37	5018	1379	7	3867	4	30	3	171	9
1592711999	81	17	32	5037	1316	5	3924	6	24	5	143	5
1601438399	60	19	34	5084	1374	4	3951	3	24	4	173	10
1609477200	58	16	38	5119	1412	3	3919	2	19	1	183	11

## Sheet: Genome assembly
Assembly Accession	Assembly Name	Assembly Accession	Organism Name	Assembly Submission Date
GCF_003935025.1	Abrus_2018	GCF_003935025.1	Abrus precatorius	2018-12-11
GCA_003935025.1	Abrus_2018	GCA_003935025.1	Abrus precatorius	2018-12-11
GCA_024086825.1	ASM2408682v1	GCA_024086825.1	Abrus pulchellus subsp. cantoniensis	2022-07-06
GCA_023634445.1	ASM2363444v1	GCA_023634445.1	Abrus pulchellus subsp. cantoniensis	2022-06-02
GCA_019022655.1	ASM1902265v1	GCA_019022655.1	Acacia acuminata	2021-06-24
GCA_019022615.1	ASM1902261v1	GCA_019022615.1	Acacia melanoxylon	2021-06-24
GCA_025563575.1	ASM2556357v1	GCA_025563575.1	Acacia pycnantha	2022-10-06
GCA_019914995.1	ASM1991499v1	GCA_019914995.1	Acanthochlamys bracteata	2021-09-09
GCA_025594385.1	ASM2559438v1	GCA_025594385.1	Acer negundo	2022-10-06
GCA_008009225.1	AYv1.1	GCA_008009225.1	Acer yangbiense	2019-08-23
GCA_009663005.1	ASM966300v1	GCA_009663005.1	Actinidia chinensis	2019-11-14
GCA_000467755.1	Kiwifruit_v1	GCA_000467755.1	Actinidia chinensis	2013-09-16
GCA_003024255.1	Red5_PS1_1.69.0	GCA_003024255.1	Actinidia chinensis var. chinensis	2018-03-30
GCA_024454175.1	ASM2445417v1	GCA_024454175.1	Actinidia deliciosa	2022-08-01
GCA_019202715.1	MaoHua_MHT	GCA_019202715.1	Actinidia eriantha	2021-07-13
GCA_004150315.1	ASM415031v1	GCA_004150315.1	Actinidia eriantha	2019-02-08
GCA_014362265.1	A.rufaFuchu_1.0	GCA_014362265.1	Actinidia rufa	2020-08-20
GCA_022495995.1	ASM2249599v1	GCA_022495995.1	Adenophora triphylla var. japonica	2022-03-07
GCA_014529385.2	ASM1452938v2	GCA_014529385.2	Adiantum capillus-veneris	2022-07-05
GCA_022343405.2	ASM2234340v2	GCA_022343405.2	Adiantum nelumboides	2022-06-28
GCA_025177825.1	AF01	GCA_025177825.1	Aechmea fasciata	2022-09-15
GCA_021605145.1	ASM2160514v1	GCA_021605145.1	Aegilops bicornis	2022-01-26
GCA_021605205.1	ASM2160520v1	GCA_021605205.1	Aegilops longissima	2022-01-26
GCA_904067125.1	aegilops_longissima_6782_assembly	GCA_904067125.1	Aegilops longissima	2022-02-18
GCA_021605185.1	ASM2160518v1	GCA_021605185.1	Aegilops searsii	2022-01-26
GCA_021641835.1	ASM2164183v1	GCA_021641835.1	Aegilops sharonensis	2022-01-26
GCA_021437245.1	ASM2143724v1	GCA_021437245.1	Aegilops speltoides	2022-01-12
GCA_944222845.1	aegilops_speltoides_cv_tivon	GCA_944222845.1	Aegilops speltoides subsp. speltoides	2022-07-14
GCA_000347335.2	ASM34733v2	GCA_000347335.2	Aegilops tauschii	2017-10-25
GCA_002105435.1	ASM210543v1	GCA_002105435.1	Aegilops tauschii	2017-04-24
GCF_002575655.2	Aet v5.0	GCF_002575655.2	Aegilops tauschii subsp. strangulata	2021-09-30
GCA_002575655.2	Aet v5.0	GCA_002575655.2	Aegilops tauschii subsp. strangulata	2021-09-30
GCF_001957025.1	Aet_MR_1.0	GCF_001957025.1	Aegilops tauschii subsp. tauschii	2017-01-19
GCA_001957025.1	Aet_MR_1.0	GCA_001957025.1	Aegilops tauschii subsp. tauschii	2017-01-19
GCA_013621005.1	IRD_Aeve_1.1	GCA_013621005.1	Aeschynomene evenia	2020-07-29
GCA_000411095.1	VEGI_AA_v_1.0	GCA_000411095.1	Aethionema arabicum	2013-06-14
GCA_946807835.1	drAilAlti1.1	GCA_946807835.1	Ailanthus altissimus	2022-09-20
GCA_946808065.1	drAilAlti1.1 alternate haplotype	GCA_946808065.1	Ailanthus altissimus	2022-09-15
GCA_017979445.1	ASM1797944v1	GCA_017979445.1	Akebia trifoliata	2021-04-16
GCA_020283515.1	Apet_EFCC3-3-20v4	GCA_020283515.1	Alliaria petiolata	2021-10-05
GCA_905187595.1	allium cepa DHCU066619 genome sequence	GCA_905187595.1	Allium cepa	2021-03-21
GCA_024346515.1	shallot_DHA_v1	GCA_024346515.1	Allium cepa var. aggregatum	2022-06-17
GCA_014155895.2	Garlic.V2.fa	GCA_014155895.2	Allium sativum	2021-05-26
GCA_004135705.1	ASEM_AUS1_V1.0	GCA_004135705.1	Alloteropsis semialata	2019-02-04
GCA_003254965.1	ASM325496v1	GCA_003254965.1	Alnus glutinosa	2018-06-19
GCA_019425755.1	ASM1942575v1	GCA_019425755.1	Amaranthus cruentus	2021-07-30
GCA_000753965.2	IBAB_Ahyp_2.0	GCA_000753965.2	Amaranthus hypochondriacus	2020-10-02
GCA_019776075.1	ASM1977607v1	GCA_019776075.1	Amaranthus palmeri	2021-08-26
GCA_019776015.1	ASM1977601v1	GCA_019776015.1	Amaranthus palmeri	2021-08-26
GCA_025765695.1	ASM2576569v1	GCA_025765695.1	Amaranthus palmeri	2022-10-20
GCA_000180655.1	ASM18065v1	GCA_000180655.1	Amaranthus tuberculatus	2009-06-22
GCF_000471905.2	AMTR1.0	GCF_000471905.2	Amborella trichopoda	2013-09-30
GCA_024762085.1	ASM2476208v1	GCA_024762085.1	Ambrosia artemisiifolia	2022-08-29
GCA_022559845.1	ASM2255984v1	GCA_022559845.1	Amorphophallus konjac	2022-03-14
GCA_024336825.1	ASM2433682v1	GCA_024336825.1	Amorphophallus titanum	2022-07-20
GCA_024699675.1	UWA_Aant_1.0	GCA_024699675.1	Amphibolis antarctica	2022-08-15
GCA_014843725.1	ASM1484372v1	GCA_014843725.1	Amphicarpaea edgeworthii	2020-10-07
GCF_001540865.1	ASM154086v1	GCF_001540865.1	Ananas comosus	2016-03-14
GCA_001540865.1	ASM154086v1	GCA_001540865.1	Ananas comosus	2016-03-14
GCA_001661175.1	ACMD2v1.0	GCA_001661175.1	Ananas comosus	2016-06-10
GCA_022834675.1	ACO_r3.0C	GCA_022834675.1	Ananas comosus	2022-02-09
GCA_022834695.1	ACO_r3.0H	GCA_022834695.1	Ananas comosus	2022-02-09
GCA_902162155.2	F153.v0709	GCA_902162155.2	Ananas comosus	2020-07-21
GCA_900406275.1	ASM90040627v1	GCA_900406275.1	Anastatica hierochuntica	2019-06-19
GCF_009805555.1	ASM980555v1	GCF_009805555.1	Andrographis paniculata	2019-12-27
GCA_004354405.1	ASM435440v1	GCA_004354405.1	Andrographis paniculata	2019-03-19
GCA_009805555.1	ASM980555v1	GCA_009805555.1	Andrographis paniculata	2019-12-27
GCA_003724115.2	FoenVul1.1	GCA_003724115.2	Anethum foeniculum	2018-11-13
GCA_014182895.1	ASM1418289v1	GCA_014182895.1	Angophora floribunda	2020-08-14
GCA_010909165.1	ASM1090916v1	GCA_010909165.1	Anthoceros angustus	2020-02-20
GCA_009905375.1	ASM990537v1	GCA_009905375.1	Apium graveolens	2020-01-28
GCA_902728035.1	Apium_graveolens	GCA_902728035.1	Apium graveolens Rapaceum Group	2020-04-02
GCA_019593545.1	ASM1959354v1	GCA_019593545.1	Apocynum venetum	2021-08-13
GCA_019297695.1	ASM1929769v1	GCA_019297695.1	Apostasia ramifera	2021-07-21
GCA_002786265.1	ASM278626v1	GCA_002786265.1	Apostasia shenzhenica	2017-11-17
GCA_000696445.1	Aquilaria_agallocha_v1	GCA_000696445.1	Aquilaria agallochum	2014-05-30
GCA_005392925.1	SCBG_Asin_1.0	GCA_005392925.1	Aquilaria sinensis	2019-05-15
GCA_011066525.1	CUHK_Asin_1.0	GCA_011066525.1	Aquilaria sinensis	2020-03-06
GCA_002738505.1	Aquilegia_coerulea_v1	GCA_002738505.1	Aquilegia coerulea	2017-10-31
GCA_023053565.1	dmAquExim1.0.p	GCA_023053565.1	Aquilegia eximia	2022-04-19
GCA_023053535.1	dmAquExim1.0.a	GCA_023053535.1	Aquilegia eximia	2022-04-19
GCA_020826895.1	ASM2082689v1	GCA_020826895.1	Aquilegia kansuensis	2021-11-16
GCA_902850255.1	pseudohap_a_tetraploid	GCA_902850255.1	Arabidopsis arenosa	2020-04-22
GCA_902996965.1	pseudohap_a_diploid	GCA_902996965.1	Arabidopsis arenosa	2020-05-07
GCA_905216605.1	AARE701a	GCA_905216605.1	Arabidopsis arenosa	2021-02-13
GCA_905175405.1	AA4	GCA_905175405.1	Arabidopsis arenosa subsp. arenosa	2021-01-28
GCA_003711535.1	Ahalleri_CH_v2	GCA_003711535.1	Arabidopsis halleri	2018-11-05
GCA_900078215.1	Ahal2.2	GCA_900078215.1	Arabidopsis halleri subsp. gemmifera	2016-09-29
GCA_000523005.1	Ahal_1.0	GCA_000523005.1	Arabidopsis halleri subsp. gemmifera	2014-01-17
GCA_003118655.1	Ahalleri_gemmifera_v1	GCA_003118655.1	Arabidopsis halleri subsp. gemmifera	2018-03-22
GCA_011037025.1	Aha_ha_2.0	GCA_011037025.1	Arabidopsis halleri subsp. halleri	2020-02-27
GCA_944990045.1	MN47_v2	GCA_944990045.1	Arabidopsis lyrata	2022-07-21
GCF_000004255.2	v.1.0	GCF_000004255.2	Arabidopsis lyrata subsp. lyrata	2016-11-26
GCA_000524985.1	Alyr_1.0	GCA_000524985.1	Arabidopsis lyrata subsp. petraea	2014-01-21
GCA_900205625.1	Alyrpet2.2	GCA_900205625.1	Arabidopsis lyrata subsp. petraea	2018-08-08
GCA_019202805.1	ASM1920280v1	GCA_019202805.1	Arabidopsis suecica	2021-07-13
GCA_905175345.1	ASS3	GCA_905175345.1	Arabidopsis suecica	2021-01-28
GCF_000001735.4	TAIR10.1	GCF_000001735.4	Arabidopsis thaliana	2018-03-15
GCA_000001735.2	TAIR10.1	GCA_000001735.2	Arabidopsis thaliana	2018-03-15
GCA_000211275.1	ASM21127v1	GCA_000211275.1	Arabidopsis thaliana	2004-11-05
GCA_000222325.1	Bur-0_2010-09-30	GCA_000222325.1	Arabidopsis thaliana	2011-08-05
GCA_000222345.1	C24_2010-09-30	GCA_000222345.1	Arabidopsis thaliana	2011-08-05
GCA_000222365.1	Ler-1_2010-09-30	GCA_000222365.1	Arabidopsis thaliana	2011-08-05
GCA_000222385.1	Kro-0_2010-09-30	GCA_000222385.1	Arabidopsis thaliana	2011-08-05
GCA_000835945.1	ASM83594v1	GCA_000835945.1	Arabidopsis thaliana	2014-11-10
GCA_001651475.1	Ler Assembly	GCA_001651475.1	Arabidopsis thaliana	2016-05-27
GCA_001742845.1	AthNd1_v1.0	GCA_001742845.1	Arabidopsis thaliana	2016-09-23
GCA_001753755.2	Athal_Col0Cvi0F1_phased_diploid_1.0	GCA_001753755.2	Arabidopsis thaliana	2016-10-07
GCA_020911765.2	ASM2091176v2	GCA_020911765.2	Arabidopsis thaliana	2022-07-07
GCA_023115395.1	ASM2311539v1	GCA_023115395.1	Arabidopsis thaliana	2022-04-26
GCA_024498435.1	ASM2449843v1	GCA_024498435.1	Arabidopsis thaliana	2022-08-01
GCA_024498455.1	ASM2449845v1	GCA_024498455.1	Arabidopsis thaliana	2022-08-01
GCA_024498475.1	ASM2449847v1	GCA_024498475.1	Arabidopsis thaliana	2022-08-01
GCA_024498495.1	ASM2449849v1	GCA_024498495.1	Arabidopsis thaliana	2022-08-01
GCA_024498515.1	ASM2449851v1	GCA_024498515.1	Arabidopsis thaliana	2022-08-01
GCA_024498555.1	ASM2449855v1	GCA_024498555.1	Arabidopsis thaliana	2022-08-01
GCA_025388435.1	AtA1-141.20181003	GCA_025388435.1	Arabidopsis thaliana	2022-09-25
GCA_900233635.1	assembly_1	GCA_900233635.1	Arabidopsis thaliana	2019-06-19
GCA_900233645.1	assembly_1	GCA_900233645.1	Arabidopsis thaliana	2019-06-19
GCA_900233655.1	assembly_1	GCA_900233655.1	Arabidopsis thaliana	2019-06-19
GCA_900233665.1	assembly_1	GCA_900233665.1	Arabidopsis thaliana	2019-06-19
GCA_900233675.1	assembly_1	GCA_900233675.1	Arabidopsis thaliana	2019-06-19
GCA_900233685.1	assembly_1	GCA_900233685.1	Arabidopsis thaliana	2019-06-19
GCA_900233695.1	assembly_1	GCA_900233695.1	Arabidopsis thaliana	2019-06-19
GCA_900233705.1	assembly_1	GCA_900233705.1	Arabidopsis thaliana	2019-06-19
GCA_900233715.1	assembly_1	GCA_900233715.1	Arabidopsis thaliana	2019-06-19
GCA_900233725.1	assembly_1	GCA_900233725.1	Arabidopsis thaliana	2019-06-19
GCA_900233735.1	assembly_1	GCA_900233735.1	Arabidopsis thaliana	2019-06-19
GCA_900233745.1	assembly_1	GCA_900233745.1	Arabidopsis thaliana	2019-06-19
GCA_900233755.1	assembly_1	GCA_900233755.1	Arabidopsis thaliana	2019-06-19
GCA_900233765.1	assembly_1	GCA_900233765.1	Arabidopsis thaliana	2019-06-19
GCA_900233775.1	assembly_1	GCA_900233775.1	Arabidopsis thaliana	2019-06-19
GCA_900233785.1	assembly_1	GCA_900233785.1	Arabidopsis thaliana	2019-06-19
GCA_900233795.1	assembly_1	GCA_900233795.1	Arabidopsis thaliana	2019-06-19
GCA_900233805.1	assembly_1	GCA_900233805.1	Arabidopsis thaliana	2019-06-19
GCA_900233815.1	assembly_1	GCA_900233815.1	Arabidopsis thaliana	2019-06-19
GCA_900233825.1	assembly_1	GCA_900233825.1	Arabidopsis thaliana	2019-06-19
GCA_900233835.1	assembly_1	GCA_900233835.1	Arabidopsis thaliana	2019-06-19
GCA_900233845.1	assembly_1	GCA_900233845.1	Arabidopsis thaliana	2019-06-19
GCA_900233855.1	assembly_1	GCA_900233855.1	Arabidopsis thaliana	2019-06-19
GCA_900233865.1	assembly_1	GCA_900233865.1	Arabidopsis thaliana	2019-06-19
GCA_900233875.1	assembly_1	GCA_900233875.1	Arabidopsis thaliana	2019-06-19
GCA_900233885.1	assembly_1	GCA_900233885.1	Arabidopsis thaliana	2019-06-19
GCA_900233895.1	assembly_1	GCA_900233895.1	Arabidopsis thaliana	2019-06-19
GCA_900233905.1	assembly_1	GCA_900233905.1	Arabidopsis thaliana	2019-06-19
GCA_900233915.1	assembly_1	GCA_900233915.1	Arabidopsis thaliana	2019-06-19
GCA_900233925.1	assembly_1	GCA_900233925.1	Arabidopsis thaliana	2019-06-19
GCA_900233945.1	assembly_1	GCA_900233945.1	Arabidopsis thaliana	2019-06-19
GCA_900233955.1	assembly_1	GCA_900233955.1	Arabidopsis thaliana	2019-06-19
GCA_900233965.1	assembly_1	GCA_900233965.1	Arabidopsis thaliana	2019-06-19
GCA_900233975.1	assembly_1	GCA_900233975.1	Arabidopsis thaliana	2019-06-19
GCA_900233985.1	assembly_1	GCA_900233985.1	Arabidopsis thaliana	2019-06-19
GCA_900233995.1	assembly_1	GCA_900233995.1	Arabidopsis thaliana	2019-06-19
GCA_900234005.1	assembly_1	GCA_900234005.1	Arabidopsis thaliana	2019-06-19
GCA_900234015.1	assembly_1	GCA_900234015.1	Arabidopsis thaliana	2019-06-19
GCA_900234025.1	assembly_1	GCA_900234025.1	Arabidopsis thaliana	2019-06-19
GCA_900234035.1	assembly_1	GCA_900234035.1	Arabidopsis thaliana	2019-06-19
GCA_900234045.1	assembly_1	GCA_900234045.1	Arabidopsis thaliana	2019-06-19
GCA_900234055.1	assembly_1	GCA_900234055.1	Arabidopsis thaliana	2019-06-19
GCA_900234065.1	assembly_1	GCA_900234065.1	Arabidopsis thaliana	2019-06-19
GCA_900234075.1	assembly_1	GCA_900234075.1	Arabidopsis thaliana	2019-06-19
GCA_900234085.1	assembly_1	GCA_900234085.1	Arabidopsis thaliana	2019-06-19
GCA_900234095.1	assembly_1	GCA_900234095.1	Arabidopsis thaliana	2019-06-19
GCA_900234105.1	assembly_1	GCA_900234105.1	Arabidopsis thaliana	2019-06-19
GCA_900234115.1	assembly_1	GCA_900234115.1	Arabidopsis thaliana	2019-06-19
GCA_900234125.1	assembly_1	GCA_900234125.1	Arabidopsis thaliana	2019-06-19
GCA_900234135.1	assembly_1	GCA_900234135.1	Arabidopsis thaliana	2019-06-19
GCA_900234145.1	assembly_1	GCA_900234145.1	Arabidopsis thaliana	2019-06-19
GCA_900234155.1	assembly_1	GCA_900234155.1	Arabidopsis thaliana	2019-06-19
GCA_900234165.1	assembly_1	GCA_900234165.1	Arabidopsis thaliana	2019-06-19
GCA_900234175.1	assembly_1	GCA_900234175.1	Arabidopsis thaliana	2019-06-19
GCA_900234185.1	assembly_1	GCA_900234185.1	Arabidopsis thaliana	2019-06-19
GCA_900234195.1	assembly_1	GCA_900234195.1	Arabidopsis thaliana	2019-06-19
GCA_900234205.1	assembly_1	GCA_900234205.1	Arabidopsis thaliana	2019-06-19
GCA_900234215.1	assembly_1	GCA_900234215.1	Arabidopsis thaliana	2019-06-19
GCA_900234225.1	assembly_1	GCA_900234225.1	Arabidopsis thaliana	2019-06-19
GCA_900234235.1	assembly_1	GCA_900234235.1	Arabidopsis thaliana	2019-06-19
GCA_900234245.1	assembly_1	GCA_900234245.1	Arabidopsis thaliana	2019-06-19
GCA_900234255.1	assembly_1	GCA_900234255.1	Arabidopsis thaliana	2019-06-19
GCA_900234265.1	assembly_1	GCA_900234265.1	Arabidopsis thaliana	2019-06-19
GCA_900234275.1	assembly_1	GCA_900234275.1	Arabidopsis thaliana	2019-06-19
GCA_900234285.1	assembly_1	GCA_900234285.1	Arabidopsis thaliana	2019-06-19
GCA_900234295.1	assembly_1	GCA_900234295.1	Arabidopsis thaliana	2019-06-19
GCA_900234305.1	assembly_1	GCA_900234305.1	Arabidopsis thaliana	2019-06-19
GCA_900234315.1	assembly_1	GCA_900234315.1	Arabidopsis thaliana	2019-06-19
GCA_900234325.1	assembly_1	GCA_900234325.1	Arabidopsis thaliana	2019-06-19
GCA_900234365.1	assembly_1	GCA_900234365.1	Arabidopsis thaliana	2019-06-19
GCA_900243935.1	Col0_oxford_assembly	GCA_900243935.1	Arabidopsis thaliana	2018-03-21
GCA_900243945.1	SAIL_oxford_assembly	GCA_900243945.1	Arabidopsis thaliana	2018-03-21
GCA_900243955.1	SALK_oxford_assembly	GCA_900243955.1	Arabidopsis thaliana	2018-03-21
GCA_900303345.1	PBfal_IT4	GCA_900303345.1	Arabidopsis thaliana	2018-03-18
GCA_900303355.1	ONTmin_IT4	GCA_900303355.1	Arabidopsis thaliana	2018-03-18
GCA_900660825.1	Ath.Ler-0.MPIPZ.v1.0	GCA_900660825.1	Arabidopsis thaliana	2019-02-12
GCA_902460265.3	Arabidopsis_thaliana_An-1_chrom	GCA_902460265.3	Arabidopsis thaliana	2019-09-10
GCA_902460275.1	Arabidopsis_thaliana_Cvi-0	GCA_902460275.1	Arabidopsis thaliana	2019-08-28
GCA_902460285.1	Arabidopsis_thaliana_Ler	GCA_902460285.1	Arabidopsis thaliana	2019-08-28
GCA_902460295.1	Arabidopsis_thaliana_Sha	GCA_902460295.1	Arabidopsis thaliana	2019-08-28
GCA_902460305.1	Arabidopsis_thaliana_Kyo	GCA_902460305.1	Arabidopsis thaliana	2019-08-28
GCA_902460315.1	Arabidopsis_thaliana_Eri-1	GCA_902460315.1	Arabidopsis thaliana	2019-08-28
GCA_902651935.1	araThaAn1v1	GCA_902651935.1	Arabidopsis thaliana	2019-12-05
GCA_902705455.1	araThaC24v1	GCA_902705455.1	Arabidopsis thaliana	2020-01-03
GCA_902825305.1	AT6909.Col-0.PacBio	GCA_902825305.1	Arabidopsis thaliana	2020-05-07
GCA_903064275.1	AT7213.Ler-0.PacBio	GCA_903064275.1	Arabidopsis thaliana	2020-06-28
GCA_903064285.1	AT1741.KBS-Mac-74.PacBio	GCA_903064285.1	Arabidopsis thaliana	2020-06-28
GCA_903064295.1	AT5784.Ty-1.PacBio	GCA_903064295.1	Arabidopsis thaliana	2020-06-28
GCA_903064315.1	AT6911.Cvi-0.contigs	GCA_903064315.1	Arabidopsis thaliana	2020-05-18
GCA_903064325.1	AT7186.Kn-0.PacBio	GCA_903064325.1	Arabidopsis thaliana	2020-06-28
GCA_904420315.1	AT9943.Cdm-0.scaffold	GCA_904420315.1	Arabidopsis thaliana	2020-09-12
GCA_905067165.1	Col-0_GKat-wt	GCA_905067165.1	Arabidopsis thaliana	2021-03-19
GCA_910573875.1	Evry.Col-0	GCA_910573875.1	Arabidopsis thaliana	2022-09-22
GCA_910574415.1	Evry.Ler-1	GCA_910574415.1	Arabidopsis thaliana	2022-09-22
GCA_927323615.1	Arabidopsis	GCA_927323615.1	Arabidopsis thaliana	2022-01-21
GCA_933208065.1	ddAraThal4.1	GCA_933208065.1	Arabidopsis thaliana	2022-03-23
GCA_933208075.1	ddAraThal4.1 alternate haplotype	GCA_933208075.1	Arabidopsis thaliana	2022-03-22
GCA_946499665.1	Ey15-2.9994.PacbioHiFiAssembly	GCA_946499665.1	Arabidopsis thaliana	2022-08-27
GCA_946499705.1	Col-0.6909.PacbioHiFiAssembly	GCA_946499705.1	Arabidopsis thaliana	2022-08-27
GCA_019202795.1	ASM1920279v1	GCA_019202795.1	Arabidopsis thaliana x Arabidopsis arenosa	2021-07-13
GCA_019201805.1	ASM1920180v1	GCA_019201805.1	Arabidopsis thaliana x Arabidopsis arenosa	2021-07-13
GCA_900128785.1	MPIPZ.v5	GCA_900128785.1	Arabis alpina	2016-12-31
GCA_000612745.1	AA1	GCA_000612745.1	Arabis alpina	2014-04-01
GCA_000733195.1	A_alpina_V4	GCA_000733195.1	Arabis alpina	2014-08-12
GCA_014578035.1	Aalp_CH_v1	GCA_014578035.1	Arabis alpina	2020-09-15
GCA_001484125.2	MPIPZ_Amontbretiana_3.1	GCA_001484125.2	Arabis montbretiana	2021-10-04
GCA_902206195.3	Arabis nemorensis 1.0 pseudo-chromsomes annotated	GCA_902206195.3	Arabis nemorensis	2019-08-15
GCA_001484925.1	ASM148492v1	GCA_001484925.1	Arabis nordmanniana	2016-01-04
GCA_018493915.1	araca.K10017.gnm1.DQ4M	GCA_018493915.1	Arachis cardenasii	2021-06-03
GCF_000817695.2	Aradu1.1	GCF_000817695.2	Arachis duranensis	2017-04-25
GCA_000817695.3	aradu.V14167.gnm2.J7QH	GCA_000817695.3	Arachis duranensis	2020-09-21
GCA_000817695.2	Aradu1.1	GCA_000817695.2	Arachis duranensis	2017-04-25
GCA_001687015.1	ASM168701v1	GCA_001687015.1	Arachis duranensis	2016-07-18
GCA_014805325.1	aradu.K30065.gnm1.M24N	GCA_014805325.1	Arachis duranensis	2020-10-02
GCA_018207795.1	aradu.K30060.gnm1.W9B1	GCA_018207795.1	Arachis duranensis	2021-06-03
GCF_003086295.2	arahy.Tifrunner.gnm1.KYV3	GCF_003086295.2	Arachis hypogaea	2018-05-30
GCA_003086295.2	arahy.Tifrunner.gnm1.KYV3	GCA_003086295.2	Arachis hypogaea	2018-05-30
GCA_003713155.1	ASM371315v1	GCA_003713155.1	Arachis hypogaea	2018-07-20
GCA_004170445.1	ASM417044v1	GCA_004170445.1	Arachis hypogaea	2019-02-12
GCA_016103905.1	Haihua1_v1	GCA_016103905.1	Arachis hypogaea	2020-12-17
GCA_019914975.1	ASM1991497v1	GCA_019914975.1	Arachis hypogaea	2021-09-09
GCA_019915045.1	ASM1991504v1	GCA_019915045.1	Arachis hypogaea	2021-09-09
GCA_022829005.1	arahy.TennRed.gnm1	GCA_022829005.1	Arachis hypogaea subsp. fastigiata	2022-04-08
GCF_000816755.2	Araip1.1	GCF_000816755.2	Arachis ipaensis	2017-04-25
GCA_000816755.2	Araip1.1	GCA_000816755.2	Arachis ipaensis	2017-04-25
GCA_013265535.1	ASM1326553v1	GCA_013265535.1	Arachis ipaensis	2020-06-03
GCA_003063285.2	ASM306328v2	GCA_003063285.2	Arachis monticola	2018-04-27
GCA_014773155.1	arast.V10309.gnm1.PFL2	GCA_014773155.1	Arachis stenosperma	2020-10-02
GCA_014822125.1	UAlgCV_Aunedo_01	GCA_014822125.1	Arbutus unedo	2020-09-30
GCA_023525745.1	ASM2352574v1	GCA_023525745.1	Arctium lappa	2022-05-24
GCA_019985065.2	ddArcGlau1.1p	GCA_019985065.2	Arctostaphylos glauca	2022-02-20
GCA_019985075.1	ddArcGlau1.0.a	GCA_019985075.1	Arctostaphylos glauca	2021-09-14
GCA_021397845.1	ASM2139784v1	GCA_021397845.1	Areca catechu	2022-01-11
GCA_003260245.2	ASM326024v2	GCA_003260245.2	Argania spinosa	2022-09-23
GCA_022405105.1	ASM2240510v1	GCA_022405105.1	Aristolochia contorta	2022-03-04
GCA_019845555.1	ASM1984555v1	GCA_019845555.1	Aristolochia fimbriata	2021-09-02
GCA_008921755.1	MAQUI01	GCA_008921755.1	Aristotelia chilensis	2019-10-08
GCA_008126665.1	ASM812666v1	GCA_008126665.1	Aristotelia chilensis	2019-08-22
GCA_015342455.1	UM_Achile_1.0	GCA_015342455.1	Aristotelia chilensis	2020-11-10
GCA_025448175.1	ASM2544817v1	GCA_025448175.1	Aronia arbutifolia	2022-09-27
GCA_014162995.1	Aran	GCA_014162995.1	Artemisia annua	2020-08-11
GCA_003112345.1	ASM311234v1	GCA_003112345.1	Artemisia annua	2018-05-08
GCA_023558565.1	ASM2355856v1	GCA_023558565.1	Artemisia tridentata subsp. tridentata	2022-05-31
GCA_021014915.1	ASM2101491v1	GCA_021014915.1	Artemisia tridentata subsp. tridentata	2021-11-30
GCA_002024485.1	Acamansi1.0	GCA_002024485.1	Artocarpus camansi	2017-03-09
GCA_025403435.1	ASM2540343v1	GCA_025403435.1	Artocarpus heterophyllus	2022-09-27
GCA_020010975.1	BSMRAU-JF-1	GCA_020010975.1	Artocarpus heterophyllus	2021-09-16
GCA_025447715.1	ASM2544771v1	GCA_025447715.1	Asclepias incarnata	2022-09-27
GCA_002018285.1	ASM201828v1	GCA_002018285.1	Asclepias syriaca	2017-03-03
GCA_022839385.1	AKIK1p1_r1.0	GCA_022839385.1	Asparagus kiusianus	2022-02-09
GCA_022839415.1	AKIK1p2_r1.0	GCA_022839415.1	Asparagus kiusianus	2022-02-09
GCA_022839475.1	AKIK2p1_r1.0	GCA_022839475.1	Asparagus kiusianus	2022-02-09
GCA_022839555.1	AKIK2p2_r1.0	GCA_022839555.1	Asparagus kiusianus	2022-02-09
GCF_001876935.1	Aspof.V1	GCF_001876935.1	Asparagus officinalis	2017-02-06
GCA_001876935.1	Aspof.V1	GCA_001876935.1	Asparagus officinalis	2017-02-06
GCA_012295165.1	ASM1229516v1	GCA_012295165.1	Asparagus setaceus	2020-04-15
GCA_019693375.1	ASM1969337v1	GCA_019693375.1	Asterochloris erici	2021-08-19
GCA_021605115.1	Astre_guber_v1.0	GCA_021605115.1	Astrephomene gubernaculifera	2021-11-19
GCA_002013935.1	ASM201393v1	GCA_002013935.1	Atalantia buxifolia	2017-03-03
GCA_900406295.1	Alyssum saxatile	GCA_900406295.1	Aurinia saxatilis	2019-06-15
GCF_000733215.1	ASM73321v1	GCF_000733215.1	Auxenochlorella protothecoides	2014-08-01
GCA_000733215.1	ASM73321v1	GCA_000733215.1	Auxenochlorella protothecoides	2014-08-01
GCA_002154875.1	AuxProt1.0	GCA_002154875.1	Auxenochlorella protothecoides	2017-05-22
GCA_003709365.1	ASM370936v1	GCA_003709365.1	Auxenochlorella protothecoides	2018-11-01
GCA_001430745.1	ASM143074v1	GCA_001430745.1	Auxenochlorella pyrenoidosa	2015-11-03
GCA_910589765.1	Avena_atlantica_CC7277_v1_assembly	GCA_910589765.1	Avena atlantica	2022-09-22
GCA_910589775.1	Avena_eriantha_BYU132_v1_assembly	GCA_910589775.1	Avena eriantha	2022-09-22
GCA_023614405.1	ASM2361440v1	GCA_023614405.1	Avena insularis	2022-06-02
GCA_910574615.1	Avena_insularis_BYU209_v1_assembly	GCA_910574615.1	Avena insularis	2022-09-22
GCA_910589755.1	Avena_longiglumis_CN58138_v1_assembly	GCA_910589755.1	Avena longiglumis	2022-09-22
GCA_023614385.1	ASM2361438v1	GCA_023614385.1	Avena longiglumis	2022-06-02
GCA_022788535.1	Oat_OT3098_v2	GCA_022788535.1	Avena sativa	2022-04-04
GCA_002943605.1	RSPBVictoria1.0	GCA_002943605.1	Avena sativa	2018-02-26
GCA_023646675.1	ASM2364667v1	GCA_023646675.1	Avena sativa	2022-06-03
GCA_916181665.1	Oat OT3098 v2	GCA_916181665.1	Avena sativa	2022-02-02
GCA_019155195.1	amgenome_v1.0	GCA_019155195.1	Avicennia marina	2021-07-07
GCA_013168755.1	CGSB_Amar_1.0	GCA_013168755.1	Avicennia marina subsp. marina	2020-05-26
GCA_900003535.1	am_scaffold	GCA_900003535.1	Avicennia marina subsp. marina	2020-03-09
GCA_900174615.1	Ama_scaffold_v2	GCA_900174615.1	Avicennia marina subsp. marina	2020-03-09
GCA_019693495.1	ASM1969349v1	GCA_019693495.1	Axilococcus clingmanii	2021-08-19
GCA_022749755.1	ASM2274975v1	GCA_022749755.1	Azadirachta indica	2022-03-29
GCA_000439995.3	AzaInd2.1	GCA_000439995.3	Azadirachta indica	2015-06-16
GCA_910574225.1	Azspnov2_double-filtered	GCA_910574225.1	Azolla caroliniana	2021-07-07
GCA_910573715.1	Azspnov1_double-filtered	GCA_910573715.1	Azolla caroliniana	2021-07-07
GCA_910574055.2	Azfil_double-filtered_wild-strain	GCA_910574055.2	Azolla filiculoides	2021-08-23
GCA_910574105.1	Azmex_double-filtered	GCA_910574105.1	Azolla mexicana	2021-07-07
GCA_910574305.1	Azmic_double-filtered	GCA_910574305.1	Azolla microphylla	2021-07-07
GCA_910574485.1	Aznil_double-filtered	GCA_910574485.1	Azolla nilotica	2021-07-07
GCA_910574125.1	Azrub_double-filtered	GCA_910574125.1	Azolla rubra	2021-07-07
GCA_947034845.1	daBalNigr1.1 alternate haplotype	GCA_947034845.1	Ballota nigra	2022-10-08
GCA_001920985.1	ASM192098v1	GCA_001920985.1	Barbarea vulgaris	2016-12-23
GCA_008642245.1	CSU_KoSco_1.0	GCA_008642245.1	Bassia scoparia	2019-09-23
GCF_002220235.1	ASM222023v1	GCF_002220235.1	Bathycoccus prasinos	2012-11-22
GCA_002220235.1	ASM222023v1	GCA_002220235.1	Bathycoccus prasinos	2012-11-22
GCA_014466055.1	ASM1446605v1	GCA_014466055.1	Bathycoccus sp. NIOZ-UU96	2020-09-03
GCA_009618075.1	ASM961807v1	GCA_009618075.1	Bathycoccus sp. SAG1	2019-11-07
GCA_009618095.1	ASM961809v1	GCA_009618095.1	Bathycoccus sp. SAG2	2019-11-07
GCA_009618085.1	ASM961808v1	GCA_009618085.1	Bathycoccus sp. SAG3	2019-11-07
GCA_009618065.1	ASM961806v1	GCA_009618065.1	Bathycoccus sp. SAG4	2019-11-07
GCA_900128745.1	TOSAG39-1	GCA_900128745.1	Bathycoccus sp. TOSAG39-1	2016-12-02
GCA_022379115.2	ASM2237911v2	GCA_022379115.2	Bauhinia variegata	2022-06-06
GCA_022432945.1	ASM2243294v1	GCA_022432945.1	Begonia darthvaderiana	2022-03-01
GCA_003255005.1	ASM325500v1	GCA_003255005.1	Begonia fuchsioides	2018-06-19
GCA_022433065.1	ASM2243306v1	GCA_022433065.1	Begonia loranthoides	2022-03-01
GCA_022432975.1	ASM2243297v1	GCA_022432975.1	Begonia masoniana	2022-03-01
GCA_022433055.1	ASM2243305v1	GCA_022433055.1	Begonia peltatifolia	2022-03-01
GCF_009727055.1	ASM972705v1	GCF_009727055.1	Benincasa hispida	2019-12-03
GCA_009727055.1	ASM972705v1	GCA_009727055.1	Benincasa hispida	2019-12-03
GCA_012071895.1	ASM1207189v1	GCA_012071895.1	Benincasa hispida	2020-04-06
GCA_016987355.1	ASM1698735v1	GCA_016987355.1	Benincasa hispida	2021-02-26
GCA_003290165.1	B.thun_GenomeAssembly_v1	GCA_003290165.1	Berberis thunbergii	2018-07-06
GCA_005862465.1	Bpat-1.0.1	GCA_005862465.1	Beta patula	2019-05-28
GCA_018282175.1	Chard-1.0	GCA_018282175.1	Beta vulgaris subsp. cicla	2021-05-05
GCA_005862445.2	Bmar-1.0.1	GCA_005862445.2	Beta vulgaris subsp. maritima	2019-06-18
GCF_002917755.1	EL10_1.0	GCF_002917755.1	Beta vulgaris subsp. vulgaris	2021-10-13
GCF_000511025.2	RefBeet-1.2.2	GCF_000511025.2	Beta vulgaris subsp. vulgaris	2015-07-07
GCA_000397105.1	BvvSeq-1	GCA_000397105.1	Beta vulgaris subsp. vulgaris	2013-05-17
GCA_000510365.1	KDHBv-1.0.1	GCA_000510365.1	Beta vulgaris subsp. vulgaris	2013-12-18
GCA_000510465.1	UMSBv-1.0.1	GCA_000510465.1	Beta vulgaris subsp. vulgaris	2013-12-18
GCA_000510485.1	YMoBv-1.0.1	GCA_000510485.1	Beta vulgaris subsp. vulgaris	2013-12-18
GCA_000510875.1	YTiBv-1.0.1	GCA_000510875.1	Beta vulgaris subsp. vulgaris	2013-12-18
GCA_000510975.1	RefBeet-1.1.1	GCA_000510975.1	Beta vulgaris subsp. vulgaris	2013-12-19
GCA_000511025.2	RefBeet-1.2.2	GCA_000511025.2	Beta vulgaris subsp. vulgaris	2015-07-07
GCA_000729925.1	BvulgarisC0t1.0	GCA_000729925.1	Beta vulgaris subsp. vulgaris	2014-07-16
GCA_002917755.1	EL10_1.0	GCA_002917755.1	Beta vulgaris subsp. vulgaris	2018-02-06
GCA_000327005.1	ASM32700v1	GCA_000327005.1	Betula nana	2012-12-03
GCA_900184695.1	Bpev01	GCA_900184695.1	Betula pendula	2017-05-26
GCA_021521415.1	B.hawaiensis_p1.0	GCA_021521415.1	Bidens hawaiensis	2022-01-19
GCA_021521975.1	B.hawaiensis_a1.0	GCA_021521975.1	Bidens hawaiensis	2022-01-19
GCA_900406285.1	ASM90040628v1	GCA_900406285.1	Biscutella auriculata	2019-06-15
GCA_900406315.1	Biscutella longifolia	GCA_900406315.1	Biscutella laevigata subsp. laevigata	2019-06-15
GCA_022495875.1	ASM2249587v1	GCA_022495875.1	Bletilla sinensis	2022-03-07
GCA_900406335.1	ASM90040633v1	GCA_900406335.1	Boechera puberula	2019-06-14
GCA_015832515.1	SPBU_Bret_1.0	GCA_015832515.1	Boechera retrofracta	2020-12-08
GCA_018361395.1	NTU_Bstr_SAD12_2.2	GCA_018361395.1	Boechera stricta	2021-05-24
GCA_002079875.1	Bstricta_278_v1	GCA_002079875.1	Boechera stricta	2017-04-05
GCA_018361405.1	NTU_Bstr_LTM_2.2	GCA_018361405.1	Boechera stricta	2021-05-24
GCA_002806895.1	ASM280689v1	GCA_002806895.1	Boehmeria nivea	2017-12-04
GCA_002937015.1	ASM293701v1	GCA_002937015.1	Boehmeria nivea	2018-02-21
GCA_021020685.1	ASM2102068v1	GCA_021020685.1	Boehmeria nivea	2021-12-02
GCA_018132145.1	ASM1813214v1	GCA_018132145.1	Boehmeria nivea var. tenacissima	2021-04-26
GCA_024364735.1	CEBAR_Bro_1.0	GCA_024364735.1	Boesenbergia rotunda	2022-07-21
GCA_013180625.2	ASM1318062v2	GCA_013180625.2	Boswellia sacra	2022-09-30
GCA_023333625.1	ASM2333362v1	GCA_023333625.1	Bothriochloa decipiens	2022-05-12
GCA_002005505.1	B_braunii_Showa_v1	GCA_002005505.1	Botryococcus braunii	2017-02-22
GCF_000005505.3	Brachypodium_distachyon_v3.0	GCF_000005505.3	Brachypodium distachyon	2018-01-24
GCA_000005505.4	Brachypodium_distachyon_v3.0	GCA_000005505.4	Brachypodium distachyon	2018-01-24
GCA_001742125.1	ASM174212v1	GCA_001742125.1	Brachypodium distachyon	2016-09-22
GCA_002892295.1	ASM289229v1	GCA_002892295.1	Brachypodium distachyon	2018-01-18
GCA_002892335.1	ASM289233v1	GCA_002892335.1	Brachypodium distachyon	2018-01-18
GCA_021901955.1	ASM2190195v1	GCA_021901955.1	Brassica balearica	2022-02-03
GCA_016771965.1	ASM1677196v1	GCA_016771965.1	Brassica carinata	2021-01-29
GCA_003260655.2	B_cretica_A_v2	GCA_003260655.2	Brassica cretica	2020-03-24
GCA_003260635.2	B_cretica_B_v2	GCA_003260635.2	Brassica cretica	2020-02-21
GCA_003260675.2	B_cretica_D_v2	GCA_003260675.2	Brassica cretica	2020-03-24
GCA_003260695.2	B_cretica_D_v2	GCA_003260695.2	Brassica cretica	2020-02-21
GCA_018703725.1	ASM1870372v1	GCA_018703725.1	Brassica juncea	2021-06-04
GCA_015484525.1	UDSC_Var_1.1	GCA_015484525.1	Brassica juncea	2020-11-16
GCA_020002505.1	ASM2000250v1	GCA_020002505.1	Brassica juncea	2021-09-15
GCA_020002515.1	ASM2000251v1	GCA_020002515.1	Brassica juncea	2021-09-15
GCA_001687265.1	Brassica_juncea_var_tumida_T84-66_v1	GCA_001687265.1	Brassica juncea var. tumida	2016-09-23
GCF_020379485.1	Da-Ae	GCF_020379485.1	Brassica napus	2021-10-08
GCF_000686985.2	Bra_napus_v2.0	GCF_000686985.2	Brassica napus	2017-09-15
GCA_000686985.2	Bra_napus_v2.0	GCA_000686985.2	Brassica napus	2017-09-15
GCA_000751015.1	AST_PRJEB5043_v1	GCA_000751015.1	Brassica napus	2014-08-26
GCA_014170575.1	ASM1417057v1	GCA_014170575.1	Brassica napus	2020-08-12
GCA_020379485.1	Da-Ae	GCA_020379485.1	Brassica napus	2021-10-08
GCA_016432835.1	Bnig_sang_1.1	GCA_016432835.1	Brassica nigra	2021-01-06
GCA_001682895.1	ASM168289v1	GCA_001682895.1	Brassica nigra	2016-07-12
GCA_900416815.2	Brassica_oleracea_HDEM	GCA_900416815.2	Brassica oleracea	2018-07-11
GCA_000604025.1	BOL_v1.0	GCA_000604025.1	Brassica oleracea var. capitata	2014-03-31
GCA_018177695.1	Cabbage_OX-heart_923_BVRC	GCA_018177695.1	Brassica oleracea var. capitata	2021-04-29
GCA_902726615.1	bol-D134-Reference	GCA_902726615.1	Brassica oleracea var. capitata	2020-01-15
GCF_000695525.1	BOL	GCF_000695525.1	Brassica oleracea var. oleracea	2014-05-27
GCA_000695525.1	BOL	GCA_000695525.1	Brassica oleracea var. oleracea	2014-05-27
GCF_000309985.2	CAAS_Brap_v3.01	GCF_000309985.2	Brassica rapa	2020-01-23
GCA_000309985.3	CAAS_Brap_v3.01	GCA_000309985.3	Brassica rapa	2020-01-23
GCA_003434825.1	Brassica_rapa_FPsc_v1.3	GCA_003434825.1	Brassica rapa	2018-09-13
GCA_016163755.1	ASM1616375v1	GCA_016163755.1	Brassica rapa	2020-12-22
GCA_900412535.3	brapa_z1_v2	GCA_900412535.3	Brassica rapa	2021-07-15
GCA_025215035.1	Pakchoi_v1	GCA_025215035.1	Brassica rapa subsp. chinensis	2022-09-25
GCA_008629595.1	ASM862959v1	GCA_008629595.1	Brassica rapa subsp. pekinensis	2019-09-20
GCA_018901965.1	BRT_1.0	GCA_018901965.1	Brassica rapa subsp. rapa	2021-06-16
GCA_017639395.1	SCU_BraROA_2.3	GCA_017639395.1	Brassica rapa subsp. trilocularis	2021-03-30
GCA_019776045.1	xB_Genome.1.0	GCA_019776045.1	Brassica rapa x Raphanus sativus	2021-08-26
GCA_023935145.1	ASM2393514v1	GCA_023935145.1	Bretschneidera sinensis	2022-06-28
GCA_018105755.1	ASM1810575v1	GCA_018105755.1	Bretschneidera sinensis	2021-04-23
GCA_023213415.1	ASM2321341v1	GCA_023213415.1	Bruguiera cylindrica	2022-05-02
GCA_020883675.1	ASM2088367v1	GCA_020883675.1	Bruguiera gymnorhiza	2021-11-18
GCA_023213355.1	ASM2321335v1	GCA_023213355.1	Bruguiera gymnorhiza	2022-05-02
GCA_023213295.1	BH-2021.mat	GCA_023213295.1	Bruguiera hainesii	2022-05-02
GCA_023213335.1	BH-2021.pat	GCA_023213335.1	Bruguiera hainesii	2022-05-02
GCA_019804595.1	ASM1980459v1	GCA_019804595.1	Bruguiera parviflora	2021-08-31
GCA_020141445.1	ASM2014144v1	GCA_020141445.1	Bruguiera sexangula	2021-09-24
GCA_019426215.1	BAv1.1	GCA_019426215.1	Buddleja alternifolia	2021-07-30
GCF_000340665.2	C.cajan_V1.1	GCF_000340665.2	Cajanus cajan	2016-09-29
GCA_000230855.2	Pigeonpea-Version-2.0	GCA_000230855.2	Cajanus cajan	2017-12-12
GCA_000340665.2	C.cajan_V1.1	GCA_000340665.2	Cajanus cajan	2016-03-30
GCA_015227855.1	Cajanus cajan v3.0	GCA_015227855.1	Cajanus cajan	2020-11-04
GCA_900491605.1	Calamus_simplicifolius	GCA_900491605.1	Calamus simplicifolius	2018-07-01
GCA_004801955.1	ASM480195v1	GCA_004801955.1	Calotropis procera	2019-04-22
GCA_023657505.1	ASM2365750v1	GCA_023657505.1	Camelina hispida	2022-06-07
GCA_023864115.1	ASM2386411v1	GCA_023864115.1	Camelina hispida	2022-06-23
GCA_024034495.1	ASM2403449v1	GCA_024034495.1	Camelina laxa	2022-06-29
GCA_023864065.1	ASM2386406v1	GCA_023864065.1	Camelina neglecta	2022-06-23
GCF_000633955.1	Cs	GCF_000633955.1	Camelina sativa	2014-04-24
GCA_000496875.1	CamelinaSativa	GCA_000496875.1	Camelina sativa	2013-11-14
GCA_000633955.1	Cs	GCA_000633955.1	Camelina sativa	2014-04-24
GCA_025200525.1	XYYC_v1.0	GCA_025200525.1	Camellia lanceoleosa	2022-09-14
GCA_022316695.1	ASM2231669v1	GCA_022316695.1	Camellia oleifera	2022-02-24
GCF_004153795.1	AHAU_CSS_1	GCF_004153795.1	Camellia sinensis	2019-02-11
GCA_013676235.1	HZAU_G240_1.0	GCA_013676235.1	Camellia sinensis	2020-09-14
GCA_020536515.1	ASM2053651v1	GCA_020536515.1	Camellia sinensis	2021-10-21
GCA_020536595.1	ASM2053659v1	GCA_020536595.1	Camellia sinensis	2021-10-21
GCA_025759985.1	ASM2575998v1	GCA_025759985.1	Camellia sinensis	2022-10-20
GCA_025774085.1	ASM2577408v1	GCA_025774085.1	Camellia sinensis	2022-10-20
GCA_020536565.1	ASM2053656v1	GCA_020536565.1	Camellia sinensis var. assamica	2021-10-21
GCA_020536795.1	ASM2053679v1	GCA_020536795.1	Camellia sinensis var. assamica	2021-10-21
GCA_020536855.1	ASM2053685v1	GCA_020536855.1	Camellia sinensis var. assamica	2021-10-21
GCA_020536865.1	ASM2053686v1	GCA_020536865.1	Camellia sinensis var. assamica	2021-10-21
GCA_020536555.1	ASM2053655v1	GCA_020536555.1	Camellia sinensis var. lasiocalyx	2021-10-21
GCA_004153795.2	AHAU_CSS_2	GCA_004153795.2	Camellia sinensis var. sinensis	2019-04-21
GCA_004153795.1	AHAU_CSS_1	GCA_004153795.1	Camellia sinensis var. sinensis	2019-02-11
GCA_017311205.1	ASM1731120v1	GCA_017311205.1	Camellia sinensis var. sinensis	2021-03-10
GCA_020536495.1	ASM2053649v1	GCA_020536495.1	Camellia sinensis var. sinensis	2021-10-21
GCA_020975935.1	ASM2097593v1	GCA_020975935.1	Campomanesia xanthocarpa	2021-11-24
GCF_900626175.2	cs10	GCF_900626175.2	Cannabis sativa	2019-02-14
GCA_000230575.5	ASM23057v5	GCA_000230575.5	Cannabis sativa	2018-11-30
GCA_001509995.1	Chemdog91_175268	GCA_001509995.1	Cannabis sativa	2016-01-11
GCA_001865755.1	ASM186575v1	GCA_001865755.1	Cannabis sativa	2016-11-03
GCA_002090435.1	ASM209043v1	GCA_002090435.1	Cannabis sativa	2017-04-13
GCA_003417725.2	ASM341772v2	GCA_003417725.2	Cannabis sativa	2018-11-26
GCA_003660325.2	Oct15_3.7Mb_N50_Jamaican_Lion_Assembly	GCA_003660325.2	Cannabis sativa	2019-02-11
GCA_012923435.1	JL_Mother	GCA_012923435.1	Cannabis sativa	2020-04-28
GCA_013030025.1	JL_Father	GCA_013030025.1	Cannabis sativa	2020-04-28
GCA_013030365.1	ASM1303036v1	GCA_013030365.1	Cannabis sativa	2020-05-12
GCA_016165845.1	Cannbio-2	GCA_016165845.1	Cannabis sativa	2020-12-22
GCA_016415525.1	JL5	GCA_016415525.1	Cannabis sativa	2020-04-28
GCA_025232715.1	Csat_AbacusV2	GCA_025232715.1	Cannabis sativa	2022-09-16
GCA_900626175.2	cs10	GCA_900626175.2	Cannabis sativa	2019-02-14
GCA_001510005.1	ASM151000v1	GCA_001510005.1	Cannabis sativa subsp. indica	2016-01-11
GCA_001974645.1	C_bursa_pastoris_nuclear_genome_v1	GCA_001974645.1	Capsella bursa-pastoris	2017-01-29
GCF_000375325.1	Caprub1_0	GCF_000375325.1	Capsella rubella	2013-04-23
GCA_000375325.1	Caprub1_0	GCA_000375325.1	Capsella rubella	2013-04-23
GCF_002878395.1	UCD10Xv1.1	GCF_002878395.1	Capsicum annuum	2018-01-30
GCF_000710875.1	Pepper Zunla 1 Ref_v1.0	GCF_000710875.1	Capsicum annuum	2015-03-11
GCA_000512255.2	ASM51225v2	GCA_000512255.2	Capsicum annuum	2017-10-30
GCA_000710875.1	Pepper Zunla 1 Ref_v1.0	GCA_000710875.1	Capsicum annuum	2015-03-11
GCA_002878395.3	UCD10Xv1.1	GCA_002878395.3	Capsicum annuum	2018-01-30
GCA_011745845.1	SNU_ECW_1.0	GCA_011745845.1	Capsicum annuum	2020-03-25
GCA_011745865.1	SNU_SF_1.0	GCA_011745865.1	Capsicum annuum	2020-03-25
GCA_021292125.1	Ca_59_1.0	GCA_021292125.1	Capsicum annuum	2021-12-28
GCA_000950795.1	Pepper Chiltepin Ref_v1.0	GCA_000950795.1	Capsicum annuum var. glabriusculum	2015-03-16
GCA_002271885.2	ASM227188v2	GCA_002271885.2	Capsicum baccatum	2017-10-30
GCA_002271895.2	ASM227189v2	GCA_002271895.2	Capsicum chinense	2017-10-30
GCA_021464245.1	ASM2146424v1	GCA_021464245.1	Carallia brachiata	2022-01-14
GCA_014578085.1	Cresedifolia_CH_v1	GCA_014578085.1	Cardamine resedifolia	2020-09-15
GCA_024447775.1	MSU_CaCris_1.0	GCA_024447775.1	Carex cristatella	2022-07-26
GCA_025461125.1	ASM2546112v1	GCA_025461125.1	Carex kokanica	2022-09-28
GCA_011114355.1	ASM1111435v1	GCA_011114355.1	Carex littledalei	2020-03-17
GCA_025461045.1	ASM2546104v1	GCA_025461045.1	Carex parvula	2022-09-28
GCA_024447655.1	MSU_CaScop_1.0	GCA_024447655.1	Carex scoparia	2022-07-26
GCF_000150535.2	Papaya1.0	GCF_000150535.2	Carica papaya	2008-05-06
GCA_000150535.1	Papaya1.0	GCA_000150535.1	Carica papaya	2008-05-06
GCA_001310045.1	ASM131004v1	GCA_001310045.1	Carica papaya	2015-10-09
GCA_021527605.1	sunup	GCA_021527605.1	Carica papaya	2022-01-20
GCA_022788785.1	sunset	GCA_022788785.1	Carica papaya	2022-04-01
GCA_002740515.1	SGP5_Cgig_v1.3	GCA_002740515.1	Carnegiea gigantea	2017-10-31
GCA_006937295.1	ASM693729v1	GCA_006937295.1	Carpinus fangiana	2019-07-29
GCA_001633085.1	Safflower1	GCA_001633085.1	Carthamus tinctorius	2016-04-27
GCA_011037825.1	ASM1103782v1	GCA_011037825.1	Carya cathayensis	2020-02-27
GCF_018687715.1	C.illinoinensisPawnee_v1	GCF_018687715.1	Carya illinoinensis	2021-06-03
GCA_011037805.1	ASM1103780v1	GCA_011037805.1	Carya illinoinensis	2020-02-27
GCA_016808215.1	C.illinoinensisOaxaca_v1	GCA_016808215.1	Carya illinoinensis	2021-02-10
GCA_018687715.1	C.illinoinensisPawnee_v1	GCA_018687715.1	Carya illinoinensis	2021-06-03
GCA_018688675.1	C.illinoinensisLakota_v1	GCA_018688675.1	Carya illinoinensis	2021-06-08
GCA_018689175.1	C.illinoinensisElliott_v1	GCA_018689175.1	Carya illinoinensis	2021-07-14
GCA_018689195.1	C.illinoinensisLakota_alternate_haplotype_v1	GCA_018689195.1	Carya illinoinensis	2021-06-03
GCA_018689215.1	C.illinoinensisElliott_alternate_haplotype_v1	GCA_018689215.1	Carya illinoinensis	2021-06-03
GCA_004918865.1	Cbr_v1.0	GCA_004918865.1	Caryocar brasiliense	2019-04-26
GCA_020976635.1	NIFoS_Ccrenata_1.0	GCA_020976635.1	Castanea crenata	2021-11-24
GCA_019972055.1	CCR_r1.0	GCA_019972055.1	Castanea crenata	2021-08-02
GCA_014183005.1	ASM1418300v1	GCA_014183005.1	Castanea mollissima	2020-08-13
GCA_000763605.2	ASM76360v2	GCA_000763605.2	Castanea mollissima	2020-04-08
GCA_019955255.1	CAUS_2016PP	GCA_019955255.1	Castanospermum australe	2021-09-13
GCA_003795335.1	ASM379533v1	GCA_003795335.1	Casuarina equisetifolia subsp. incana	2018-11-19
GCA_003255045.1	ASM325504v1	GCA_003255045.1	Casuarina glauca	2018-06-19
GCA_024505715.1	ASM2450571v1	GCA_024505715.1	Catharanthus roseus	2022-08-02
GCA_000949345.1	ASM94934v1	GCA_000949345.1	Catharanthus roseus	2015-03-06
GCA_001292525.1	BAC_T16H	GCA_001292525.1	Catharanthus roseus	2015-09-11
GCA_001292565.1	BAC_SGD	GCA_001292565.1	Catharanthus roseus	2015-09-11
GCA_020739535.1	ASM2073953v1	GCA_020739535.1	Cenchrus americanus	2021-11-04
GCA_002174835.2	ASM217483v2	GCA_002174835.2	Cenchrus americanus	2018-01-24
GCA_020739525.1	ASM2073952v1	GCA_020739525.1	Cenchrus americanus	2021-11-04
GCA_020739565.1	ASM2073956v1	GCA_020739565.1	Cenchrus americanus	2021-11-04
GCA_020739575.1	ASM2073957v1	GCA_020739575.1	Cenchrus americanus	2021-11-04
GCA_020739585.1	ASM2073958v1	GCA_020739585.1	Cenchrus americanus	2021-11-04
GCA_021560375.1	ASM2156037v1	GCA_021560375.1	Cenchrus americanus	2022-01-31
GCA_022644695.1	ASM2264469v1	GCA_022644695.1	Cenchrus purpureus	2022-03-21
GCA_014636745.1	ASM1463674v1	GCA_014636745.1	Centella asiatica	2020-09-21
GCA_020465985.1	ASM2046598v1	GCA_020465985.1	Centrapalus pauciflorus	2021-10-13
GCA_001972305.1	Cfol_1.0	GCA_001972305.1	Cephalotus follicularis	2017-01-11
GCA_014871385.1	CpurpureusR40_1_0	GCA_014871385.1	Ceratodon purpureus	2020-12-28
GCA_014871845.1	CpurpureusGG1_1_0	GCA_014871845.1	Ceratodon purpureus	2020-12-28
GCA_020310875.1	C.richardii_v2	GCA_020310875.1	Ceratopteris richardii	2021-11-05
GCA_009866685.1	CFernv1.1	GCA_009866685.1	Ceratopteris richardii	2020-01-14
GCA_011386875.1	ASM1138687v1	GCA_011386875.1	Ceratopteris richardii	2020-03-16
GCA_003255065.1	ASM325506v1	GCA_003255065.1	Cercis canadensis	2018-06-19
GCA_024363205.1	ASM2436320v1	GCA_024363205.1	Cereus fernambucensis	2022-07-21
GCA_020615895.1	ASM2061589v1	GCA_020615895.1	Ceriops decandra	2021-10-26
GCA_021533255.1	ASM2153325v1	GCA_021533255.1	Ceriops tagal	2022-01-20
GCA_020617695.1	ASM2061769v1	GCA_020617695.1	Ceriops zippeliana	2021-10-26
GCA_003254925.1	ASM325492v1	GCA_003254925.1	Chamaecrista fasciculata	2018-06-19
GCA_946814005.1	drChaAngu1.1	GCA_946814005.1	Chamaenerion angustifolium	2022-09-15
GCA_946814875.1	drChaAngu1.1 alternate haplotype	GCA_946814875.1	Chamaenerion angustifolium	2022-09-20
GCA_003427395.1	Cbr_1.0	GCA_003427395.1	Chara braunii	2018-07-13
GCA_004335845.1	ASM433584v1	GCA_004335845.1	Characiochloris sp. AAM3	2019-03-08
GCA_024500155.1	ASM2450015v1	GCA_024500155.1	Chenopodium formosanum	2022-08-03
GCA_001687005.1	ASM168700v1	GCA_001687005.1	Chenopodium pallidicaule	2016-07-18
GCF_001683475.1	ASM168347v1	GCF_001683475.1	Chenopodium quinoa	2017-05-19
GCA_001683475.1	ASM168347v1	GCA_001683475.1	Chenopodium quinoa	2016-07-11
GCA_001742885.1	Cqu_r1.0	GCA_001742885.1	Chenopodium quinoa	2016-07-27
GCA_002732095.1	Cq_real_v1.0	GCA_002732095.1	Chenopodium quinoa	2017-11-06
GCA_021164245.1	ASM2116424v1	GCA_021164245.1	Chenopodium quinoa	2021-12-10
GCA_001687025.1	ASM168702v1	GCA_001687025.1	Chenopodium suecicum	2016-07-18
GCA_022113865.1	ASM2211386v1	GCA_022113865.1	Chimonanthus praecox	2022-02-10
GCA_013350335.1	ASM1335033v1	GCA_013350335.1	Chimonanthus salicifolius	2020-06-18
GCA_001662365.1	Cap_assembly01	GCA_001662365.1	Chlamydomonas applanata	2016-04-26
GCA_001662385.1	Cas_assembly01	GCA_001662385.1	Chlamydomonas asymmetrica	2016-04-26
GCA_002335675.1	C.eustigma genome v1.0	GCA_002335675.1	Chlamydomonas eustigma	2017-08-31
GCA_016834605.1	ASM1683460v1	GCA_016834605.1	Chlamydomonas incerta	2021-02-08
GCF_000002595.2	Chlamydomonas_reinhardtii_v5.5	GCF_000002595.2	Chlamydomonas reinhardtii	2018-01-26
GCA_000002595.3	Chlamydomonas_reinhardtii_v5.5	GCA_000002595.3	Chlamydomonas reinhardtii	2018-01-26
GCA_013389655.1	ASM1338965v1	GCA_013389655.1	Chlamydomonas reinhardtii	2020-07-06
GCA_018257845.1	ASM1825784v1	GCA_018257845.1	Chlamydomonas reinhardtii	2021-05-04
GCA_016834595.1	ASM1683459v1	GCA_016834595.1	Chlamydomonas schloesseri	2021-02-08
GCA_004335865.1	ASM433586v1	GCA_004335865.1	Chlamydomonas sp. 3112	2019-03-08
GCA_004335795.1	ASM433579v1	GCA_004335795.1	Chlamydomonas sp. 3222	2019-03-08
GCA_004335895.1	ASM433589v1	GCA_004335895.1	Chlamydomonas sp. AIC	2019-03-08
GCA_013435795.1	ASM1343579v1	GCA_013435795.1	Chlamydomonas sp. ICE-L	2020-07-21
GCA_016618255.1	CUWO241_v1.0_nuclear	GCA_016618255.1	Chlamydomonas sp. UWO 241	2021-01-12
GCA_004335755.1	ASM433575v1	GCA_004335755.1	Chlamydomonas sp. WS3	2019-03-08
GCA_004335715.1	ASM433571v1	GCA_004335715.1	Chlamydomonas sp. WS7	2019-03-08
GCA_001662425.1	Csp_assembly01	GCA_001662425.1	Chlamydomonas sphaeroides	2016-04-26
GCA_021018995.1	ASM2101899v1	GCA_021018995.1	Chloranthus sessilifolius	2021-12-02
GCA_019044685.2	LANL_Cdes_v1.1	GCA_019044685.2	Chlorella desiccata (nom. nud.)	2021-11-08
GCA_019202925.1	LANL_v2	GCA_019202925.1	Chlorella desiccata (nom. nud.)	2021-07-13
GCA_025026875.1	ASM2502687v1	GCA_025026875.1	Chlorella ohadii	2022-09-07
GCA_003130725.1	ASM313072v1	GCA_003130725.1	Chlorella sorokiniana	2018-06-13
GCA_002245835.2	Chlorella_sorokiniana 2.0	GCA_002245835.2	Chlorella sorokiniana	2018-03-16
GCA_002939045.1	CSI_1228	GCA_002939045.1	Chlorella sorokiniana	2018-02-23
GCA_003116155.1	ASM311615v1	GCA_003116155.1	Chlorella sorokiniana	2018-05-11
GCA_006782965.1	ASM678296v1	GCA_006782965.1	Chlorella sorokiniana	2019-07-12
GCA_006782985.1	ASM678298v1	GCA_006782985.1	Chlorella sorokiniana	2019-07-09
GCA_003063905.1	ASM306390v1	GCA_003063905.1	Chlorella sp. A99	2018-04-23
GCA_002896455.3	ArM29Bkp_1312	GCA_002896455.3	Chlorella sp. ArM0029B	2018-01-24
GCA_013372505.1	S68	GCA_013372505.1	Chlorella sp. BAC 9706	2020-06-24
GCA_009928355.1	ASM992835v1	GCA_009928355.1	Chlorella sp. CH2018	2020-01-24
GCA_006782975.1	ASM678297v1	GCA_006782975.1	Chlorella sp. Dachan	2019-07-12
GCA_004335735.1	ASM433573v1	GCA_004335735.1	Chlorella sp. KRBP	2019-03-08
GCA_025772305.1	ASM2577230v1	GCA_025772305.1	Chlorella sp. LC-ALGAE-MAG	2022-10-20
GCF_000147415.1	v 1.0	GCF_000147415.1	Chlorella variabilis	2010-09-16
GCA_000147415.1	v 1.0	GCA_000147415.1	Chlorella variabilis	2010-09-16
GCA_023343905.1	cvul	GCA_023343905.1	Chlorella vulgaris	2022-05-16
GCA_001021125.1	ASM102112v1	GCA_001021125.1	Chlorella vulgaris	2015-06-05
GCA_008119945.1	UMT_ChlVul_UMT-M1	GCA_008119945.1	Chlorella vulgaris	2019-08-20
GCA_009720205.1	ASM972020v1	GCA_009720205.1	Chlorella vulgaris	2019-11-28
GCA_009720215.1	ASM972021v1	GCA_009720215.1	Chlorella vulgaris	2019-11-28
GCA_004335625.1	ASM433562v1	GCA_004335625.1	Chloroidium sp. CF	2019-03-08
GCA_004335615.1	ASM433561v1	GCA_004335615.1	Chloroidium sp. JM	2019-03-08
GCA_009103225.1	ASM910322v1	GCA_009103225.1	Chlorokybus atmophyticus	2019-10-15
GCA_004335635.1	ASM433563v1	GCA_004335635.1	Chloromonas sp. AAM2	2019-03-08
GCA_007760615.1	ASM776061v1	GCA_007760615.1	Chlorophyta sp.	2019-07-31
GCA_025212335.1	ASM2521233v1	GCA_025212335.1	Chlorophytum comosum	2022-09-14
GCA_023205875.1	ASM2320587v1	GCA_023205875.1	Chloropicon primus	2022-05-02
GCA_007859695.1	ASM785969v1	GCA_007859695.1	Chloropicon primus	2019-08-07
GCA_022545495.1	ASM2254549v1	GCA_022545495.1	Chrysanthemum lavandulifolium	2022-03-21
GCA_019973895.1	CsGojo-0_v1	GCA_019973895.1	Chrysanthemum seticuspe	2021-08-31
GCA_004359105.1	CSE_r1.0	GCA_004359105.1	Chrysanthemum seticuspe	2019-02-05
GCA_015844335.1	Cs-A1013-Draft-PanAnd-1.0	GCA_015844335.1	Chrysopogon serrulatus	2020-12-08
GCF_000331145.1	ASM33114v1	GCF_000331145.1	Cicer arietinum	2013-01-16
GCA_000331145.1	ASM33114v1	GCA_000331145.1	Cicer arietinum	2013-01-16
GCA_000347275.4	ASM34727v4	GCA_000347275.4	Cicer arietinum	2019-08-08
GCA_002896005.2	CDCFrontier_v0.5	GCA_002896005.2	Cicer arietinum	2019-03-27
GCA_006151565.1	ASM615156v1	GCA_006151565.1	Cicer arietinum	2019-06-08
GCA_006345785.1	ASM634578v1	GCA_006345785.1	Cicer arietinum	2019-06-14
GCA_002896215.2	S2Drd065_v0.5	GCA_002896215.2	Cicer echinospermum	2019-03-27
GCA_002896235.1	Besev079_v0.3	GCA_002896235.1	Cicer reticulatum	2018-01-23
GCA_003689015.2	ASM368901v2	GCA_003689015.2	Cicer reticulatum	2019-07-29
GCA_023376185.1	v1	GCA_023376185.1	Cichorium endivia	2022-05-18
GCA_023525715.1	ASM2352571v1	GCA_023525715.1	Cichorium intybus	2022-05-24
GCA_025175665.1	Cinchona_pubescens_v1.0	GCA_025175665.1	Cinchona pubescens	2022-09-13
GCA_003546025.1	ASBRC_Ckan_1.0	GCA_003546025.1	Cinnamomum micranthum f. kanehirae	2018-09-11
GCA_002878655.1	ASM287865v1	GCA_002878655.1	Cissus quadrangularis	2018-01-12
GCA_000238415.2	Cla97_v1	GCA_000238415.2	Citrullus lanatus	2019-09-23
GCA_004801215.2	ASM480121v2	GCA_004801215.2	Citrullus lanatus	2019-08-09
GCA_018142915.1	cordophanus_v1	GCA_018142915.1	Citrullus lanatus subsp. cordophanus	2021-04-29
GCA_002013975.2	ASM201397v2	GCA_002013975.2	Citrus cavaleriei	2018-01-24
GCF_000493195.1	Citrus_clementina_v1.0	GCF_000493195.1	Citrus clementina	2013-11-08
GCA_000493195.1	Citrus_clementina_v1.0	GCA_000493195.1	Citrus clementina	2013-11-08
GCA_004802465.1	ASM480246v1	GCA_004802465.1	Citrus hindsii	2019-04-22
GCA_002006925.1	ASM200692v1	GCA_002006925.1	Citrus maxima	2017-03-07
GCA_002013955.2	C_medica_denovo_2	GCA_002013955.2	Citrus medica	2018-01-24
GCA_003258625.1	ASM325862v1	GCA_003258625.1	Citrus reticulata	2018-06-20
GCF_000317415.1	Csi_valencia_1.0	GCF_000317415.1	Citrus sinensis	2012-12-12
GCA_000317415.1	Csi_valencia_1.0	GCA_000317415.1	Citrus sinensis	2012-12-12
GCA_000695605.1	Citrus_sinensis_v1.0	GCA_000695605.1	Citrus sinensis	2014-05-30
GCA_018104345.1	ASM1810434v1	GCA_018104345.1	Citrus sinensis	2021-04-20
GCA_018105775.1	ASM1810577v1	GCA_018105775.1	Citrus sinensis	2021-04-23
GCA_019143665.1	ASM1914366v1	GCA_019143665.1	Citrus sinensis	2021-07-06
GCA_019144155.1	ASM1914415v1	GCA_019144155.1	Citrus sinensis	2021-07-06
GCA_019144185.1	ASM1914418v1	GCA_019144185.1	Citrus sinensis	2021-07-06
GCA_019144195.1	ASM1914419v1	GCA_019144195.1	Citrus sinensis	2021-07-06
GCA_019144225.1	ASM1914422v1	GCA_019144225.1	Citrus sinensis	2021-07-06
GCA_019144245.1	ASM1914424v1	GCA_019144245.1	Citrus sinensis	2021-07-06
GCA_022201045.1	DVS_A1.0	GCA_022201045.1	Citrus sinensis	2022-02-11
GCA_022201065.1	DVS_B1.0	GCA_022201065.1	Citrus sinensis	2022-02-11
GCA_018350135.1	ASM1835013v1	GCA_018350135.1	Citrus trifoliata	2021-05-13
GCA_002897195.1	CUMW_v1.0	GCA_002897195.1	Citrus unshiu	2017-12-21
GCA_001753815.1	CunshiuBMS10_01	GCA_001753815.1	Citrus unshiu	2016-10-03
GCA_001929425.1	WD23_11_assembly_v1	GCA_001929425.1	Citrus x paradisi x Citrus trifoliata	2017-01-03
GCA_000812005.1	ASM81200v1	GCA_000812005.1	Coccomyxa sp. LA000219	2015-01-02
GCA_020887355.1	COCOBI_1.0	GCA_020887355.1	Coccomyxa sp. Obi	2021-10-05
GCA_001244535.1	ASM124453v1	GCA_001244535.1	Coccomyxa sp. SUA001	2015-08-05
GCF_000258705.1	Coccomyxa subellipsoidae v2.0	GCF_000258705.1	Coccomyxa subellipsoidea C-169	2012-04-13
GCA_000258705.1	Coccomyxa subellipsoidae v2.0	GCA_000258705.1	Coccomyxa subellipsoidea C-169	2012-04-13
GCA_900406305.1	ASM90040630v1	GCA_900406305.1	Cochlearia officinalis	2019-06-14
GCA_006176705.1	UPLB_dcnu_1.0	GCA_006176705.1	Cocos nucifera	2019-06-10
GCA_003604295.1	ASM360429v1	GCA_003604295.1	Cocos nucifera	2018-10-01
GCA_008124465.1	ASM812446v1	GCA_008124465.1	Cocos nucifera	2019-08-29
GCA_013146195.2	Bonnet_bellflower_draft_genome_2.0	GCA_013146195.2	Codonopsis lanceolata	2021-01-19
GCA_001630525.1	ASM163052v1	GCA_001630525.1	Coelastrella sp. M60	2016-04-25
GCA_018290735.1	ASM1829073v1	GCA_018290735.1	Coelastrella sp. MACC-549	2021-05-13
GCA_002588565.1	ASM258856v1	GCA_002588565.1	Coelastrella sp. UTEX B 3026	2017-10-18
GCF_003713225.1	Cara_1.0	GCF_003713225.1	Coffea arabica	2018-11-08
GCA_003713225.1	Cara_1.0	GCA_003713225.1	Coffea arabica	2018-11-08
GCA_900059795.1	AUK_PRJEB4211_v1	GCA_900059795.1	Coffea canephora	2014-08-21
GCF_003713205.1	Ceug_1.0	GCF_003713205.1	Coffea eugenioides	2018-11-08
GCA_003713205.1	Ceug_1.0	GCA_003713205.1	Coffea eugenioides	2018-11-08
GCA_023065735.1	IRD_Cohum_1.0	GCA_023065735.1	Coffea humblotiana	2022-04-22
GCA_009725075.1	ASM972507v1	GCA_009725075.1	Coix aquatica	2019-12-04
GCA_009763385.1	ASM976338v1	GCA_009763385.1	Coix lacryma-jobi var. lacryma-jobi	2019-12-18
GCA_009758035.1	Adlay_draft_genome_1.0	GCA_009758035.1	Coix lacryma-jobi var. ma-yuen	2019-12-16
GCA_014218235.1	Taro_JAAS_v1.0	GCA_014218235.1	Colocasia esculenta	2020-08-17
GCA_009445465.1	ASM944546v1	GCA_009445465.1	Colocasia esculenta	2019-10-31
GCA_013364625.1	ASM1336462v1	GCA_013364625.1	Colocasia esculenta	2020-06-22
GCA_024138025.1	Combretum micranthum_SMRT	GCA_024138025.1	Combretum micranthum	2022-07-05
GCA_900108845.1	Conringia_planisiliqua.v1	GCA_900108845.1	Conringia planisiliqua	2016-12-31
GCA_015680905.1	ASM1568090v1	GCA_015680905.1	Coptis chinensis	2020-12-01
GCA_001974805.1	CCACVL1_1.0	GCA_001974805.1	Corchorus capsularis	2017-01-30
GCA_001974825.1	COLO4_1.0	GCA_001974825.1	Corchorus olitorius	2017-01-30
GCA_002141455.1	Co_S7_2014	GCA_002141455.1	Corchorus olitorius	2017-05-16
GCA_025631255.1	ASM2563125v1	GCA_025631255.1	Cornus kousa	2022-10-09
GCA_901111285.1	Corrigiola_litoralis_v1	GCA_901111285.1	Corrigiola litoralis	2020-01-11
GCA_901000735.2	CavTom2PMs-1.0	GCA_901000735.2	Corylus avellana	2020-11-25
GCA_016403345.1	ASM1640334v1	GCA_016403345.1	Corylus heterophylla	2020-12-28
GCA_019343435.1	ASM1934343v1	GCA_019343435.1	Corylus heterophylla	2021-07-26
GCA_014182845.1	ASM1418284v1	GCA_014182845.1	Corymbia calophylla	2020-08-14
GCA_014858505.1	Ccitriodora_v2_1	GCA_014858505.1	Corymbia citriodora subsp. variegata	2020-10-21
GCA_014182735.1	ASM1418273v1	GCA_014182735.1	Corymbia maculata	2020-08-14
GCA_015476445.1	Crambe_hispanica_v1.1	GCA_015476445.1	Crambe hispanica	2020-11-15
GCA_004349715.1	ASM434971v1	GCA_004349715.1	Crucihimalaya himalaica	2019-03-14
GCF_025177605.1	USDA_Cmelo_AY_1.0	GCF_025177605.1	Cucumis melo	2022-09-14
GCF_000313045.1	ASM31304v1	GCF_000313045.1	Cucumis melo	2012-10-05
GCA_000313045.1	ASM31304v1	GCA_000313045.1	Cucumis melo	2012-10-05
GCA_011762645.1	UTNaro_melon_Harukei-3_ver1.40	GCA_011762645.1	Cucumis melo	2020-04-01
GCA_020920055.1	TAD_pseudomol_v1.0	GCA_020920055.1	Cucumis melo	2021-11-23
GCA_020920065.1	DUL_pseudomol_v1.0	GCA_020920065.1	Cucumis melo	2021-11-23
GCA_025177605.1	USDA_Cmelo_AY_1.0	GCA_025177605.1	Cucumis melo	2022-09-14
GCA_025177625.1	USDA_Cmelo_MR1_1.0	GCA_025177625.1	Cucumis melo	2022-09-14
GCA_902497455.1	Melonv4	GCA_902497455.1	Cucumis melo	2019-09-12
GCA_014525375.1	ASM1452537v1	GCA_014525375.1	Cucumis melo subsp. agrestis	2020-09-21
GCA_009760825.1	ASM976082v1	GCA_009760825.1	Cucumis melo var. inodorus	2019-12-18
GCA_005549215.1	ASM554921v1	GCA_005549215.1	Cucumis melo var. makuwa	2019-05-21
GCA_005549225.1	ASM554922v1	GCA_005549225.1	Cucumis melo var. makuwa	2019-05-21
GCF_000004075.3	Cucumber_9930_V3	GCF_000004075.3	Cucumis sativus	2019-11-15
GCF_000224045.1	CSB10A_v1	GCF_000224045.1	Cucumis sativus	2011-08-26
GCA_000004075.3	Cucumber_9930_V3	GCA_000004075.3	Cucumis sativus	2019-11-15
GCA_000224045.1	CSB10A_v1	GCA_000224045.1	Cucumis sativus	2011-08-26
GCA_001483825.3	B10v3	GCA_001483825.3	Cucumis sativus	2020-04-08
GCA_016161715.1	W8_PacBio_assembly	GCA_016161715.1	Cucumis sativus	2020-12-22
GCA_016161765.1	Hx117_PacBio_assembly	GCA_016161765.1	Cucumis sativus	2020-12-22
GCA_016161775.1	Hx14_PacBio_assembly	GCA_016161775.1	Cucumis sativus	2020-12-22
GCA_016161785.1	W4_PacBio_assembly	GCA_016161785.1	Cucumis sativus	2020-12-22
GCA_016161805.1	Cuc64_PacBio_assembly	GCA_016161805.1	Cucumis sativus	2020-12-22
GCA_016161855.1	Cuc80_PacBio_assembly	GCA_016161855.1	Cucumis sativus	2020-12-22
GCA_016161875.1	9110gt_PacBio_assembly	GCA_016161875.1	Cucumis sativus	2020-12-22
GCA_016161885.1	Cuc37_PacBio_assembly	GCA_016161885.1	Cucumis sativus	2020-12-22
GCA_016163705.1	Gy14_PacBio_assembly	GCA_016163705.1	Cucumis sativus	2020-12-22
GCA_016163735.1	Cu2_PacBio_assembly	GCA_016163735.1	Cucumis sativus	2020-12-22
GCA_016163745.1	XTMC_PacBio_assembly	GCA_016163745.1	Cucumis sativus	2020-12-22
GCA_004115005.2	UNAM_Carg_1.1	GCA_004115005.2	Cucurbita argyrosperma subsp. argyrosperma	2021-06-16
GCA_018691285.1	UNAM_Csor_1.0	GCA_018691285.1	Cucurbita argyrosperma subsp. sororia	2021-06-03
GCF_002738345.1	Cmax_1.0	GCF_002738345.1	Cucurbita maxima	2017-10-31
GCA_002738345.1	Cmax_1.0	GCA_002738345.1	Cucurbita maxima	2017-10-31
GCF_002738365.1	Cmos_1.0	GCF_002738365.1	Cucurbita moschata	2017-10-31
GCA_002738365.1	Cmos_1.0	GCA_002738365.1	Cucurbita moschata	2017-10-31
GCF_002806865.1	ASM280686v2	GCF_002806865.1	Cucurbita pepo subsp. pepo	2017-12-07
GCA_002806865.2	ASM280686v2	GCA_002806865.2	Cucurbita pepo subsp. pepo	2017-12-07
GCA_025388495.1	ASM2538849v1	GCA_025388495.1	Curcuma longa	2022-09-23
GCA_003260385.1	Cau_v1.0	GCA_003260385.1	Cuscuta australis	2018-06-22
GCA_900332095.2	Cuscuta	GCA_900332095.2	Cuscuta campestris	2020-12-16
GCA_023213395.1	ASM2321339v1	GCA_023213395.1	Cycas panzhihuaensis	2022-05-12
GCA_015708375.1	ASM1570837v1	GCA_015708375.1	Cydonia oblonga	2020-12-01
GCA_021442155.1	ASM2144215v1	GCA_021442155.1	Cymbidium sinense	2022-01-12
GCA_001247695.1	ASM124769v1	GCA_001247695.1	Cymbomonas tetramitiformis	2015-08-05
GCA_025388555.1	ASM2538855v1	GCA_025388555.1	Cymbopogon citratus	2022-09-23
GCA_025388415.1	GRF_CWil_1.0	GCA_025388415.1	Cynanchum wilfordii	2022-09-23
GCF_001531365.2	CcrdV1.1	GCF_001531365.2	Cynara cardunculus var. scolymus	2018-04-17
GCA_001531365.2	CcrdV1.1	GCA_001531365.2	Cynara cardunculus var. scolymus	2018-04-17
GCA_007115705.1	ASM711570v1	GCA_007115705.1	Dactylis glomerata	2019-07-17
GCA_002892645.1	ASM289264v1	GCA_002892645.1	Dactylis glomerata	2018-01-19
GCA_003255025.1	ASM325502v1	GCA_003255025.1	Datisca glomerata	2018-06-19
GCA_018107945.1	UCR_Dstr_1.4	GCA_018107945.1	Datura stramonium	2021-04-20
GCA_016071715.1	ASM1607171v1	GCA_016071715.1	Datura stramonium	2020-12-15
GCA_016071745.1	ASM1607174v1	GCA_016071745.1	Datura stramonium	2020-12-15
GCF_001625215.1	ASM162521v1	GCF_001625215.1	Daucus carota subsp. sativus	2016-05-06
GCA_001625215.1	ASM162521v1	GCA_001625215.1	Daucus carota subsp. sativus	2016-05-24
GCF_001605985.2	ASM160598v2	GCF_001605985.2	Dendrobium catenatum	2017-12-12
GCA_001605985.2	ASM160598v2	GCA_001605985.2	Dendrobium catenatum	2017-12-12
GCA_019925795.1	ASM1992579v1	GCA_019925795.1	Dendrobium chrysotoxum	2021-09-10
GCA_016618105.1	ASM1661810v1	GCA_016618105.1	Dendrobium huoshanense	2021-01-19
GCA_021234465.1	ASM2123446v1	GCA_021234465.1	Dendrobium hybrid cultivar	2021-12-20
GCA_022539455.1	Dnobile	GCA_022539455.1	Dendrobium nobile	2022-03-10
GCA_019514585.1	ASM1951458v1	GCA_019514585.1	Dendrobium officinale	2021-08-10
GCA_017311315.1	mabamboo_1.0	GCA_017311315.1	Dendrocalamus latiflorus	2021-03-10
GCA_007449985.2	ASM744998v2	GCA_007449985.2	Desmodesmus armatus	2020-02-10
GCA_021209675.1	ASM2120967v1	GCA_021209675.1	Desmodesmus armatus	2021-12-14
GCA_023091065.1	ASM2309106v1	GCA_023091065.1	Dianthus caryophyllus	2022-05-12
GCA_000512335.1	DCA_r1.0	GCA_000512335.1	Dianthus caryophyllus	2013-12-19
GCA_001633215.2	ASM163321v2	GCA_001633215.2	Dichanthelium oligosanthes	2016-09-29
GCA_015342445.1	DiExil	GCA_015342445.1	Digitaria exilis	2020-11-10
GCA_902806635.1	CM05836_v1.1	GCA_902806635.1	Digitaria exilis	2020-04-16
GCA_902859565.1	Fonio_CM05836	GCA_902859565.1	Digitaria exilis	2021-02-01
GCA_022984855.1	ASM2298485v1	GCA_022984855.1	Dimocarpus longan	2022-04-19
GCA_020457875.1	ASM2045787v1	GCA_020457875.1	Dimocarpus longan	2021-10-15
GCA_020875875.1	Dalata_v2	GCA_020875875.1	Dioscorea alata	2021-11-16
GCA_002904275.2	ASM290427v2	GCA_002904275.2	Dioscorea alata	2015-10-18
GCF_009730915.1	TDr96_F1_v2_PseudoChromosome.rev07_lg8_w22 25.fasta	GCF_009730915.1	Dioscorea cayenensis subsp. rotundata	2019-11-25
GCA_002240015.2	TDr96_F1_Pseudo_Chromosome_v1.0	GCA_002240015.2	Dioscorea cayenensis subsp. rotundata	2017-07-28
GCA_002260605.1	TDr96x99_v1.0.fasta	GCA_002260605.1	Dioscorea cayenensis subsp. rotundata	2017-07-28
GCA_002260645.1	TDr97_00777_Male_DDN	GCA_002260645.1	Dioscorea cayenensis subsp. rotundata	2017-07-28
GCA_002260665.1	TDr97_00917_Female_DDN	GCA_002260665.1	Dioscorea cayenensis subsp. rotundata	2017-07-28
GCA_009730915.2	TDr96_F1_v2_PseudoChromosome.rev07_lg8_w22 25.fasta	GCA_009730915.2	Dioscorea cayenensis subsp. rotundata	2019-11-25
GCA_902712375.1	D_dumetorum_v1.0	GCA_902712375.1	Dioscorea dumetorum	2020-02-10
GCA_900631875.1	DioSan_Chloro	GCA_900631875.1	Dioscorea sansibarensis	2019-06-19
GCA_014060945.1	ASM1406094v1	GCA_014060945.1	Dioscorea zingiberensis	2020-08-04
GCA_014633365.1	ASM1463336v1	GCA_014633365.1	Diospyros lotus	2020-09-21
GCA_000774125.1	ASM77412v1	GCA_000774125.1	Diospyros lotus	2014-11-10
GCA_010721995.1	DLO_r1.1	GCA_010721995.1	Diospyros lotus	2020-02-07
GCA_014633355.1	ASM1463335v1	GCA_014633355.1	Diospyros lotus	2020-09-21
GCA_014822095.1	UALgDiploT.01	GCA_014822095.1	Diplotaxis tenuifolia	2020-09-30
GCA_012978445.1	ASM1297844v1	GCA_012978445.1	Dipteryx alata	2020-05-06
GCA_001598015.1	Boea_hygrometrica.v1	GCA_001598015.1	Dorcoceras hygrometricum	2016-04-28
GCA_001925005.1	ASM192500v1	GCA_001925005.1	Drosera capensis	2016-12-30
GCA_003254865.1	ASM325486v1	GCA_003254865.1	Dryas drummondii	2018-06-19
GCA_025631235.1	ASM2563123v1	GCA_025631235.1	Dryas octopetala	2022-10-09
GCA_914767535.1	ucDunPrim2.1	GCA_914767535.1	Dunaliella primolecta	2021-09-16
GCA_914767515.1	ucDunPrim2.1 alternate haplotype	GCA_914767515.1	Dunaliella primolecta	2021-09-15
GCA_002284615.2	Dunsal1 v. 2	GCA_002284615.2	Dunaliella salina	2020-07-10
GCA_004335885.1	ASM433588v1	GCA_004335885.1	Dunaliella sp. M2	2019-03-08
GCA_004335775.1	ASM433577v1	GCA_004335775.1	Dunaliella sp. RO	2019-03-08
GCA_004335645.1	ASM433564v1	GCA_004335645.1	Dunaliella sp. WIN1	2019-03-08
GCA_004335685.1	ASM433568v1	GCA_004335685.1	Dunaliella sp. YS1	2019-03-08
GCF_002303985.1	Duzib1.0	GCF_002303985.1	Durio zibethinus	2017-09-15
GCA_002303985.1	Duzib1.0	GCA_002303985.1	Durio zibethinus	2017-09-15
GCA_025727855.1	ibira2.1	GCA_025727855.1	Dyckia ibiramensis	2022-10-17
GCA_020466025.1	ec_v3	GCA_020466025.1	Echinochloa crus-galli	2021-10-15
GCA_015022175.1	ASM1502217v1	GCA_015022175.1	Echinochloa crus-galli	2020-10-27
GCA_025118225.1	ASM2511822v1	GCA_025118225.1	Echinochloa crus-galli	2022-09-09
GCA_900205405.1	ASM90020540v1	GCA_900205405.1	Echinochloa crus-galli	2017-10-23
GCA_003412495.2	ASM341249v2	GCA_003412495.2	Echium plantagineum	2019-05-31
GCA_016858145.1	ASM1685814v1	GCA_016858145.1	Edaphochlamys debaryana	2021-02-09
GCA_001662405.1	Cde_assembly01	GCA_001662405.1	Edaphochlamys debaryana	2016-04-26
GCA_019593565.1	ASM1959356v1	GCA_019593565.1	Elaeagnus angustifolia	2021-08-13
GCF_000442705.1	EG5	GCF_000442705.1	Elaeis guineensis	2013-08-13
GCA_000442705.1	EG5	GCA_000442705.1	Elaeis guineensis	2013-08-13
GCA_001672495.1	ASM167249v1	GCA_001672495.1	Elaeis guineensis	2016-06-20
GCA_002146295.1	EG01	GCA_002146295.1	Elaeis guineensis	2017-05-17
GCA_015461965.1	EGPMv6	GCA_015461965.1	Elaeis guineensis	2020-11-15
GCA_000441515.1	EO8	GCA_000441515.1	Elaeis oleifera	2013-07-26
GCA_002146275.1	EO01	GCA_002146275.1	Elaeis oleifera	2017-05-17
GCA_021604985.1	Ragi PR202 v. 2.0	GCA_021604985.1	Eleusine coracana subsp. coracana	2021-12-08
GCA_002180455.1	ASM218045v1	GCA_002180455.1	Eleusine coracana subsp. coracana	2017-06-08
GCA_003369855.1	ASM336985v1	GCA_003369855.1	Eleusine indica	2018-08-10
GCA_022709325.1	ASM2270932v1	GCA_022709325.1	Eleusine indica	2022-03-28
GCA_001753735.1	Embelia_ribes_ER1_v1	GCA_001753735.1	Embelia ribes	2016-10-06
GCA_021527575.1	ASM2152757v1	GCA_021527575.1	Ensete glaucum	2022-01-20
GCA_000818735.3	Bedadeti_annotated	GCA_000818735.3	Ensete ventricosum	2019-01-16
GCA_000331365.3	Ensete_JungleSeeds_v3.0	GCA_000331365.3	Ensete ventricosum	2018-12-11
GCA_001884805.1	Derea_v1.0	GCA_001884805.1	Ensete ventricosum	2016-11-21
GCA_001884845.1	Onjamo_v1.0	GCA_001884845.1	Ensete ventricosum	2016-11-21
GCA_900006205.1	EF_Genome	GCA_900006205.1	Eperua falcata	2020-02-29
GCA_007726485.1	CERZOS_EC1.0	GCA_007726485.1	Eragrostis curvula	2019-08-05
GCA_012490785.1	MSU_Enin_2.1	GCA_012490785.1	Eragrostis nindensis	2020-04-17
GCA_024500355.1	Salk_teff_dabbi_3.0	GCA_024500355.1	Eragrostis tef	2022-08-03
GCA_000970635.1	ASM97063v1	GCA_000970635.1	Eragrostis tef	2015-04-08
GCF_010389155.1	C_canadensis_v1	GCF_010389155.1	Erigeron canadensis	2020-03-09
GCA_000775935.1	ASM77593v1	GCA_000775935.1	Erigeron canadensis	2014-11-13
GCA_010389155.1	C_canadensis_v1	GCA_010389155.1	Erigeron canadensis	2020-02-11
GCA_024320915.1	ASM2432091v1	GCA_024320915.1	Erigeron philadelphicus	2022-07-18
GCA_932364175.1	Eruca_sativa	GCA_932364175.1	Eruca vesicaria subsp. sativa	2022-08-26
GCA_900406325.1	ASM90040632v1	GCA_900406325.1	Erucastrum elatum	2019-06-15
GCA_011420285.1	BTI_Eche1.2	GCA_011420285.1	Erysimum cheiranthoides	2020-03-19
GCA_900406345.1	ASM90040634v1	GCA_900406345.1	Erysimum cheiri	2019-06-14
GCA_900406355.1	ASM90040635v1	GCA_900406355.1	Erysimum pusillum	2019-06-14
GCF_000504015.1	Mimgu1_0	GCF_000504015.1	Erythranthe guttata	2014-04-02
GCA_000504015.1	Mimgu1_0	GCA_000504015.1	Erythranthe guttata	2014-04-02
GCA_024520975.1	ASM2452097v1	GCA_024520975.1	Erythroxylum areolatum	2022-08-03
GCA_025629805.1	ASM2562980v1	GCA_025629805.1	Erythroxylum baracoense	2022-10-08
GCA_024520955.1	ASM2452095v1	GCA_024520955.1	Erythroxylum bequaertii	2022-08-03
GCA_024703695.1	ASM2470369v1	GCA_024703695.1	Erythroxylum cataractarum	2022-08-16
GCA_024707465.1	ASM2470746v1	GCA_024707465.1	Erythroxylum daphnites	2022-08-17
GCA_024678245.1	ASM2467824v1	GCA_024678245.1	Erythroxylum densum	2022-08-15
GCA_025434745.1	ASM2543474v1	GCA_025434745.1	Erythroxylum divaricatum	2022-09-27
GCA_025594535.1	ASM2559453v1	GCA_025594535.1	Erythroxylum domingense	2022-10-05
GCA_025629825.1	ASM2562982v1	GCA_025629825.1	Erythroxylum guanchezii	2022-10-08
GCA_025504935.1	ASM2550493v1	GCA_025504935.1	Erythroxylum haughtii	2022-09-30
GCA_024752395.1	ASM2475239v1	GCA_024752395.1	Erythroxylum havanense	2022-08-27
GCA_025434765.1	ASM2543476v1	GCA_025434765.1	Erythroxylum kapplerianum	2022-09-27
GCA_024582655.1	ASM2458265v1	GCA_024582655.1	Erythroxylum kunthianum	2022-08-06
GCA_025629945.1	ASM2562994v1	GCA_025629945.1	Erythroxylum macrophyllum var. savannarum	2022-10-08
GCA_025405635.1	ASM2540563v1	GCA_025405635.1	Erythroxylum novogranatense	2022-09-26
GCA_025531955.1	ASM2553195v1	GCA_025531955.1	Erythroxylum orinocense	2022-10-03
GCA_025629785.1	ASM2562978v1	GCA_025629785.1	Erythroxylum oxycarpum	2022-10-08
GCA_025531925.1	ASM2553192v1	GCA_025531925.1	Erythroxylum plowmanianum	2022-10-03
GCA_025504915.1	ASM2550491v1	GCA_025504915.1	Erythroxylum reticulatum	2022-09-30
GCA_025629845.1	ASM2562984v1	GCA_025629845.1	Erythroxylum squamatum	2022-10-08
GCA_002897215.1	ECA_r1.0	GCA_002897215.1	Eschscholzia californica subsp. californica	2017-12-28
GCA_019693395.1	ASM1969339v1	GCA_019693395.1	Ettlia oleoabundans	2021-08-19
GCA_014182695.1	ASM1418269v1	GCA_014182695.1	Eucalyptus albens	2020-08-14
GCA_014182725.1	ASM1418272v1	GCA_014182725.1	Eucalyptus brandiana	2020-08-14
GCA_014182885.2	ASM1418288v2	GCA_014182885.2	Eucalyptus caleyi	2021-04-30
GCA_019915185.1	ASM1991518v1	GCA_019915185.1	Eucalyptus camaldulensis	2021-09-09
GCA_000260855.1	EUC_r1.0	GCA_000260855.1	Eucalyptus camaldulensis	2012-01-23
GCA_014182705.1	ASM1418270v1	GCA_014182705.1	Eucalyptus camaldulensis	2020-08-14
GCA_019915175.1	ASM1991517v1	GCA_019915175.1	Eucalyptus camaldulensis	2021-09-09
GCA_017140615.1	ASM1714061v1	GCA_017140615.1	Eucalyptus cladocalyx	2021-03-09
GCA_014182715.1	ASM1418271v1	GCA_014182715.1	Eucalyptus cloeziana	2020-08-14
GCA_014182585.1	ASM1418258v1	GCA_014182585.1	Eucalyptus coolabah	2020-08-14
GCA_017140595.1	ASM1714059v1	GCA_017140595.1	Eucalyptus curtisii	2021-03-09
GCA_016097615.1	ASM1609761v1	GCA_016097615.1	Eucalyptus dawsonii	2020-12-17
GCA_014182575.1	ASM1418257v1	GCA_014182575.1	Eucalyptus decipiens	2020-08-14
GCA_014182555.1	ASM1418255v1	GCA_014182555.1	Eucalyptus erythrocorys	2020-08-14
GCA_017140475.1	ASM1714047v1	GCA_017140475.1	Eucalyptus fibrosa	2021-03-09
GCA_014182545.1	ASM1418254v1	GCA_014182545.1	Eucalyptus globulus	2020-08-14
GCF_016545825.1	ASM1654582v1	GCF_016545825.1	Eucalyptus grandis	2021-01-06
GCF_000612305.1	Egrandis1_0	GCF_000612305.1	Eucalyptus grandis	2014-05-02
GCA_000612305.1	Egrandis1_0	GCA_000612305.1	Eucalyptus grandis	2014-05-02
GCA_016545825.1	ASM1654582v1	GCA_016545825.1	Eucalyptus grandis	2021-01-06
GCA_016097605.1	ASM1609760v1	GCA_016097605.1	Eucalyptus guilfoylei	2020-12-17
GCA_017140395.1	ASM1714039v1	GCA_017140395.1	Eucalyptus lansdowneana	2021-03-09
GCA_017140325.1	ASM1714032v1	GCA_017140325.1	Eucalyptus leucophloia subsp. euroa	2021-03-09
GCA_014182565.1	ASM1418256v1	GCA_014182565.1	Eucalyptus marginata	2020-08-14
GCA_004368105.3	ASM436810v3	GCA_004368105.3	Eucalyptus melliodora	2022-04-19
GCA_014182515.1	ASM1418251v1	GCA_014182515.1	Eucalyptus microcorys	2020-08-14
GCA_017140255.1	ASM1714025v1	GCA_017140255.1	Eucalyptus paniculata subsp. matutina	2021-03-09
GCA_007663325.1	ASM766332v1	GCA_007663325.1	Eucalyptus pauciflora	2019-07-30
GCA_017140185.1	ASM1714018v1	GCA_017140185.1	Eucalyptus polyanthemos subsp. polyanthemos	2021-03-09
GCA_016097595.1	ASM1609759v1	GCA_016097595.1	Eucalyptus pumila	2020-12-17
GCA_014182855.1	ASM1418285v1	GCA_014182855.1	Eucalyptus regnans	2020-08-14
GCA_019915205.1	ASM1991520v1	GCA_019915205.1	Eucalyptus rudis	2021-09-09
GCA_014182395.1	ASM1418239v1	GCA_014182395.1	Eucalyptus salubris	2020-08-14
GCA_017140165.1	ASM1714016v1	GCA_017140165.1	Eucalyptus shirleyi	2021-03-09
GCA_014182405.1	ASM1418240v1	GCA_014182405.1	Eucalyptus sideroxylon	2020-08-14
GCA_016097485.1	ASM1609748v1	GCA_016097485.1	Eucalyptus sideroxylon x Eucalyptus melliodora	2020-12-17
GCA_014182365.1	ASM1418236v1	GCA_014182365.1	Eucalyptus tenuipes	2020-08-14
GCA_016097545.1	ASM1609754v1	GCA_016097545.1	Eucalyptus victrix	2020-12-17
GCA_014182385.1	ASM1418238v1	GCA_014182385.1	Eucalyptus viminalis	2020-08-14
GCA_014182375.1	ASM1418237v1	GCA_014182375.1	Eucalyptus virginea	2020-08-14
GCA_900116095.1	Euclidium_syriacum.MPIPZ.v1	GCA_900116095.1	Euclidium syriacum	2016-12-31
GCA_016647705.1	ASM1664770v1	GCA_016647705.1	Eucommia ulmoides	2021-01-19
GCA_003117195.1	EudorinaFemale_1.0	GCA_003117195.1	Eudorina sp. 2006-703-Eu-15	2018-04-06
GCA_003117095.1	EudorinaMale_1.0	GCA_003117095.1	Eudorina sp. 2006-703-Eu-15	2018-04-06
GCA_025175695.1	ekl_cut1000.fasta	GCA_025175695.1	Eugenia klotzschiana	2022-09-13
GCA_004012085.1	ASM401208v1	GCA_004012085.1	Eugenia uniflora	2019-01-11
GCA_002919075.1	ASM291907v1	GCA_002919075.1	Euphorbia esula	2018-02-06
GCA_002918425.1	ASM291842v1	GCA_002918425.1	Euphorbia esula	2018-02-06
GCA_014843705.1	ASM1484370v1	GCA_014843705.1	Euphrasia arctica	2020-10-05
GCA_002933915.1	ASM293391v1	GCA_002933915.1	Eutrema heterophyllum	2018-02-20
GCF_000478725.1	Eutsalg1_0	GCF_000478725.1	Eutrema salsugineum	2013-11-05
GCA_000325905.2	TsV2-8	GCA_000325905.2	Eutrema salsugineum	2013-02-11
GCA_000478725.1	Eutsalg1_0	GCA_000478725.1	Eutrema salsugineum	2013-11-05
GCA_016617915.1	SCU_Esa_1.0	GCA_016617915.1	Eutrema salsugineum	2021-01-19
GCA_002933935.1	ASM293393v1	GCA_002933935.1	Eutrema yunnanense	2018-02-20
GCA_004303065.2	Fesc_Illumina_backbone_Pacbio_gap_closing	GCA_004303065.2	Fagopyrum esculentum	2020-12-29
GCA_001661195.1	FES_r1.0	GCA_001661195.1	Fagopyrum esculentum	2016-06-07
GCA_002319775.1	Ft1.0	GCA_002319775.1	Fagopyrum tataricum	2017-09-21
GCA_002928575.1	Ft54	GCA_002928575.1	Fagopyrum tataricum	2018-02-14
GCA_014362285.1	Fagus_crenata_1.0	GCA_014362285.1	Fagus crenata	2020-08-19
GCA_907173295.1	Bhaga_Chr	GCA_907173295.1	Fagus sylvatica	2021-05-17
GCA_003347535.1	UKW_Fsyl_0.5	GCA_003347535.1	Fagus sylvatica	2018-07-31
GCA_009761775.1	UNIPI_FiCari_1.0	GCA_009761775.1	Ficus carica	2019-12-18
GCA_002002945.1	F.carica_assembly01	GCA_002002945.1	Ficus carica	2017-01-27
GCA_008635985.1	FER_r1.1	GCA_008635985.1	Ficus erecta	2019-09-18
GCA_025413025.1	ASM2541302v1	GCA_025413025.1	Ficus hispida	2022-09-28
GCA_025413485.1	ASM2541348v1	GCA_025413485.1	Ficus microcarpa	2022-09-28
GCA_024759925.1	ASM2475992v1	GCA_024759925.1	Ficus religiosa	2022-08-29
GCA_018326385.1	Fbid_1.0	GCA_018326385.1	Flaveria bidentis	2021-04-13
GCA_018326445.1	Fbro_1.0	GCA_018326445.1	Flaveria brownii	2021-04-13
GCA_018326465.1	Fflo_1.0	GCA_018326465.1	Flaveria floridana	2021-04-13
GCA_024085815.1	ASM2408581v1	GCA_024085815.1	Flaveria linearis	2022-07-06
GCA_025215565.1	ASM2521556v1	GCA_025215565.1	Flaveria ramosissima	2022-09-16
GCA_025506415.1	ASM2550641v1	GCA_025506415.1	Flaveria robusta	2022-10-02
GCA_018326485.1	Frob_1.0	GCA_018326485.1	Flaveria robusta	2021-04-12
GCA_025506505.1	ASM2550650v1	GCA_025506505.1	Flaveria sonorensis	2022-10-02
GCA_025506515.1	ASM2550651v1	GCA_025506515.1	Flaveria trinervia	2022-10-02
GCA_023638005.1	ASM2363800v1	GCA_023638005.1	Forsythia suspensa	2022-06-02
GCA_013103335.1	ASM1310333v1	GCA_013103335.1	Forsythia suspensa	2020-05-15
GCA_020510225.1	ASM2051022v1	GCA_020510225.1	Forsythia suspensa	2021-10-15
GCA_009720345.1	FII_1.0	GCA_009720345.1	Fragaria iinumae	2019-11-29
GCA_000511975.1	FII_r1.1	GCA_000511975.1	Fragaria iinumae	2013-12-06
GCA_010134655.1	ASM1013465v1	GCA_010134655.1	Fragaria nilgerrensis	2020-02-04
GCA_000512025.1	FNI_r1.1	GCA_000512025.1	Fragaria nipponica	2013-12-06
GCA_000511995.1	FNU_r1.1	GCA_000511995.1	Fragaria nubicola	2013-12-06
GCA_000517285.1	FOR_r1.1	GCA_000517285.1	Fragaria orientalis	2013-12-06
GCF_000184155.1	FraVesHawaii_1.0	GCF_000184155.1	Fragaria vesca subsp. vesca	2011-02-24
GCA_000184155.1	FraVesHawaii_1.0	GCA_000184155.1	Fragaria vesca subsp. vesca	2010-12-22
GCA_019022445.1	NIHHS_FaW_1.0	GCA_019022445.1	Fragaria x ananassa	2021-06-24
GCA_000511695.1	FANhybrid_r1.2	GCA_000511695.1	Fragaria x ananassa	2013-12-06
GCA_000511835.1	FAN_r1.1	GCA_000511835.1	Fragaria x ananassa	2013-12-06
GCA_019650335.1	FAN_r2.3	GCA_019650335.1	Fragaria x ananassa	2021-05-14
GCA_903798335.1	FRAX26-0.1	GCA_903798335.1	Fraxinus albicans	2020-06-16
GCA_903798225.1	FRAX14-0.1	GCA_903798225.1	Fraxinus americana	2020-06-16
GCA_902829175.1	FRAX01-0.1	GCA_902829175.1	Fraxinus angustifolia subsp. angustifolia	2020-04-15
GCA_903798265.1	FRAX15-0.1	GCA_903798265.1	Fraxinus angustifolia subsp. oxycarpa	2020-06-16
GCA_903798275.1	FRAX16-0.1	GCA_903798275.1	Fraxinus angustifolia subsp. syriaca	2020-06-16
GCA_903798345.1	FRAX27-0.1	GCA_903798345.1	Fraxinus anomala	2020-06-16
GCA_903798355.1	FRAX28-0.1	GCA_903798355.1	Fraxinus baroniana	2020-06-16
GCA_903798385.1	FRAX31-0.1	GCA_903798385.1	Fraxinus cuspidata	2020-06-16
GCA_902829195.1	FRAX04-0.1	GCA_902829195.1	Fraxinus dipetala	2020-04-15
GCA_019097785.1	FRAX_001_PL	GCA_019097785.1	Fraxinus excelsior	2021-07-06
GCA_900149125.1	BATG-0.5	GCA_900149125.1	Fraxinus excelsior	2017-01-20
GCA_903798395.1	FRAX32-0.1	GCA_903798395.1	Fraxinus floribunda	2020-06-16
GCA_903798285.1	FRAX19-0.1	GCA_903798285.1	Fraxinus gooddingii	2020-06-16
GCA_903798315.1	FRAX20-0.1	GCA_903798315.1	Fraxinus greggii	2020-06-16
GCA_903798305.1	FRAX21-0.1	GCA_903798305.1	Fraxinus griffithii	2020-06-16
GCA_902829145.1	FRAX05-0.1	GCA_902829145.1	Fraxinus latifolia	2020-04-15
GCA_903772985.1	FRAX06-0.1	GCA_903772985.1	Fraxinus mandshurica	2020-06-11
GCA_903798295.1	FRAX23-0.1	GCA_903798295.1	Fraxinus nigra	2020-06-16
GCA_903798235.1	FRAX07-0.1	GCA_903798235.1	Fraxinus ornus	2020-06-16
GCA_902829205.1	FRAX08-0.1	GCA_902829205.1	Fraxinus paxiana	2020-04-15
GCA_912172775.1	Fraxinus pennsylvanica genome version 1.4	GCA_912172775.1	Fraxinus pennsylvanica	2021-10-13
GCA_902829155.1	FRAX10-0.1	GCA_902829155.1	Fraxinus pennsylvanica	2020-04-15
GCA_902829185.1	FRAX03-0.1	GCA_902829185.1	Fraxinus pennsylvanica	2020-04-15
GCA_903798245.1	FRAX09-0.1	GCA_903798245.1	Fraxinus pennsylvanica	2020-06-16
GCA_903798405.1	FRAX33-0.1	GCA_903798405.1	Fraxinus platypoda	2020-06-16
GCA_903798255.1	FRAX11-0.1	GCA_903798255.1	Fraxinus quadrangulata	2020-06-16
GCA_902876705.1	FRAX12-0.1 updated	GCA_902876705.1	Fraxinus sieboldiana	2020-05-07
GCA_903798365.1	FRAX29-0.1	GCA_903798365.1	Fraxinus sp. 1973-6204	2020-06-16
GCA_903798375.1	FRAX30-0.1	GCA_903798375.1	Fraxinus sp. D2006-0159	2020-06-16
GCA_902837555.1	FRAX13-0.1	GCA_902837555.1	Fraxinus velutina	2020-04-22
GCA_903798325.1	FRAX25-0.1	GCA_903798325.1	Fraxinus xanthoxyloides	2020-06-16
GCA_012274505.1	ASM1227450v1	GCA_012274505.1	Galium porrigens var. tenue	2020-04-13
GCA_013103745.1	ASM1310374v1	GCA_013103745.1	Gardenia jasminoides	2020-05-15
GCA_016760335.1	NIFOS_GasEla_1.0	GCA_016760335.1	Gastrodia elata	2021-01-28
GCA_002966915.1	ASM296691v1	GCA_002966915.1	Gastrodia elata f. glauca	2018-03-02
GCA_000441915.1	GenAur_1.0	GCA_000441915.1	Genlisea aurea	2013-07-31
GCA_024500145.1	ASM2450014v1	GCA_024500145.1	Gentiana dahurica var. dahurica	2022-08-03
GCA_946800695.1	drGeuUrba1.1	GCA_946800695.1	Geum urbanum	2022-09-15
GCA_900236755.1	G_urb_d1	GCA_900236755.1	Geum urbanum	2018-01-17
GCA_946800285.1	drGeuUrba1.1 alternate haplotype	GCA_946800285.1	Geum urbanum	2022-09-15
GCA_018257905.1	V1	GCA_018257905.1	Gillenia trifoliata	2021-05-04
GCA_024626585.1	ASM2462658v1	GCA_024626585.1	Ginkgo biloba	2022-08-10
GCA_025667525.1	Gcor_v1	GCA_025667525.1	Glebionis coronaria	2022-10-12
GCA_013407115.1	G.lat_10XGenomicsChromium.v1	GCA_013407115.1	Glycine latifolia	2020-07-14
GCF_000004515.6	Glycine_max_v4.0	GCF_000004515.6	Glycine max	2021-03-10
GCA_000004515.5	Glycine_max_v4.0	GCA_000004515.5	Glycine max	2021-03-10
GCA_001269945.2	Glycine max_Enrei_2.0	GCA_001269945.2	Glycine max	2015-08-06
GCA_002905335.2	glyma.Lee.gnm1	GCA_002905335.2	Glycine max	2018-01-30
GCA_003349995.2	Gmax_ZH13_v2.0	GCA_003349995.2	Glycine max	2020-02-21
GCA_012273815.2	GmBRS537.a1.v2	GCA_012273815.2	Glycine max	2021-10-15
GCA_014282035.1	WHFS_GmWF7_1.0	GCA_014282035.1	Glycine max	2020-08-25
GCA_014282065.1	WHFS_GmHF25_1.0	GCA_014282065.1	Glycine max	2020-08-25
GCA_014282075.1	WHFS_GmZH35_1.0	GCA_014282075.1	Glycine max	2020-08-25
GCA_014282085.1	WHFS_GmZH13_1.0	GCA_014282085.1	Glycine max	2020-08-25
GCA_014282095.1	WHFS_GmJY_1.0	GCA_014282095.1	Glycine max	2020-08-25
GCA_014282145.1	WHFS_GmHX3_1.0	GCA_014282145.1	Glycine max	2020-08-25
GCA_014282185.1	WHFS_GmW82_1.0	GCA_014282185.1	Glycine max	2020-08-25
GCA_015227745.1	Tianlong1	GCA_015227745.1	Glycine max	2020-11-05
GCA_019321705.1	PI594527.PLATINUM.CHROMOSOMES.fasta	GCA_019321705.1	Glycine max	2021-07-22
GCA_020497155.1	ASM2049715v1	GCA_020497155.1	Glycine max	2021-10-14
GCA_021733175.1	JD17_chr_final	GCA_021733175.1	Glycine max	2022-02-03
GCA_022114995.1	ASM2211499v1	GCA_022114995.1	Glycine max	2022-02-10
GCF_004193775.1	ASM419377v2	GCF_004193775.1	Glycine soja	2019-02-21
GCA_000722935.2	W05v1.0	GCA_000722935.2	Glycine soja	2014-12-17
GCA_002907465.1	glyso.PI483463.gnm1	GCA_002907465.1	Glycine soja	2018-01-30
GCA_004193775.2	ASM419377v2	GCA_004193775.2	Glycine soja	2019-02-21
GCA_014282345.1	WHFS_GsojaF_1.0	GCA_014282345.1	Glycine soja	2020-08-25
GCA_007407185.1	G_tom_03Nov2016_Ncxrf_filtered	GCA_007407185.1	Glycine tomentella	2019-07-24
GCA_015680685.1	Gmon01	GCA_015680685.1	Gnetum montanum	2020-11-24
GCA_001584585.1	ASM158458v1	GCA_001584585.1	Gonium pectorale	2016-03-09
GCA_005610355.1	ASM561035v1	GCA_005610355.1	Gossypioides kirkii	2019-05-22
GCA_002818315.1	Gokir.v1	GCA_002818315.1	Gossypioides kirkii	2017-12-08
GCA_025698475.1	ASM2569847v1	GCA_025698475.1	Gossypium anomalum	2022-10-17
GCA_019455425.1	ASM1945542v1	GCA_019455425.1	Gossypium anomalum	2021-08-09
GCF_000612285.1	Gossypium_arboreum_v1.0	GCF_000612285.1	Gossypium arboreum	2015-09-28
GCA_000612285.2	Gossypium_arboreum_v1.0	GCA_000612285.2	Gossypium arboreum	2015-09-28
GCA_000787975.1	arboreum_v1.0	GCA_000787975.1	Gossypium arboreum	2014-12-02
GCA_013265605.1	ASM1326560v1	GCA_013265605.1	Gossypium arboreum	2020-06-03
GCA_025698485.1	ASM2569848v1	GCA_025698485.1	Gossypium arboreum	2022-10-17
GCA_013487665.1	ASM1348766v1	GCA_013487665.1	Gossypium aridum	2020-09-03
GCA_013677265.1	ASM1367726v1	GCA_013677265.1	Gossypium armourianum	2020-09-03
GCA_005393395.2	CCRI_HENU_Gaus_1.1	GCA_005393395.2	Gossypium australe	2019-09-17
GCA_018997955.1	ASM1899795v1	GCA_018997955.1	Gossypium barbadense	2021-06-24
GCA_001856525.1	GbV1.0	GCA_001856525.1	Gossypium barbadense	2016-11-03
GCA_002926015.1	ASM292601v1	GCA_002926015.1	Gossypium barbadense	2018-02-13
GCA_002928715.1	ASM292871v1	GCA_002928715.1	Gossypium barbadense	2018-02-13
GCA_008761655.1	Gossypium_barbadense_v1.1	GCA_008761655.1	Gossypium barbadense	2019-10-08
GCA_025503065.1	ASM2550306v1	GCA_025503065.1	Gossypium bickii	2022-09-30
GCA_007990325.1	Gossypium_darwinii_v1.1	GCA_007990325.1	Gossypium darwinii	2019-08-27
GCA_013677245.1	ASM1367724v1	GCA_013677245.1	Gossypium davidsonii	2020-09-03
GCA_025583645.1	ASM2558364v1	GCA_025583645.1	Gossypium ekmanianum	2022-10-06
GCA_013467495.1	ASM1346749v1	GCA_013467495.1	Gossypium gossypioides	2020-09-03
GCA_013677255.1	ASM1367725v1	GCA_013677255.1	Gossypium harknessii	2020-09-03
GCA_025502765.1	ASM2550276v1	GCA_025502765.1	Gossypium herbaceum	2022-09-30
GCA_025584905.1	A1.wagad.PGA	GCA_025584905.1	Gossypium herbaceum	2022-10-06
GCF_007990345.1	Gossypium_hirsutum_v2.1	GCF_007990345.1	Gossypium hirsutum	2021-02-25
GCF_000987745.1	ASM98774v1	GCF_000987745.1	Gossypium hirsutum	2015-05-05
GCA_000987745.1	ASM98774v1	GCA_000987745.1	Gossypium hirsutum	2015-05-05
GCA_002504345.1	ASM250434v1	GCA_002504345.1	Gossypium hirsutum	2017-10-10
GCA_006980745.1	ASM698074v1	GCA_006980745.1	Gossypium hirsutum	2019-07-29
GCA_006980775.1	ASM698077v1	GCA_006980775.1	Gossypium hirsutum	2019-07-29
GCA_007990345.1	Gossypium_hirsutum_v2.1	GCA_007990345.1	Gossypium hirsutum	2021-02-25
GCA_018997965.1	ASM1899796v1	GCA_018997965.1	Gossypium hirsutum	2021-06-24
GCA_021461685.1	ASM2146168v1	GCA_021461685.1	Gossypium hirsutum	2022-01-13
GCA_021461695.1	ASM2146169v1	GCA_021461695.1	Gossypium hirsutum	2022-01-13
GCA_024600755.1	ASM2460075v1	GCA_024600755.1	Gossypium hirsutum	2022-08-09
GCA_024704785.1	ASM2470478v1	GCA_024704785.1	Gossypium hirsutum	2022-08-17
GCA_013677235.1	ASM1367723v1	GCA_013677235.1	Gossypium klotzschianum	2020-09-03
GCA_013511315.1	ASM1351131v1	GCA_013511315.1	Gossypium laxum	2020-09-03
GCA_013467485.1	ASM1346748v1	GCA_013467485.1	Gossypium lobatum	2020-09-03
GCA_025698465.1	ASM2569846v1	GCA_025698465.1	Gossypium longicalyx	2022-10-17
GCA_010883175.1	Longicalyx_V5.0	GCA_010883175.1	Gossypium longicalyx	2020-02-21
GCA_017165895.1	ASM1716589v1	GCA_017165895.1	Gossypium mustelinum	2021-03-09
GCA_007990455.1	Gossypium_mustelinum_v1.1	GCA_007990455.1	Gossypium mustelinum	2019-08-27
GCF_000327365.2	Graimondii2_0v2	GCF_000327365.2	Gossypium raimondii	2012-12-20
GCA_000327365.2	Graimondii2_0v2	GCA_000327365.2	Gossypium raimondii	2012-12-20
GCA_000331045.1	Gr_v1.0	GCA_000331045.1	Gossypium raimondii	2013-01-04
GCA_005931075.1	ASM593107v1	GCA_005931075.1	Gossypium raimondii	2019-06-03
GCA_013467475.1	ASM1346747v1	GCA_013467475.1	Gossypium raimondii	2020-09-03
GCA_025698545.1	ASM2569854v1	GCA_025698545.1	Gossypium raimondii	2022-10-17
GCA_025506655.1	ASM2550665v1	GCA_025506655.1	Gossypium rotundifolium	2022-09-30
GCA_013677275.1	ASM1367727v1	GCA_013677275.1	Gossypium schwendimanii	2020-09-03
GCA_024704795.1	ASM2470479v1	GCA_024704795.1	Gossypium stephensii	2022-08-17
GCA_020496765.1	ZSTU_Gsto	GCA_020496765.1	Gossypium stocksii	2021-10-14
GCA_025698495.1	ASM2569849v1	GCA_025698495.1	Gossypium stocksii	2022-10-17
GCA_025698515.1	ASM2569851v1	GCA_025698515.1	Gossypium sturtianum	2022-10-17
GCA_004027125.1	Gothu_v1	GCA_004027125.1	Gossypium thurberi	2019-01-16
GCA_018144435.1	ASM1814443v1	GCA_018144435.1	Gossypium tomentosum	2021-04-29
GCA_007990485.1	Gossypium_tomentosum_v1.1	GCA_007990485.1	Gossypium tomentosum	2019-08-27
GCA_013467465.1	ASM1346746v1	GCA_013467465.1	Gossypium trilobum	2020-09-03
GCA_008044935.1	ASM804493v1	GCA_008044935.1	Gossypium turneri	2019-08-21
GCA_020080225.1	ASM2008022v1	GCA_020080225.1	Gynochthodes officinalis	2021-09-24
GCA_020536105.1	JGL_1.0	GCA_020536105.1	Gynostemma pentaphyllum	2021-10-20
GCA_003970955.1	ASM397095v1	GCA_003970955.1	Haematococcus lacustris	2018-12-17
GCA_011766145.1	Lacustris_1.0	GCA_011766145.1	Haematococcus lacustris	2020-03-23
GCA_004335575.1	ASM433557v1	GCA_004335575.1	Haematococcus sp. NG2	2019-03-08
GCA_017140935.1	Hvir_nuclei_sn_run2_2	GCA_017140935.1	Hamamelis virginiana	2021-03-02
GCA_014898755.1	HAGU_1.0	GCA_014898755.1	Handroanthus guayacan	2020-10-20
GCA_002762385.1	Himp0.1	GCA_002762385.1	Handroanthus impetiginosus	2017-11-09
GCF_002127325.2	HanXRQr2.0-SUNRISE	GCF_002127325.2	Helianthus annuus	2020-07-15
GCA_002127325.2	HanXRQr2.0-SUNRISE	GCA_002127325.2	Helianthus annuus	2020-07-15
GCA_000690575.1	Helico_v1.0	GCA_000690575.1	Helicosporidium sp. ATCC 50920	2014-05-13
GCA_900406365.1	ASM90040636v1	GCA_900406365.1	Heliophila coronopifolia	2019-06-15
GCA_022085475.1	ASM2208547v1	GCA_022085475.1	Heliosperma pusillum	2022-02-08
GCA_017893485.1	ASM1789348v1	GCA_017893485.1	Hemerocallis citrina	2021-04-12
GCF_002168275.1	ASM216827v2	GCF_002168275.1	Herrania umbratica	2017-06-05
GCA_002168275.2	ASM216827v2	GCA_002168275.2	Herrania umbratica	2017-06-05
GCA_024362995.1	drHetArbu1.0.p	GCA_024362995.1	Heteromeles arbutifolia	2022-07-21
GCA_024363235.1	drHetArbu1.0.a	GCA_024363235.1	Heteromeles arbutifolia	2022-07-21
GCF_001654055.1	ASM165405v1	GCF_001654055.1	Hevea brasiliensis	2016-06-01
GCA_000340545.1	Hevbra_1.0	GCA_000340545.1	Hevea brasiliensis	2013-03-15
GCA_001654055.1	ASM165405v1	GCA_001654055.1	Hevea brasiliensis	2016-06-01
GCA_001907995.1	ASM190799v1	GCA_001907995.1	Hevea brasiliensis	2016-12-12
GCA_002003025.1	HbrasiliensisBPM24_01	GCA_002003025.1	Hevea brasiliensis	2017-01-18
GCA_010458925.1	ASM1045892v1	GCA_010458925.1	Hevea brasiliensis	2020-02-12
GCA_019671005.1	ASM1967100v1	GCA_019671005.1	Hibiscus mutabilis	2021-08-19
GCF_006381635.1	ASM638163v2	GCF_006381635.1	Hibiscus syriacus	2019-11-18
GCA_001696755.1	ASM169675v1	GCA_001696755.1	Hibiscus syriacus	2016-07-29
GCA_006381635.2	ASM638163v2	GCA_006381635.2	Hibiscus syriacus	2019-11-18
GCA_900070015.1	Hordeum_bulbosum_assembly1	GCA_900070015.1	Hordeum bulbosum	2017-02-22
GCA_022496015.1	ASM2249601v1	GCA_022496015.1	Hordeum marinum	2022-03-07
GCA_000582825.1	Hordeum_pubiflorum_assembly1	GCA_000582825.1	Hordeum pubiflorum	2013-08-30
GCA_000947855.1	563_E_assembled_ctg_200	GCA_000947855.1	Hordeum vulgare	2015-03-01
GCA_004114815.1	Hulless_Barley_ass.V2	GCA_004114815.1	Hordeum vulgare	2019-01-28
GCA_017309745.1	AAC_Synergy_1.0	GCA_017309745.1	Hordeum vulgare	2021-03-10
GCA_024137805.1	yangtze university Zhang lab wild barley 1.0	GCA_024137805.1	Hordeum vulgare	2022-07-06
GCA_900067785.1	563_A_assembled_ctg_200	GCA_900067785.1	Hordeum vulgare	2019-02-14
GCA_900067795.1	563_B_assembled_ctg_200	GCA_900067795.1	Hordeum vulgare	2019-02-14
GCA_900067805.1	563_C_assembled_ctg_200	GCA_900067805.1	Hordeum vulgare	2019-02-14
GCA_900067815.1	563_D_assembled_ctg_200	GCA_900067815.1	Hordeum vulgare	2019-02-14
GCA_900067825.1	563_F_assembled_ctg_200	GCA_900067825.1	Hordeum vulgare	2019-02-14
GCA_900075435.2	barley BACs 2	GCA_900075435.2	Hordeum vulgare	2016-10-18
GCA_910593985.1	hordeum_vulgare_accession_hor_11013_contigs	GCA_910593985.1	Hordeum vulgare	2022-10-02
GCA_910593995.1	hordeum_vulgare_accession_hor_10886_contigs	GCA_910593995.1	Hordeum vulgare	2022-10-03
GCA_910594075.1	hordeum_vulgare_accession_hor_13800_contigs	GCA_910594075.1	Hordeum vulgare	2022-07-14
GCA_910594135.1	hordeum_vulgare_accession_hor_11431_contigs	GCA_910594135.1	Hordeum vulgare	2022-07-14
GCA_910594175.1	hordeum_vulgare_accession_hor_20909_contigs	GCA_910594175.1	Hordeum vulgare	2022-09-09
GCA_910594185.1	hordeum_vulgare_accession_hor_12184_contigs	GCA_910594185.1	Hordeum vulgare	2022-07-14
GCA_910594195.1	hordeum_vulgare_accession_hor_14411_contigs	GCA_910594195.1	Hordeum vulgare	2022-10-03
GCA_910594205.1	hordeum_vulgare_accession_hor_2180_contigs	GCA_910594205.1	Hordeum vulgare	2022-09-25
GCA_910594215.1	hordeum_vulgare_accession_hor_12791_contigs	GCA_910594215.1	Hordeum vulgare	2022-10-03
GCA_910594225.1	hordeum_vulgare_accession_hor_2237_contigs	GCA_910594225.1	Hordeum vulgare	2022-10-03
GCA_910594235.1	hordeum_vulgare_accession_hor_18913_contigs	GCA_910594235.1	Hordeum vulgare	2022-07-14
GCA_910594245.1	hordeum_vulgare_accession_hor_13979_contigs	GCA_910594245.1	Hordeum vulgare	2022-08-05
GCA_910594255.1	hordeum_vulgare_accession_hor_14876_contigs	GCA_910594255.1	Hordeum vulgare	2022-10-03
GCA_910594265.1	hordeum_vulgare_accession_hor_14439_contigs	GCA_910594265.1	Hordeum vulgare	2022-10-03
GCA_910594275.1	hordeum_vulgare_accession_hor_21428_contigs	GCA_910594275.1	Hordeum vulgare	2022-07-14
GCA_910594285.1	hordeum_vulgare_accession_hor_13987_contigs	GCA_910594285.1	Hordeum vulgare	2022-09-11
GCA_910594295.1	hordeum_vulgare_accession_hor_1361_contigs	GCA_910594295.1	Hordeum vulgare	2022-07-14
GCA_910594305.1	hordeum_vulgare_accession_hor_21687_contigs	GCA_910594305.1	Hordeum vulgare	2022-10-02
GCA_910594315.1	hordeum_vulgare_accession_hor_19184_contigs	GCA_910594315.1	Hordeum vulgare	2022-10-02
GCA_910594325.1	hordeum_vulgare_accession_hor_13938_contigs	GCA_910594325.1	Hordeum vulgare	2022-10-03
GCA_910594335.1	hordeum_vulgare_accession_hor_18201_contigs	GCA_910594335.1	Hordeum vulgare	2022-10-02
GCA_910594345.1	hordeum_vulgare_accession_hor_11922_contigs	GCA_910594345.1	Hordeum vulgare	2022-09-10
GCA_910594355.1	hordeum_vulgare_accession_hor_17591_contigs	GCA_910594355.1	Hordeum vulgare	2022-10-03
GCA_910594365.1	hordeum_vulgare_accession_hor_15898_contigs	GCA_910594365.1	Hordeum vulgare	2022-10-02
GCA_910594375.1	hordeum_vulgare_accession_hor_19952_contigs	GCA_910594375.1	Hordeum vulgare	2022-07-13
GCA_910594385.1	hordeum_vulgare_accession_hor_17649_contigs	GCA_910594385.1	Hordeum vulgare	2022-07-14
GCA_910594395.1	hordeum_vulgare_accession_hor_17077_contigs	GCA_910594395.1	Hordeum vulgare	2022-07-14
GCA_910594405.1	hordeum_vulgare_accession_hor_14689_contigs	GCA_910594405.1	Hordeum vulgare	2022-10-02
GCA_910594415.1	hordeum_vulgare_accession_hor_1531_contigs	GCA_910594415.1	Hordeum vulgare	2022-10-02
GCA_910594485.1	hordeum_vulgare_accession_hor_2957_contigs	GCA_910594485.1	Hordeum vulgare	2022-09-10
GCA_910594505.1	hordeum_vulgare_accession_hor_337_contigs	GCA_910594505.1	Hordeum vulgare	2022-07-14
GCA_910594525.1	hordeum_vulgare_accession_hor_495_contigs	GCA_910594525.1	Hordeum vulgare	2022-07-13
GCA_910594545.1	hordeum_vulgare_accession_hor_3359_contigs	GCA_910594545.1	Hordeum vulgare	2022-09-12
GCA_910594565.1	hordeum_vulgare_accession_hor_3369_contigs	GCA_910594565.1	Hordeum vulgare	2022-07-14
GCA_910594595.1	hordeum_vulgare_accession_hor_3125_contigs	GCA_910594595.1	Hordeum vulgare	2022-09-11
GCA_910594645.1	hordeum_vulgare_accession_hor_3686_contigs	GCA_910594645.1	Hordeum vulgare	2022-10-02
GCA_916098225.1	Hordeum_vulgare_HTX_v1	GCA_916098225.1	Hordeum vulgare	2022-03-23
GCA_907165085.1	OUH206_pseudomolecules_assembly	GCA_907165085.1	Hordeum vulgare subsp. spontaneum	2021-07-07
GCF_904849725.1	MorexV3_pseudomolecules_assembly	GCF_904849725.1	Hordeum vulgare subsp. vulgare	2021-04-01
GCA_000227425.1	Hvul_cvHarunaNijo3HBAC01	GCA_000227425.1	Hordeum vulgare subsp. vulgare	2011-07-18
GCA_000326085.1	ASM32608v1	GCA_000326085.1	Hordeum vulgare subsp. vulgare	2012-11-13
GCA_000326125.1	ASM32612v1	GCA_000326125.1	Hordeum vulgare subsp. vulgare	2012-11-15
GCA_001077415.1	ASM107741v1	GCA_001077415.1	Hordeum vulgare subsp. vulgare	2014-07-08
GCA_002900805.1	ASM290080v1	GCA_002900805.1	Hordeum vulgare subsp. vulgare	2013-02-28
GCA_002943585.1	RSPBBaronesse	GCA_002943585.1	Hordeum vulgare subsp. vulgare	2018-02-26
GCA_012180865.1	renseq_pacbio_GoldenPromise_v3	GCA_012180865.1	Hordeum vulgare subsp. vulgare	2020-04-06
GCA_012184465.1	renseq_pacbio_CI16153_v3	GCA_012184465.1	Hordeum vulgare subsp. vulgare	2020-04-08
GCA_900002345.1	BW457_CLC_assembly	GCA_900002345.1	Hordeum vulgare subsp. vulgare	2017-02-23
GCA_901482405.1	Assembly for barley cultivar Morex v1.0	GCA_901482405.1	Hordeum vulgare subsp. vulgare	2019-06-02
GCA_902375235.1	Morex_v1.0_update_x	GCA_902375235.1	Hordeum vulgare subsp. vulgare	2019-09-04
GCA_902498975.1	Morex_v2.0	GCA_902498975.1	Hordeum vulgare subsp. vulgare	2019-11-18
GCA_902499585.1	Morex_v2.0_test_0H	GCA_902499585.1	Hordeum vulgare subsp. vulgare	2019-10-22
GCA_902500625.1	GPv1	GCA_902500625.1	Hordeum vulgare subsp. vulgare	2019-10-15
GCA_902505935.1	Tritex_Morex_Dovetail	GCA_902505935.1	Hordeum vulgare subsp. vulgare	2019-11-07
GCA_903813605.1	Morex_V2_scaf	GCA_903813605.1	Hordeum vulgare subsp. vulgare	2020-06-28
GCA_903970685.1	barley_shape_chiba	GCA_903970685.1	Hordeum vulgare subsp. vulgare	2021-09-22
GCA_903970725.1	barley_shape_hor_3365	GCA_903970725.1	Hordeum vulgare subsp. vulgare	2020-08-11
GCA_903994145.1	barley_shape_morex_clr	GCA_903994145.1	Hordeum vulgare subsp. vulgare	2020-08-12
GCA_904848275.1	MorexV3_clr_mecat_scaffolds	GCA_904848275.1	Hordeum vulgare subsp. vulgare	2021-02-09
GCA_904848285.1	MorexV3_ont__scaffolds	GCA_904848285.1	Hordeum vulgare subsp. vulgare	2021-02-09
GCA_904848295.1	MorexV3_css_canu_scaffolds	GCA_904848295.1	Hordeum vulgare subsp. vulgare	2021-02-09
GCA_904848305.1	MorexV3_css_falcon_scaffolds	GCA_904848305.1	Hordeum vulgare subsp. vulgare	2021-02-09
GCA_904848315.1	MorexV3_clr_wtdbg2_scaffolds	GCA_904848315.1	Hordeum vulgare subsp. vulgare	2021-02-09
GCA_904848325.1	MorexV3_illumina_tritex_scaffolds	GCA_904848325.1	Hordeum vulgare subsp. vulgare	2021-02-10
GCA_904849715.1	MorexV3_hybrid_wengan_scaffolds	GCA_904849715.1	Hordeum vulgare subsp. vulgare	2021-02-10
GCA_904849725.1	MorexV3_pseudomolecules_assembly	GCA_904849725.1	Hordeum vulgare subsp. vulgare	2021-04-01
GCA_905310525.1	barley_shape_golden_promise_1.0	GCA_905310525.1	Hordeum vulgare subsp. vulgare	2021-03-19
GCA_907165075.1	Haruna_Nijo_pseudomolecules_assembly	GCA_907165075.1	Hordeum vulgare subsp. vulgare	2022-02-18
GCA_927798485.1	Barley cv. Chikurin Ibaraki 1 contigs	GCA_927798485.1	Hordeum vulgare subsp. vulgare	2022-06-10
GCA_023660075.1	OSU_HLup_v1	GCA_023660075.1	Humulus lupulus	2022-06-07
GCA_000830395.1	hl_KR_version_1.0.fasta	GCA_000830395.1	Humulus lupulus var. cordifolius	2014-12-20
GCA_000831365.1	hl_SW_version_1.0.fasta	GCA_000831365.1	Humulus lupulus var. lupulus	2014-12-22
GCA_013391885.1	HMA_r1.2_0	GCA_013391885.1	Hydrangea macrophylla	2020-06-24
GCA_013391905.1	HMA_r1.2_1	GCA_013391905.1	Hydrangea macrophylla	2020-06-24
GCA_015847255.1	Hd-A1025-Draft-PanAnd-1.0	GCA_015847255.1	Hyparrhenia diplandra	2020-12-08
GCA_012979155.1	hypericum.10X.300bp	GCA_012979155.1	Hypericum perforatum	2020-05-06
GCA_900406375.1	ASM90040637v1	GCA_900406375.1	Iberis amara	2019-06-15
GCA_900406425.1	ASM90040642v1	GCA_900406425.1	Iberis pinnata	2019-06-19
GCA_023539305.1	CUHK_Ilex_v2.1	GCA_023539305.1	Ilex asprella	2022-05-25
GCA_905181385.1	ILEXPARAG	GCA_905181385.1	Ilex paraguariensis	2021-01-28
GCF_907164915.1	dImpGla2.1	GCF_907164915.1	Impatiens glandulifera	2021-05-17
GCA_907164895.1	dImpGla2.1 alternate haplotype	GCA_907164895.1	Impatiens glandulifera	2021-05-15
GCA_907164915.1	dImpGla2.1	GCA_907164915.1	Impatiens glandulifera	2021-05-17
GCA_002525835.2	ipoBat4	GCA_002525835.2	Ipomoea batatas	2017-10-16
GCA_900092185.1	Ipomoea_batatas_Version1	GCA_900092185.1	Ipomoea batatas	2017-08-26
GCF_001879475.1	Asagao_1.1	GCF_001879475.1	Ipomoea nil	2016-09-01
GCA_001879475.1	Asagao_1.1	GCA_001879475.1	Ipomoea nil	2016-09-01
GCA_009835305.1	UM_IpPur_1.0	GCA_009835305.1	Ipomoea purpurea	2020-01-09
GCA_003576665.1	ASM357666v1	GCA_003576665.1	Ipomoea trifida	2018-09-19
GCA_000978395.1	ITR_r1.0	GCA_000978395.1	Ipomoea trifida	2015-04-07
GCA_000981105.1	ITRk_r1.0	GCA_000981105.1	Ipomoea trifida	2015-04-07
GCA_004706985.1	ASM470698v1	GCA_004706985.1	Ipomoea trifida	2019-04-12
GCF_003576645.1	ASM357664v1	GCF_003576645.1	Ipomoea triloba	2018-09-19
GCA_003576645.1	ASM357664v1	GCA_003576645.1	Ipomoea triloba	2018-09-19
GCA_025631175.1	ASM2563117v1	GCA_025631175.1	Iris virginica	2022-10-09
GCA_900406415.1	ASM90040641v1	GCA_900406415.1	Isatis lusitanica	2019-06-15
GCA_010577795.1	ASM1057779v1	GCA_010577795.1	Isatis tinctoria	2020-02-14
GCA_014595705.1	ASM1459570v1	GCA_014595705.1	Isatis tinctoria	2020-09-15
GCA_900406385.1	ASM90040638v1	GCA_900406385.1	Isatis tinctoria	2019-06-15
GCA_011763485.1	ASM1176348v1	GCA_011763485.1	Isoetes engelmannii	2020-03-27
GCA_021234155.1	ASM2123415v1	GCA_021234155.1	Isoetes taiwanensis	2021-12-20
GCA_014898725.1	JACO_1.0	GCA_014898725.1	Jacaranda copaia	2020-10-20
GCA_018894105.1	Jmimo_V1	GCA_018894105.1	Jacaranda mimosifolia	2021-06-16
GCA_003996215.1	ASM399621v1	GCA_003996215.1	Jaltomata sinuosa	2019-01-07
GCA_018223645.1	ASM1822364v1	GCA_018223645.1	Jasminum sambac	2021-05-02
GCF_014843425.1	RJC1_Hi-C	GCF_014843425.1	Jatropha curcas	2020-10-05
GCF_000696525.1	JatCur_1.0	GCF_000696525.1	Jatropha curcas	2014-06-02
GCA_000208675.2	JAT_r4.5	GCA_000208675.2	Jatropha curcas	2013-04-08
GCA_000696525.1	JatCur_1.0	GCA_000696525.1	Jatropha curcas	2014-06-02
GCA_004143595.1	RIL_Jcurcas_v1	GCA_004143595.1	Jatropha curcas	2019-02-06
GCA_014843425.1	RJC1_Hi-C	GCA_014843425.1	Jatropha curcas	2020-10-05
GCA_023349395.1	dhJugCali1.0.p	GCA_023349395.1	Juglans californica	2022-05-12
GCA_023349545.1	dhJugClai1.0.a	GCA_023349545.1	Juglans californica	2022-05-12
GCA_003122765.1	ASM312276v1	GCA_003122765.1	Juglans cathayensis	2018-05-14
GCA_003123825.1	ASM312382v1	GCA_003123825.1	Juglans hindsii	2018-05-14
GCA_022457165.1	NFU_Jman_1.0	GCA_022457165.1	Juglans mandshurica	2022-03-10
GCA_002916435.2	ASM291643v2	GCA_002916435.2	Juglans mandshurica	2021-10-27
GCA_003123845.1	ASM312384v1	GCA_003123845.1	Juglans microcarpa	2018-05-14
GCF_004785595.1	Jm3101_v1.0	GCF_004785595.1	Juglans microcarpa x Juglans regia	2019-04-16
GCA_004785585.1	JrSerr_v1.0	GCA_004785585.1	Juglans microcarpa x Juglans regia	2019-04-16
GCA_004785595.1	Jm3101_v1.0	GCA_004785595.1	Juglans microcarpa x Juglans regia	2019-04-16
GCA_002916485.2	ASM291648v2	GCA_002916485.2	Juglans nigra	2021-10-27
GCA_003123865.1	ASM312386v1	GCA_003123865.1	Juglans nigra	2018-05-14
GCF_001411555.2	Walnut 2.0	GCF_001411555.2	Juglans regia	2020-07-08
GCA_001411555.2	Walnut 2.0	GCA_001411555.2	Juglans regia	2020-07-08
GCA_002916465.2	ASM291646v2	GCA_002916465.2	Juglans regia	2021-10-27
GCA_003122785.1	ASM312278v1	GCA_003122785.1	Juglans regia	2018-05-14
GCA_003123805.1	ASM312380v1	GCA_003123805.1	Juglans sigillata	2018-05-14
GCA_946800655.1	lpJunEffu1.1	GCA_946800655.1	Juncus effusus	2022-09-15
GCA_024447645.1	MSU_JuEffu_1.0	GCA_024447645.1	Juncus effusus	2022-07-26
GCA_946800645.1	lpJunEffu1.1 alternate haplotype	GCA_946800645.1	Juncus effusus	2022-09-15
GCA_024447665.1	MSU_JuInfl_1.0	GCA_024447665.1	Juncus inflexus	2022-07-26
GCA_002312845.1	K_fedtschenkoi_M2_v1	GCA_002312845.1	Kalanchoe fedtschenkoi	2017-09-19
GCA_021464305.1	ASM2146430v1	GCA_021464305.1	Kandelia obovata	2022-01-19
GCA_900406395.1	ASM90040639v1	GCA_900406395.1	Kernera saxatilis	2019-06-14
GCA_900322205.1	ASM90032220v1	GCA_900322205.1	Kewa caespitosa	2020-01-11
GCA_014058105.1	ASM1405810v1	GCA_014058105.1	Kingdonia uniflora	2020-08-04
GCA_000708835.1	ASM70883v1	GCA_000708835.1	Klebsormidium nitens	2014-06-03
GCA_002814295.1	KokDry1	GCA_002814295.1	Kokia drynarioides	2017-12-08
GCF_002870075.3	Lsat_Salinas_v8	GCF_002870075.3	Lactuca sativa	2020-04-13
GCA_000227445.1	Legassy_V2	GCA_000227445.1	Lactuca sativa	2011-10-04
GCA_002870075.3	Lsat_Salinas_v8	GCA_002870075.3	Lactuca sativa	2020-04-13
GCA_900198505.1	Lsativa	GCA_900198505.1	Lactuca sativa	2017-09-09
GCA_900243165.1	Salat v21	GCA_900243165.1	Lactuca sativa	2018-01-02
GCA_002890555.2	ZAAS_Lsic_2.0	GCA_002890555.2	Lagenaria siceraria	2019-04-26
GCA_000466325.1	Bottle_gourd	GCA_000466325.1	Lagenaria siceraria	2013-09-19
GCA_003268545.1	Lsi_v1.0	GCA_003268545.1	Lagenaria siceraria	2018-06-27
GCA_007814255.1	AWI_Lcaj_EH93_1.0	GCA_007814255.1	Larix cajanderi	2019-07-15
GCA_007814285.1	AWI_Lcaj_EH92_1.0	GCA_007814285.1	Larix cajanderi	2019-07-15
GCA_007814315.1	AWI_Lcaj_EH94_1.0	GCA_007814315.1	Larix cajanderi	2019-07-15
GCA_007814345.1	AWI_Lcaj_EH98_1.0	GCA_007814345.1	Larix cajanderi	2019-07-15
GCA_007814415.1	AWI_Lcaj_EH97_1.0	GCA_007814415.1	Larix cajanderi	2019-07-15
GCA_007814435.1	AWI_Lcaj_EH96_1.0	GCA_007814435.1	Larix cajanderi	2019-07-15
GCA_007814465.1	AWI_Lcaj_EH104_1.0	GCA_007814465.1	Larix cajanderi	2019-07-15
GCA_007814485.1	AWI_Lgme_EH79_1.0	GCA_007814485.1	Larix gmelinii	2019-07-15
GCA_007814535.1	AWI_Lgme_EH78_1.0	GCA_007814535.1	Larix gmelinii	2019-07-15
GCA_007814595.1	AWI_Lgme_EH86_1.0	GCA_007814595.1	Larix gmelinii	2019-07-15
GCA_007814635.1	AWI_Lgme_EH85_1.0	GCA_007814635.1	Larix gmelinii	2019-07-15
GCA_007814685.1	AWI_Lgme_EH105_1.0	GCA_007814685.1	Larix gmelinii	2019-07-15
GCA_007814705.1	AWI_Lgme_EH83_1.0	GCA_007814705.1	Larix gmelinii	2019-07-15
GCA_007814745.1	AWI_Lgme_EH84_1.0	GCA_007814745.1	Larix gmelinii	2019-07-15
GCA_007814785.1	AWI_Lgme_EH80_1.0	GCA_007814785.1	Larix gmelinii	2019-07-15
GCA_007814835.1	AWI_Lgme_EH91_1.0	GCA_007814835.1	Larix gmelinii	2019-07-15
GCA_007814845.1	AWI_Lgme_EH90_1.0	GCA_007814845.1	Larix gmelinii	2019-07-15
GCA_007814885.1	AWI_Lgme_EH103_1.0	GCA_007814885.1	Larix gmelinii	2019-07-15
GCA_007819405.1	AWI_Lgme_EH77_1.0	GCA_007819405.1	Larix gmelinii	2019-07-15
GCA_013171265.2	ASM1317126v2	GCA_013171265.2	Larix kaempferi	2020-12-01
GCA_004151065.1	LarixSibirica0.1	GCA_004151065.1	Larix sibirica	2019-02-08
GCA_902207245.1	LS007_EIv1_GenomeAssembly	GCA_902207245.1	Lathyrus sativus	2021-07-22
GCA_022829125.1	ASM2282912v1	GCA_022829125.1	Lathyrus tuberosus	2022-04-08
GCA_000411055.1	VEGI_LA_v_1.0	GCA_000411055.1	Leavenworthia alabamica	2013-06-14
GCA_000325765.3	Lperr_V1.4	GCA_000325765.3	Leersia perrieri	2014-02-21
GCA_024174645.1	Salk_lm5633_a03	GCA_024174645.1	Lemna minuta	2022-07-11
GCA_900406405.1	ASM90040640v1	GCA_900406405.1	Lepidium africanum	2019-06-15
GCA_900406435.1	ASM90040643v1	GCA_900406435.1	Lepidium aucheri	2019-06-15
GCA_009757365.2	ASM975736v2	GCA_009757365.2	Lepidium campestre	2019-12-16
GCA_023374145.1	ASM2337414v1	GCA_023374145.1	Lepidium sativum	2022-05-16
GCA_016801395.1	O1	GCA_016801395.1	Leptodermis oblonga	2021-02-04
GCA_901111325.1	Limeum_aethiopicum_v1	GCA_901111325.1	Limeum aethiopicum	2020-01-11
GCA_023374045.1	SDNU_Libico_1.0	GCA_023374045.1	Limonium bicolor	2022-05-16
GCA_023055425.1	ddLinParr1.0.p	GCA_023055425.1	Linanthus parryae	2022-04-19
GCA_023055565.1	ddLinParr1.0.a	GCA_023055565.1	Linanthus parryae	2022-04-19
GCA_004919715.1	ASM491971v1	GCA_004919715.1	Lindernia brevidens	2019-04-29
GCA_010665285.1	ASM1066528v1	GCA_010665285.1	Linum bienne	2020-02-14
GCA_946122785.1	Linum_tenue_thrum_v1	GCA_946122785.1	Linum tenue	2022-09-11
GCA_946149045.1	SB-2089-SpLtenue-6-8-1_ph2.2	GCA_946149045.1	Linum tenue	2022-09-16
GCA_946150805.1	Ltenue8-30-1_ph2.2	GCA_946150805.1	Linum tenue	2022-09-11
GCA_946150835.1	SB-2089-SpLtenue-8-27-3_ph2.1	GCA_946150835.1	Linum tenue	2022-09-16
GCA_946150845.1	Ltenue8-29-3_ph2.2	GCA_946150845.1	Linum tenue	2022-09-11
GCA_946150875.1	SB-2089-SpLtenue-8-18-3_ph2.2	GCA_946150875.1	Linum tenue	2022-09-11
GCA_946150895.1	SB-2089-SpLtenue-8-27-3_ph2.2	GCA_946150895.1	Linum tenue	2022-09-11
GCA_946150905.1	SB-2089-SpLtenue-8-18-3_ph2.1	GCA_946150905.1	Linum tenue	2022-09-11
GCA_946150955.1	Ltenue8-29-3_ph2.1	GCA_946150955.1	Linum tenue	2022-09-11
GCA_946150975.1	SB-2089-SpLtenue-6-8-1_ph2.1	GCA_946150975.1	Linum tenue	2022-09-16
GCA_946150985.1	RH-1910-8-50-1-thrum_ph2.1	GCA_946150985.1	Linum tenue	2022-09-16
GCA_946150995.1	Ltenue8-30-1_ph2.1	GCA_946150995.1	Linum tenue	2022-09-11
GCA_946151015.1	Ltenue8-21-2_ph2.2	GCA_946151015.1	Linum tenue	2022-09-11
GCA_946151025.1	RH-1910-8-50-1-thrum_ph2.2	GCA_946151025.1	Linum tenue	2022-09-11
GCA_946151035.1	Ltenue8-21-2_ph2.1	GCA_946151035.1	Linum tenue	2022-09-11
GCA_946221205.1	SB-2089-SpLtenue-6-34-1_ph2.1	GCA_946221205.1	Linum tenue	2022-09-12
GCA_946221255.1	SB-2089-SpLtenue-6-34-1_ph2.2	GCA_946221255.1	Linum tenue	2022-09-12
GCA_946221275.1	SB-2089-SpLtenue-8-9-2_ph2.1	GCA_946221275.1	Linum tenue	2022-09-16
GCA_946221305.1	SB-2089-SpLtenue-8-9-2_ph2.2	GCA_946221305.1	Linum tenue	2022-09-12
GCA_010665275.2	ASM1066527v2	GCA_010665275.2	Linum usitatissimum	2021-11-02
GCA_000224295.2	ASM22429v2	GCA_000224295.2	Linum usitatissimum	2018-03-27
GCA_010665265.1	ASM1066526v1	GCA_010665265.1	Linum usitatissimum	2020-02-14
GCA_014858635.1	EIMB_Lusi_1	GCA_014858635.1	Linum usitatissimum	2020-10-07
GCA_003013855.2	NJFU_Lchi_2.0	GCA_003013855.2	Liriodendron chinense	2018-10-23
GCA_019925255.1	SCAU_Lch_v2.0	GCA_019925255.1	Litchi chinensis	2021-09-14
GCA_020101635.1	Haplotype_Yunnan	GCA_020101635.1	Litchi chinensis	2021-09-23
GCA_020101655.1	Haplotype_Hainan	GCA_020101655.1	Litchi chinensis	2021-09-23
GCA_019722365.1	PUR_Leryth_1.0	GCA_019722365.1	Lithospermum erythrorhizon	2021-08-18
GCA_912073615.1	contig_le_genome	GCA_912073615.1	Lithospermum erythrorhizon	2021-08-12
GCA_012931725.1	ASM1293172v1	GCA_012931725.1	Litsea cubeba	2020-04-29
GCA_019182485.1	Rabiosa v.0	GCA_019182485.1	Lolium multiflorum	2021-06-10
GCA_019359855.1	MPB_Lper_Kyuss_1697	GCA_019359855.1	Lolium perenne	2021-07-28
GCA_001735685.1	ASM173568v1	GCA_001735685.1	Lolium perenne	2016-09-20
GCF_022539505.1	APGP_CSIRO_Lrig_0.1	GCF_022539505.1	Lolium rigidum	2022-03-14
GCA_022539505.1	APGP_CSIRO_Lrig_0.1	GCA_022539505.1	Lolium rigidum	2022-03-14
GCA_021464415.1	ASM2146441v1	GCA_021464415.1	Lonicera japonica	2022-01-19
GCA_023512865.1	RIT_L_maackii_v1.0	GCA_023512865.1	Lonicera maackii	2022-05-20
GCA_002740545.1	Lsch_v1.3	GCA_002740545.1	Lophocereus schottii	2017-10-31
GCA_000181115.2	Lj3.0	GCA_000181115.2	Lotus japonicus	2015-09-04
GCA_012295215.1	ASM1229521v1	GCA_012295215.1	Luffa acutangula	2020-04-15
GCA_017139565.1	ASM1713956v1	GCA_017139565.1	Luffa aegyptiaca	2021-03-09
GCA_012295205.1	ASM1229520v1	GCA_012295205.1	Luffa aegyptiaca	2020-04-14
GCA_016170045.1	ASM1617004v1	GCA_016170045.1	Luffa aegyptiaca	2020-12-21
GCA_024138015.1	Lumnitzera_littorea_10x_Hi-C	GCA_024138015.1	Lumnitzera littorea	2022-07-05
GCA_024138005.1	Lumnitzera_racemosa_SMRT_Hi-C	GCA_024138005.1	Lumnitzera racemosa	2022-07-05
GCA_021653935.1	ASM2165393v1	GCA_021653935.1	Lunularia cruciata	2022-01-28
GCA_010261695.1	La_Amiga3.1	GCA_010261695.1	Lupinus albus	2020-02-06
GCA_009771035.1	CNRS_Lalb_1.0	GCA_009771035.1	Lupinus albus	2019-12-20
GCF_001865875.1	LupAngTanjil_v1.0	GCF_001865875.1	Lupinus angustifolius	2016-11-16
GCA_000338175.1	Lupin genome scaffold	GCA_000338175.1	Lupinus angustifolius	2013-02-19
GCA_001865875.1	LupAngTanjil_v1.0	GCA_001865875.1	Lupinus angustifolius	2016-11-16
GCA_002285895.2	ASM228589v2	GCA_002285895.2	Lupinus angustifolius	2017-09-27
GCA_025246945.1	ASM2524694v1	GCA_025246945.1	Lupinus angustifolius	2022-09-18
GCA_025246965.1	lupinv1.1	GCA_025246965.1	Lupinus angustifolius	2022-09-18
GCA_025246985.1	ASM2524698v1	GCA_025246985.1	Lupinus angustifolius	2022-09-18
GCA_946800325.1	lpLuzSylv1.1	GCA_946800325.1	Luzula sylvatica	2022-09-15
GCA_946800335.1	lpLuzSylv1.1 alternate haplotype	GCA_946800335.1	Luzula sylvatica	2022-09-15
GCA_019175385.1	ASM1917538v1	GCA_019175385.1	Lycium barbarum	2021-07-08
GCF_013358625.1	SCU_Mint_v3	GCF_013358625.1	Macadamia integrifolia	2020-06-23
GCA_013358625.1	SCU_Mint_v3	GCA_013358625.1	Macadamia integrifolia	2020-06-23
GCA_900087525.1	Macadmia_integrifolia_v1.1	GCA_900087525.1	Macadamia integrifolia	2016-08-24
GCA_900631585.1	Macadamia Integrifolia v2	GCA_900631585.1	Macadamia integrifolia	2018-12-07
GCA_022985045.1	ASM2298504v1	GCA_022985045.1	Macadamia tetraphylla	2022-04-19
GCA_900322265.1	ASM90032226v1	GCA_900322265.1	Macarthuria australis	2020-01-11
GCA_002174775.1	MC_HNAU_1.0	GCA_002174775.1	Macleaya cordata	2017-06-07
GCA_900406455.1	ASM90040645v1	GCA_900406455.1	Macropodium nivale	2019-06-15
GCA_016859785.1	MUN_r1.11	GCA_016859785.1	Macrotyloma uniflorum	2021-01-19
GCA_020227335.1	ASM2022733v1	GCA_020227335.1	Macrotyloma uniflorum	2021-10-04
GCA_003571905.1	ASM357190v1	GCA_003571905.1	Magnolia ashei	2018-09-17
GCA_021015155.1	ASM2101515v1	GCA_021015155.1	Magnolia officinalis	2021-11-30
GCA_006547085.1	Malus_baccata_v1.0	GCA_006547085.1	Malus baccata	2019-07-03
GCF_002114115.1	ASM211411v1	GCF_002114115.1	Malus domestica	2017-05-03
GCF_000148765.1	MalDomGD1.0	GCF_000148765.1	Malus domestica	2012-08-16
GCA_000148765.2	MalDomGD1.0	GCA_000148765.2	Malus domestica	2010-11-18
GCA_002114115.1	ASM211411v1	GCA_002114115.1	Malus domestica	2017-05-03
GCA_004115385.1	ASM411538v1	GCA_004115385.1	Malus domestica	2019-01-29
GCA_022606005.1	PFR_Mdom_1.0	GCA_022606005.1	Malus domestica	2022-03-17
GCA_916048125.1	drMalDome10.1 alternate haplotype	GCA_916048125.1	Malus domestica	2021-09-22
GCA_916050505.1	drMalDome10.1	GCA_916050505.1	Malus domestica	2021-09-22
GCA_916612005.1	drMalDome11.1	GCA_916612005.1	Malus domestica	2021-10-01
GCA_916614045.1	drMalDome11.1 alternate haplotype	GCA_916614045.1	Malus domestica	2021-09-30
GCA_916614085.1	drMalDome58.1 alternate haplotype	GCA_916614085.1	Malus domestica	2021-09-30
GCA_916614885.2	drMalDome5.2 alternate haplotype	GCA_916614885.2	Malus domestica	2022-02-09
GCA_916615275.2	drMalDome58.2	GCA_916615275.2	Malus domestica	2022-02-09
GCA_916615385.1	drMalDome5.1	GCA_916615385.1	Malus domestica	2021-10-01
GCA_020795835.1	ASM2079583v1	GCA_020795835.1	Malus sieversii	2021-11-08
GCF_916048215.2	drMalSylv7.2	GCF_916048215.2	Malus sylvestris	2022-07-06
GCA_916048215.2	drMalSylv7.2	GCA_916048215.2	Malus sylvestris	2022-02-09
GCA_916049865.1	drMalSylv7.1 alternate haplotype	GCA_916049865.1	Malus sylvestris	2021-09-22
GCA_004115355.1	Halite_2017MT	GCA_004115355.1	Mamiellophyceae sp. 2017MT	2019-01-28
GCA_024706555.1	ASM2470655v1	GCA_024706555.1	Mandevilla sanderi x Mandevilla atroviolacea	2022-08-17
GCF_011075055.1	CATAS_Mindica_2.1	GCF_011075055.1	Mangifera indica	2020-03-10
GCA_011075055.1	CATAS_Mindica_2.1	GCA_011075055.1	Mangifera indica	2020-03-10
GCA_016746415.1	ASM1674641v1	GCA_016746415.1	Mangifera indica	2021-01-25
GCA_020138855.1	Mindica_Amrapali_3.0	GCA_020138855.1	Mangifera indica	2021-10-05
GCA_021014495.1	M.indica_Neelam_pat1.0	GCA_021014495.1	Mangifera indica	2021-11-30
GCA_021014955.1	M.indica_Dashehari_mat1.0	GCA_021014955.1	Mangifera indica	2021-11-30
GCF_001659605.2	M.esculenta_v8	GCF_001659605.2	Manihot esculenta	2021-08-13
GCA_000737115.1	MK_v2b	GCA_000737115.1	Manihot esculenta	2014-08-01
GCA_001659605.2	M.esculenta_v8	GCA_001659605.2	Manihot esculenta	2021-08-13
GCA_003957885.1	ASM395788v1	GCA_003957885.1	Manihot esculenta	2018-12-21
GCA_003957995.1	ASM395799v1	GCA_003957995.1	Manihot esculenta	2018-12-21
GCA_013618965.1	ASM1361896v1	GCA_013618965.1	Manihot esculenta	2020-08-06
GCA_020916425.1	hifiasm152_l3.hic.hap2.p_ctg	GCA_020916425.1	Manihot esculenta	2021-11-22
GCA_020916445.1	hifiasm152_l3.hic.hap1.p_ctg	GCA_020916445.1	Manihot esculenta	2021-11-22
GCA_000737105.1	MW_v2d	GCA_000737105.1	Manihot esculenta subsp. flabellifolia	2014-08-01
GCA_006177815.1	M_inflexa_v1.1	GCA_006177815.1	Marchantia inflexa	2019-06-10
GCA_014180765.2	ASM1418076v2	GCA_014180765.2	Marchantia paleacea	2021-05-25
GCA_003032435.1	Marchanta_polymorpha_v1	GCA_003032435.1	Marchantia polymorpha	2018-01-10
GCA_011319375.1	MpmSA2_1.0	GCA_011319375.1	Marchantia polymorpha subsp. montivagans	2020-03-16
GCA_011319315.1	MppBR5_1.0	GCA_011319315.1	Marchantia polymorpha subsp. polymorpha	2020-03-16
GCA_001641455.1	Mp_v4	GCA_001641455.1	Marchantia polymorpha subsp. ruderalis	2016-05-10
GCA_009936355.2	ASM993635v2	GCA_009936355.2	Marchantia polymorpha subsp. ruderalis	2020-06-03
GCA_019973755.1	ASM1997375v1	GCA_019973755.1	Marchantia polymorpha subsp. ruderalis	2021-08-05
GCA_946800305.1	drMedArab1.1	GCA_946800305.1	Medicago arabica	2022-09-15
GCA_946800295.1	drMedArab1.1 alternate haplotype	GCA_946800295.1	Medicago arabica	2022-09-15
GCA_018208015.1	ASM1820801v1	GCA_018208015.1	Medicago ruthenica	2021-05-13
GCF_003473485.1	MtrunA17r5.0-ANR	GCF_003473485.1	Medicago truncatula	2018-09-12
GCF_000219495.3	MedtrA17_4.0	GCF_000219495.3	Medicago truncatula	2014-06-18
GCA_002024945.1	R108 v. 1.0	GCA_002024945.1	Medicago truncatula	2017-03-13
GCA_002251925.1	hm034.alpaca.scaffolds	GCA_002251925.1	Medicago truncatula	2017-08-15
GCA_002251935.1	hm340.alpaca.scaffolds	GCA_002251935.1	Medicago truncatula	2017-08-15
GCA_002251955.1	hm056.alpaca.scaffolds	GCA_002251955.1	Medicago truncatula	2017-08-15
GCA_003473485.2	MtrunA17r5.0-ANR	GCA_003473485.2	Medicago truncatula	2018-09-12
GCA_019926035.1	SCU_Malt_1	GCA_019926035.1	Melaleuca alternifolia	2021-09-10
GCA_023653495.1	Mcan_v2	GCA_023653495.1	Melastoma candidum	2022-06-07
GCA_001642375.2	Mlong_CMEN585_v3	GCA_001642375.2	Mentha longifolia	2022-01-11
GCF_937616625.1	ddMerAnnu1.1	GCF_937616625.1	Mercurialis annua	2022-05-03
GCA_937609235.1	ddMerAnnu1.1 alternate haplotype	GCA_937609235.1	Mercurialis annua	2022-05-02
GCA_937616625.1	ddMerAnnu1.1	GCA_937616625.1	Mercurialis annua	2022-05-03
GCA_009746045.1	ASM974604v1	GCA_009746045.1	Mesostigma viride	2019-12-12
GCA_004000685.1	MeVI296_assembly3	GCA_004000685.1	Mesostigma viride	2018-12-15
GCA_009103195.1	ASM910319v1	GCA_009103195.1	Mesostigma viride	2019-10-15
GCA_009602735.1	ASM960273v1	GCA_009602735.1	Mesotaenium endlicherianum	2019-11-06
GCA_008037345.1	MG_SEMC4_Ver1.0	GCA_008037345.1	Messastrum gracile	2019-08-20
GCA_904814375.1	MesFer1	GCA_904814375.1	Mesua ferrea	2020-11-02
GCA_001662345.2	Mpo_2.0	GCA_001662345.2	Metrosideros polymorpha var. glaberrima	2019-10-01
GCA_017589505.1	ASM1758950v1	GCA_017589505.1	Metroxylon sagu	2021-03-26
GCA_002245815.2	ASM224581v2	GCA_002245815.2	Micractinium conductrix	2018-03-21
GCA_022414725.1	ASM2241472v1	GCA_022414725.1	Microglena sp. YARC	2022-03-01
GCF_000090985.2	ASM9098v2	GCF_000090985.2	Micromonas commoda	2009-04-10
GCA_000090985.2	ASM9098v2	GCA_000090985.2	Micromonas commoda	2009-04-10
GCF_000151265.2	Micromonas pusilla CCMP1545 v2.0	GCF_000151265.2	Micromonas pusilla CCMP1545	2009-04-09
GCA_001430725.1	ASM143072v1	GCA_001430725.1	Micromonas sp. ASP10-01a	2015-04-28
GCA_009618055.1	ASM961805v1	GCA_009618055.1	Micromonas sp. SAG5	2019-11-07
GCA_009618155.1	ASM961815v1	GCA_009618155.1	Micromonas sp. SAG6	2019-11-07
GCA_009618165.1	ASM961816v1	GCA_009618165.1	Micromonas sp. SAG7	2019-11-07
GCA_009618195.1	ASM961819v1	GCA_009618195.1	Micromonas sp. SAG8	2019-11-07
GCA_022036555.1	ASM2203655v1	GCA_022036555.1	Microstegium vimineum	2022-02-10
GCA_900322245.1	ASM90032224v1	GCA_900322245.1	Microtea debilis	2020-01-11
GCA_902728155.2	Merr_genes	GCA_902728155.2	Microthlaspi erraticum	2020-02-13
GCA_009363875.1	ASM936387v1	GCA_009363875.1	Mikania micrantha	2019-10-28
GCA_003254945.1	ASM325494v1	GCA_003254945.1	Mimosa pudica	2018-06-19
GCA_019320115.1	ASM1932011v1	GCA_019320115.1	Miscanthus floridulus	2021-07-26
GCA_904845875.1	Mlu_assembly	GCA_904845875.1	Miscanthus lutarioriparius	2020-10-12
GCA_002993905.1	Msac_v3	GCA_002993905.1	Miscanthus sacchariflorus	2018-03-14
GCA_016648075.1	Msac_v2	GCA_016648075.1	Miscanthus sacchariflorus	2021-01-15
GCA_946800315.1	daMisOron1.1	GCA_946800315.1	Misopates orontium	2022-09-15
GCA_946800665.1	daMisOron1.1 alternate haplotype	GCA_946800665.1	Misopates orontium	2022-09-15
GCA_024721245.1	ASM2472124v1	GCA_024721245.1	Mitragyna speciosa	2022-08-22
GCF_001995035.1	ASM199503v1	GCF_001995035.1	Momordica charantia	2016-12-26
GCA_001995035.1	ASM199503v1	GCA_001995035.1	Momordica charantia	2016-12-26
GCA_013281855.1	Mcharantia_2.0	GCA_013281855.1	Momordica charantia	2020-06-03
GCA_900491585.1	M. spontanea TR	GCA_900491585.1	Momordica charantia	2018-06-30
GCA_025201885.1	Monmin1	GCA_025201885.1	Monoraphidium minutum	2022-09-09
GCF_000611645.1	mono_v1	GCF_000611645.1	Monoraphidium neglectum	2015-02-26
GCA_000611645.1	mono_v1	GCA_000611645.1	Monoraphidium neglectum	2015-02-26
GCA_002814315.1	ASM281431v1	GCA_002814315.1	Monoraphidium sp. 549	2017-12-08
GCA_002855965.1	monotropa1.0	GCA_002855965.1	Monotropa hypopitys	2018-01-03
GCA_003952965.2	Mru_ZJU_2	GCA_003952965.2	Morella rubra	2020-09-23
GCA_905132765.1	Moricandia_arvensis_assemly	GCA_905132765.1	Moricandia arvensis	2021-01-28
GCA_905132885.1	Moricandia_moricandioides_assemly	GCA_905132885.1	Moricandia moricandioides	2021-01-28
GCA_021397835.1	ASM2139783v1	GCA_021397835.1	Moringa oleifera	2022-01-10
GCA_009801145.1	ASM980114v1	GCA_009801145.1	Moringa oleifera	2019-12-27
GCA_021560355.1	Moringa_Oleifera_1.0	GCA_021560355.1	Moringa oleifera	2022-01-24
GCA_012066045.3	ASM1206604v3	GCA_012066045.3	Morus alba	2020-10-29
GCA_009932135.1	ASM993213v1	GCA_009932135.1	Morus alba	2020-01-03
GCF_000414095.1	ASM41409v2	GCF_000414095.1	Morus notabilis	2013-08-07
GCA_000414095.2	ASM41409v2	GCA_000414095.2	Morus notabilis	2013-08-07
GCA_025330945.1	ASM2533094v1	GCA_025330945.1	Mucuna pruriens	2022-09-20
GCA_003370565.1	ASM337056v1	GCA_003370565.1	Mucuna pruriens	2018-08-10
GCA_024760705.1	ASM2476070v1	GCA_024760705.1	Mucuna pruriens var. utilis	2022-09-14
GCA_025617385.1	AGM_Bkoe_4.1	GCA_025617385.1	Murraya koenigii	2022-10-11
GCA_025617435.1	AGM_MK_3.4.2	GCA_025617435.1	Murraya koenigii	2022-10-11
GCF_000313855.2	ASM31385v2	GCF_000313855.2	Musa acuminata subsp. malaccensis	2012-11-14
GCA_000313855.2	ASM31385v2	GCA_000313855.2	Musa acuminata subsp. malaccensis	2012-11-14
GCA_904845865.1	assembly for Musa acuminata subsp. malaccensis	GCA_904845865.1	Musa acuminata subsp. malaccensis	2020-10-12
GCA_004837865.1	BananaB_V1	GCA_004837865.1	Musa balbisiana	2019-07-09
GCA_024322285.1	ASM2432228v1	GCA_024322285.1	Musa beccarii	2022-07-21
GCA_001649415.1	ASM164941v1	GCA_001649415.1	Musa itinerans	2016-05-21
GCA_900464855.1	ASM90046485v1	GCA_900464855.1	Musa schizocarpa	2018-07-01
GCA_023547065.1	ASM2354706v1	GCA_023547065.1	Musa troglodytarum	2022-05-25
GCA_009193075.1	ASM919307v1	GCA_009193075.1	Mychonastes homosphaera	2019-10-21
GCA_004335565.1	ASM433556v1	GCA_004335565.1	Nannochloris sp. RS	2019-03-08
GCA_004335555.1	ASM433555v1	GCA_004335555.1	Nannochloris sp. X1	2019-03-08
GCA_900406445.1	ASM90040644v1	GCA_900406445.1	Nasturtium officinale	2019-06-15
GCA_022828595.1	ASM2282859v1	GCA_022828595.1	Nelumbo lutea	2022-04-05
GCF_000365185.1	Chinese Lotus 1.1	GCF_000365185.1	Nelumbo nucifera	2013-08-08
GCA_000365185.2	Chinese Lotus 1.1	GCA_000365185.2	Nelumbo nucifera	2013-08-08
GCA_000805495.1	Nelumbo_nucifera_v1.1	GCA_000805495.1	Nelumbo nucifera	2014-12-22
GCA_003033685.1	ASM303368v1	GCA_003033685.1	Nelumbo nucifera	2018-04-18
GCA_003033695.1	ASM303369v1	GCA_003033695.1	Nelumbo nucifera	2018-04-18
GCA_014319735.1	ASM1431973v1	GCA_014319735.1	Nelumbo nucifera	2020-08-27
GCA_025585075.1	ASM2558507v1	GCA_025585075.1	Nepenthes mirabilis	2022-10-05
GCA_021234005.1	ASM2123400v1	GCA_021234005.1	Nephelium lappaceum	2022-01-11
GCF_001879085.1	NIATTr2	GCF_001879085.1	Nicotiana attenuata	2016-11-15
GCA_001879085.1	NIATTr2	GCA_001879085.1	Nicotiana attenuata	2016-11-15
GCA_002018495.1	NIATT_ARIZONA	GCA_002018495.1	Nicotiana attenuata	2017-03-06
GCA_000723945.1	Ni_ben	GCA_000723945.1	Nicotiana benthamiana	2014-05-27
GCA_002930595.1	NicGla1.0	GCA_002930595.1	Nicotiana glauca	2018-02-16
GCA_005239525.1	ASM523952v1	GCA_005239525.1	Nicotiana knightiana	2019-05-02
GCA_002018475.1	NIOBT.version3	GCA_002018475.1	Nicotiana obtusifolia	2017-03-06
GCA_000715115.1	Noto	GCA_000715115.1	Nicotiana otophora	2014-06-05
GCA_005239505.1	ASM523950v1	GCA_005239505.1	Nicotiana paniculata	2019-05-02
GCA_005239535.1	ASM523953v1	GCA_005239535.1	Nicotiana rustica	2019-05-02
GCF_000393655.1	Nsyl	GCF_000393655.1	Nicotiana sylvestris	2013-05-16
GCA_000393655.1	Nsyl	GCA_000393655.1	Nicotiana sylvestris	2013-05-16
GCF_000715135.1	Ntab-TN90	GCF_000715135.1	Nicotiana tabacum	2014-05-29
GCA_000715075.1	Ntab-K326	GCA_000715075.1	Nicotiana tabacum	2014-05-29
GCA_000715095.1	Ntab-BX	GCA_000715095.1	Nicotiana tabacum	2014-05-29
GCA_000715135.1	Ntab-TN90	GCA_000715135.1	Nicotiana tabacum	2014-05-29
GCA_002210045.1	Nitab4.5	GCA_002210045.1	Nicotiana tabacum	2017-06-28
GCF_000390325.2	Ntom_v01	GCF_000390325.2	Nicotiana tomentosiformis	2013-05-16
GCA_000390325.2	Ntom_v01	GCA_000390325.2	Nicotiana tomentosiformis	2013-05-16
GCA_005239495.1	ASM523949v1	GCA_005239495.1	Nicotiana undulata	2019-05-02
GCA_003254905.1	ASM325490v1	GCA_003254905.1	Nissolia schottii	2018-06-19
GCA_900406465.1	ASM90040646v1	GCA_900406465.1	Noccaea caerulescens	2019-06-14
GCA_900406475.1	ASM90040647v1	GCA_900406475.1	Noccaea goesingensis	2019-06-14
GCA_002091855.1	Nnimmo_assembly01	GCA_002091855.1	Nothapodytes nimmoniana	2017-04-03
GCA_024653005.1	ASM2465300v1	GCA_024653005.1	Nuphar advena subsp. advena	2022-08-14
GCF_008831285.2	ASM883128v2	GCF_008831285.2	Nymphaea colorata	2022-08-01
GCA_008831285.2	ASM883128v2	GCA_008831285.2	Nymphaea colorata	2022-08-01
GCA_902499525.1	Nym	GCA_902499525.1	Nymphaea colorata	2019-09-24
GCA_011799765.1	ASM1179976v1	GCA_011799765.1	Nymphaea thermarum	2020-03-31
GCA_008638375.1	ASM863837v1	GCA_008638375.1	Nyssa sinensis	2019-09-24
GCA_003254975.1	ASM325497v1	GCA_003254975.1	Ochetophila trinervis	2018-06-19
GCA_001278415.1	OciTen1.0	GCA_001278415.1	Ocimum tenuiflorum	2015-09-02
GCA_001748785.1	OcimTenu2.0	GCA_001748785.1	Ocimum tenuiflorum	2016-09-29
GCA_900406245.1	Illumina short-read assembly of Alyssum argenteum	GCA_900406245.1	Odontarrhena argentea	2019-06-14
GCA_008931105.1	ASM893110v1	GCA_008931105.1	Oenanthe javanica	2019-10-09
GCA_023089605.1	YAF_Ocus_V1	GCA_023089605.1	Olea europaea subsp. cuspidata	2022-04-22
GCA_900603015.1	OE6	GCA_900603015.1	Olea europaea subsp. europaea	2018-12-03
GCA_902713445.1	OLEA9	GCA_902713445.1	Olea europaea subsp. europaea	2020-11-20
GCF_002742605.1	O_europaea_v1	GCF_002742605.1	Olea europaea var. sylvestris	2017-11-03
GCA_002742605.1	O_europaea_v1	GCA_002742605.1	Olea europaea var. sylvestris	2017-11-03
GCA_016586305.1	Opu_r1.4	GCA_016586305.1	Ophiorrhiza pumila	2020-12-09
GCA_001182835.1	Oropetium_genomic_20141112	GCA_001182835.1	Oropetium thomaeum	2015-07-20
GCA_019925245.2	MQ-UA-ANU_Oaus-KR_2.0	GCA_019925245.2	Oryza australiensis	2022-06-06
GCA_000182155.4	ObarRS3	GCA_000182155.4	Oryza barthii	2021-03-10
GCA_002926215.1	LB120v1	GCA_002926215.1	Oryza barthii	2018-02-13
GCA_002926235.1	TB65v1	GCA_002926235.1	Oryza barthii	2018-02-13
GCA_003020155.1	B88v1	GCA_003020155.1	Oryza barthii	2018-03-27
GCF_000231095.2	ObraRS2	GCF_000231095.2	Oryza brachyantha	2021-03-10
GCA_000231095.3	ObraRS2	GCA_000231095.3	Oryza brachyantha	2021-03-10
GCA_000710545.1	O. brachyantha chromosome 3 short arm	GCA_000710545.1	Oryza brachyantha	2014-06-30
GCA_009761635.1	OrCoar_V1	GCA_009761635.1	Oryza coarctata	2019-12-17
GCA_021398055.1	SCIS-JNU_Pcoar_1.0	GCA_021398055.1	Oryza coarctata	2022-01-10
GCA_000147395.3	OglaRS2	GCA_000147395.3	Oryza glaberrima	2021-03-10
GCA_000576495.2	OgluRS3	GCA_000576495.2	Oryza glumipatula	2021-03-10
GCA_009805545.1	ASM980554v1	GCA_009805545.1	Oryza longistaminata	2019-12-31
GCA_000789195.1	O_longistaminata_v1.0	GCA_000789195.1	Oryza longistaminata	2014-12-09
GCA_001514335.2	ASM151433v2	GCA_001514335.2	Oryza longistaminata	2016-01-21
GCA_000338895.3	OmerRS3	GCA_000338895.3	Oryza meridionalis	2021-03-10
GCA_001551795.1	ASM155179v1	GCA_001551795.1	Oryza meridionalis	2016-02-07
GCA_003991445.1	ASM399144v1	GCA_003991445.1	Oryza meyeriana var. granulata	2019-01-03
GCA_000325645.2	OgranChr3sV1	GCA_000325645.2	Oryza meyeriana var. granulata	2013-02-12
GCA_005223365.2	ASM522336v2	GCA_005223365.2	Oryza meyeriana var. granulata	2020-01-14
GCA_000632695.1	ASM63269v1	GCA_000632695.1	Oryza minuta	2014-04-17
GCA_000576065.2	OnivRS2	GCA_000576065.2	Oryza nivara	2021-03-10
GCA_000710535.2	ASM71053v2	GCA_000710535.2	Oryza nivara	2017-02-06
GCA_006942195.1	ASM694219v1	GCA_006942195.1	Oryza nivara	2019-07-12
GCA_008326285.1	Oryza_officinalis_v1.0	GCA_008326285.1	Oryza officinalis	2019-08-23
GCA_000717455.1	O. officinalis chromosome 3 short arm	GCA_000717455.1	Oryza officinalis	2014-07-03
GCA_000573905.2	OpunRS2	GCA_000573905.2	Oryza punctata	2021-03-10
GCA_000710525.1	O. punctata chromosome 3 short arm	GCA_000710525.1	Oryza punctata	2014-06-30
GCA_023541355.1	O. rufipogonIRGC106523RS1	GCA_023541355.1	Oryza rufipogon	2022-05-25
GCA_000700045.1	O. rufipogon chromosome 3 short arm	GCA_000700045.1	Oryza rufipogon	2014-06-11
GCA_000817225.2	ASM81722v2	GCA_000817225.2	Oryza rufipogon	2014-12-30
GCA_001551805.1	ASM155180v1	GCA_001551805.1	Oryza rufipogon	2016-02-07
GCA_900609075.1	Draft mitochondrial genome of wild rice W1780	GCA_900609075.1	Oryza rufipogon	2019-01-12
GCA_900609085.1	Draft mitochondrial genome of wild rice W0128	GCA_900609085.1	Oryza rufipogon	2019-01-12
GCA_900609095.1	Draft mitochondrial genome of wild rice W0132	GCA_900609095.1	Oryza rufipogon	2019-01-12
GCA_900609105.1	Draft mitochondrial genome of wild rice W0168	GCA_900609105.1	Oryza rufipogon	2019-01-12
GCA_900609115.1	Draft mitochondrial genome of wild rice W0157	GCA_900609115.1	Oryza rufipogon	2019-01-12
GCA_900609125.1	Draft mitochondrial genome of wild rice W0153	GCA_900609125.1	Oryza rufipogon	2019-01-12
GCA_900609135.1	Draft mitochondrial genome of wild rice W0589	GCA_900609135.1	Oryza rufipogon	2019-01-12
GCA_900609145.1	Draft mitochondrial genome of wild rice W0549	GCA_900609145.1	Oryza rufipogon	2019-01-12
GCA_900609155.1	Draft mitochondrial genome of wild rice W0574	GCA_900609155.1	Oryza rufipogon	2019-01-12
GCA_900609165.1	Draft mitochondrial genome of wild rice W1080	GCA_900609165.1	Oryza rufipogon	2019-01-12
GCA_900609175.1	Draft mitochondrial genome of wild rice W0171	GCA_900609175.1	Oryza rufipogon	2019-01-12
GCA_900609185.1	Draft mitochondrial genome of wild rice W1082	GCA_900609185.1	Oryza rufipogon	2019-01-12
GCA_900609195.1	Draft mitochondrial genome of wild rice W1111	GCA_900609195.1	Oryza rufipogon	2019-01-12
GCA_900609205.1	Draft mitochondrial genome of wild rice W1084	GCA_900609205.1	Oryza rufipogon	2019-01-12
GCA_900609215.1	Draft mitochondrial genome of wild rice W1092	GCA_900609215.1	Oryza rufipogon	2019-01-12
GCA_900609225.1	Draft mitochondrial genome of wild rice W1083	GCA_900609225.1	Oryza rufipogon	2019-01-12
GCA_900609235.1	Draft mitochondrial genome of wild rice W1086	GCA_900609235.1	Oryza rufipogon	2019-01-12
GCA_900609245.1	Draft mitochondrial genome of wild rice W1119	GCA_900609245.1	Oryza rufipogon	2019-01-12
GCA_900609255.1	Draft mitochondrial genome of wild rice W1683	GCA_900609255.1	Oryza rufipogon	2019-01-12
GCA_900609265.1	Draft mitochondrial genome of wild rice W1679	GCA_900609265.1	Oryza rufipogon	2019-01-12
GCA_900609275.1	Draft mitochondrial genome of wild rice W1715	GCA_900609275.1	Oryza rufipogon	2019-01-12
GCA_900609285.1	Draft mitochondrial genome of wild rice W1124	GCA_900609285.1	Oryza rufipogon	2019-01-12
GCA_900609295.1	Draft mitochondrial genome of wild rice W1724	GCA_900609295.1	Oryza rufipogon	2019-01-12
GCA_900609305.1	Draft mitochondrial genome of wild rice W1716	GCA_900609305.1	Oryza rufipogon	2019-01-12
GCA_900609315.1	Draft mitochondrial genome of wild rice W1725	GCA_900609315.1	Oryza rufipogon	2019-01-12
GCA_900609325.1	Draft mitochondrial genome of wild rice W1746	GCA_900609325.1	Oryza rufipogon	2019-01-12
GCA_900609335.1	Draft mitochondrial genome of wild rice W1740	GCA_900609335.1	Oryza rufipogon	2019-01-12
GCA_900609345.1	Draft mitochondrial genome of wild rice W1741	GCA_900609345.1	Oryza rufipogon	2019-01-12
GCA_900609355.1	Draft mitochondrial genome of wild rice W1735	GCA_900609355.1	Oryza rufipogon	2019-01-12
GCA_900609365.1	Draft mitochondrial genome of wild rice W1742	GCA_900609365.1	Oryza rufipogon	2019-01-12
GCA_900609375.1	Draft mitochondrial genome of wild rice W1747	GCA_900609375.1	Oryza rufipogon	2019-01-12
GCA_900609385.1	Draft mitochondrial genome of wild rice W1757	GCA_900609385.1	Oryza rufipogon	2019-01-12
GCA_900609395.1	Draft mitochondrial genome of wild rice W1766	GCA_900609395.1	Oryza rufipogon	2019-01-12
GCA_900609405.1	Draft mitochondrial genome of wild rice W1759	GCA_900609405.1	Oryza rufipogon	2019-01-12
GCA_900609415.1	Draft mitochondrial genome of wild rice W1748	GCA_900609415.1	Oryza rufipogon	2019-01-12
GCA_900609425.1	Draft mitochondrial genome of wild rice W1777	GCA_900609425.1	Oryza rufipogon	2019-01-12
GCA_900609435.1	Draft mitochondrial genome of wild rice W1782	GCA_900609435.1	Oryza rufipogon	2019-01-12
GCA_900609445.1	Draft mitochondrial genome of wild rice W1809	GCA_900609445.1	Oryza rufipogon	2019-01-12
GCA_900609455.1	Draft mitochondrial genome of wild rice W1819	GCA_900609455.1	Oryza rufipogon	2019-01-12
GCA_900609465.1	Draft mitochondrial genome of wild rice W1881	GCA_900609465.1	Oryza rufipogon	2019-01-12
GCA_900609475.1	Draft mitochondrial genome of wild rice W3005	GCA_900609475.1	Oryza rufipogon	2019-01-12
GCA_900609485.1	Draft mitochondrial genome of wild rice W3002	GCA_900609485.1	Oryza rufipogon	2019-01-12
GCA_900609495.1	Draft mitochondrial genome of wild rice W1865	GCA_900609495.1	Oryza rufipogon	2019-01-12
GCA_900609505.1	Draft mitochondrial genome of wild rice W3009	GCA_900609505.1	Oryza rufipogon	2019-01-12
GCA_900609515.1	Draft mitochondrial genome of wild rice W3013	GCA_900609515.1	Oryza rufipogon	2019-01-12
GCA_900609525.1	Draft mitochondrial genome of wild rice W3020	GCA_900609525.1	Oryza rufipogon	2019-01-12
GCA_900609535.1	Draft mitochondrial genome of wild rice W3023	GCA_900609535.1	Oryza rufipogon	2019-01-12
GCA_900609545.1	Draft mitochondrial genome of wild rice W3022	GCA_900609545.1	Oryza rufipogon	2019-01-12
GCA_900609555.1	Draft mitochondrial genome of wild rice W3021	GCA_900609555.1	Oryza rufipogon	2019-01-12
GCA_900609565.1	Draft mitochondrial genome of wild rice W3034	GCA_900609565.1	Oryza rufipogon	2019-01-12
GCA_900609575.1	Draft mitochondrial genome of wild rice W3071	GCA_900609575.1	Oryza rufipogon	2019-01-12
GCA_900609585.1	Draft mitochondrial genome of wild rice W3057	GCA_900609585.1	Oryza rufipogon	2019-01-12
GCA_900609595.1	Draft mitochondrial genome of wild rice W3069	GCA_900609595.1	Oryza rufipogon	2019-01-12
GCA_900609605.1	Draft mitochondrial genome of wild rice W3070	GCA_900609605.1	Oryza rufipogon	2019-01-12
GCA_900609615.1	Draft mitochondrial genome of wild rice W3066	GCA_900609615.1	Oryza rufipogon	2019-01-12
GCA_900609625.1	Draft mitochondrial genome of wild rice W3061	GCA_900609625.1	Oryza rufipogon	2019-01-12
GCA_900609635.1	Draft mitochondrial genome of wild rice W3085	GCA_900609635.1	Oryza rufipogon	2019-01-12
GCA_900609645.1	Draft mitochondrial genome of wild rice W3086	GCA_900609645.1	Oryza rufipogon	2019-01-12
GCA_900609665.1	Draft mitochondrial genome of wild rice W3094	GCA_900609665.1	Oryza rufipogon	2019-01-12
GCA_001648735.1	ASM164873v1	GCA_001648735.1	Oryza sativa	2016-05-19
GCA_001648745.1	IL50-13	GCA_001648745.1	Oryza sativa	2016-05-19
GCA_003865215.1	ASM386521v1	GCA_003865215.1	Oryza sativa	2018-12-06
GCA_004007595.1	JHU_CGRice_1.0	GCA_004007595.1	Oryza sativa	2019-01-11
GCA_004348155.2	Tetep-1.0_genome	GCA_004348155.2	Oryza sativa	2019-03-27
GCA_009829375.1	Os125827RS1	GCA_009829375.1	Oryza sativa	2020-01-06
GCA_009829725.1	ASM982972v1	GCA_009829725.1	Oryza sativa	2020-01-06
GCA_009914875.1	OsIR64RS1	GCA_009914875.1	Oryza sativa	2020-01-22
GCA_014636015.1	ASM1463601v1	GCA_014636015.1	Oryza sativa	2020-09-21
GCA_014636035.1	ASM1463603v1	GCA_014636035.1	Oryza sativa	2020-09-21
GCA_018853525.1	TN1_rice_v1.0	GCA_018853525.1	Oryza sativa	2021-06-11
GCA_019137765.1	ASM1913776v1	GCA_019137765.1	Oryza sativa	2021-07-06
GCA_900609655.1	Draft mitochondrial genome of common rice B192	GCA_900609655.1	Oryza sativa	2019-01-12
GCA_900609675.1	Draft mitochondrial genome of common rice CX143	GCA_900609675.1	Oryza sativa	2019-01-12
GCA_900609685.1	Draft mitochondrial genome of IRIS_313-10102	GCA_900609685.1	Oryza sativa	2019-01-12
GCA_900609695.1	Draft mitochondrial genome of IRIS_313-11026	GCA_900609695.1	Oryza sativa	2019-01-12
GCA_900609705.1	Draft mitochondrial genome of IRIS_313-11023	GCA_900609705.1	Oryza sativa	2019-01-12
GCA_900609715.1	Draft mitochondrial genome of IRIS_313-11411	GCA_900609715.1	Oryza sativa	2019-01-12
GCA_900609725.1	Draft mitochondrial genome of IRIS_313-11458	GCA_900609725.1	Oryza sativa	2019-01-12
GCA_900609735.1	Draft mitochondrial genome of IRIS_313-11218	GCA_900609735.1	Oryza sativa	2019-01-12
GCA_900609745.1	Draft mitochondrial genome of IRIS_313-11650	GCA_900609745.1	Oryza sativa	2019-01-12
GCA_900609755.1	Draft mitochondrial genome of IRIS_313-11657	GCA_900609755.1	Oryza sativa	2019-01-12
GCA_900609765.1	Draft mitochondrial genome of IRIS_313-11765	GCA_900609765.1	Oryza sativa	2019-01-12
GCA_900609775.1	Draft mitochondrial genome of IRIS_313-8184	GCA_900609775.1	Oryza sativa	2019-01-12
GCA_900609785.1	Draft mitochondrial genome of IRIS_313-12074	GCA_900609785.1	Oryza sativa	2019-01-12
GCA_900609795.1	Draft mitochondrial genome of IRIS_313-7725	GCA_900609795.1	Oryza sativa	2019-01-12
GCA_900609805.1	Draft mitochondrial genome of IRIS_313-8288	GCA_900609805.1	Oryza sativa	2019-01-12
GCA_900609815.1	Draft mitochondrial genome of IRIS_313-8252	GCA_900609815.1	Oryza sativa	2019-01-12
GCA_900609825.1	Draft mitochondrial genome of IRIS_313-8326	GCA_900609825.1	Oryza sativa	2019-01-12
GCA_900609835.1	Draft mitochondrial genome of IRIS_313-8321	GCA_900609835.1	Oryza sativa	2019-01-12
GCA_900609845.1	Draft mitochondrial genome of IRIS_313-8398	GCA_900609845.1	Oryza sativa	2019-01-12
GCA_900609855.1	Draft mitochondrial genome of IRIS_313-8614	GCA_900609855.1	Oryza sativa	2019-01-12
GCA_900609865.1	Draft mitochondrial genome of IRIS_313-8647	GCA_900609865.1	Oryza sativa	2019-01-12
GCA_900609875.1	Draft mitochondrial genome of IRIS_313-8655	GCA_900609875.1	Oryza sativa	2019-01-12
GCA_900609885.1	Draft mitochondrial genome of IRIS_313-8813	GCA_900609885.1	Oryza sativa	2019-01-12
GCA_900609895.1	Draft mitochondrial genome of IRIS_313-8765	GCA_900609895.1	Oryza sativa	2019-01-12
GCA_900609905.1	Draft mitochondrial genome of IRIS_313-8814	GCA_900609905.1	Oryza sativa	2019-01-12
GCA_900609915.1	Draft mitochondrial genome of IRIS_313-9629	GCA_900609915.1	Oryza sativa	2019-01-12
GCA_900609925.1	Draft mitochondrial genome of IRIS_313-9778	GCA_900609925.1	Oryza sativa	2019-01-12
GCA_900609935.1	Draft mitochondrial genome of IRIS_313-9551	GCA_900609935.1	Oryza sativa	2019-01-12
GCA_900609945.1	Draft mitochondrial genome of IRIS_313-9039	GCA_900609945.1	Oryza sativa	2019-01-12
GCA_900609955.1	Draft mitochondrial genome of IRIS_313-9978	GCA_900609955.1	Oryza sativa	2019-01-12
GCA_900610885.1	Draft mitochondrial genome of IRIS_313-11191	GCA_900610885.1	Oryza sativa	2019-01-12
GCA_900610895.1	Draft mitochondrial genome of IRIS_313-11625	GCA_900610895.1	Oryza sativa	2019-01-12
GCA_936145055.1	IRIS_313-11360	GCA_936145055.1	Oryza sativa	2022-04-16
GCA_936150925.1	IRIS_313-12190	GCA_936150925.1	Oryza sativa	2022-04-16
GCA_936153055.1	IRIS_313-11127	GCA_936153055.1	Oryza sativa	2022-04-16
GCA_936154975.1	IRIS_313-10314	GCA_936154975.1	Oryza sativa	2022-04-16
GCA_936157035.1	IRIS_313-10879	GCA_936157035.1	Oryza sativa	2022-04-16
GCA_936157125.1	IRIS_313-8554	GCA_936157125.1	Oryza sativa	2022-04-16
GCA_936157175.1	IRIS_313-7914	GCA_936157175.1	Oryza sativa	2022-04-16
GCA_936157615.1	IRIS_313-10738	GCA_936157615.1	Oryza sativa	2022-04-16
GCA_936157995.1	IRIS_313-10059	GCA_936157995.1	Oryza sativa	2022-04-16
GCA_936158435.1	IRIS_313-11786	GCA_936158435.1	Oryza sativa	2022-04-16
GCA_000004655.2	ASM465v1	GCA_000004655.2	Oryza sativa Indica Group	2011-02-25
GCA_000725085.2	ASM72508v2	GCA_000725085.2	Oryza sativa Indica Group	2016-04-05
GCA_001305255.1	ASM130525v1	GCA_001305255.1	Oryza sativa Indica Group	2015-10-01
GCA_001611195.1	ASM161119v1	GCA_001611195.1	Oryza sativa Indica Group	2016-04-05
GCA_001611235.1	ASM161123v1	GCA_001611235.1	Oryza sativa Indica Group	2016-04-05
GCA_001611255.1	ASM161125v1	GCA_001611255.1	Oryza sativa Indica Group	2016-04-05
GCA_001618785.1	Mhv2.0	GCA_001618785.1	Oryza sativa Indica Group	2016-04-14
GCA_001618795.1	ZSv2.0	GCA_001618795.1	Oryza sativa Indica Group	2016-04-14
GCA_001623345.3	ZS97RS3	GCA_001623345.3	Oryza sativa Indica Group	2020-12-21
GCA_001623365.2	MH63RS2	GCA_001623365.2	Oryza sativa Indica Group	2018-10-25
GCA_001889745.1	Rice_IR8_v1.7	GCA_001889745.1	Oryza sativa Indica Group	2016-12-06
GCA_002151415.1	R498.Genome.version1	GCA_002151415.1	Oryza sativa Indica Group	2017-05-04
GCA_003449045.1	ASM344904v1	GCA_003449045.1	Oryza sativa Indica Group	2018-09-04
GCA_006992885.1	ASM699288v1	GCA_006992885.1	Oryza sativa Indica Group	2019-07-15
GCA_009829395.1	Os127564RS1	GCA_009829395.1	Oryza sativa Indica Group	2020-01-06
GCA_009831025.1	Os132424RS1	GCA_009831025.1	Oryza sativa Indica Group	2020-01-06
GCA_009831045.1	Os127742RS1	GCA_009831045.1	Oryza sativa Indica Group	2020-01-06
GCA_009831295.1	Os127518RS1	GCA_009831295.1	Oryza sativa Indica Group	2020-01-06
GCA_009831355.1	Os125619RS1	GCA_009831355.1	Oryza sativa Indica Group	2020-01-06
GCA_011764405.2	ASM1176440v2	GCA_011764405.2	Oryza sativa Indica Group	2020-04-08
GCA_019338905.1	ASM1933890v1	GCA_019338905.1	Oryza sativa Indica Group	2021-07-26
GCF_001433935.1	IRGSP-1.0	GCF_001433935.1	Oryza sativa Japonica Group	2015-10-10
GCF_000005425.2	Build 4.0	GCF_000005425.2	Oryza sativa Japonica Group	2009-08-07
GCA_000005425.2	Build 4.0	GCA_000005425.2	Oryza sativa Japonica Group	2009-08-07
GCA_000149285.1	OrySat_Sep2003	GCA_000149285.1	Oryza sativa Japonica Group	2005-01-04
GCA_000164945.1	OrySat_Aug2009	GCA_000164945.1	Oryza sativa Japonica Group	2010-04-23
GCA_000321445.1	Osat_hitom_01	GCA_000321445.1	Oryza sativa Japonica Group	2011-12-30
GCA_000817615.1	HEG4v1.0	GCA_000817615.1	Oryza sativa Japonica Group	2015-01-14
GCA_000817635.1	A123v1.0	GCA_000817635.1	Oryza sativa Japonica Group	2015-01-14
GCA_001433935.1	IRGSP-1.0	GCA_001433935.1	Oryza sativa Japonica Group	2015-10-10
GCA_002573525.1	SJ18_v1	GCA_002573525.1	Oryza sativa Japonica Group	2017-10-17
GCA_003449065.1	ASM344906v1	GCA_003449065.1	Oryza sativa Japonica Group	2018-09-04
GCA_003865235.1	ASM386523v1	GCA_003865235.1	Oryza sativa Japonica Group	2018-12-06
GCA_004295705.1	ASM429570v1	GCA_004295705.1	Oryza sativa Japonica Group	2004-11-05
GCA_009797565.1	Osativa_Kitaake_v2.0	GCA_009797565.1	Oryza sativa Japonica Group	2020-02-25
GCA_009830595.1	AzucenaRS1	GCA_009830595.1	Oryza sativa Japonica Group	2020-01-06
GCA_014526345.1	IGDBCAS_Zhonghua11_1.0	GCA_014526345.1	Oryza sativa Japonica Group	2020-09-15
GCA_022834795.1	KIT_r1.0.pmol	GCA_022834795.1	Oryza sativa Japonica Group	2022-03-07
GCA_009831255.1	Os117425RS1	GCA_009831255.1	Oryza sativa aromatic subgroup	2020-01-06
GCA_001952365.3	OsN22RS2	GCA_001952365.3	Oryza sativa aus subgroup	2020-01-06
GCA_009831335.1	Os127652RS1	GCA_009831335.1	Oryza sativa aus subgroup	2020-01-06
GCA_009831275.1	OS128077RS1	GCA_009831275.1	Oryza sativa tropical japonica subgroup	2020-01-06
GCA_009831315.1	Os132278RS1	GCA_009831315.1	Oryza sativa tropical japonica subgroup	2020-01-06
GCA_019395295.1	O.fragrans.LYG.hic.fasta	GCA_019395295.1	Osmanthus fragrans	2021-07-30
GCA_905146915.1	Ostreobium_1D_genome	GCA_905146915.1	Ostreobium quekettii	2021-09-14
GCF_000092065.1	ASM9206v1	GCF_000092065.1	Ostreococcus lucimarinus CCE9901	2007-04-10
GCA_000092065.1	ASM9206v1	GCA_000092065.1	Ostreococcus lucimarinus CCE9901	2007-04-10
GCA_012295225.1	ASM1229522v1	GCA_012295225.1	Ostreococcus mediterraneus	2020-04-15
GCA_009618215.1	ASM961821v1	GCA_009618215.1	Ostreococcus sp. SAG10	2019-11-07
GCA_009618255.1	ASM961825v1	GCA_009618255.1	Ostreococcus sp. SAG11	2019-11-07
GCA_009618245.1	ASM961824v1	GCA_009618245.1	Ostreococcus sp. SAG12	2019-11-07
GCA_009618205.1	ASM961820v1	GCA_009618205.1	Ostreococcus sp. SAG9	2019-11-07
GCF_000214015.3	version 140606	GCF_000214015.3	Ostreococcus tauri	2014-10-02
GCA_000214015.2	version 140606	GCA_000214015.2	Ostreococcus tauri	2014-10-02
GCA_002158475.1	Ostta1115_2	GCA_002158475.1	Ostreococcus tauri	2017-05-26
GCA_905339545.1	AP0994_ms	GCA_905339545.1	Ostreococcus tauri	2021-03-26
GCA_905339615.1	AP0986_ms	GCA_905339615.1	Ostreococcus tauri	2021-03-26
GCA_905339625.1	AP0982_ms	GCA_905339625.1	Ostreococcus tauri	2021-03-26
GCA_905339635.1	AP0993_ms	GCA_905339635.1	Ostreococcus tauri	2021-03-26
GCA_905339685.1	AP0985_ms	GCA_905339685.1	Ostreococcus tauri	2021-03-26
GCA_024708375.1	oxalis_stricta_v0.1	GCA_024708375.1	Oxalis stricta	2022-08-18
GCA_020916435.1	ASM2091643v1	GCA_020916435.1	Oxytropis ochrocephala	2021-11-22
GCA_002740445.1	Ppri_v1.3	GCA_002740445.1	Pachycereus pringlei	2017-10-31
GCA_020205605.1	ASM2020560v1	GCA_020205605.1	Panax ginseng	2021-10-04
GCA_020205505.1	ASM2020550v1	GCA_020205505.1	Panax japonicus	2021-10-04
GCA_016801055.1	ASM1680105v1	GCA_016801055.1	Panax notoginseng	2021-02-04
GCA_014296215.1	BGI_Pnoto_1	GCA_014296215.1	Panax notoginseng	2020-08-26
GCA_020205615.1	ASM2020561v1	GCA_020205615.1	Panax quinquefolius	2021-10-04
GCA_020205555.1	ASM2020555v1	GCA_020205555.1	Panax stipuleanatus	2021-10-04
GCF_002211085.1	PHallii_v3.1	GCF_002211085.1	Panicum hallii	2018-05-01
GCA_002211085.2	PHallii_v3.1	GCA_002211085.2	Panicum hallii	2018-05-01
GCA_003061485.1	PhalliiHAL_v2.1	GCA_003061485.1	Panicum hallii var. hallii	2018-04-25
GCA_002895445.3	ASM289544v3	GCA_002895445.3	Panicum miliaceum	2022-09-16
GCA_003046395.2	Pm_0390_v2	GCA_003046395.2	Panicum miliaceum	2018-10-25
GCF_016808335.1	P.virgatum_v5	GCF_016808335.1	Panicum virgatum	2021-02-10
GCA_016808335.1	P.virgatum_v5	GCA_016808335.1	Panicum virgatum	2021-02-10
GCA_023531295.1	Yrk_Parm_ont_1	GCA_023531295.1	Papaver armeniacum	2022-05-23
GCA_023531105.1	Yrk_Patl_10X_1	GCA_023531105.1	Papaver atlanticum	2022-05-23
GCA_023529315.1	Yrk_Pbra_ont_1	GCA_023529315.1	Papaver bracteatum	2022-05-23
GCA_023531435.1	Yrk_Pca_10X_1	GCA_023531435.1	Papaver californicum	2022-05-23
GCA_023529015.1	Yrk_Pnu_10X_1	GCA_023529015.1	Papaver nudicaule	2022-05-23
GCF_003573695.1	ASM357369v1	GCF_003573695.1	Papaver somniferum	2018-09-18
GCA_003573695.1	ASM357369v1	GCA_003573695.1	Papaver somniferum	2018-09-18
GCA_010119955.1	ASM1011995v1	GCA_010119955.1	Papaver somniferum	2020-02-04
GCA_010119995.1	ASM1011999v1	GCA_010119995.1	Papaver somniferum	2020-02-04
GCA_022702705.1	VMJ	GCA_022702705.1	Papilionanthe hookeriana x Papilionanthe teres	2022-03-28
GCA_015712045.1	ASM1571204v1	GCA_015712045.1	Parachlorella kessleri	2020-12-02
GCA_001598975.1	PK2152_assembly	GCA_001598975.1	Parachlorella kessleri	2015-12-19
GCA_002914805.1	PanWU01x14_asm01	GCA_002914805.1	Parasponia andersonii	2018-02-02
GCA_022530915.1	ASM2253091v1	GCA_022530915.1	Paspalum notatum	2022-03-10
GCA_002156105.1	ASM215610v1	GCA_002156105.1	Passiflora edulis	2017-05-22
GCA_019739055.1	v1	GCA_019739055.1	Passiflora organensis	2021-08-24
GCA_019321725.1	Paulownia fortunei Genome V1.0	GCA_019321725.1	Paulownia fortunei	2021-07-22
GCA_916048055.1	Pedinophyceae_YPF-701_genome	GCA_916048055.1	Pedinophyceae sp. YPF-701	2022-02-18
GCA_023375785.1	Penium_V1.0	GCA_023375785.1	Penium margaritaceum	2022-05-16
GCA_003313485.1	Duke_Pbarb_2016	GCA_003313485.1	Penstemon barbatus	2018-07-11
GCA_000737435.1	ASM73743v1	GCA_000737435.1	Penstemon centranthifolius	2014-08-04
GCA_000281005.1	ASM28100v1	GCA_000281005.1	Penstemon cyananthus	2012-07-23
GCA_000280985.1	ASM28098v1	GCA_000280985.1	Penstemon davidsonii	2012-07-23
GCA_000280965.1	ASM28096v1	GCA_000280965.1	Penstemon dissectus	2012-07-23
GCA_000281025.1	ASM28102v1	GCA_000281025.1	Penstemon fruticosus	2012-07-23
GCA_000737425.1	ASM73742v1	GCA_000737425.1	Penstemon grinnellii	2014-08-04
GCA_002740485.1	Phum_v1.3	GCA_002740485.1	Pereskia humboldtii	2017-10-31
GCA_019511825.2	ICMM_Pfru_2.0	GCA_019511825.2	Perilla frutescens var. frutescens	2021-11-02
GCA_004303085.2	ASM430308v2	GCA_004303085.2	Perilla frutescens var. hirtella	2021-11-02
GCA_019512045.2	ICMM_Pcit_2.0	GCA_019512045.2	Perilla frutescens var. hirtella	2021-11-02
GCA_023638045.1	Gwen Avocado Scaffolds	GCA_023638045.1	Persea americana	2022-06-02
GCA_002908915.1	Hass1.0	GCA_002908915.1	Persea americana	2018-01-30
GCA_008087245.1	ASM808724v1	GCA_008087245.1	Persea americana	2019-08-26
GCA_018408905.1	UQ_Hass_1.0	GCA_018408905.1	Persea americana	2021-05-19
GCA_008033785.1	ASM803378v1	GCA_008033785.1	Persea americana var. drymifolia	2019-08-20
GCA_013625405.1	IPS_Ppar_1.0	GCA_013625405.1	Petunia axillaris subsp. parodii	2020-07-24
GCA_018292955.1	ASM1829295v1	GCA_018292955.1	Petunia secreta	2021-05-06
GCA_003013225.1	ASM301322v1	GCA_003013225.1	Phalaenopsis aphrodite	2018-03-21
GCF_001263595.1	ASM126359v1	GCF_001263595.1	Phalaenopsis equestris	2015-08-07
GCA_001263595.1	ASM126359v1	GCA_001263595.1	Phalaenopsis equestris	2015-08-07
GCA_010211805.1	ASM1021180v1	GCA_010211805.1	Phalaenopsis equestris	2020-01-29
GCA_002079205.1	ASM207920v1	GCA_002079205.1	Phalaenopsis hybrid cultivar	2017-04-04
GCA_900322385.1	ASM90032238v1	GCA_900322385.1	Pharnaceum exiguum	2020-01-11
GCA_019359835.1	ASM1935983v1	GCA_019359835.1	Pharus latifolius	2021-07-27
GCA_003122825.1	UCLA_Phcoc_1.0	GCA_003122825.1	Phaseolus coccineus subsp. coccineus	2018-05-14
GCA_013389735.1	COL_Plunatus_1.0	GCA_013389735.1	Phaseolus lunatus	2020-07-08
GCA_020570325.1	ASM2057032v1	GCA_020570325.1	Phaseolus lunatus	2021-10-25
GCF_000499845.1	PhaVulg1_0	GCF_000499845.1	Phaseolus vulgaris	2013-11-29
GCA_000499845.1	PhaVulg1_0	GCA_000499845.1	Phaseolus vulgaris	2013-11-29
GCA_001517995.1	phasIbeam10.0	GCA_001517995.1	Phaseolus vulgaris	2016-01-22
GCA_015708805.1	OAC-Rex_P_vulgaris	GCA_015708805.1	Phaseolus vulgaris	2020-12-01
GCA_016509735.1	ASM1650973v1	GCA_016509735.1	Phaseolus vulgaris	2020-09-09
GCA_016509755.1	ASM1650975v1	GCA_016509755.1	Phaseolus vulgaris	2020-09-09
GCF_009389715.1	palm_55x_up_171113_PBpolish2nd_filt_p	GCF_009389715.1	Phoenix dactylifera	2019-11-04
GCF_000413155.1	DPV01	GCF_000413155.1	Phoenix dactylifera	2013-06-24
GCA_000181215.3	PDK50	GCA_000181215.3	Phoenix dactylifera	2020-02-21
GCA_000413155.1	DPV01	GCA_000413155.1	Phoenix dactylifera	2013-06-24
GCA_007821505.1	K2_S20_K51.scafSeq	GCA_007821505.1	Phoenix dactylifera	2019-08-01
GCA_009389715.1	palm_55x_up_171113_PBpolish2nd_filt_p	GCA_009389715.1	Phoenix dactylifera	2019-11-04
GCA_025769935.1	ASM2576993v1	GCA_025769935.1	Phoenix roebelenii	2022-10-20
GCA_021018715.1	PauV1	GCA_021018715.1	Phragmites australis subsp. australis	2021-12-01
GCA_014905375.1	Pjver1	GCA_014905375.1	Phtheirospermum japonicum	2020-10-01
GCA_011038535.1	ASM1103853v1	GCA_011038535.1	Phyllostachys edulis	2020-02-27
GCA_900406485.1	ASM90040648v1	GCA_900406485.1	Physaria acutifolia	2019-06-15
GCA_900406525.1	ASM90040652v1	GCA_900406525.1	Physaria fendleri	2019-06-15
GCA_900406505.1	ASM90040650v1	GCA_900406505.1	Physaria ovalifolia	2019-06-15
GCF_000002425.4	Phypa V3	GCF_000002425.4	Physcomitrium patens	2018-01-24
GCA_000002425.2	Phypa V3	GCA_000002425.2	Physcomitrium patens	2018-01-24
GCA_900067695.1	Pabies01	GCA_900067695.1	Picea abies	2016-11-09
GCA_900491625.1	A5_41150_contigs.fasta.gz	GCA_900491625.1	Picea abies var. abies	2019-01-13
GCA_009831015.1	Se404-851_v1	GCA_009831015.1	Picea engelmannii	2020-01-03
GCA_000966675.3	WS77111_v2	GCA_000966675.3	Picea glauca	2020-01-09
GCA_000411955.6	PG29_v5	GCA_000411955.6	Picea glauca	2020-01-10
GCA_001687225.1	SeqCapPg29	GCA_001687225.1	Picea glauca	2016-07-18
GCA_010110895.2	Q903_v1	GCA_010110895.2	Picea sitchensis	2020-01-09
GCA_011316045.1	ASM1131604v1	GCA_011316045.1	Picochlorum costavermella	2020-03-17
GCA_010909725.1	ASM1090972v1	GCA_010909725.1	Picochlorum sp. 'celeri'	2020-02-20
GCA_002818215.1	ASM281821v1	GCA_002818215.1	Picochlorum sp. 'soloecismus'	2017-12-08
GCA_009650465.1	LANLv1	GCA_009650465.1	Picochlorum sp. BH-2019	2019-11-12
GCA_025209345.1	ASM2520934v1	GCA_025209345.1	Picochlorum sp. BPE23	2022-09-15
GCA_025209375.1	ASM2520937v1	GCA_025209375.1	Picochlorum sp. BPE23	2022-09-14
GCA_000876415.1	ASM87641v1	GCA_000876415.1	Picochlorum sp. SENEW3	2014-07-28
GCA_020975725.1	Psal_UGA_1.0	GCA_020975725.1	Picocystis sp. L7	2021-11-30
GCA_003665715.1	OU_Pico_1.0	GCA_003665715.1	Picocystis sp. ML	2018-10-16
GCA_001447015.2	Sugar pine JHU assembly	GCA_001447015.2	Pinus lambertiana	2015-11-17
GCA_900143225.1	FinPunk_mtDNA_Assembly	GCA_900143225.1	Pinus sylvestris	2017-01-02
GCA_000404065.3	Ptaeda2.0	GCA_000404065.3	Pinus taeda	2017-01-09
GCF_008641045.1	PisVer_v2	GCF_008641045.1	Pistacia vera	2019-09-23
GCA_008641045.1	PisVer_v2	GCA_008641045.1	Pistacia vera	2019-09-23
GCF_024323335.1	CAAS_Psat_ZW6_1.0	GCF_024323335.1	Pisum sativum	2022-07-19
GCA_003013575.1	ASM301357v1	GCA_003013575.1	Pisum sativum	2018-03-21
GCA_014905515.1	PSA_r1.0	GCA_014905515.1	Pisum sativum	2020-09-28
GCA_024323335.2	CAAS_Psat_ZW6_1.0	GCA_024323335.2	Pisum sativum	2022-07-19
GCA_024530875.1	ASM2453087v1	GCA_024530875.1	Pisum sativum	2022-08-04
GCA_900700895.2	Pisum_sativum_v1a	GCA_900700895.2	Pisum sativum	2019-07-18
GCA_025762735.1	ASM2576273v1	GCA_025762735.1	Platanus orientalis	2022-10-19
GCA_016624345.1	ASM1662434v1	GCA_016624345.1	Platycodon grandiflorus	2021-01-19
GCA_004681165.1	RDA_PgrJ_v1	GCA_004681165.1	Platycodon grandiflorus	2019-04-05
GCA_006891605.1	SU_Pschr_1.0	GCA_006891605.1	Pleurozium schreberi	2019-07-11
GCA_023678885.1	GZUCM_PCab_1.0	GCA_023678885.1	Pogostemon cablin	2022-06-08
GCA_003675935.1	DSBC_Pcab_1.0	GCA_003675935.1	Pogostemon cablin	2018-10-23
GCA_022496805.1	ASM2249680v1	GCA_022496805.1	Pohlia nutans	2022-03-11
GCA_934048045.1	dcPolAvic1.1	GCA_934048045.1	Polygonum aviculare	2022-03-27
GCA_934047395.1	dcPolAvic1.1 alternate haplotype	GCA_934047395.1	Polygonum aviculare	2022-03-27
GCA_001647135.1	ASM164713v1	GCA_001647135.1	Pontederia paniculata	2016-05-02
GCF_005239225.1	ASM523922v1	GCF_005239225.1	Populus alba	2019-05-08
GCA_005239225.1	ASM523922v1	GCA_005239225.1	Populus alba	2019-05-08
GCA_011022345.1	ASM1102234v1	GCA_011022345.1	Populus alba x Populus glandulosa	2020-02-26
GCA_014885075.1	ASM1488507v1	GCA_014885075.1	Populus davidiana	2020-10-13
GCA_015852605.2	ASM1585260v2	GCA_015852605.2	Populus deltoides	2021-12-20
GCA_014884945.1	ASM1488494v1	GCA_014884945.1	Populus deltoides	2020-10-13
GCA_014885025.1	Pde_NFU_2_2	GCA_014885025.1	Populus deltoides	2020-10-21
GCF_000495115.1	PopEup_1.0	GCF_000495115.1	Populus euphratica	2014-08-12
GCA_000495115.1	PopEup_1.0	GCA_000495115.1	Populus euphratica	2013-11-01
GCA_015708895.1	ASM1570889v1	GCA_015708895.1	Populus ilicifolia	2020-12-01
GCA_007827005.2	Populus_simonii_2.0	GCA_007827005.2	Populus simonii	2019-08-16
GCA_018804465.1	PTv2	GCA_018804465.1	Populus tomentosa	2021-06-09
GCF_000002775.4	Pop_tri_v3	GCF_000002775.4	Populus trichocarpa	2018-01-24
GCA_000002775.4	P.trichocarpa_v4.1	GCA_000002775.4	Populus trichocarpa	2022-10-20
GCA_000002775.3	Pop_tri_v3	GCA_000002775.3	Populus trichocarpa	2018-01-24
GCA_024362645.1	P.trichocarpa_Stettler_v1.1	GCA_024362645.1	Populus trichocarpa	2022-07-25
GCA_019202695.1	EIMB_PSib_M29_1.0	GCA_019202695.1	Populus x sibirica	2021-07-13
GCA_019202725.1	EIMB_PSib_F41_1.0	GCA_019202725.1	Populus x sibirica	2021-07-13
GCA_024699735.1	UWA_Paus_1.0	GCA_024699735.1	Posidonia australis	2022-08-15
GCF_933775445.1	drPotAnse1.1	GCF_933775445.1	Potentilla anserina	2022-03-28
GCA_933772775.1	drPotAnse1.1 alternate haplotype	GCA_933772775.1	Potentilla anserina	2022-03-28
GCA_933775445.1	drPotAnse1.1	GCA_933775445.1	Potentilla anserina	2022-03-28
GCA_019702555.1	ASM1970255v1	GCA_019702555.1	Prasinocladus sp. malaysianus	2021-08-20
GCA_013416795.1	ASM1341679v1	GCA_013416795.1	Prasinococcaceae sp. CCMP 1430	2020-07-16
GCA_000788445.1	ASM78844v1	GCA_000788445.1	Primula veris	2014-12-03
GCA_001077355.1	ASM107735v1	GCA_001077355.1	Primula vulgaris	2015-01-29
GCA_001403715.1	Primula_Slocus	GCA_001403715.1	Primula vulgaris	2015-10-07
GCA_022965805.1	ASM2296580v1	GCA_022965805.1	Primulina eburnea	2022-04-13
GCA_012295235.1	ASM1229523v1	GCA_012295235.1	Primulina huaijiensis	2020-04-15
GCA_025594145.1	ASM2559414v1	GCA_025594145.1	Primulina tabacum	2022-10-06
GCF_004799145.1	ASM479914v1	GCF_004799145.1	Prosopis alba	2019-04-17
GCA_004799145.1	ASM479914v1	GCA_004799145.1	Prosopis alba	2019-04-17
GCA_003612995.1	ASM361299v1	GCA_003612995.1	Prototheca bovis	2018-10-04
GCA_003613005.1	ASM361300v1	GCA_003613005.1	Prototheca ciferrii	2018-10-04
GCA_002897115.2	JCM_15793_assembly_v001	GCA_002897115.2	Prototheca cutis	2018-06-27
GCA_016906445.1	ASM1690644v1	GCA_016906445.1	Prototheca cutis	2021-02-18
GCA_002794665.1	JCM_9641_assembly_v001	GCA_002794665.1	Prototheca stagnorum	2017-11-16
GCA_016906385.1	DBVPG-IBB	GCA_016906385.1	Prototheca wickerhamii	2021-02-18
GCA_003255715.1	ASM325571v1	GCA_003255715.1	Prototheca wickerhamii	2018-06-19
GCA_903112645.1	pruArmRojPasHapCUR	GCA_903112645.1	Prunus armeniaca	2020-07-08
GCA_018524995.1	ASM1852499v1	GCA_018524995.1	Prunus armeniaca	2021-05-28
GCA_020226305.1	GSYX_assembly	GCA_020226305.1	Prunus armeniaca	2021-10-05
GCA_020424065.1	ASM2042406v1	GCA_020424065.1	Prunus armeniaca	2021-10-12
GCA_903114435.1	pruArmRojPasHapORARED	GCA_903114435.1	Prunus armeniaca	2020-07-08
GCF_002207925.1	PAV_r1.0	GCF_002207925.1	Prunus avium	2017-06-12
GCA_002207925.1	PAV_r1.0	GCA_002207925.1	Prunus avium	2017-06-12
GCA_003946875.1	HMN_1.0	GCA_003946875.1	Prunus avium	2018-12-14
GCA_012349055.1	Tieton_10x	GCA_012349055.1	Prunus avium	2020-04-15
GCA_013416215.1	Prunus_avium_v1.0	GCA_013416215.1	Prunus avium	2020-07-16
GCA_014155035.1	NE-ME-NP-PH	GCA_014155035.1	Prunus avium	2020-08-13
GCA_020226225.1	ST_assembly	GCA_020226225.1	Prunus davidiana	2021-10-05
GCF_902201215.1	ALMONDv2	GCF_902201215.1	Prunus dulcis	2019-10-10
GCA_008632915.2	ASM863291v2	GCA_008632915.2	Prunus dulcis	2019-09-20
GCA_021292205.2	OSU_Pdul_2.5	GCA_021292205.2	Prunus dulcis	2022-07-14
GCA_902201215.1	ALMONDv2	GCA_902201215.1	Prunus dulcis	2019-10-10
GCA_018703695.1	JKI_Pf_1.0	GCA_018703695.1	Prunus fruticosa	2021-06-03
GCA_020521455.1	KWZ_r1.0	GCA_020521455.1	Prunus kanzakura	2021-09-13
GCA_020521435.1	ATM_r1.0	GCA_020521435.1	Prunus kanzakura	2021-09-13
GCA_020226265.1	GHT_assembly	GCA_020226265.1	Prunus mira	2021-10-05
GCF_000346735.1	P.mume_V1.0	GCF_000346735.1	Prunus mume	2014-02-28
GCA_000346735.1	P.mume_V1.0	GCA_000346735.1	Prunus mume	2013-03-18
GCA_024362665.1	NICEM_padus_1	GCA_024362665.1	Prunus padus	2022-07-21
GCF_000346465.2	Prunus_persica_NCBIv2	GCF_000346465.2	Prunus persica	2017-02-02
GCA_000218175.1	PrunusPersicaDD_1.0	GCA_000218175.1	Prunus persica	2011-06-14
GCA_000218195.1	PrunusPersicaGB_1.0	GCA_000218195.1	Prunus persica	2011-06-15
GCA_000218215.1	PrunusPersicaF8_1.0	GCA_000218215.1	Prunus persica	2011-06-14
GCA_000346465.2	Prunus_persica_NCBIv2	GCA_000346465.2	Prunus persica	2017-02-02
GCA_015730445.1	ASM1573044v1	GCA_015730445.1	Prunus persica	2020-12-09
GCA_018340835.1	ASM1834083v1	GCA_018340835.1	Prunus persica	2021-05-12
GCA_019209885.1	ASM1920988v1	GCA_019209885.1	Prunus persica	2021-07-13
GCA_020226405.1	GTY_assembly	GCA_020226405.1	Prunus persica	2021-10-04
GCA_022343065.2	PSovetskiy_1.0	GCA_022343065.2	Prunus persica	2022-02-18
GCA_024337555.1	ASM2433755v1	GCA_024337555.1	Prunus persica	2022-07-21
GCA_020226455.1	ZGL_assembly	GCA_020226455.1	Prunus salicina	2021-10-05
GCA_014863905.1	SCAU_Psal_1.0	GCA_014863905.1	Prunus salicina	2020-10-27
GCA_019277915.1	ASM1927791v1	GCA_019277915.1	Prunus salicina	2021-07-19
GCA_005406145.1	CYE_r3.1	GCA_005406145.1	Prunus yedoensis	2019-03-18
GCA_002966975.2	Pyn_1.0	GCA_002966975.2	Prunus yedoensis var. nudiflora	2018-03-02
GCA_900382725.1	Pyn.v1	GCA_900382725.1	Prunus yedoensis var. nudiflora	2018-07-08
GCA_001517045.1	DougFir1.0	GCA_001517045.1	Pseudotsuga menziesii	2015-12-22
GCA_900406555.1	ASM90040655v1	GCA_900406555.1	Pseudoturritis turrita	2019-06-15
GCA_900406515.1	ASM90040651v1	GCA_900406515.1	Pseudoturritis turrita	2019-06-15
GCA_019149425.1	CENIBiot_Cas_1.0	GCA_019149425.1	Psidium friedrichsthalianum	2021-07-02
GCA_016432845.1	guava_v11.23	GCA_016432845.1	Psidium guajava	2021-01-06
GCA_002914565.1	Guava1.0	GCA_002914565.1	Psidium guajava	2018-02-02
GCA_019787385.1	PAU_PgAS_1	GCA_019787385.1	Psidium guajava	2021-08-27
GCA_023344035.1	EMB_PsiGuava_1.0	GCA_023344035.1	Psidium guajava	2022-05-12
GCA_020877215.1	ASM2087721v1	GCA_020877215.1	Pterocarya stenoptera	2021-11-15
GCA_003123785.1	ASM312378v1	GCA_003123785.1	Pterocarya stenoptera	2018-05-14
GCA_012064385.1	Puccinellia tenuiflora refer 1.0	GCA_012064385.1	Puccinellia tenuiflora	2020-04-06
GCA_025177575.1	ASM2517757v1	GCA_025177575.1	Pueraria montana	2022-09-15
GCA_019096045.1	GAAS_Ptho_1.0	GCA_019096045.1	Pueraria montana var. thomsonii	2021-07-02
GCA_018901935.1	ASM1890193v1	GCA_018901935.1	Pugionium cornutum	2021-06-16
GCA_018901945.1	ASM1890194v1	GCA_018901945.1	Pugionium dolabratum	2021-06-16
GCF_007655135.1	ASM765513v2	GCF_007655135.1	Punica granatum	2019-10-22
GCA_002201585.1	ASM220158v1	GCA_002201585.1	Punica granatum	2017-06-20
GCA_002837095.1	ASM283709v1	GCA_002837095.1	Punica granatum	2017-12-12
GCA_002864125.1	ASM286412v1	GCA_002864125.1	Punica granatum	2018-01-05
GCA_007655135.2	ASM765513v2	GCA_007655135.2	Punica granatum	2019-10-22
GCA_019425735.1	PMGT_Bhagwa	GCA_019425735.1	Punica granatum	2021-07-30
GCA_003254885.1	ASM325488v1	GCA_003254885.1	Purshia tridentata	2018-06-19
GCA_016920855.1	Puya125	GCA_016920855.1	Puya raimondii	2021-02-23
GCA_938743325.1	ucPycProv1.1	GCA_938743325.1	Pycnococcus provasolii	2022-05-03
GCA_015473125.1	Ppro_1.0	GCA_015473125.1	Pycnococcus provasolii	2020-11-11
GCA_938743315.1	ucPycProv1.1 alternate haplotype	GCA_938743315.1	Pycnococcus provasolii	2022-05-02
GCA_018697155.1	Pparkeae1.0	GCA_018697155.1	Pyramimonas parkeae	2021-06-03
GCA_007844245.1	ASM784424v1	GCA_007844245.1	Pyrus betulifolia	2019-08-08
GCA_016587475.1	PPY_r1.0	GCA_016587475.1	Pyrus pyrifolia	2020-12-23
GCA_008932095.1	ASM893209v1	GCA_008932095.1	Pyrus ussuriensis x Pyrus communis	2019-10-11
GCF_019419815.1	Pyrus_bretschneideri_v1	GCF_019419815.1	Pyrus x bretschneideri	2021-07-30
GCF_000315295.1	Pbr_v1.0	GCF_000315295.1	Pyrus x bretschneideri	2012-12-03
GCA_000315295.1	Pbr_v1.0	GCA_000315295.1	Pyrus x bretschneideri	2012-12-03
GCA_019419815.1	Pyrus_bretschneideri_v1	GCA_019419815.1	Pyrus x bretschneideri	2021-07-30
GCA_019022515.1	ASM1902251v1	GCA_019022515.1	Quercus aquifolioides	2021-06-24
GCA_025762765.1	ASM2576276v1	GCA_025762765.1	Quercus bicolor	2022-10-19
GCA_023621385.1	ASM2362138v1	GCA_023621385.1	Quercus gilva	2022-06-02
GCA_023736055.1	g3h1	GCA_023736055.1	Quercus glauca	2022-06-16
GCF_001633185.2	ValleyOak3.2	GCF_001633185.2	Quercus lobata	2019-01-11
GCA_001633185.5	ValleyOak3.2	GCA_001633185.5	Quercus lobata	2020-06-30
GCA_011696235.1	ASM1169623v1	GCA_011696235.1	Quercus mongolica	2020-03-25
GCF_932294415.1	dhQueRobu3.1	GCF_932294415.1	Quercus robur	2022-03-11
GCA_003013145.1	ASM301314v1	GCA_003013145.1	Quercus robur	2018-03-21
GCA_900291515.1	Q_robur_v1	GCA_900291515.1	Quercus robur	2018-03-20
GCA_932294415.1	dhQueRobu3.1	GCA_932294415.1	Quercus robur	2022-03-11
GCA_932294425.1	dhQueRobu3.1 alternate haplotype	GCA_932294425.1	Quercus robur	2022-03-11
GCF_002906115.1	CorkOak1.0	GCF_002906115.1	Quercus suber	2018-01-29
GCA_002906115.4	CorkOak1.0	GCA_002906115.4	Quercus suber	2018-12-06
GCA_002906115.1	CorkOak1.0	GCA_002906115.1	Quercus suber	2018-01-29
GCA_023055345.1	dhQueWisl1.0.p	GCA_023055345.1	Quercus wislizeni	2022-04-19
GCA_023055485.1	dhQueWisl1.0.a	GCA_023055485.1	Quercus wislizeni	2022-04-19
GCA_003338715.1	Draft.Quillaja.v1.0	GCA_003338715.1	Quillaja saponaria	2018-07-24
[truncated: 626 more rows]

## Sheet: Arabidopsis NSF
	1987	1988	1989	1990	1991	1992	1993	1994	1995	1996	1997	1998	1999	2000	2001	2002	2003	2004	2005	2006	2007	2008	2009	2010	2011	2012	2013	2014	2015	2016	2017	2018	2019	2020
# Arabidopsis grants	1	8	19	25	40	35	46	55	41	39	65	56	56	79	109	106	112	140	106	70	67	90	102	79	76	61	43	48	54	49	46	40	36	42
Normalized by those with title/abstract	0.0178603	0.102617	0.226622	0.28335	0.404531	0.3535	0.507782	0.555724	0.447941	0.447196	0.691122	0.619332	0.623955	0.803744	1.10514	0.985222	0.975865	1.29151	1.02673	0.64929	0.558287	0.77293	0.67572	0.589332	0.654721	0.500657	0.37002	0.402752	0.419939	0.379433	0.379601	0.319259	0.299103	0.331596
Min-max normalize	0	0.0665459	0.163908	0.208448	0.303592	0.263525	0.384659	0.4223	0.337675	0.33709	0.528607	0.472242	0.475872	0.617031	0.853671	0.759517	0.752171	1	0.79211	0.495763	0.424312	0.592838	0.516515	0.448688	0.500027	0.379064	0.276496	0.302195	0.31569	0.283887	0.284018	0.236641	0.220816	0.246328
Xmin	0.0178603
Xmax	1.29151
Xmax-Xmin	1.27365
Year_with_TitleAbstract	1987	1988	1989	1990	1991	1992	1993	1994	1995	1996	1997	1998	1999	2000	2001	2002	2003	2004	2005	2006	2007	2008	2009	2010	2011	2012	2013	2014	2015	2016	2017	2018	2019	2020
With title/abs	5599	7796	8384	8823	9888	9901	9059	9897	9153	8721	9405	9042	8975	9829	9863	10759	11477	10840	10324	10781	12001	11644	15095	13405	11608	12184	11621	11918	12859	12914	12118	12529	12036	12666
Without title/abs	2853	554	535	812	874	846	598	497	645	799	782	847	625	603	565	185	113	86	88	105	119	96	145	413	343	121	82	66	70	80	82	93	127	138
