# Supplementary material for: Assessing the evolution of research topics in a biological field using plant science as an example
Source: PLoS Biol. 2024 May 23;22(5):e3002612. doi: 10.1371/journal.pbio.3002612 (PMC11115244; doi:10.1371/journal.pbio.3002612)
Supplement: S10 Data — Sheet– 5 genera LLR: The log likelihood ratio of each topic in each of the top 5 genera with the highest numbers of plant science records. Sheets– 5 genera: For each genus, the columns are: (1) topic; (2) the Fisher’s exact test p-value (Pvalue); (3–6) numbers of records in topic T and in genus X (n_inT_inX), in T but not in X (n_inT_niX), not in T but in X (n_niT_inX), and not in T and X (n_niT_niX) that were used to construct 2 × 2 tables for the tests; and (7) the log likelihood ratio generated with the 2 × 2 tables. Sheet–corrected p-value: The 4 values for generating LLRs were used to conduct Fisher’s exact test. The p-values obtained for each country were corrected for multiple testing. (XLSX) [file pbio.3002612.s019.xlsx]

## Sheet: 5 genera LLR
Topic	Arabidopsis	Oryza	Nicotiana	Triticum	Glycine	Topic names	LLR color scale
26	4.24242	0.398146	-0.452331	-3.33301	-2.70545	auxin | light | signaling | phytochrome | mutant	10
21	4.12619	-0.57698	-3.02657	-3.45682	-2.59208	circadian clock | rhythms | flowering | arabidopsis	5
27	3.53503	1.55118	-0.168027	-1.1314	-1.07517	development | flowering | meristem | expression | cell	0
29	3.25822	1.15113	0.587754	-0.515644	-0.645997	na | channel | membrane | transport | expression	-5
28	3.20006	1.87268	1.57895	0.322525	0.529469	stress | tolerance | transgenic | drought | aba | salt	-10
33	3.03244	0.330246	2.89918	-0.710383	-0.0616468	resistance | defense | sa | pathogen | signaling
10	2.77773	0.758582	-0.533002	-1.45265	-2.44728	repair | dna | meiotic | recombination | meiosis
30	2.69515	2.06055	1.34345	-0.11184	-0.472662	fe | cd | zn | tolerance | transporter	LLR: log likelihood ratio
23	2.35836	2.43545	-0.240294	0.978049	1.25502	gene family | gene | expression | proteins | phylogenetic	-inf is set to -10
11	2.32282	0.221374	-1.22357	-2.95892	-1.86816	histone | dna methylation | chromatin | epigenetic
15	2.04052	0.0388485	0.991412	-0.682583	0.694188	fatty acid | biosynthesis | oil | expression
17	1.86937	2.12281	-2.20018	0.0813061	0.960804	database | gene | information | expression | annotation
25	1.84811	-1.11066	-3.29257	-4.04565	-4.18361	auxin | signaling | cell | development | growth
19	1.6403	1.30102	1.11348	-0.85839	-0.894453	expression | anthocyanin | biosynthesis | fruit | ripening | ethylene
35	1.57999	0.225544	1.14707	-0.700689	0.441588	protein | cdna | gene | rna | mrna
6	1.32086	-1.44668	0.199144	-1.24672	-2.33448	cell | imaging | microscopy | proteins | fluorescent
37	1.23303	1.00646	3.01798	-0.510375	0.944313	promoter | expression | gus | transgenic | tobacco
20	1.2063	-2.05953	0.386737	-1.73768	-2.71605	actin | microtubule | cell | spindle | cortical
24	1.02773	-0.372972	-0.248664	-1.07668	-0.859652	stress | ros | metabolism | mechanisms | signaling
40	0.837111	1.09229	1.23125	0.221482	0.661592	crisprcas9 | genome editing | tdna
13	0.712497	1.17394	-0.80838	0.0187435	-0.0565239	mirna | rnas | micrornas | target | lncrnas
51	0.566047	-1.63413	-0.549033	-3.1153	-2.38745	complex | photosystem ii | light | chlorophyll | lightharvesting
46	0.160686	-0.525867	0.916594	-2.4407	-0.252205	biosynthesis | synthase | pathway | enzymes | diphosphate
60	0.151676	1.7204	-1.6825	1.6545	0.391985	genome | genes | sequencing | assembly
31	0.127501	-0.0227355	0.67317	-0.0241884	0.345651	infection | genes | resistance | defense | pathogen
41	0.0506413	0.847594	-2.25123	0.397661	-0.0113241	breeding | genetic | crop | genome | genes
50	-0.0667506	-1.71823	-1.13772	-2.40656	0.374031	enzyme | binding | structure | substrate | active site
42	-0.0817392	0.793776	-1.562	0.32624	-0.0842404	genes | stress | proteins | transcriptome | differentially
62	-0.132604	1.50236	0.161048	-0.210423	-0.0981853	retrotransposons | transposable elements
39	-0.187948	0.207068	1.96654	-0.0835219	0.16566	transformation | transgenic | agrobacterium | gene | expression
16	-0.28293	-1.20598	-1.19543	-1.63109	-1.27398	pathogens | host | effectors | fungal | resistance
47	-0.662661	-1.84617	-0.38497	-0.383766	0.306385	na | ca | atpase | membrane | transport
38	-0.773114	0.127793	2.13312	-0.849808	-0.136266	transgenic | agrobacterium | transformation | expression | resistance
3	-0.808607	0.0432629	-0.51309	0.724117	1.84401	glyphosate | resistance | herbicide | epsps | weed
63	-1.00897	0.967113	0.278409	0.957595	-0.886409	dna | chromosomes | rdna | repetitive | hybridization
7	-1.0267	-0.659994	0.617133	-0.102286	-1.61913	cell | wall | pollen | cellulose | gravity
52	-1.36495	-2.48591	-0.0412717	-0.273781	0.0233189	electron | light | fluorescence | chloroplasts | photosystem ii
12	-1.46174	-1.473	3.30328	-1.39023	-0.186085	virus | rna | protein | sequence | silencing
80	-1.50482	-0.216627	-0.669573	-1.5781	-1.16021	genome | chloroplast | phylogenetic | mitochondrial
32	-1.53811	-1.19425	-0.305216	-2.40088	1.0605	nodules | genes | strain | mutant | virulence
49	-1.53818	-0.596137	0.414707	-0.328074	0.552704	protein | activity | recombinant | sequence | purified
43	-1.55658	-0.189175	-2.8134	1.18456	0.0431169	water | root | leaf | growth | yield | model
34	-1.60258	-0.614836	0.631287	-0.138338	-1.65204	virulence | pathogenicity | mutants | fungal | infection
4	-1.65527	-0.450236	-0.822963	1.04984	1.0019	uvb | stress | radiation | leaves | light
65	-1.88707	-0.994554	-2.34477	-0.671605	-0.623555	method | mass spectrometry | liquid | chromatography | detection
18	-1.90931	-0.850993	0.296425	0.190595	1.08631	protein | dna | rna | synthesis | mrna
61	-1.9465	1.57167	-1.46936	3.05202	0.42424	qtl | resistance | wheat | markers | traits
74	-1.94854	-2.50241	-0.246423	-1.57118	-0.888612	host | larvae | feeding | herbivores | volatiles
86	-1.95485	-4.2424	-4.27064	-3.33394	-4.64473	populations | genetic | selection | inbreeding | mating
59	-1.97014	1.49067	-2.83066	1.48758	0.648999	markers | map | linkage | snp | genome
14	-2.07583	-2.3724	-2.33399	-1.72597	-2.03763	fungi | mycorrhizal | symbiosis | host | interactions
22	-2.12872	-2.27071	0.13164	-0.548093	1.47886	enzyme | fatty acids | lipid | synthesis
44	-2.15902	-0.721273	0.333776	0.579659	1.66295	light | leaves | co | synthesis | photosynthesis
58	-2.29618	-1.31532	-2.19852	-0.120297	-1.43815	polysaccharide | cell | wall | activity
82	-2.50418	-0.515074	-2.53272	-0.681734	-0.238264	bacterial | soil | community | rhizosphere | fungal
45	-2.56615	-0.599571	0.605632	-0.249151	0.84507	ethylene | iaa | ga | auxin | growth | elongation
48	-2.64537	-1.28673	-0.563917	-0.543097	1.12223	enzyme | activity | purified | ph | protein
79	-2.92987	0.854203	-1.93951	0.954562	-0.3416	cd | soil | zn | pb | cu
55	-2.95278	-0.358751	-2.07795	0.0134981	0.0881121	strains | growth | endophytic | bacteria | bacillus
88	-3.07059	-1.75903	-4.89666	-2.08536	-2.54926	populations | species | genetic diversity | gene flow
56	-3.34577	-1.02786	-2.1011	-1.9443	1.71685	strains | rhizobium | nodules | bacteria | symbiotic
83	-3.55614	-5.98857	-4.68451	-4.17884	-4.53962	climate | seed | diversity | community | forest
36	-3.60647	-2.97552	-1.80361	-3.65759	-1.63424	expression | insect | larvae | jh | p450
81	-3.6634	-1.94431	-2.10516	-0.571106	-0.0979325	leaf | water | co2 | trees | stomatal
67	-3.74622	0.586559	-2.74076	0.612151	-0.450959	markers | genetic diversity | wild | ssr | populations
2	-3.74794	-5.25855	-4.09239	-3.93572	-3.07149	fluorescence | detection | carbon dots | quantum dots
78	-3.82158	-5.57272	-3.40446	-5.25133	-10	fossil | cretaceous | evolution | angiosperms | diversification
0	-3.91333	-0.763202	-1.07655	-0.91974	-0.163198	allergen | pollen | ige | allergenic
1	-3.98188	-0.382015	-0.426146	-0.139291	-0.84323	medium | callus | regeneration | culture | somatic
89	-4.50447	-2.54022	-3.74442	-4.07431	-2.11133	phylogenetic | species | diversification | relationships | lineages
68	-4.61792	-0.470444	-2.68281	0.365519	0.36567	mycorrhizal | soil | arbuscular | fungi | inoculation
72	-4.69978	-1.70333	-3.1684	-1.37911	-1.45454	extracts | activity | phenolic | antioxidant activity
64	-4.83194	-0.441303	-3.34194	-0.0167704	-0.640011	lignin | cellulose | hydrolysis | biomass | fermentation
87	-4.90498	-7.03588	-1.999	-5.12844	-3.62601	pollen | pollination | flowers | pollinators | nectar
85	-4.92659	0.610003	-2.41825	1.46743	0.845773	soil | yield | nitrogen | water | stress
53	-5.26936	-2.47114	-2.30621	-1.04927	-1.62106	compounds | medicinal | chemical | pharmacological | alkaloids
84	-5.27098	-4.30858	-5.8469	-2.5097	-2.27191	soil | community | carbon | forest | fungal
73	-5.41267	-1.60061	-2.19697	-0.451345	-0.511869	species | strains | new | disease | pathogen
66	-5.51004	-4.55001	-3.38302	-4.22864	-2.94858	microsatellite markers | loci | polymorphic | alleles
8	-5.57803	-1.48526	-4.03724	-2.87757	-0.777051	genome sequence | draft
77	-5.67255	-1.32752	0.443481	-0.301986	0.617469	symptoms | first report | inoculated | isolates | lesions
70	-5.70289	-1.34594	-3.57206	-0.0842307	-0.322351	content | fruit | phenolic | antioxidant | acids
69	-6.36093	-3.17964	-3.90649	-3.67883	-3.70649	compounds | new | spectroscopic | structures | nmr
5	-6.39349	-3.42887	-3.26413	-10	-2.82968	chloroplast genome
75	-6.44063	-0.226369	-1.36752	0.534878	1.55045	pest | aphid | larvae | resistance | host
54	-6.4421	0.207203	-3.57584	1.5777	-0.583223	fusarium | mycotoxins | strains | aspergillus | contamination
76	-6.68645	-1.63431	-1.12789	0.631211	1.71251	disease | resistance | field | nematode | rot
57	-6.81225	0.00809686	-2.67967	0.100032	0.661193	strain | sp nov | genus | type strain | 16s
9	-7.13952	-0.276771	-10	0.282601	-0.64936	reflectance | models | spectroscopy | hyperspectral | prediction
71	-10	0.495029	-6.2661	0.93469	-0.181054	starch | amylose | digestibility | amylopectin | granules
		2.43545	3.30328	3.05202	1.84401

## Sheet: Arabidopsis
Topic	Pvalue	n_inT_inX	n_inT_niX	n_niT_inX	n_niT_niX	LLR
0	6.73221e-38	8	887	50338	370425	-3.91333
1	2.52623e-122	25	2892	50321	368420	-3.98188
2	6.37278e-45	11	1087	50335	370225	-3.74794
3	2.26046e-05	54	697	50292	370615	-0.808607
4	3.03744e-77	192	4424	50154	366888	-1.65527
5	7.69503e-33	1	619	50345	370693	-6.39349
6	3.37367e-59	498	1479	49848	369833	1.32086
7	3.64965e-12	84	1260	50262	370052	-1.0267
8	3.96451e-53	3	1054	50343	370258	-5.57803
9	8.42394e-56	1	1037	50345	370275	-7.13952
10	5.36627e-206	570	619	49776	370693	2.77773
11	0	1332	2006	49014	369306	2.32282
12	3.24098e-131	451	9020	49895	362292	-1.46174
13	1.20884e-18	436	1969	49910	369343	0.712497
14	5.20441e-41	56	1735	50290	369577	-2.07583
15	9.26418e-282	1220	2228	49126	369084	2.04052
16	0.00794151	202	1811	50144	369501	-0.28293
17	2.74298e-120	587	1195	49759	370117	1.86937
18	3.67089e-62	107	2947	50239	368365	-1.90931
19	6.25197e-182	1103	2649	49243	368663	1.6403
20	3.02197e-55	542	1743	49804	369569	1.2063
21	0	553	236	49793	371076	4.12619
22	1.60952e-80	105	3363	50241	367949	-2.12872
23	0	1776	2629	48570	368683	2.35836
24	4.69773e-89	1177	4309	49169	367003	1.02773
25	2.52408e-300	1519	3181	48827	368131	1.84811
26	0	2803	1153	47543	370159	4.24242
27	0	3665	2498	46681	368814	3.53503
28	0	3597	3083	46749	368229	3.20006
29	0	1916	1529	48430	369783	3.25822
30	6.2663e-237	684	788	49662	370524	2.69515
31	0.0402972	638	4312	49708	367000	0.127501
32	3.69135e-123	373	7878	49973	363434	-1.53811
33	0	2391	2249	47955	369063	3.03244
34	2.71075e-40	106	2364	50240	368948	-1.60258
35	0	3781	9818	46565	361494	1.57999
36	1.26339e-53	15	1343	50331	369969	-3.60647
37	2.17442e-83	799	2530	49547	368782	1.23303
38	6.42481e-13	169	2125	50177	369187	-0.773114
39	0.0135829	403	3382	49943	367930	-0.187948
40	7.29905e-19	328	1358	50018	369954	0.837111
41	0.528455	359	2557	49987	368755	0.0506413
42	0.0793931	1108	8637	49238	362675	-0.0817392
43	5.83431e-66	190	4092	50156	367220	-1.55658
44	1.75579e-117	149	4858	50197	366454	-2.15902
45	7.60467e-68	53	2303	50293	369009	-2.56615
46	0.00209348	914	6042	49432	365270	0.160686
47	6.65363e-13	238	2771	50108	368541	-0.662661
48	5.59019e-304	225	10144	50121	361168	-2.64537
49	2.53187e-55	163	3470	50183	367842	-1.53818
50	0.309451	565	4362	49781	366950	-0.0667506
51	3.93361e-16	568	2840	49778	368472	0.566047
52	1.94673e-49	194	3663	50152	367649	-1.36495
53	1.6402e-124	9	2543	50337	368769	-5.26936
54	3.44633e-100	3	1914	50343	369398	-6.4421
55	2.10128e-195	104	5857	50242	365455	-2.95278
56	8.24305e-62	22	1643	50324	369669	-3.34577
57	3.21997e-44	1	827	50345	370485	-6.81225
58	2.72236e-75	80	2880	50266	368432	-2.29618
59	5.12676e-63	100	2873	50246	368439	-1.97014
60	0.0415821	448	2977	49898	368335	0.151676
61	0	567	15616	49779	355696	-1.9465
62	0.213064	220	1778	50126	369534	-0.132604
63	1.3605e-23	180	2662	50166	368650	-1.00897
64	1.6175e-272	28	5793	50318	365519	-4.83194
65	6.58474e-72	128	3468	50218	367844	-1.88707
66	4.45069e-34	2	671	50344	370641	-5.51004
67	6.42676e-155	39	3823	50307	367489	-3.74622
68	1.45777e-132	16	2876	50330	368436	-4.61792
69	0	16	9455	50330	361857	-6.36093
70	0	19	7161	50327	364151	-5.70289
71	6.31106e-137	0	2465	50346	368847	-inf
72	0	53	9898	50293	361414	-4.69978
73	3.94784e-275	18	5572	50328	365740	-5.41267
74	6.73915e-91	150	4234	50196	367078	-1.94854
75	8.49581e-166	5	3176	50341	368136	-6.44063
76	6.77928e-198	5	3760	50341	367552	-6.68645
77	1.4777e-131	7	2615	50339	368697	-5.67255
78	3.29929e-56	13	1351	50333	369961	-3.82158
79	0	186	10204	50160	361108	-2.92987
80	6.94572e-48	148	3081	50198	368231	-1.50482
81	0	113	10290	50233	361022	-3.6634
82	2.87261e-83	70	2910	50276	368402	-2.50418
83	0	104	8826	50242	362486	-3.55614
84	0	26	7263	50320	364049	-5.27098
85	4.82143e-283	27	5962	50319	365350	-4.92659
86	8.40659e-90	147	4168	50199	367144	-1.95485
87	3.11118e-176	17	3720	50329	367592	-4.90498
88	7.69428e-130	61	3746	50285	367566	-3.07059
89	7.41106e-136	18	2990	50328	368322	-4.50447

## Sheet: Oryza
Topic	Pvalue	n_inT_inX	n_inT_niX	n_niT_inX	n_niT_niX	LLR
0	0.0252053	18	877	14164	406599	-0.763202
1	0.0231638	76	2841	14106	404635	-0.382015
2	3.32543e-15	1	1097	14181	406379	-5.25855
3	0.839295	26	725	14156	406751	0.0432629
4	0.000649133	115	4501	14067	402975	-0.450236
5	2.88378e-07	2	618	14180	406858	-3.42887
6	6.4712e-09	25	1952	14157	405524	-1.44668
7	0.0121579	29	1315	14153	406161	-0.659994
8	2.35971e-05	13	1044	14169	406432	-1.48526
9	0.343147	29	1009	14153	406467	-0.276771
10	0.000100678	66	1123	14116	406353	0.758582
11	0.0914044	130	3208	14052	404268	0.221374
12	5.48034e-39	119	9352	14063	398124	-1.473
13	2.49954e-20	174	2231	14008	405245	1.17394
14	4.36068e-14	12	1779	14170	405697	-2.3724
15	0.775854	119	3329	14063	404147	0.0388485
16	3.10699e-07	30	1983	14152	405493	-1.20598
17	3.83243e-68	232	1550	13950	405926	2.12281
18	1.55063e-06	58	2996	14124	404480	-0.850993
19	5.98421e-39	293	3459	13889	404017	1.30102
20	2.63344e-15	19	2266	14163	405210	-2.05953
21	0.0930604	18	771	14164	406705	-0.57698
22	3.19248e-25	25	3443	14157	404033	-2.27071
23	2.00948e-237	675	3730	13507	403746	2.43545
24	0.00174668	144	5342	14038	402134	-0.372972
25	9.61664e-14	75	4625	14107	402851	-1.11066
26	0.000635846	173	3783	14009	403693	0.398146
27	4.70763e-96	557	5606	13625	401870	1.55118
28	1.69584e-169	730	5950	13452	401526	1.87268
29	7.85534e-27	245	3200	13937	404276	1.15113
30	2.29811e-52	185	1287	13997	406189	2.06055
31	0.874008	164	4786	14018	402690	-0.0227355
32	1.34139e-25	125	8126	14057	399350	-1.19425
33	0.00276529	194	4446	13988	403030	0.330246
34	0.00113749	55	2415	14127	405061	-0.614836
35	0.000708228	529	13070	13653	394406	0.225544
36	2.47532e-13	6	1352	14176	406124	-2.97552
37	3.74945e-19	216	3113	13966	404363	1.00646
38	0.416073	84	2210	14098	405266	0.127793
39	0.0936504	146	3639	14036	403837	0.207068
40	1.39149e-12	116	1570	14066	405906	1.09229
41	7.13142e-12	171	2745	14011	404731	0.847594
42	4.73359e-30	546	9199	13636	398277	0.793776
43	0.159526	127	4155	14055	403321	-0.189175
44	7.4912e-08	104	4903	14078	402573	-0.721273
45	0.00192455	53	2303	14129	405173	-0.599571
46	1.33058e-06	165	6791	14017	400685	-0.525867
47	1.54715e-17	29	2980	14153	404496	-1.84617
48	2.88401e-35	148	10221	14034	397255	-1.28673
49	0.000100961	82	3551	14100	403925	-0.596137
50	1.49529e-25	52	4875	14130	402601	-1.71823
51	5.14055e-17	38	3370	14144	404106	-1.63413
52	1.23021e-30	24	3833	14158	403643	-2.48591
53	1.44126e-20	16	2536	14166	404940	-2.47114
54	0.227252	74	1843	14108	405633	0.207203
55	0.00163689	158	5803	14024	401673	-0.358751
56	4.01529e-05	28	1637	14154	405839	-1.02786
57	0.923155	28	800	14154	406676	0.00809686
58	2.13085e-11	41	2919	14141	404557	-1.31532
59	8.76195e-44	262	2711	13920	404765	1.49067
60	3.44782e-72	347	3078	13835	404398	1.7204
61	1.28529e-239	1425	14758	12757	392718	1.57167
62	7.92113e-31	178	1820	14004	405656	1.50236
63	2.48394e-15	180	2662	14002	404814	0.967113
64	0.000184649	146	5675	14036	401801	-0.441303
65	3.0352e-09	62	3534	14120	403942	-0.994554
66	5.11434e-09	1	672	14181	406804	-4.55001
67	2.89212e-07	191	3671	13991	403805	0.586559
68	0.00516727	71	2821	14111	404655	-0.470444
69	2.51104e-92	37	9434	14145	398042	-3.17964
70	1.76957e-26	98	7082	14084	400394	-1.34594
71	0.000611132	115	2350	14067	405126	0.495029
72	1.51872e-49	107	9844	14075	397632	-1.70333
73	2.91595e-26	64	5526	14118	401950	-1.60061
74	8.29233e-35	27	4357	14155	403119	-2.50241
75	0.151963	92	3089	14090	404387	-0.226369
76	1.26943e-18	42	3723	14140	403753	-1.63431
77	3e-10	36	2586	14146	404890	-1.32752
78	3.92237e-19	1	1363	14181	406113	-5.57272
79	2.24552e-37	604	9786	13578	397690	0.854203
80	0.169731	94	3135	14088	404341	-0.216627
81	4.2467e-61	95	10308	14087	397168	-1.94431
82	0.00218086	71	2909	14111	404567	-0.515074
83	4.86633e-124	5	8925	14177	398551	-5.98857
84	5.09888e-88	13	7276	14169	400200	-4.30858
85	2.62167e-11	300	5689	13882	401787	0.610003
86	4.75756e-52	8	4307	14174	403169	-4.2424
87	3.68137e-54	1	3736	14181	403740	-7.03588
88	1.2267e-20	39	3768	14143	403708	-1.75903
89	1.37029e-24	18	2990	14164	404486	-2.54022

## Sheet: Nicotiana
Topic	Pvalue	n_inT_inX	n_inT_niX	n_niT_inX	n_niT_niX	LLR
0	0.00426973	13	882	12685	408078	-1.07655
1	0.0166044	66	2851	12632	406109	-0.426146
2	2.72773e-12	2	1096	12696	407864	-4.09239
3	0.197885	16	735	12682	408225	-0.51309
4	4.37844e-08	80	4536	12618	404424	-0.822963
5	2.66113e-06	2	618	12696	408342	-3.26413
6	0.261756	68	1909	12630	407051	0.199144
7	0.0022584	61	1283	12637	407677	0.617133
8	8.14662e-12	2	1055	12696	407905	-4.03724
9	3.97449e-14	0	1038	12698	407922	-inf
10	0.0734991	25	1164	12673	407796	-0.533002
11	2.17137e-10	44	3294	12654	405666	-1.22357
12	0	1976	7495	10722	401465	3.30328
13	0.00012127	42	2363	12656	406597	-0.80838
14	1.22869e-12	11	1780	12687	407180	-2.33399
15	1.78836e-17	199	3249	12499	405711	0.991412
16	1.55259e-06	27	1986	12671	406974	-1.19543
17	8.08294e-12	12	1770	12686	407190	-2.20018
18	0.0379892	112	2942	12586	406018	0.296425
19	2.12658e-24	234	3518	12464	405442	1.11348
20	0.0164833	89	2196	12609	406764	0.386737
21	1.81584e-07	3	786	12695	408174	-3.02657
22	0.342855	114	3354	12584	405606	0.13164
23	0.0838265	113	4292	12585	404668	-0.240294
24	0.0466558	140	5346	12558	403614	-0.248664
25	8.35822e-43	15	4685	12683	404275	-3.29257
26	0.00275632	88	3868	12610	405092	-0.452331
27	0.15347	166	5997	12532	402963	-0.168027
28	2.41544e-98	552	6128	12146	402832	1.57895
29	3.78804e-06	153	3292	12545	405668	0.587754
30	2.85938e-16	107	1365	12591	407595	1.34345
31	1.26343e-10	232	4718	12466	404242	0.67317
32	0.0027442	203	8048	12495	400912	-0.305216
33	0	832	3808	11866	405152	2.89918
34	1.95844e-05	113	2357	12585	406603	0.631287
35	1.40828e-85	845	12754	11853	396206	1.14707
36	1.67645e-07	12	1346	12686	407614	-1.80361
37	0	645	2684	12053	406276	3.01798
38	3.32543e-80	271	2023	12427	406937	2.13312
39	3.6199e-103	401	3384	12297	405576	1.96654
40	5.47435e-15	114	1572	12584	407388	1.23125
41	3.92049e-19	19	2897	12679	406063	-2.25123
42	6.05105e-39	103	9642	12595	399318	-1.562
43	3.14254e-34	19	4263	12679	404697	-2.8134
44	0.00271294	188	4819	12510	404141	0.333776
45	6.31527e-05	106	2250	12592	406710	0.605632
46	1.25392e-27	380	6576	12318	402384	0.916594
47	0.0279496	70	2939	12628	406021	-0.38497
48	2.76458e-09	215	10154	12483	398806	-0.563917
49	0.00126277	144	3489	12554	405471	0.414707
50	2.14196e-13	69	4858	12629	404102	-1.13772
51	0.00104584	71	3337	12627	405623	-0.549033
52	0.812909	113	3744	12585	405216	-0.0412717
53	3.10965e-17	16	2536	12682	406424	-2.30621
54	4.19476e-19	5	1912	12693	407048	-3.57584
55	1.34385e-34	44	5917	12654	403043	-2.07795
56	1.42078e-10	12	1653	12686	407307	-2.1011
57	3.88161e-07	4	824	12694	408136	-2.67967
58	7.01514e-19	20	2940	12678	406020	-2.19852
59	2.91909e-24	13	2960	12685	406000	-2.83066
60	7.02683e-16	33	3392	12665	405568	-1.6825
61	1.26849e-58	184	15999	12514	392961	-1.46936
62	0.358133	67	1931	12631	407029	0.161048
63	0.0608374	103	2739	12595	406221	0.278409
64	2.966e-53	18	5803	12680	403157	-3.34194
65	2.94916e-24	22	3574	12676	405386	-2.34477
66	6.52194e-07	2	671	12696	408289	-3.38302
67	2.925e-30	18	3844	12680	405116	-2.74076
68	1.99993e-22	14	2878	12684	406082	-2.68281
69	1.5894e-96	20	9451	12678	399509	-3.90649
70	5.38339e-69	19	7161	12679	401799	-3.57206
71	2.27832e-31	1	2464	12697	406496	-6.2661
72	1.12263e-86	35	9916	12663	399044	-3.1684
73	1.80645e-34	38	5552	12660	403408	-2.19697
74	0.0755896	112	4272	12586	404688	-0.246423
75	1.8077e-11	38	3143	12660	405817	-1.36752
76	2.02142e-10	53	3712	12645	405248	-1.12789
77	0.00283155	106	2516	12592	406444	0.443481
78	2.46917e-13	4	1360	12694	407600	-3.40446
79	1.51249e-54	85	10305	12613	398655	-1.93951
80	0.00012693	62	3167	12636	405793	-0.669573
81	3.53328e-60	76	10327	12622	398633	-2.10516
82	5.85934e-22	16	2964	12682	405996	-2.53272
83	6.571e-101	11	8919	12687	400041	-4.68451
84	4.10841e-90	4	7285	12694	401675	-5.8469
85	6.00679e-41	35	5954	12663	403006	-2.41825
86	9.85874e-47	7	4308	12691	404652	-4.27064
87	3.35665e-21	29	3708	12669	405252	-1.999
88	3.60274e-44	4	3803	12694	405157	-4.89666
89	2.54424e-30	7	3001	12691	405959	-3.74442

## Sheet: Triticum
Topic	Pvalue	n_inT_inX	n_inT_niX	n_niT_inX	n_niT_niX	LLR
0	0.017289	13	882	11414	409349	-0.91974
1	0.456883	72	2845	11355	407386	-0.139291
2	7.9822e-11	2	1096	11425	409135	-3.93572
3	0.00905072	33	718	11394	409513	0.724117
4	1.24149e-23	249	4367	11178	405864	1.04984
5	7.56772e-08	0	620	11427	409611	-inf
6	2.88363e-06	23	1954	11404	408277	-1.24672
7	0.800348	34	1310	11393	408921	-0.102286
8	1.94092e-08	4	1053	11423	409178	-2.87757
9	0.250409	34	1004	11393	409227	0.282601
10	7.14942e-05	12	1177	11415	409054	-1.45265
11	2.72312e-25	12	3326	11415	406905	-2.95892
12	2.0914e-29	101	9370	11326	400861	-1.39023
13	0.899703	66	2339	11361	407892	0.0187435
14	2.18952e-08	15	1776	11412	408455	-1.72597
15	0.000143683	59	3389	11368	406842	-0.682583
16	1.19649e-08	18	1995	11409	408236	-1.63109
17	0.660875	51	1731	11376	408500	0.0813061
18	0.21805	94	2960	11333	407271	0.190595
19	1.45651e-06	57	3695	11370	406536	-0.85839
20	2.31702e-10	19	2266	11408	407965	-1.73768
21	2.28773e-07	2	787	11425	409444	-3.45682
22	0.00160712	65	3403	11362	406828	-0.548093
23	3.05707e-19	227	4178	11200	406053	0.978049
24	2.08469e-12	72	5414	11355	404817	-1.07668
25	1.75381e-44	8	4692	11419	405539	-4.04565
26	6.87218e-33	11	3945	11416	406286	-3.33301
27	8.9913e-15	78	6085	11349	404146	-1.1314
28	0.00159941	224	6456	11203	403775	0.322525
29	0.00312089	66	3379	11361	406852	-0.515644
30	0.747311	37	1435	11390	408796	-0.11184
31	0.894907	132	4818	11295	405413	-0.0241884
32	4.92275e-50	44	8207	11383	402024	-2.40088
33	4.18155e-06	78	4562	11349	405669	-0.710383
34	0.494445	61	2409	11366	407822	-0.138338
35	5.95051e-15	232	13367	11195	396864	-0.700689
36	1.07093e-12	3	1355	11424	408876	-3.65759
37	0.00377255	64	3265	11363	406966	-0.510375
38	0.00022358	35	2259	11392	407972	-0.849808
39	0.615082	97	3688	11330	406543	-0.0835219
40	0.259662	53	1633	11374	408598	0.221482
41	0.0083425	103	2813	11324	407418	0.397661
42	0.000116365	327	9418	11100	400813	0.32624
43	4.59627e-29	252	4030	11175	406201	1.18456
44	1.74425e-07	199	4808	11228	405423	0.579659
45	0.226651	54	2302	11373	407929	-0.249151
46	4.75893e-43	36	6920	11391	403311	-2.4407
47	0.036866	63	2946	11364	407285	-0.383766
48	4.80304e-08	196	10173	11231	400058	-0.543097
49	0.0452647	79	3554	11348	406677	-0.328074
50	2.36931e-30	26	4901	11401	405330	-2.40656
51	4.49348e-27	11	3397	11416	406834	-3.1153
52	0.0812566	87	3770	11340	406461	-0.273781
53	3.01893e-06	34	2518	11393	407713	-1.04927
54	6.57472e-28	146	1771	11281	408460	1.5777
55	0.904044	163	5798	11264	404433	0.0134981
56	6.11227e-09	12	1653	11415	408578	-1.9443
57	0.669001	24	804	11403	409427	0.100032
58	0.531811	74	2886	11353	407345	-0.120297
59	3.5135e-36	213	2760	11214	407471	1.48758
60	4.13223e-54	272	3153	11155	407078	1.6545
61	0	2537	13646	8890	396585	3.05202
62	0.368774	47	1951	11380	408280	-0.210423
63	1.41407e-12	145	2697	11282	407534	0.957595
64	0.935197	156	5665	11271	404566	-0.0167704
65	0.000129787	62	3534	11365	406697	-0.671605
66	3.15802e-07	1	672	11426	409559	-4.22864
67	9.84167e-07	157	3705	11270	406526	0.612151
68	0.0156655	100	2792	11327	407439	0.365519
69	2.29275e-83	21	9450	11406	400781	-3.67883
70	0.463441	184	6996	11243	403235	-0.0842307
71	1.45591e-10	124	2341	11303	407890	0.93469
72	1.98282e-30	107	9844	11320	400387	-1.37911
73	0.00077038	112	5478	11315	404753	-0.451345
74	9.78301e-17	41	4343	11386	405888	-1.57118
75	0.000147905	123	3058	11304	407173	0.534878
76	5.51124e-07	155	3610	11272	406621	0.631211
77	0.130955	58	2564	11369	407667	-0.301986
78	4.06033e-15	1	1363	11426	408868	-5.25133
79	1.29826e-39	521	9869	10906	400362	0.954562
80	9.53854e-13	30	3199	11397	407032	-1.5781
81	1.21453e-08	193	10210	11234	400021	-0.571106
82	0.000432272	51	2929	11376	407302	-0.681734
83	1.85911e-85	14	8916	11413	401315	-4.17884
84	2.15857e-46	36	7253	11391	402978	-2.5097
85	4.139e-67	419	5570	11008	404661	1.46743
86	7.39445e-36	12	4303	11415	405928	-3.33394
87	5.49265e-40	3	3734	11424	406497	-5.12844
88	2.10304e-20	25	3782	11402	406449	-2.08536
89	8.28681e-29	5	3003	11422	407228	-4.07431

## Sheet: Glycine
Topic	Pvalue	n_inT_inX	n_inT_niX	n_niT_inX	n_niT_niX	LLR
0	0.734667	18	877	9453	411310	-0.163198
1	0.000158445	37	2880	9434	409307	-0.84323
2	1.0449e-07	3	1095	9468	411092	-3.07149
3	4.39248e-15	57	694	9414	411493	1.84401
4	5.23708e-18	201	4415	9270	407772	1.0019
5	0.000187591	2	618	9469	411569	-2.82968
6	1.46086e-10	9	1968	9462	410219	-2.33448
7	2.90353e-05	10	1334	9461	410853	-1.61913
8	0.0471059	14	1043	9457	411144	-0.777051
9	0.0920424	15	1023	9456	411164	-0.64936
10	6.14482e-07	5	1184	9466	411003	-2.44728
11	1.8586e-13	21	3317	9450	408870	-1.86816
12	0.0856181	188	9283	9283	402904	-0.186085
13	0.836086	52	2353	9419	409834	-0.0565239
14	2.24415e-08	10	1781	9461	410406	-2.03763
15	1.09747e-06	123	3325	9348	408862	0.694188
16	1.49928e-05	19	1994	9452	410193	-1.27398
17	2.18181e-07	76	1706	9395	410481	0.960804
18	4.8353e-15	141	2913	9330	409274	1.08631
19	5.27527e-06	46	3706	9425	408481	-0.894453
20	1.03833e-13	8	2277	9463	409910	-2.71605
21	3.34956e-05	3	786	9468	411401	-2.59208
22	6.74076e-35	206	3262	9265	408925	1.47886
23	4.4821e-29	226	4179	9245	408008	1.25502
24	9.30257e-08	69	5417	9402	406770	-0.859652
25	9.95986e-38	6	4694	9465	407493	-4.18361
26	4.61719e-23	14	3942	9457	408245	-2.70545
27	1.11318e-11	67	6096	9404	406091	-1.07517
28	6.87817e-07	213	6467	9258	405720	0.529469
29	0.000975807	50	3395	9421	408792	-0.645997
30	0.132928	24	1448	9447	410739	-0.472662
31	0.00683901	140	4810	9331	407377	0.345651
32	1.11866e-34	370	7881	9101	404306	1.0605
33	0.72721	100	4540	9371	407647	-0.0616468
34	7.35074e-09	18	2452	9453	409735	-1.65204
35	1.09117e-08	407	13192	9064	398995	0.441588
36	2.99859e-05	10	1348	9461	410839	-1.63424
37	5.89287e-12	140	3189	9331	408998	0.944313
38	0.571987	47	2247	9424	409940	-0.136266
39	0.270153	95	3690	9376	408497	0.16566
40	0.00123106	59	1627	9412	410560	0.661592
41	1	65	2851	9406	409336	-0.0113241
42	0.426448	207	9538	9264	402649	-0.0842404
43	0.7557	99	4183	9372	408004	0.0431169
44	2.91551e-66	332	4675	9139	407512	1.66295
45	4.07024e-07	93	2263	9378	409924	0.84507
46	0.0500269	132	6824	9339	405363	-0.252205
47	0.0635722	83	2926	9388	409261	0.306385
48	1.14149e-48	481	9888	8990	402299	1.12223
49	0.000124323	118	3515	9353	408672	0.552704
50	0.00365314	142	4785	9329	407402	0.374031
51	7.57201e-18	15	3393	9456	408794	-2.38745
52	0.869841	88	3769	9383	408418	0.0233189
53	5.82559e-09	19	2533	9452	409654	-1.62106
54	0.0300485	29	1888	9442	410299	-0.583223
55	0.481007	142	5819	9329	406368	0.0881121
56	7.37748e-26	116	1549	9355	410638	1.71685
57	0.0245318	29	799	9442	411388	0.661193
58	7.58992e-09	25	2935	9446	409252	-1.43815
59	2.88199e-05	103	2870	9368	409317	0.648999
60	0.0106785	100	3325	9371	408862	0.391985
61	2.9614e-09	478	15705	8993	396482	0.42424
62	0.761764	42	1956	9429	410231	-0.0981853
63	9.98192e-05	35	2807	9436	409380	-0.886409
64	1.82885e-05	85	5736	9386	406451	-0.640011
65	0.00123599	53	3543	9418	408644	-0.623555
66	6.66876e-05	2	671	9469	411516	-2.94858
67	0.0119609	64	3798	9407	408389	-0.450959
68	0.0272722	83	2809	9388	409378	0.36567
69	1.53728e-69	17	9454	9454	402733	-3.70649
70	0.0113167	130	7050	9341	405137	-0.322351
71	0.452704	49	2416	9422	409771	-0.181054
72	2.15785e-27	84	9867	9387	402320	-1.45454
73	0.000639554	89	5501	9382	406686	-0.511869
74	1.02243e-06	54	4330	9417	407857	-0.888612
75	2.81068e-36	198	2983	9273	409204	1.55045
76	7.5757e-55	259	3506	9212	408681	1.71251
77	0.000199474	89	2533	9382	409654	0.617469
78	6.39924e-14	0	1364	9471	410823	-inf
79	0.00114199	186	10204	9285	401983	-0.3416
80	2.47577e-07	33	3196	9438	408991	-1.16021
81	0.348117	219	10184	9252	402003	-0.0979325
82	0.238254	57	2923	9414	409264	-0.238264
83	3.43826e-74	9	8921	9462	403266	-4.53962
84	7.51917e-35	35	7254	9436	404933	-2.27191
85	1.10857e-15	235	5754	9236	406433	0.845773
86	1.44661e-36	4	4311	9467	407876	-4.64473
87	1.60695e-27	7	3730	9464	408457	-3.62601
88	5.51051e-21	15	3792	9456	408395	-2.54926
89	5.72279e-14	16	2992	9455	409195	-2.11133

## Sheet: corrected p-value
Topic	Glycine	Triticum	Oryza	Arabidopsis	Nicotiana
0	0.777883	0.0294607	0.0228825	8.53379e-38	0.00512368
1	0.000259274	0.0274308	0.527173	5.68402e-122	0.0194077
2	2.54165e-07	7.29973e-15	2.11294e-10	8.56045e-45	5.22331e-12
3	1.88249e-14	0.85837	0.0123419	2.51163e-05	0.207089
4	2.61854e-17	0.000885181	4.85799e-23	5.4674e-77	7.03678e-08
5	0.000301485	4.73255e-07	1.58394e-07	9.48702e-33	3.86294e-06
6	4.5337e-10	1.12002e-08	5.19054e-06	5.235e-59	0.270782
7	5.33301e-05	0.0145894	0.837574	4.10585e-12	0.00290366
8	0.0597117	3.59956e-05	4.36706e-08	5.57509e-53	1.49632e-11
9	0.110451	0.363332	0.300491	1.26359e-55	8.3187e-14
10	1.34886e-06	0.000146556	0.000121405	1.93186e-205	0.0806698
11	6.43361e-13	0.105357	1.114e-24	0	3.61894e-10
12	0.10413	3.08269e-38	1.10721e-28	8.10246e-131	0
13	0.855088	6.81692e-20	0.914202	1.43152e-18	0.000165368
14	5.77066e-08	9.3443e-14	4.80627e-08	6.78836e-41	2.40396e-12
15	2.24483e-06	0.802608	0.000230919	3.97036e-281	4.2356e-17
16	2.93338e-05	4.99338e-07	2.80277e-08	0.00861127	2.2907e-06
17	5.16744e-07	3.83243e-67	0.716611	6.02118e-120	1.49632e-11
18	1.97808e-14	2.40615e-06	0.268829	5.89965e-62	0.0432789
19	1.05505e-05	3.16811e-38	2.67522e-06	2.00956e-181	6.59972e-24
20	3.73798e-13	5.92524e-15	5.79256e-10	4.38674e-55	0.0194077
21	5.911e-05	0.105357	4.57546e-07	6.578846e-317	2.81768e-07
22	6.74076e-34	9.90769e-25	0.00233292	2.95626e-80	0.350647
23	3.36157e-28	9.04265e-236	1.10055e-18	0	0.0898141
24	2.32564e-07	0.00224573	5.68553e-12	9.1912e-89	0.0524877
25	1.49398e-36	2.01279e-13	1.97304e-43	1.19562e-299	3.95916e-42
26	2.59717e-22	0.000880403	4.41783e-32	0	0.0033982
27	3.57809e-11	8.47373e-95	2.7904e-14	0	0.162497
28	1.47389e-06	5.08753e-168	0.00233292	0	3.62315e-97
29	0.00148852	2.94575e-26	0.00445842	0	5.41148e-06
30	0.157415	1.72358e-51	0.79127	2.34986e-236	6.43361e-16
31	0.00961736	0.883829	0.914202	0.0426676	2.22959e-10
32	9.15268e-34	4.47129e-25	7.38412e-49	8.51849e-123	0.0033982
33	0.777883	0.00340926	7.2373e-06	0	0
34	2.0674e-08	0.0015055	0.556251	3.48525e-40	2.75406e-05
35	2.88839e-08	0.000951352	1.91266e-14	0	1.26745e-84
36	5.39746e-05	5.06315e-13	3.10914e-12	1.80484e-53	2.64703e-07
37	1.96429e-11	9.92502e-19	0.00530514	4.16379e-83	2.348980575074e-312
38	0.620227	0.435425	0.000346935	7.41325e-13	2.7208e-79
39	0.311715	0.105357	0.67509	0.0145531	8.14478e-102
40	0.00179418	2.78298e-12	0.307495	8.75886e-19	1.17308e-14
41	1	1.39528e-11	0.0115511	0.528455	1.00813e-18
42	0.479754	1.85228e-29	0.000193942	0.0821308	2.59331e-38
43	0.788032	0.17509	2.29813e-28	9.72385e-66	1.17845e-33
44	8.74654e-65	1.27209e-07	3.56779e-07	3.76242e-117	0.0033982
45	9.15805e-07	0.00243957	0.275657	1.29136e-67	8.74422e-05
46	0.0625336	2.10092e-06	4.75893e-42	0.00229773	4.03046e-27
47	0.0783767	3.76333e-17	0.0480861	7.58009e-13	0.0322495
48	2.05469e-47	1.36611e-34	1.02922e-07	2.7951e-303	4.52386e-09
49	0.000207206	0.000146556	0.0581975	3.73554e-55	0.00164709
50	0.00521878	4.8063e-25	1.33274e-29	0.312928	4.38129e-13
51	3.58674e-17	1.2175e-16	1.92578e-26	4.59773e-16	0.0013842
52	0.879615	5.03268e-30	0.103001	2.69547e-49	0.812909
53	1.6913e-08	4.05356e-20	5.32752e-06	3.88468e-124	7.1761e-17
54	0.0386337	0.243485	2.95863e-27	7.21326e-100	1.04869e-18
55	0.527934	0.00213507	0.914202	7.00428e-195	5.49758e-34
56	4.42649e-25	6.02293e-05	1.48677e-08	1.30153e-61	2.45904e-10
57	0.0324685	0.923155	0.716787	4.26172e-44	5.92111e-07
58	2.06998e-08	4.08034e-11	0.590901	4.80416e-75	1.70638e-18
59	5.33301e-05	5.25717e-43	2.63513e-35	8.38924e-63	8.56208e-24
60	0.0147856	3.8788e-71	7.43802e-53	0.0435162	1.54247e-15
61	8.88419e-09	1.15676e-237	0	0	8.15455e-58
62	0.788032	3.39477e-30	0.431034	0.217907	0.362157
63	0.000169504	5.73217e-15	3.97707e-12	1.65466e-23	0.0675971
64	3.50206e-05	0.000263785	0.935197	6.32933e-272	1.66838e-52
65	0.00179418	5.46336e-09	0.000212378	1.13967e-71	8.56208e-24
66	0.000115421	9.0253e-09	6.17873e-07	5.56336e-34	9.7829e-07
67	0.0160669	4.73255e-07	1.84531e-06	1.86583e-154	9.74999e-30
68	0.0355724	0.00628451	0.0210433	3.8588e-132	5.6248e-22
69	6.91776e-68	3.76656e-91	6.87825e-82	0	2.04352e-95
70	0.0154319	6.37046e-26	0.527971	0	4.03754e-68
71	0.503005	0.000859404	3.74376e-10	1.77499e-136	8.20193e-31
72	1.38719e-26	9.7632e-49	1.18969e-29	0	1.12263e-85
73	0.000992411	1.00937e-25	0.00115557	1.61503e-274	7.06871e-34
74	2.13996e-06	3.73155e-34	3.38643e-16	1.37846e-90	0.0819647
75	3.16201e-35	0.168848	0.000233534	2.54874e-165	3.25387e-11
76	1.70453e-53	3.17359e-18	1.05534e-06	2.34667e-197	3.4326e-10
77	0.000314959	5.51021e-10	0.163694	3.7998e-131	0.00344378
78	2.39971e-13	1.00861e-18	1.35344e-14	5.03282e-56	4.93834e-13
79	0.00171299	1.12276e-36	1.06221e-38	0	9.07492e-54
80	5.71331e-07	0.184045	2.86156e-12	9.47143e-48	0.000170503
81	0.396589	3.82203e-60	2.80277e-08	0	2.44611e-59
82	0.278479	0.00272608	0.000659399	5.38615e-83	1.598e-21
83	3.09443e-72	1.09492e-122	8.36601e-84	0	1.18278e-99
84	6.76725e-34	6.5557e-87	2.77531e-45	0	4.62196e-89
85	4.98857e-15	4.91563e-11	9.31274e-66	2.16964e-282	2.70306e-40
86	1.85993e-35	3.2937e-51	5.11924e-35	1.68132e-89	5.21933e-46
87	1.1125e-26	3.01203e-53	4.94338e-39	9.6554e-176	8.88524e-21
88	2.91733e-20	3.5614e-20	7.88641e-20	1.87158e-129	1.80137e-43
89	2.23935e-13	4.11086e-24	3.92533e-28	2.0212e-135	8.807e-30
