# Supplementary material for: Assessing the evolution of research topics in a biological field using plant science as an example
Source: PLoS Biol. 2024 May 23;22(5):e3002612. doi: 10.1371/journal.pbio.3002612 (PMC11115244; doi:10.1371/journal.pbio.3002612)
Supplement: S11 Data — Sheet–country_top25_year_count: number of total publications and publications per year from the top 25 countries with the most plant science records. Sheet—country_top25_year_top17j: number of total publications and publications per year from the top 25 countries with the highest numbers of plant science records in the 17 plant science journals used as positive examples. Sheet–prank: Journal percentile rank scores for countries (3-letter country codes following https://www.iban.com/country-codes) in different years from 1999 to 2020. Sheet–sjr: Scimago Journal rank scores. Sheet–hidx: H-Index scores. Sheet–cite: Citation scores. (XLSX) [file pbio.3002612.s020.xlsx]

## Sheet: country_top25_year_count
NumPubs	% total	country	1980	1981	1982	1983	1984	1985	1986	1987	1988	1989	1990	1991	1992	1993	1994	1995	1996	1997	1998	1999	2000	2001	2002	2003	2004	2005	2006	2007	2008	2009	2010	2011	2012	2013	2014	2015	2016	2017	2018	2019	2020
60298	18.254	CHN	1	0	5	6	7	7	0	0	5	6	5	7	16	17	17	26	36	42	27	39	81	198	255	591	626	1149	1132	1328	1619	1769	1896	2344	2817	3205	3505	4000	4784	5392	6438	7869	9031
59503	18.0133	USA	524	126	143	153	185	194	253	290	287	269	327	330	289	274	315	1165	1390	1034	1251	1279	1585	1960	1964	2273	2254	2338	2454	2382	2601	2547	2594	2747	2847	2702	2215	2117	2227	2280	2328	2356	2654
23573	7.13624	JPN	143	20	37	27	41	38	55	72	114	142	188	253	269	294	346	362	435	377	463	482	701	750	732	962	815	999	872	950	970	964	974	1024	1042	1001	944	864	970	945	959	943	1034
22720	6.87801	DEU	410	71	88	63	84	73	99	91	144	162	179	211	248	265	327	352	395	309	364	383	467	611	624	715	684	787	807	784	813	883	816	972	973	934	1045	1033	1051	1133	1059	1081	1130
15300	4.63176	FRA	115	25	43	34	53	44	40	91	126	121	160	180	245	207	231	241	262	215	296	316	387	429	421	517	470	536	566	526	587	638	591	662	673	701	668	597	656	653	629	675	673
14593	4.41773	GBR	283	40	51	81	61	70	74	105	139	143	168	167	199	182	197	235	233	199	303	295	457	520	518	536	519	543	535	536	580	570	506	525	548	505	528	557	534	597	604	570	580
13388	4.05294	IND	111	18	39	18	44	34	38	51	40	33	50	67	68	67	78	79	95	72	87	81	133	188	200	278	254	299	344	387	390	436	538	644	707	797	845	865	894	949	873	971	1226
12248	3.70783	ESP	20	5	13	7	14	17	14	26	40	54	67	69	69	86	93	109	102	118	124	174	198	282	332	354	339	382	417	443	461	536	571	577	648	648	684	588	658	728	667	731	783
9775	2.95918	ITA	46	9	13	8	11	14	16	27	33	51	53	59	49	78	74	88	92	77	91	115	146	192	231	269	276	303	325	320	343	390	395	460	488	501	506	526	528	559	553	671	789
9755	2.95313	AUS	201	37	31	40	41	54	58	48	60	74	73	54	88	87	92	89	118	80	85	107	142	166	213	292	262	264	342	321	351	405	382	433	452	508	470	509	506	531	551	548	590
9256	2.80206	CAN	216	21	16	13	29	31	39	60	76	116	103	112	125	112	136	137	134	124	92	112	163	173	181	273	217	233	296	339	299	368	411	413	422	433	413	402	474	427	475	491	549
7332	2.21961	BRA	8	0	1	2	3	1	2	3	7	2	5	7	11	16	17	18	22	26	37	40	65	87	112	112	139	161	161	184	241	210	245	293	367	406	452	487	521	648	698	718	797
5668	1.71587	NLD	87	24	34	36	41	29	29	45	58	69	79	80	85	109	119	109	97	99	94	114	144	150	167	165	161	187	185	175	186	191	167	230	250	218	220	211	216	274	262	249	223
4422	1.33867	POL	28	5	6	4	8	2	3	11	10	15	17	24	14	8	14	20	23	26	11	25	37	52	104	123	107	126	121	148	139	138	149	150	192	225	253	240	321	335	331	394	463
4108	1.24361	CHE	41	9	15	13	20	14	12	25	29	28	33	51	54	57	60	65	79	59	82	75	100	127	123	112	117	120	158	167	142	149	158	197	189	205	169	163	183	197	159	164	188
4004	1.21213	BEL	28	4	10	14	9	16	7	12	24	24	38	31	43	33	55	46	51	46	65	53	87	86	107	136	132	148	151	151	135	189	179	198	194	215	204	169	182	176	176	180	200
3675	1.11253	SWE	15	2	4	3	11	18	15	26	26	34	56	53	41	42	52	63	70	39	50	76	83	113	113	137	131	137	120	140	126	141	119	148	157	169	168	164	161	175	164	159	154
3298	0.998402	MEX	2	1	0	4	4	2	0	3	5	8	8	6	10	7	15	28	19	22	35	47	39	47	45	76	82	85	97	103	103	119	112	150	175	174	173	192	220	221	262	285	312
3253	0.984779	ISR	166	13	20	29	18	27	23	24	30	27	36	49	36	40	43	41	42	46	45	34	67	82	98	95	88	96	98	111	102	108	123	143	120	132	128	134	122	155	138	164	160
3232	0.978421	ARG	4	3	1	3	4	3	3	4	11	11	11	18	16	11	10	14	30	23	34	27	58	63	66	80	80	77	103	130	126	130	155	191	187	154	160	168	191	196	209	227	240
2615	0.791637	DNK	18	2	0	5	7	6	7	9	10	17	18	39	30	33	33	33	53	35	50	41	75	73	77	90	87	84	77	93	93	91	111	103	121	109	106	126	135	144	119	123	132
2330	0.70536	AUT	10	4	4	4	2	2	7	6	9	10	7	17	19	21	12	23	35	19	24	47	37	50	48	54	60	51	67	71	88	94	90	135	100	126	143	146	131	136	136	135	150
2314	0.700516	TWN	3	1	1	4	0	0	4	3	4	9	5	6	13	12	11	18	17	18	29	29	30	43	43	51	61	66	90	77	92	82	131	123	129	153	151	141	116	130	124	144	150
2311	0.699608	FIN	13	4	3	3	3	9	7	8	5	11	16	19	17	18	17	42	34	21	32	24	48	80	72	94	105	79	83	81	89	105	104	86	101	105	117	122	110	122	99	103	100
2305	0.697791	CZE	1	0	0	0	0	0	0	0	0	0	0	0	0	3	7	4	14	8	17	21	27	22	27	37	53	59	76	84	93	70	99	115	109	142	129	139	177	166	190	195	221
29052	8.79489	all_others	180	28	30	16	36	30	28	52	48	85	87	83	131	112	126	134	188	157	172	185	373	452	541	610	666	748	773	892	994	1040	1193	1326	1481	1495	1677	1565	1777	1943	2073	2545	2980
301276		TOTAL_top25	2494	444	578	574	700	705	805	1040	1292	1436	1702	1909	2054	2079	2371	3407	3878	3134	3788	4036	5357	6544	6873	8422	8119	9309	9677	10031	10769	11323	11616	13063	14008	14468	14396	14660	16068	17269	18203	20146	22529
89175	26.9959	all_non_top10	820	121	145	153	195	190	186	291	352	466	519	595	645	634	727	795	908	768	869	950	1433	1700	1924	2245	2286	2457	2656	2946	3048	3225	3546	4001	4294	4461	4663	4569	5037	5445	5615	6276	7019
330328		TOTAL

## Sheet: country_top25_year_top17j
		Year
Country	Total	1966	1967	1968	1969	1970	1971	1972	1973	1974	1975	1976	1977	1978	1979	1980	1981	1982	1983	1984	1985	1986	1987	1988	1989	1990	1991	1992	1993	1994	1995	1996	1997	1998	1999	2000	2001	2002	2003	2004	2005	2006	2007	2008	2009	2010	2011	2012	2013
USA	13382	11	1	2	1	5	4	19	26	22	18	20	21	36	33	37	34	33	38	49	52	67	95	117	72	64	75	57	30	51	274	344	265	359	276	355	516	460	587	511	544	560	543	483	491	521	621	636	571
CHN	10346	0	0	0	0	0	0	0	0	0	0	0	0	0	0	0	0	1	1	1	0	0	0	0	1	0	1	5	1	2	4	2	2	2	1	7	10	20	33	66	88	127	146	144	198	278	305	344	386
DEU	7157	4	1	4	2	7	9	10	16	35	32	37	44	52	32	57	56	54	44	51	50	64	49	75	71	83	97	100	70	95	91	120	86	106	104	156	202	220	226	227	224	226	254	221	235	221	289	298	263
JPN	5964	6	3	6	2	3	4	5	7	7	11	7	5	13	12	36	12	22	9	14	19	29	18	29	28	34	46	58	63	97	93	119	112	143	153	224	212	213	248	211	261	239	263	244	263	225	289	197	207
GBR	4874	3	0	6	12	3	10	23	32	28	24	28	27	22	16	30	31	39	50	50	41	39	46	57	53	48	53	87	63	57	82	78	69	105	93	151	200	198	184	157	173	179	167	169	183	136	167	165	145
FRA	4534	0	0	1	1	4	5	1	3	6	9	4	12	6	20	24	17	28	21	29	21	27	33	32	41	45	47	74	45	59	64	60	61	87	87	98	137	146	165	125	169	166	167	171	195	178	182	186	193
AUS	3067	4	3	6	3	4	12	18	12	18	4	19	13	16	18	13	29	23	26	26	34	26	17	30	31	25	17	30	23	26	23	37	23	23	34	42	67	72	85	73	86	107	100	110	120	129	139	116	147
ESP	2982	0	0	0	0	0	1	0	0	0	0	1	1	2	0	4	3	4	1	3	4	3	7	11	17	19	24	22	21	29	29	27	32	35	46	44	77	80	83	74	102	120	107	95	111	114	151	139	156
CAN	2290	2	5	8	10	8	15	22	19	19	18	10	12	9	8	9	11	5	7	10	11	18	16	14	28	18	28	28	31	33	34	28	35	23	29	28	47	45	78	57	58	59	73	71	78	81	92	103	69
ITA	1879	0	0	3	1	2	0	2	1	1	1	2	3	7	8	2	8	5	1	6	5	8	10	9	16	20	14	15	17	12	23	16	19	16	18	25	38	49	53	44	57	62	65	58	63	62	77	74	80
NLD	1683	3	2	0	2	3	3	5	4	0	4	4	9	2	8	6	13	14	13	15	15	13	17	21	18	28	28	34	43	40	43	34	30	26	27	42	44	52	51	50	64	61	51	46	52	45	63	51	52
IND	1331	2	7	1	2	5	1	3	0	3	2	5	3	3	1	5	3	8	1	3	1	6	7	3	4	3	4	6	4	5	9	7	7	11	10	12	12	18	26	14	26	38	18	19	32	29	42	35	50
BEL	1195	1	0	0	0	2	1	0	1	0	0	2	3	4	3	7	2	8	3	1	6	4	4	7	9	18	9	11	15	15	15	18	16	26	17	30	31	34	34	36	34	45	48	30	37	45	53	53	67
ISR	1191	3	3	4	6	8	9	11	7	8	20	11	10	11	11	11	5	14	14	8	14	11	10	17	8	9	18	10	19	14	15	17	10	18	15	17	33	29	37	28	29	43	34	42	29	37	49	42	45
CHE	1163	1	0	0	0	0	0	1	2	4	4	5	3	3	6	2	8	11	10	13	10	8	12	12	6	11	15	22	21	14	21	24	13	31	25	35	44	39	34	43	28	36	53	32	33	38	50	51	44
SWE	905	0	0	0	1	0	1	0	1	1	1	1	1	1	0	3	0	3	0	5	6	7	11	3	6	17	15	13	13	12	21	16	10	20	15	18	35	21	36	31	34	31	37	29	37	22	28	37	37
BRA	770	0	0	0	0	0	0	0	0	0	0	0	1	1	2	0	0	1	0	0	0	0	0	0	0	2	1	5	2	2	4	3	3	6	4	9	22	20	14	20	18	17	26	21	19	22	38	33	26
ARG	686	0	0	0	0	0	0	0	0	0	0	0	0	2	1	0	2	1	1	2	1	1	1	2	2	1	3	4	2	1	1	5	5	4	3	11	19	20	22	10	19	25	26	39	28	27	39	37	30
DNK	627	1	0	0	1	0	2	2	0	1	2	1	1	1	1	1	1	0	2	4	3	3	2	3	3	4	10	11	14	12	8	13	9	17	7	15	15	28	17	15	14	19	22	22	18	24	19	26	30
FIN	576	0	1	0	1	0	0	1	0	0	1	1	0	1	1	2	0	1	1	1	1	3	1	2	4	7	4	6	6	7	12	9	2	7	6	5	27	18	38	28	16	21	23	20	28	19	17	25	23
POL	572	0	0	0	1	0	1	0	1	1	0	2	1	6	6	2	1	4	1	1	1	2	0	2	0	2	0	2	0	0	0	1	0	2	1	3	7	13	13	9	13	6	23	10	14	17	11	20	26
MEX	540	0	0	0	0	0	0	0	0	0	1	0	0	0	0	1	0	0	1	2	1	0	2	2	0	2	1	2	1	2	5	4	3	5	10	7	8	9	14	23	15	18	17	9	16	18	34	30	29
CZE	527	0	0	0	0	0	0	0	0	0	0	0	0	0	0	0	0	0	0	0	0	0	0	0	0	0	0	0	0	0	0	0	1	2	6	4	2	7	8	8	5	14	22	18	17	24	30	21	23
TWN	520	0	0	0	0	0	0	0	0	0	0	0	0	1	0	0	0	1	4	0	0	1	1	1	1	2	2	5	3	1	4	5	3	2	7	7	6	13	7	9	11	16	14	22	16	25	30	32	34
NZL	480	3	3	5	6	4	7	4	5	4	4	3	2	0	0	1	0	2	2	3	4	3	5	3	4	4	2	10	5	10	8	5	3	5	4	7	11	14	15	12	11	18	10	13	16	17	20	28	22
[truncated: 7 more columns]

## Sheet: prank
	1999	2000	2001	2002	2003	2004	2005	2006	2007	2008	2009	2010	2011	2012	2013	2014	2015	2016	2017	2018	2019	2020
CHN	0.719919	0.690144	0.552174	0.580592	0.47572	0.487234	0.422724	0.547837	0.576614	0.606041	0.644132	0.67466	0.708157	0.733669	0.746978	0.776353	0.806189	0.793125	0.820222	0.789552	0.774849	0.79311
USA	0.909067	0.888898	0.863189	0.871322	0.879874	0.888883	0.879207	0.885878	0.892038	0.873901	0.881157	0.875289	0.877352	0.880409	0.876242	0.857484	0.860798	0.869013	0.85988	0.848171	0.842201	0.84168
JPN	0.857215	0.800732	0.786731	0.798422	0.789955	0.798761	0.779421	0.805627	0.813883	0.819703	0.818479	0.805811	0.817106	0.798368	0.816457	0.805093	0.815963	0.802312	0.793203	0.773538	0.766449	0.769309
DEU	0.906658	0.869627	0.853465	0.873899	0.869608	0.863569	0.847878	0.860232	0.871669	0.868036	0.870448	0.872692	0.854263	0.880129	0.872955	0.877569	0.868773	0.876065	0.86516	0.859479	0.850042	0.851782
FRA	0.899979	0.874091	0.85554	0.856201	0.87849	0.872241	0.87162	0.877721	0.87337	0.86909	0.861881	0.875665	0.885576	0.877582	0.869419	0.876875	0.866319	0.879159	0.869375	0.856388	0.849155	0.842802
GBR	0.925632	0.857738	0.858371	0.879081	0.88095	0.887665	0.880402	0.898263	0.898309	0.879043	0.887693	0.893653	0.90486	0.901386	0.893506	0.890788	0.893839	0.89206	0.880979	0.869593	0.862674	0.880406
IND	0.71182	0.653157	0.533117	0.616309	0.623506	0.609548	0.66492	0.686961	0.665146	0.675491	0.7047	0.694977	0.677169	0.701931	0.709776	0.701994	0.724207	0.753271	0.769656	0.748817	0.714834	0.732168
ESP	0.862947	0.848637	0.824	0.809275	0.834937	0.832551	0.833959	0.834778	0.831717	0.83239	0.83564	0.844891	0.853407	0.844135	0.848205	0.849483	0.850384	0.843606	0.830259	0.829071	0.822616	0.821787
ITA	0.827782	0.799078	0.777137	0.818476	0.813098	0.798488	0.807058	0.794422	0.809429	0.813556	0.806839	0.784768	0.807925	0.806911	0.810003	0.796232	0.812254	0.824982	0.823752	0.813509	0.772531	0.78726
AUS	0.892092	0.847105	0.833397	0.833065	0.853852	0.862996	0.853465	0.878216	0.880377	0.87165	0.869492	0.87356	0.866781	0.868412	0.857845	0.851902	0.874944	0.858134	0.849058	0.859568	0.830222	0.833369
CAN	0.878548	0.837704	0.818448	0.835957	0.844803	0.861138	0.854267	0.84842	0.856713	0.867596	0.86186	0.843894	0.84976	0.851536	0.855153	0.854887	0.856352	0.848079	0.85754	0.836607	0.816264	0.810243
BRA	0.795553	0.741117	0.695097	0.710857	0.733362	0.711092	0.697123	0.705612	0.754044	0.743415	0.749476	0.732406	0.756513	0.736029	0.752349	0.753562	0.753197	0.751114	0.753262	0.73435	0.73552	0.74509
NLD	0.916135	0.861011	0.869794	0.877571	0.886119	0.866083	0.887456	0.88805	0.880404	0.895632	0.891086	0.867528	0.872353	0.882385	0.880442	0.873451	0.898605	0.905841	0.868062	0.867659	0.877091	0.855494
POL	0.643025	0.657714	0.605845	0.523909	0.502294	0.654208	0.624613	0.677815	0.681323	0.701062	0.737874	0.738975	0.727857	0.716198	0.7421	0.76273	0.774846	0.776449	0.775825	0.770064	0.746159	0.784539
CHE	0.946743	0.931031	0.903307	0.898553	0.917812	0.914926	0.891815	0.874232	0.912634	0.903655	0.887466	0.900701	0.884497	0.900991	0.898387	0.877125	0.903967	0.883962	0.871964	0.865247	0.888336	0.867827
BEL	0.915491	0.874179	0.862425	0.823728	0.7477	0.794206	0.769795	0.810208	0.836103	0.798502	0.833244	0.847033	0.857755	0.859916	0.865384	0.862332	0.863889	0.871059	0.867909	0.856035	0.83091	0.864293
SWE	0.908292	0.855722	0.863233	0.860411	0.853192	0.873029	0.867057	0.863323	0.862294	0.863423	0.880138	0.891374	0.875225	0.877043	0.876115	0.87102	0.879564	0.884186	0.853428	0.879655	0.855994	0.85567
MEX	0.798365	0.79211	0.77046	0.732728	0.796885	0.783411	0.760393	0.790912	0.762478	0.755397	0.772773	0.785436	0.787746	0.784383	0.783745	0.794676	0.771888	0.776146	0.776799	0.753884	0.743714	0.765049
ISR	0.93126	0.845225	0.858333	0.844094	0.865898	0.871502	0.859254	0.882868	0.876701	0.891205	0.849729	0.864477	0.856222	0.887776	0.894701	0.86876	0.868928	0.888887	0.860619	0.861319	0.844261	0.839722
ARG	0.741928	0.701917	0.76198	0.736969	0.748343	0.714821	0.753997	0.757558	0.765755	0.820087	0.800199	0.770725	0.784973	0.805441	0.780096	0.790882	0.796883	0.811718	0.798192	0.805606	0.793231	0.786029
DNK	0.871326	0.838186	0.889125	0.843343	0.877073	0.842393	0.877791	0.889527	0.874965	0.844957	0.82979	0.869	0.8568	0.860344	0.852318	0.835364	0.86812	0.851788	0.856656	0.844825	0.832859	0.860706
AUT	0.89178	0.796518	0.850542	0.878825	0.867998	0.847062	0.834803	0.860844	0.823475	0.858774	0.836781	0.82628	0.818057	0.849137	0.846732	0.851134	0.824186	0.855199	0.843552	0.84024	0.834039	0.83194
TWN	0.839205	0.820718	0.817024	0.844222	0.761042	0.78158	0.827005	0.815698	0.781111	0.833864	0.829397	0.811087	0.840268	0.842628	0.77911	0.77602	0.795801	0.85801	0.801744	0.82784	0.800023	0.79735
FIN	0.849614	0.806227	0.836465	0.838263	0.848344	0.854259	0.842235	0.855609	0.854791	0.839382	0.856702	0.860729	0.863011	0.870529	0.8809	0.871669	0.860721	0.873923	0.85648	0.841186	0.831661	0.83758
CZE	0.791473	0.704367	0.734307	0.783772	0.764561	0.776854	0.762743	0.785047	0.815812	0.768316	0.835086	0.813215	0.837955	0.832208	0.837333	0.811404	0.84162	0.809261	0.829226	0.837361	0.811525	0.838134
PRT	0.849017	0.793786	0.789903	0.77442	0.761515	0.794911	0.793036	0.819182	0.770904	0.778683	0.765318	0.79592	0.801155	0.808253	0.825418	0.807791	0.8199	0.817766	0.806233	0.804581	0.768339	0.788344
NZL	0.904148	0.793233	0.800474	0.761904	0.773284	0.825273	0.834826	0.841628	0.84567	0.858931	0.840027	0.831866	0.798059	0.858927	0.84209	0.807896	0.830725	0.829249	0.835704	0.810572	0.801788	0.821783
ZAF	0.751035	0.721442	0.736795	0.768735	0.774339	0.799486	0.763493	0.801614	0.820794	0.834964	0.811447	0.822136	0.795282	0.808093	0.788055	0.783585	0.773316	0.786214	0.771857	0.752391	0.733701	0.725998
PAK	0.840412	0.62666	0.620076	0.577636	0.57376	0.678781	0.511254	0.56901	0.483753	0.594089	0.644011	0.625056	0.594522	0.61594	0.62453	0.631552	0.686934	0.680128	0.702517	0.651375	0.670133	0.710235
TUR	0.506318	0.785826	0.599357	0.647553	0.619487	0.650171	0.588305	0.638632	0.493205	0.6282	0.599826	0.595779	0.645339	0.642813	0.644299	0.682747	0.662419	0.672136	0.679905	0.701927	0.617138	0.709409
THA	0.736104	0.713117	0.746524	0.751548	0.710024	0.703012	0.713745	0.704353	0.645021	0.684232	0.642262	0.706195	0.645093	0.682185	0.706412	0.719233	0.753395	0.696745	0.735662	0.707839	0.69921	0.710757
HUN	0.496073	0.785821	0.716878	0.771989	0.714398	0.694132	0.714137	0.746509	0.675428	0.752292	0.737517	0.63888	0.759967	0.777283	0.787333	0.804904	0.781436	0.756006	0.770905	0.782665	0.806514	0.787129
GRC	0.820825	0.778756	0.799629	0.78022	0.781207	0.812754	0.789736	0.777401	0.741469	0.818477	0.778908	0.779636	0.750808	0.761303	0.804514	0.77096	0.807805	0.802737	0.751944	0.731288	0.707012	0.755107
CHL	0.70577	0.614599	0.755465	0.764407	0.792189	0.776355	0.740867	0.772445	0.781582	0.755394	0.817792	0.816248	0.827505	0.831334	0.769975	0.772187	0.797347	0.787445	0.815038	0.798581	0.735429	0.781828
NOR	0.798769	0.784559	0.762525	0.85014	0.828472	0.850346	0.837385	0.882169	0.856175	0.866028	0.894536	0.879284	0.849087	0.873333	0.82736	0.862239	0.823413	0.848158	0.840973	0.839016	0.835349	0.829304
MYS		0.708041	0.732254	0.588206	0.819679	0.637738	0.665734	0.526133	0.575657	0.548307	0.57139	0.558197	0.634254	0.672132	0.672457	0.628125	0.715148	0.68846	0.71883	0.677957	0.711833	0.6581
RUS	0.427908	0.477734	0.356496	0.39126	0.386042	0.428336	0.602209	0.695626	0.74745	0.770353	0.663371	0.738364	0.787339	0.744169	0.706808	0.738088	0.698468	0.730652	0.729636	0.729424	0.710078	0.691272
TUN		0.755843	0.654684	0.705743	0.723192	0.717751	0.669944	0.65064	0.621103	0.632425	0.615312	0.706076	0.707921	0.705774	0.697168	0.676852	0.690699	0.713954	0.749264	0.708212	0.652424	0.710192
EGY	0.574512	0.483504	0.472537	0.455924	0.547891	0.539241	0.571151	0.520479	0.486579	0.528469	0.501364	0.513471	0.545066	0.501899	0.616084	0.607406	0.586489	0.623507	0.652645	0.674852	0.643393	0.703518
SAU	0.453177	0.730906	0.647482	0.596477	0.604003		0.642721	0.427807	0.517037	0.681285	0.355625	0.58536	0.506575	0.73121	0.699175	0.656626	0.642544	0.715789	0.728431	0.720817	0.71425	0.716268
SGP	0.754765	0.704206	0.891949	0.83018	0.825134	0.754221	0.826387	0.84306	0.861706	0.892503	0.929505	0.820742	0.811877	0.885758	0.874179	0.891588	0.866242	0.887065	0.852627	0.831231	0.823849	0.849577
IRL	0.903317	0.808629	0.940564	0.833311	0.850102	0.869804	0.798181	0.870166	0.815838	0.92077	0.873371	0.860316	0.85022	0.846849	0.86511	0.79706	0.845044	0.844509	0.815919	0.803892	0.863707	0.816217
SRB	0.177535				0.780382		0.795683	0.829237	0.69259	0.70408	0.628767	0.658168	0.711644	0.691563	0.68241	0.701187	0.717603	0.804596	0.698379	0.699547	0.668241	0.72672
COL	0.817801	0.750756	0.82418	0.73365	0.84099	0.678433	0.766918	0.793767	0.662735	0.828048	0.773516	0.799524	0.665628	0.755095	0.712866	0.76518	0.791933	0.756195	0.78113	0.778912	0.732292	0.775196
SVK	0.797168	0.498625	0.537336	0.516141	0.679632	0.713899	0.69798	0.705531	0.722859	0.745791	0.766185	0.751781	0.748744	0.772927	0.730341	0.723334	0.676418	0.801954	0.780811	0.796884	0.722605	0.724576
NGA	0.384643	0.564822	0.456364	0.574023	0.614648	0.456667	0.569991	0.631377	0.504089	0.528241	0.572415	0.58545	0.483996	0.601514	0.602439	0.56704	0.75659	0.572564	0.6865	0.600505	0.618603	0.652421
PHL	0.722678	0.755099	0.842207	0.772456	0.908451	0.737379	0.753536	0.823477	0.859516	0.732879	0.773173	0.579748	0.695572	0.789543	0.772841	0.805498	0.846382	0.810152	0.847807	0.765022	0.798704	0.769
SVN	0.837729	0.831677	0.703993	0.738768	0.692336	0.750643	0.746859	0.734248	0.748447	0.814854	0.818436	0.839067	0.819637	0.747135	0.832694	0.79966	0.769591	0.802021	0.764898	0.828788	0.796876	0.765027
BGR	0.729173	0.396764	0.662065	0.699704	0.602847	0.610559	0.67131	0.672408	0.67296	0.650275	0.574692	0.727633	0.702887	0.737189	0.68911	0.68892	0.661819	0.67873	0.730691	0.708139	0.599601	0.697062
EST	0.964734	0.843155	0.824475	0.738165	0.897658	0.792309	0.829945	0.830498	0.839804	0.857089	0.875775	0.758413	0.839002	0.844173	0.886447	0.874058	0.878688	0.905563	0.884313	0.868558	0.789877	0.833657
HRV	0.644348	0.814386	0.836303	0.503666	0.613485	0.602558	0.640275	0.643401	0.695238	0.678546	0.717113	0.656605	0.751959	0.740086	0.682581	0.758446	0.754078	0.702769	0.729461	0.745503	0.699705	0.728682
KEN	0.892036	0.390931	0.464914	0.745455	0.752808	0.587229	0.737161	0.752458	0.511084	0.855614	0.809665	0.627917	0.712637	0.787435	0.627632	0.820238	0.70297	0.745718	0.725363	0.757109	0.736688	0.73366
BGD		0.624113	0.642237	0.359451	0.496051	0.2363	0.536118	0.520131	0.467482	0.169438	0.492913	0.520429	0.518223	0.570435	0.545957	0.575996	0.6528	0.784872	0.768896	0.719209	0.695787	0.735466
ROU		0.517163	0.566314	0.366409	0.623378		0.566311	0.334292	0.487188	0.62672	0.344614	0.335282	0.499757	0.61047	0.731643	0.72179	0.634569	0.742037	0.760535	0.646928	0.718642	0.724981
UKR		0.294348	0.263915	0.236116	0.264122	0.315475	0.464918	0.575763	0.752079	0.6559	0.428893	0.551821	0.525513	0.545173	0.520135	0.78977	0.716965	0.706178	0.649609	0.658909	0.706057	0.645045
IDN	0.749751	0.892757	0.616658	0.615295	0.67698	0.648644	0.54876	0.575048	0.637931	0.727748	0.526113	0.588508	0.518991	0.668285	0.746486	0.609147	0.751143	0.593865	0.600369	0.673916	0.496747	0.474361
HKG	0.850016	0.826904	0.840856	0.76583	0.789512	0.79671	0.815501	0.792716	0.674011	0.820005	0.816434	0.820263	0.54775	0.762167	0.804367	0.859476	0.801585	0.884344	0.754866	0.832776	0.869862	0.853042
MAR	0.784739	0.558776	0.833964	0.562171	0.781273	0.304009	0.657986	0.870646	0.691645	0.674102	0.635958	0.781445	0.699978	0.619512	0.674517	0.731352	0.765576	0.672529	0.752548	0.700104	0.661199	0.691742
DZA	0.479478				0.7203	0.691699	0.662013	0.687739	0.543961		0.772038	0.55354	0.665269	0.641	0.703843	0.634654	0.837204	0.740896	0.632773	0.638515	0.6015	0.635588
URY		0.610079	0.687799	0.770174	0.807318	0.423349	0.776472	0.756671	0.596929	0.744556	0.686431	0.673571	0.752027	0.794027	0.773001	0.784298	0.702084	0.74741	0.682746	0.732624	0.63071	0.782136
LTU	0.784739	0.770973	0.673456	0.56129	0.288128	0.0603603	0.757624	0.824967	0.585816	0.629119	0.492091	0.643797	0.731752	0.736943	0.715924	0.697912	0.745237	0.692183	0.768765	0.805317	0.791145	0.764565
CMR	0.840412	0.768048	0.66029	0.762592	0.756116	0.374639	0.753656	0.595494	0.539879	0.693566	0.731504	0.632283	0.467099	0.696429	0.547404	0.546007	0.646134	0.638412	0.693157	0.536718	0.640815	0.574717
CUB	0.784739	0.464058	0.68846	0.727168	0.649982	0.687614	0.596648	0.577263	0.656065	0.693394	0.760852	0.762544	0.783347	0.785737	0.65991	0.760497	0.537577	0.716833	0.710674	0.608159	0.232824	0.691361
PAN		0.996889	0.902523	0.973061	0.960369	0.932372	0.860053	0.832514	0.941689	0.946482	0.933157	0.951554	0.842582	0.888411	0.787231	0.920144	0.794914	0.876437	0.910209	0.92317	0.66609	0.840709
ETH		0.586935	0.732006	0.699459	0.626557		0.926011	0.759114	0.682354	0.455822	0.741198	0.70328	0.693558	0.524092	0.391358	0.534677	0.874855	0.690445	0.740742	0.656009	0.692616	0.647843
LKA		0.638688	0.384382	0.612941	0.60033	0.562315	0.589849	0.746669	0.610943	0.76961	0.684515	0.562938	0.587817	0.510905	0.637712	0.430564	0.625382	0.583356	0.785573	0.726325	0.601654	0.730742
CRI	0.729469		0.623708	0.43056	0.899182	0.610316	0.77	0.931781	0.482096	0.548548	0.544599	0.691272	0.544776	0.397373	0.655194	0.701865	0.755507	0.841219	0.790381	0.57696	0.736511	0.571616
OMN			0.710051	0.445814			0.752329	0.747126	0.699421	0.495528			0.826418	0.755503	0.699522	0.651987	0.745722	0.714157	0.722076	0.695656	0.788382	0.738183
LUX		0.736517			0.775886	0.883325	0.901531	0.963904	0.805433	0.807286	0.81185	0.880486	0.8572	0.838428	0.858638	0.857414	0.866775	0.920914	0.892164	0.85209	0.726191	0.855932
PER			0.641488	0.928489	0.863313	0.693239		0.813929	0.627656	0.815444	0.824003	0.771895	0.774702	0.797949	0.873446	0.921526	0.778626	0.796049	0.621927	0.6954	0.699172	0.623904
JOR	0.911845			0.374754	0.562543	0.644714	0.672734	0.548386	0.426097	0.296377	0.196231	0.515927	0.696795	0.561721	0.682155	0.612753	0.688038	0.603478	0.801944	0.649699	0.766001	0.807453
SEN			0.960776	0.862633	0.72732	0.775216	0.781218	0.69313	0.804853	0.761005	0.838958		0.774124	0.753017	0.810334	0.692007	0.800108	0.845868	0.755852	0.818164	0.538536	0.771808
ECU		0.580518											0.388186		0.702917	0.685719	0.924454	0.803762	0.723713	0.818798	0.675763	0.774327
CYP							0.979692	0.300157	0.755384			0.737895	0.758624	0.862502	0.791669	0.834961	0.871973	0.920263	0.858333	0.809169	0.797722	0.807087
GHA	0.639345				0.542903	0.567804	0.573468	0.62839	0.82631	0.713598		0.637316	0.632204	0.552948	0.69679	0.554099	0.663383	0.820521	0.576335	0.58833	0.681247	0.613668
NPL	0.784739	0.908327		0.889169	0.902559	0.835217	0.827649	0.921617	0.647362	0.74516	0.647854	0.977821	0.88904	0.745294	0.959788	0.302079	0.656356	0.517454	0.578999	0.76697	0.7338	0.587952
GEO	0.701625	0.747245		0.755682			0.610178			0.493976	0.821751	0.855474	0.107868			0.930658	0.545277	0.324213	0.699991	0.619933	0.506853	0.662328
UGA						0.238059		0.548564	0.79016	0.818688	0.605024	0.519503	0.842391		0.737633	0.80822	0.874144	0.637077	0.761091	0.739518	0.577857	0.690159
ARE			0.62505	0.80547	0.764848			0.961401			0.749937		0.473567		0.745842	0.658372	0.898825	0.793526	0.81769	0.825542	0.88479	0.733894
KAZ		0.130471			0.179064			0.873604		0.785106	0.492129	0.599199	0.815039		0.493459	0.634363	0.660211	0.770631	0.86258	0.78762	0.76466	0.761841
VNM				0.0981991	0.737819			0.788213		0.868687		0.765075		0.784659	0.65383	0.823933	0.707101	0.777347	0.728258	0.650454	0.597044	0.713459
BFA		0.883331	0.856315	0.841346	0.726106		0.76917		0.531101	0.336367	0.38275	0.690725	0.60953	0.676855	0.832038	0.803276	0.920091	0.585552	0.637485	0.500457	0.523201	0.593205
LVA				0.71171	0.928595	0.509314	0.606049	0.922208	0.551231	0.697251	0.937853	0.325006	0.85278	0.342954		0.873365	0.65805	0.71482	0.687712	0.724501	0.620759	0.686525
LBN				0.826027	0.905832		0.812502	0.72225	0.739404	0.423942			0.650483	0.789776	0.33844	0.93178	0.851357	0.740312	0.70338	0.895425	0.583872	0.648007
ISL	0.724155		0.570773	0.760954	0.72099	0.778871	0.454688	0.829758	0.865112	0.889402	0.649761		0.839672	0.828571	0.974271	0.697353	0.639457	0.874452	0.886493	0.793786	0.812894
BEN				0.525523		0.852092	0.829666	0.643464	0.799782	0.734935	0.802975	0.787976	0.7592	0.60733		0.688363	0.682723	0.455636	0.668974	0.710707	0.802296	0.808887
SDN	0.479478		0.308039	0.344433	0.462126		0.835232		0.685138		0.196231			0.682742		0.328209	0.704445	0.634	0.757977	0.486632	0.624887	0.815793
BLR	0.562906	0.475344		0.18043	0.385842		0.569708	0.77053		0.609545			0.964217			0.696387			0.656746	0.710492	0.530678	0.744477
ZWE		0.637456	0.713703	0.815796	0.906122		0.991419	0.492682		0.519105		0.760376	0.701366	0.836178					0.699199	0.790778	0.794722	0.713951
IRQ				0.445814					0.127576					0.452515	0.6906			0.696065	0.645284	0.67028	0.600188	0.70725
UZB	0.618039		0.0553971	0.0952138		0.5719	0.414463	0.788213		0.792725	0.934863	0.46361		0.804004	0.28337	0.464615	0.609967	0.801121	0.810283	0.839698	0.652242
MUS	0.784739	0.741187	0.513573			0.750228	0.874018	0.647625			0.802975	0.740069	0.701366	0.612753		0.670463		0.629024	0.924026	0.805575	0.715282
BIH							0.0436163		0.0960724		0.139727	0.729856	0.978516	0.606002	0.676602	0.688363	0.59225		0.282639	0.47419	0.619259	0.637022
TTO		0.857295		0.770174	0.780382					0.793094		0.760376		0.714332	0.844523	0.72015		0.761804	0.558813	0.878475	0.725367	0.6817
QAT													0.996457			0.936753	0.882889	0.891817	0.795854	0.889286	0.537401	0.610185
NCL					0.635943			0.693223	0.956234	0.737589	0.973526				0.870531	0.883121	0.693212	0.698405	0.900181	0.85307	0.388316	0.70728
MDG			0.732006		0.928595				0.668502	0.64104	0.90624			0.688468	0.907467	0.432886			0.567802		0.598597
AZE			0.457685	0.534563		0.456275	0.74979	0.55235			0.573504	0.486432		0.881566	0.676602	0.773929	0.818472	0.895063		0.640337		0.735162
BWA	0.807582	0.624113		0.386441	0.818737	0.703877	0.807145	0.336941		0.445149	0.414384	0.686543	0.852602			0.464615	0.677871		0.495434	0.597751
JAM		0.806569	0.732006	0.770174		0.197711	0.752329	0.788213	0.755384	0.74516	0.561036		0.852602		0.917577		0.875836	0.526932		0.622599		0.492702
PRI		0.905911		0.302942		0.93365		0.72366		0.366636	0.941474	0.752246			0.676602				0.574313	0.844381		0.707589
PNG		0.283334	0.384382	0.451195	0.514691				0.473322	0.576288
KWT				0.840963		0.708437	0.621448			0.75177		0.834807								0.791677	0.601786	0.403628
MNE									0.755384				0.776984	0.710531	0.527097	0.688363	0.6133			0.66617		0.783776
GTM			0.384382			0.829834	0.6481			0.74516					0.416176			0.934201
ARM	0.530791								0.854609			0.590702				0.850662					0.761323	0.742505
MLI				0.454644		0.959279	0.827911			0.515171									0.675961		0.729755
MNG														0.917396		0.541756	0.728445	0.812042		0.748352	0.645827	0.494112
RWA	0.784739															0.666988			0.574313	0.879516	0.65141	0.473926
GUF		0.933115	0.87916		0.928595				0.9804		0.977002	0.993009	0.802687		0.866463
ZMB																		0.975041	0.843893	0.420152	0.918914	0.650339
GLP					0.810369	0.693239				0.725492			0.779233	0.796953
NER		0.784178	0.87916								0.838901						0.870084	0.883709		0.711806
BRN										0.50847			0.954359			0.88264
MOZ										0.74516					0.651599	0.873365		0.444548	0.77407	0.818045		0.861809
MWI			0.710051		0.815678														0.901266	0.89537		0.648244
MMR																0.689016				0.791677	0.677855	0.670777
NAM			0.782601					0.806045	0.683136								0.597503		0.54939		0.700253
GUM							0.7636							0.659493		0.902624			0.660687
FJI								0.504581						0.746946
HND			0.710051									0.46361			0.676602
ALB																0.588614	0.656356				0.581768	0.614808
COG		0.534782											0.874593		0.797462
PRY		0.390931							0.755384				0.701366
DOM					0.780382											0.773929			0.74811	0.774612		0.587099
KHM															0.374781					0.737623		0.733466
BRB							0.541856
BTN					0.780382			0.759114									0.802749					0.762936
PYF										0.584792			0.869836	0.687987		0.792678
TGO													0.971575				0.796979			0.652694	0.62948
YEM													0.427922	0.785601				0.574203	0.609876
MDA													0.789569	0.808385
BHR								0.392759								0.615904		0.586872
GAB										0.475552		0.973187					0.792124
SLE											0.488759	0.529803										0.724674
TJK														0.452515					0.738652
LBY														0.922616					0.725328
KGZ																0.303745					0.454242
AGO																0.688363		0.896325	0.906752
SSD																				0.791677		0.767714
MLT																				0.857407	0.619259	0.584652
MCO											0.991756
ERI		0.738299											0.701366
VUT											0.845031		0.852602
GUY														0.803387				0.824612
BHS														0.917097	0.986423
AND															0.808901			0.822607
MAC															0.718991		0.88868
NIC																		0.822607	0.929526
SYR																			0.787355	0.859356
BDI																		0.785851		0.302522
JEY
ESH								0.101204
BMU										0.935332
DJI												0.893007
LSO												0.748622
LAO														0.613537
FSM															0.531627
PRK																	0.52778
AFG																				0.420152
TZA																				0.918799
CAF																0.688363
SLV	0.784739
IRN																						0.530974
TCD																						0.829361

## Sheet: sjr
	1999	2000	2001	2002	2003	2004	2005	2006	2007	2008	2009	2010	2011	2012	2013	2014	2015	2016	2017	2018	2019	2020
CHN	2.10481	1.44373	0.894347	1.26692	0.928643	0.952222	0.826536	1.05971	1.1637	1.21052	1.35196	1.38611	1.49809	1.59857	1.65329	1.61661	1.76412	1.6535	1.73084	1.64148	1.59364	1.60307
USA	4.34485	3.63436	3.17747	3.18491	3.12923	3.10201	2.99964	3.00207	3.20244	3.12134	3.22257	3.05347	2.9123	2.95507	2.80089	2.5455	2.55607	2.64469	2.5406	2.39868	2.32032	2.20986
JPN	2.76867	1.91745	2.03126	2.08944	2.05318	1.9942	1.87337	2.03283	2.22722	2.18659	2.31431	2.1502	2.16091	1.90725	2.14061	1.92461	1.96073	1.89106	1.81198	1.74364	1.60704	1.53986
DEU	3.32388	3.04272	2.5441	2.91453	2.65814	2.61673	2.45625	2.5712	2.96824	2.83427	2.84785	2.71503	2.67803	2.80895	2.68458	2.6506	2.60557	2.5592	2.45355	2.37993	2.3407	2.28933
FRA	3.04872	2.66492	2.49053	2.35623	2.5202	2.53679	2.38858	2.56815	2.63483	2.62648	2.68777	2.72235	2.72127	2.67812	2.47806	2.46808	2.41533	2.5037	2.58703	2.33651	2.19347	2.17339
GBR	4.53549	3.22096	2.79066	2.89804	2.87131	3.01043	3.03847	3.19596	3.3958	3.11572	3.14944	3.34623	3.37754	3.13606	3.10203	2.99643	3.1358	3.09561	2.99319	2.93534	2.7011	2.78458
IND	1.39133	1.13798	0.712955	0.923258	1.08372	1.01984	1.07515	1.10858	1.00842	1.04231	1.159	1.09112	1.0922	1.04612	1.15493	1.09499	1.21823	1.27193	1.31539	1.18415	1.15084	1.14506
ESP	2.06397	1.92819	1.93778	1.73355	1.74777	1.90848	1.83691	1.9561	2.10013	1.96213	2.01929	1.89258	1.98963	1.8929	2.00936	1.99645	2.04468	1.86465	1.70323	1.67647	1.75969	1.63219
ITA	2.14573	1.9352	1.55732	1.81814	1.6917	1.61206	1.73487	1.60885	1.8753	1.67091	1.70555	1.58589	1.63955	1.56795	1.74126	1.47365	1.69137	1.60166	1.52965	1.51197	1.41748	1.33849
AUS	3.19981	2.59329	2.24269	2.13487	2.16044	2.19783	2.16898	2.29495	2.58627	2.37398	2.35264	2.28362	2.34361	2.36091	2.09088	2.16991	2.3685	2.24387	2.11421	2.19112	1.94147	1.82843
CAN	3.2415	2.40445	1.98918	2.13266	2.0276	2.50983	2.23074	2.32989	2.47414	2.48043	2.28862	2.26378	2.12245	2.17744	2.39588	2.25136	2.21639	2.1472	2.17576	1.98665	1.87232	1.85202
BRA	1.53028	1.4341	1.06656	1.3106	1.33017	1.12376	1.02623	1.10785	1.31536	1.27053	1.24599	1.17822	1.30112	1.19487	1.31223	1.31691	1.23609	1.26032	1.25722	1.17656	1.14834	1.1438
NLD	3.948	2.59931	2.91018	2.83493	2.96591	2.35823	2.87451	2.91536	2.80971	3.05748	3.0518	2.78218	2.72914	2.86195	2.71527	2.65561	2.85003	2.86055	2.44003	2.49246	2.57167	2.44914
POL	1.63076	1.13877	0.767392	0.711677	0.686973	1.02924	0.972446	1.10719	1.12146	1.14345	1.27513	1.24722	1.1599	1.13266	1.29124	1.29679	1.37058	1.37211	1.27757	1.25647	1.23144	1.29011
CHE	4.59711	4.46958	3.50778	3.45835	3.44251	3.37166	3.17292	3.38021	3.61677	3.16008	3.48333	3.32952	3.24184	3.31752	3.66714	2.938	2.79837	3.32002	2.98894	3.04992	3.21808	2.81062
BEL	2.60031	3.10283	2.62039	2.31835	2.08362	2.10715	1.90207	2.37566	2.54981	2.6001	2.64402	2.76562	2.79577	2.68475	2.34012	2.5445	2.4564	2.17585	2.4179	2.13669	1.94867	2.24589
SWE	3.06792	2.4877	2.54153	2.28282	2.35175	2.56077	2.61353	2.34619	2.5197	2.42415	2.77531	3.03892	2.38264	2.19791	2.71058	2.36753	2.54769	2.45498	2.64672	2.36109	2.23932	1.97738
MEX	2.00013	2.29576	1.37349	1.27056	1.58968	1.65029	1.6081	1.73962	1.40117	1.45241	1.72024	1.85158	1.5984	1.59011	1.61778	1.71615	1.48882	1.55121	1.43818	1.2001	1.3384	1.27091
ISR	4.89833	2.36742	2.59921	2.31696	2.52626	2.32131	2.45973	2.8633	3.12478	2.96341	2.30534	2.61282	2.18748	2.64156	2.44585	2.42406	2.4655	2.57799	2.25303	2.15988	2.05412	1.78048
ARG	1.62646	1.28542	1.68614	1.34324	1.64851	1.14497	1.30319	1.73557	1.57404	1.78022	1.97927	1.61395	1.55275	1.71331	1.70908	1.67781	1.82884	1.68035	1.54316	1.52864	1.6088	1.42985
DNK	2.56397	2.59164	2.6336	1.84483	2.56238	1.95388	2.61587	2.47804	2.45307	2.48446	2.28605	2.59973	2.24622	2.31915	1.95277	1.86532	2.3196	2.15786	2.28827	2.11397	2.16219	2.31085
AUT	3.74222	2.41009	2.70629	2.75085	2.69985	2.43142	1.89947	2.14678	2.48977	2.2377	1.97704	2.19056	2.02896	2.16726	2.00453	2.35488	1.95322	2.39294	2.09851	2.28563	2.29801	2.21197
TWN	2.1175	1.78773	1.61026	1.82405	1.5401	1.42165	1.63964	1.79014	1.60369	1.88915	2.04113	1.80227	2.3763	2.14304	1.7368	1.81815	1.67944	2.20542	1.73407	2.02421	1.83401	1.56353
FIN	2.93705	2.45887	1.92232	1.91953	1.87043	1.96064	1.71713	2.09647	1.83456	2.24908	2.25138	2.21474	2.27895	2.14406	2.2275	2.44774	2.01668	2.12837	2.09289	1.95983	1.99577	1.8183
CZE	1.73537	1.88816	1.18609	1.80135	1.60541	1.28394	1.34428	1.74523	1.68551	1.76587	2.19806	1.74838	1.70299	1.8142	2.02967	1.61281	1.89839	1.64094	1.81965	1.73816	1.69903	1.71092
PRT	3.75357	1.5584	1.45272	1.46097	1.44054	1.39409	1.40919	1.58964	1.46486	1.55299	1.34066	2.00967	1.71136	1.55902	1.91561	1.54451	1.6865	1.52462	1.53366	1.6342	1.33555	1.33867
NZL	3.29867	1.44839	1.55225	1.35749	1.28418	1.86981	1.69107	2.49348	1.92053	2.17229	2.09116	2.05006	1.69189	2.11726	2.18373	1.90586	1.97685	1.69356	1.75475	1.68504	1.63983	1.79425
ZAF	1.14906	0.979111	1.30162	1.33094	1.09095	1.72616	1.52053	1.64451	1.80219	1.78466	1.66519	1.75203	1.61839	1.53001	1.4171	1.58896	1.36054	1.42098	1.35142	1.27349	1.3319	1.16335
PAK	1.207	0.7398	0.649833	0.617	0.5724	0.910167	0.834773	0.797639	0.640278	0.747917	0.93895	0.751161	0.660333	0.743105	0.782273	0.850966	0.986909	0.98526	0.967456	0.858281	0.932316	0.962476
TUR	0.514333	1.03386	0.65725	0.76175	0.779	0.872625	0.876871	0.828064	0.581441	0.876634	0.848275	0.734865	0.778256	0.822539	0.879743	1.00055	0.924124	0.910352	0.956195	0.995894	0.817423	0.986294
THA	0.841	0.877222	1.04875	1.25081	0.888437	0.966682	0.984147	0.968525	0.974397	1.08932	1.13697	1.00001	1.02711	0.978247	1.12663	1.06191	1.14562	0.969478	1.0524	0.961098	0.990877	1.08219
HUN	1.39831	2.18629	1.33374	2.68427	1.56628	1.6066	1.30083	1.75609	1.49933	1.7785	1.6321	1.07241	1.56293	1.45315	1.743	1.55258	1.63027	1.4364	1.48422	1.49385	1.59282	1.29115
GRC	1.473	1.36958	1.89607	1.30522	1.36934	1.51815	1.36687	1.51578	1.42933	1.77994	1.50831	1.328	1.26719	1.33561	1.51894	1.28344	1.61825	1.45788	1.16474	1.44684	1.17048	1.2046
CHL	0.9864	1.10363	1.1169	1.54943	1.37176	1.31609	1.20352	1.40571	1.53611	1.42438	1.51095	1.633	1.85557	2.03745	1.53316	1.33637	1.52986	1.32332	1.57335	1.44765	1.36579	1.35235
NOR	2.42673	1.95028	1.58505	2.472	2.40434	1.84164	1.66313	2.31351	2.15609	2.32897	2.36	2.30024	2.20688	2.14889	2.1281	2.28726	1.81457	2.05193	1.61863	1.74848	1.88032	1.78975
MYS		0.789	0.8978	1.24222	1.434	1.1823	0.832688	0.5658	1.05345	0.865353	0.981478	0.766571	0.798647	0.898922	1.33543	0.885082	1.29474	0.968317	1.04394	0.913619	1.09926	0.872957
RUS	0.3894	0.661125	0.344971	0.4333	0.496645	0.584277	0.837633	1.19707	1.38368	1.37334	0.942643	1.04417	1.20403	1.47763	0.962275	1.26816	1.09135	1.06982	1.08442	1.13228	1.17095	1.03382
TUN		0.91	0.721111	0.965667	1.36722	0.933667	0.801118	0.829889	0.841733	0.820361	0.791556	0.956391	0.95981	0.925353	0.9396	0.883017	0.929219	0.992	1.04903	0.92923	0.939788	0.931754
EGY	0.674286	0.630313	0.471	0.432923	0.904444	0.619643	0.663083	0.627125	0.6404	0.579826	0.681543	0.649524	0.73314	0.66624	0.7265	0.74755	0.74673	0.833532	0.758228	0.89293	0.838753	0.95348
SAU	0.364	0.90225	0.764333	0.6716	1.131		0.799333	0.347	0.561	0.96525	0.707143	0.916167	1.05045	1.82406	1.692	1.05314	1.58391	1.36682	1.4081	1.28857	1.39896	1.2242
SGP	1.321	2.17218	3.07238	2.78792	1.87087	1.3736	2.1562	2.31647	3.0813	2.84605	4.30095	3.01129	3.06589	2.59731	2.53192	4.01135	2.38382	2.39384	3.69865	2.23121	1.77979	2.18579
IRL	2.66467	2.29289	2.30325	2.607	1.362	2.23982	1.65923	2.15467	2.30472	2.91275	2.35338	3.77506	2.54346	2.25081	1.74043	1.52961	2.08259	1.78786	1.7028	1.43085	2.32397	1.38755
SRB	0.149				1.007		1.13	1.75417	0.912611	0.985217	0.838158	0.794303	0.9535	0.92885	0.956972	0.962235	0.952629	1.27621	0.917412	0.943778	0.9378	0.998543
COL	1.27033	1.14575	1.56733	0.942	1.66389	0.931222	1.34617	1.2245	0.976889	1.3855	1.42295	1.40785	0.929	1.46765	1.15103	1.66167	1.51581	1.4629	1.34911	1.41055	1.17192	1.25933
SVK	1.027	0.468	0.686	0.5572	0.760167	0.975182	1.12911	1.10827	1.07115	1.08771	1.51758	1.10204	1.1785	1.24525	1.03904	1.08867	0.969174	1.51783	1.20476	1.21513	1.02089	1.01224
NGA	0.342182	0.571375	0.433455	0.593667	0.937818	0.538667	0.702286	1.1444	0.619842	0.596333	0.771	0.705667	0.45275	0.782909	0.87935	0.723633	1.35092	0.708077	0.963524	0.690667	0.876552	0.830214
PHL	0.98475	0.944833	1.819	1.0174	2.8462	1.35871	1.49755	1.44788	2.16943	1.6935	2.17675	1.15777	1.48133	2.89591	1.62976	1.49367	1.67379	1.90894	1.49443	1.41964	2.01249	1.25471
SVN	2.48775	1.26129	0.837286	1.42045	0.9555	1.56264	1.02342	1.21773	1.17272	1.286	1.62713	1.51208	1.83205	1.04265	1.5886	1.44496	1.18812	1.27856	1.89409	1.43428	1.8712	1.3463
BGR	0.850667	0.394	0.73	1.02736	0.882769	0.671353	0.802143	0.928063	1.13292	0.8994	0.670667	1.038	1.11279	1.36929	0.938789	0.970389	1.08475	1.09438	1.063	1.09511	0.686143	1.19734
EST	3.08	1.49533	1.56175	1.28957	1.803	1.67714	1.53529	1.523	1.79819	2.27818	2.496	1.16931	2.63546	1.79972	1.967	2.48017	2.85547	2.7728	2.05268	2.1824	1.54838	2.49976
HRV	0.635	1.095	1.215	0.5985	0.64	0.785333	0.955188	1.13625	1.18606	1.53978	1.35725	1.14015	1.2633	1.15285	1.12095	1.14035	1.2268	1.02533	1.24529	1.14467	1.08941	1.19763
KEN	1.933	0.312	0.477857	0.885333	1.05557	0.609	1.036	0.967571	0.648833	3.38233	1.1745	0.860455	1.82489	1.52432	0.925143	1.48467	1.11871	1.06042	1.0337	1.15921	1.22359	1.09243
BGD		0.809	0.9755	0.2815	0.45	0.1875	0.502667	0.758667	0.49925	0.142	0.697429	0.4872	0.554833	0.677727	0.706889	0.62175	1.02886	1.42161	1.17025	1.01675	1.01808	1.0638
ROU		0.6385	0.528	0.420667	0.642		0.659	0.354333	0.6165	0.981	0.456333	0.465333	0.52825	0.667312	1.06269	1.03946	0.855091	1.205	1.12295	0.871261	1.02225	0.954361
UKR		0.31875	0.237667	0.332	0.293588	0.5061	0.621579	1.01433	1.19725	0.9481	0.571833	0.9682	0.710889	1.437	0.708444	1.6705	1.04114	0.949375	0.713929	0.7774	1.02364	0.772765
IDN	0.929	1.647	0.899333	0.7614	0.745333	0.711833	0.55925	1.0694	0.689	1.81933	0.5128	1.72677	0.47375	0.929	1.1114	0.749857	1.1205	0.780556	0.720706	0.913429	0.605174	0.536667
HKG	1.73522	1.45087	1.3866	1.06057	1.6553	1.37222	1.36609	1.32131	1.078	1.378	1.54588	7.0778	0.845	1.74711	1.50391	2.02656	2.18689	2.52473	1.18211	1.86944	1.88742	1.89082
MAR	0.981	0.528667	1.509	0.6625	1.073	0.465333	0.82775	1.494	0.948	0.856857	0.7318	1.167	1.08783	0.685	0.963083	1.7265	1.13967	0.8949	1.0785	0.940067	1.07824	0.955016
DZA	0.397				0.84	0.941	0.893714	0.792	0.809333		1.22	0.721	0.848	0.936091	1.02567	0.82505	1.46333	1.19222	0.886739	0.914967	0.906	0.775567
URY		0.6065	0.7415	0.955	1.2164	0.447	1.6016	1.413	1.034	1.0642	1.1015	0.849222	0.9795	1.2232	1.34733	1.506	1.63611	1.18667	1.21882	1.37133	1.25508	1.21406
LTU	0.981	0.95875	0.851667	0.602	0.4348	0.107	2.4535	1.2495	0.747625	0.9984	1.25217	1.72475	1.0026	1.27373	0.9805	2.055	1.79611	0.936	2.4165	1.9883	1.33625	1.08483
CMR	1.207	0.97075	0.743833	0.93	0.943	0.459	1.024	0.6361	0.5838	0.84975	0.963333	0.863286	0.523778	0.901222	0.567714	0.628286	0.86225	0.794	1.08187	0.68	0.852933	0.638353
CUB	0.981	0.6955	0.820875	0.919143	0.763857	0.937231	0.8152	0.953917	0.804	1.0011	1.256	1.20186	1.13755	1.22242	0.9354	1.53033	0.55375	0.927556	0.905	0.641	0.231	0.94325
PAN		11.917	2.9578	5.9	5.67475	5.6856	2.26767	2.4915	4.01529	4.21438	2.75083	4.5584	2.0151	4.69183	1.814	3.3866	1.652	2.14275	2.45887	4.04175	1.77325	2.16475
ETH		0.557	0.853	0.871	0.66		2.043	0.982	1.3356	0.559	1.1615	1.01367	0.794	0.51225	0.357	0.66125	2.1556	0.913778	1.0485	1.0214	0.961235	0.817206
LKA		0.699	0.305	0.634	0.596	0.612833	0.6855	0.941	0.736	1.05	1.07586	0.516	0.6774	0.4758	1.0654	0.516	0.92325	0.685333	1.29438	0.953875	0.770538	1.05405
CRI	0.824		0.9404	1.025	1.788	0.701333	1.02975	2.159	0.626556	0.680417	0.627556	1.2758	0.5525	0.309	0.838667	1.10833	1.09267	1.39333	1.165	1.00667	1.0585	0.677
OMN			0.796	0.364			0.962	0.942	0.850667	0.5884			1.723	1	0.958727	0.7334	1.17889	0.95125	1.041	0.934357	1.23405	1.02794
LUX		0.855			1.589	2.26567	1.748	2.978	2.225	1.9054	1.3202	2.6364	1.5545	1.659	2.357	1.6105	2.0652	2.2822	1.71014	1.507	1.1845	2.25717
PER			0.9005	2.005	1.56425	0.79		1.477	0.738667	1.275	1.2395	1.271	1.1458	2.1385	1.573	2.065	1.6566	1.42233	0.90525	0.973778	0.94125	0.8872
JOR	1.757			0.29	0.5895	0.697667	0.871333	0.549	0.41175	0.246	0.156	0.4985	0.982333	0.557	0.908571	0.679429	0.9625	0.864	1.2938	0.86125	1.31625	1.152
SEN			2.869	1.335	1.22067	1.015	1.11175	0.876	1.162	1.0555	1.38833		1.0545	1.10786	1.27	1.13925	1.2555	1.61733	1.18529	1.28617	0.609	1.3746
ECU		0.619											0.29		0.986	0.874333	2.594	1.384	1.22273	1.2803	0.955062	1.17994
CYP							4.178	0.226	0.983			0.91	1.567	1.63	1.47133	1.445	1.859	2.45475	1.7124	1.27077	1.29618	1.39522
GHA	1.2945				0.5035	0.549	0.563	0.684667	1.252	0.878		0.655	0.646	0.5775	0.83	0.575	0.76	1.397	1.291	0.713667	0.8916	0.723235
NPL	0.981	1.734		1.63133	1.7772	1.31533	1.238	1.985	0.795	0.953	1.064	3.954	1.658	0.992	3.011	0.248	0.74	0.571667	0.561	1.047	0.972	0.636889
GEO	1.2825	0.883		0.91			0.714			0.485667	1.224	5.979	0.125			2.66775	0.868571	0.7185	1.393	1.086	1.21367	0.96525
UGA						0.189		0.518	1.167	1.3005	0.652667	0.8675	1.4705		1.05314	1.196	1.68633	0.854	1.22571	1.09	0.70375	1.02267
ARE			0.622	1.092	0.956			2.853			0.959		0.6165		1.23967	0.969	3.05667	1.5355	1.957	1.46517	2.4715	1.57222
KAZ		0.133			0.149			1.512		1.568	0.406	0.58	1.197		0.6715	0.8475	0.766333	1.33367	1.5255	1.22188	1.11271	1.2052
VNM				0.113	0.883			1.087		1.47		1.01333		1.091	0.724	1.6315	1.0625	1.0994	0.9451	0.77125	0.866444	0.956778
BFA		1.497	1.315	1.226	0.881333		1.04567		0.6715	0.2905	0.342	0.9516	0.6505	0.788333	1.42233	1.173	2.044	0.707	0.76125	0.988	0.569333	0.788
LVA				0.798	2.049	0.466	0.616	1.994	0.5255	0.816	2.241	0.335333	1.5395	0.344		1.557	0.83675	0.877333	0.787	1.4394	0.76025	0.8596
LBN				1.1585	1.728		1.173	0.882	0.938	0.328			0.687	1.2862	0.3452	2.216	1.427	0.9405	0.821667	1.687	0.692	0.765833
ISL	0.83		0.5745	0.925	0.841	1.0255	0.39	1.263	1.461	1.62	0.696		1.315	1.2925	3.804	0.949333	0.7065	1.557	2.081	1.1955	1.489
BEN				0.463		1.353	1.28467	0.7235	1.138	0.9215	1.149	1.0835	1.0275	0.608		0.813	1.234	1.896	0.742	0.97425	1.258	1.193
SDN	0.397		0.24	0.335	0.3955		1.278		0.9345		0.156			0.9755		0.738	0.854	0.676	0.973	0.518333	0.843333	1.332
BLR	1.0045	0.708		0.157333	0.56075		0.691	1.1602		0.616			3.117			0.8665			0.712	0.858	0.557	1.002
ZWE		0.642	0.802	1.113	1.729		6.94	0.913		0.458		0.977	0.815	1.308					0.863	1.58386	1.183	0.9946
IRQ				0.364					0.127					0.369	0.8135			0.9238	0.833	0.9085	0.6898	0.91625
UZB	0.59		0.105	0.112		0.555	0.349	1.087		1.51725	2.191	0.367		1.166	0.227	0.407	0.64	1.302	1.164	1.308	0.761
MUS	0.981	0.947	0.457			0.932	1.522	0.702			1.149	0.950333	0.815	0.618		0.849		0.666	2.029	1.28867	0.97475
BIH							0.103		0.117		0.132	0.889	4.118	0.647	0.779	0.813	1.0665		0.22	0.63375	0.698	0.717
TTO		1.306		0.955	1.007					1.117		0.977		0.861	1.4065	0.902		1.108	0.5315	1.536	0.997833	0.813
QAT													11.749			2.327	1.698	1.692	1.29	3.546	0.991	0.922125
NCL					0.655			0.806	2.716	0.927	3.489				1.591	1.635	0.829	0.9005	1.721	2.57825	0.5455	0.848
MDG			0.853		2.049				0.758	0.683	2.18233			0.953667	2.211	0.426			0.542667		0.6695
AZE			0.385	0.477		0.387	0.951	0.524			0.535	0.397		1.61	0.779	1.061	1.248	1.7265		0.703		0.917
BWA	1.067	0.809		0.3095	1.279	0.815	1.153	0.254		0.516	0.311	0.769	1.389			0.407	0.795		0.43	0.6215
JAM		1.108	0.853	0.955		0.164	0.962	1.087	0.983	0.953	0.5765		1.389		2.006		1.582	0.49		0.668		0.479
PRI		1.701		0.226		2.151		0.877		0.267	2.312	0.9665			0.779				0.553	1.4025		1.05667
PNG		0.223	0.305	0.37	0.461				0.404	0.556
KWT				1.225		0.826	0.645			1.1375		1.281								1.1	0.6965	0.372
MNE									0.983				1.102	0.848	0.515	0.813	0.648			0.757		1.1695
GTM			0.305			1.234	0.698			0.953					0.341			2.215
ARM	0.461								3.0475			0.565				1.404					1.076	1.258
MLI				0.6025		2.799	1.887			0.875									0.754		0.9845
MNG														1.982		0.516	0.923	1.187		0.96	0.7935	0.93
RWA	0.981															0.762			0.553	1.544	0.8845	0.455
GUF		2.08	1.477		2.049				4.399		3.806	8.607	1.144		1.518
ZMB																		3.868	1.3485	0.366	1.968	0.81375
GLP					1.1365	0.79				0.892			1.051	1.139
NER		0.985	1.477								1.299						1.54	1.619		0.862
BRN										1.1425			2.7755			2.2465
MOZ										0.953					0.719	1.557		0.38	1.2115	1.21		1.413
MWI			0.796		1.152														1.731	1.687		0.833
MMR																0.814				1.1	0.8255	0.784333
NAM			0.992					1.15	0.792								0.618		0.511		0.865
GUM							1.002							0.723		1.826			0.721
FJI								0.449						0.961
HND			0.796									0.367			0.779
ALB																0.626	0.74				0.634	0.663
COG		0.479											1.534		1.153
PRY		0.312							0.983				0.815
DOM					1.007											1.061			0.943	1.042		0.617
KHM															0.298					0.926		0.957333
BRB							0.512
BTN					1.007			0.982									1.176					0.99
PYF										0.57			1.505	0.792		1.129
TGO													3.508				1.152			0.728	0.718
YEM													0.329	1.094				0.565	0.616
MDA													1.09	1.184
BHR								0.307								0.654		0.585
GAB										0.393		3.564					1.133
SLE											0.401	0.463										0.892
TJK														0.369					0.917
LBY														2.055					1.121
KGZ																0.249					0.4585
AGO																0.813		1.731	1.793
SSD																				1.1		1.0695
MLT																				1.402	0.698	0.613
MCO											7.025
ERI		0.859											0.815
VUT											1.33		1.389
GUY														1.163				1.244
BHS														1.978	5.75
AND															1.203			1.236
MAC															0.885		1.693
NIC																		1.236	2.112
SYR																			1.076	1.414
BDI																		1.085		0.252
JEY
ESH								0.119
BMU										2.234
DJI												1.663
LSO												0.943
LAO														0.62
FSM															0.492
PRK																	0.497
AFG																				0.366
TZA																				1.958
CAF																0.813
SLV	0.981
IRN																						0.532
TCD																						1.24

## Sheet: hidx
	1999	2000	2001	2002	2003	2004	2005	2006	2007	2008	2009	2010	2011	2012	2013	2014	2015	2016	2017	2018	2019	2020
CHN	190.781	161.378	151.653	167.13	117.817	115.38	103.395	126.169	128.429	133.759	139.623	143.929	160.651	184.857	197.618	197.131	204.477	194.423	200.468	189.212	180.901	177.932
USA	319.375	306.079	288.714	294.006	280.61	275.296	262.315	260.355	271.108	257.311	261.189	255.904	251.747	258.191	243.572	239.307	226.777	226.91	219.261	223.271	217.143	207.409
JPN	244.403	209.963	216.957	231.254	216.541	208.869	201.523	201.763	214.888	208.742	206.657	196.016	202.225	191.76	205.824	203.676	200.199	192.074	190.674	191.634	181.684	176.348
DEU	277.515	265.144	256.646	270.512	250.219	247.605	238.488	234.446	240.447	238.125	234.282	228.29	230.761	247.652	241.104	235.837	229.651	230.619	226.513	222.75	226.208	210.572
FRA	251.518	259.544	251.133	246.689	232.266	239.052	238.228	243.713	229.886	234.889	226.791	225.664	232.385	236.125	228.63	235.735	223.037	218.886	231.745	218.561	222.969	215.76
GBR	314.795	273.794	262.561	277.931	265.692	279.65	270.962	275.877	279.394	253.484	246.293	270.515	278.174	279.09	265.986	253.775	243.949	249.854	251.67	259.387	243.248	252.088
IND	173.862	167.976	132.068	150.363	159.292	151.896	158.911	150.031	135.957	137.307	140.397	133.911	127.627	130.066	151.603	144.64	159.272	162.584	165.665	160.672	156.387	154.832
ESP	239.327	229.959	228.227	214.232	203.303	221.451	214.95	218.82	218.351	196.687	199.239	200.16	209.805	215.334	215.907	218.244	206.393	202.3	198.574	203.087	201.367	181.233
ITA	228.343	213.812	208.906	208.987	204.256	198.608	207.55	193.667	200.568	193.226	188.292	177.645	179.602	186.706	199.018	183.406	197.699	190.447	194.606	192.871	182.665	154.099
AUS	269.17	250.613	235.25	239.403	220.525	228.3	218.676	225.29	225.748	210.218	210.691	215.609	209.548	224.218	222.232	211.909	217.188	210.934	216.786	214.495	197.633	197.933
CAN	238.661	229.367	227.488	226.556	210.116	231.597	207.186	217.031	216.964	210.587	200.886	205.223	208.422	210.99	225.645	215.449	216.209	206.078	209.778	203.761	199.735	191.205
BRA	167.083	191	160.917	179.495	155.881	159.022	138.554	151.34	158.933	154.77	146.612	136.152	145.872	153.813	166.446	177.908	169.715	157.367	161.116	162.94	164.738	160.151
NLD	273.491	240.582	253.049	247.976	265.773	221.671	272.876	244.917	238.86	242.061	234.344	249.463	240.807	236.032	252.159	220.766	220.538	234.236	225.015	215.023	229.585	217.627
POL	190.81	142.833	141.49	121.24	118.93	136.814	142.917	139.386	137.372	143.884	149.911	151.236	141.148	139.968	163.489	165.984	171.101	171.106	172.152	168.039	173.254	174.231
CHE	338.324	362.552	306.389	283.398	290.229	287.553	259.478	267.403	263.534	256.41	276.608	256.274	260.344	269.402	267.348	256.874	222.755	264.218	233.354	241.692	263.386	243.086
BEL	245.592	265.12	256.106	240.353	214.215	228.837	215.395	212.79	221.9	223.588	211.618	241.039	227.786	240.539	223.259	225.52	211.078	207.494	226.731	223.369	199.828	207.586
SWE	273.718	254.863	274.725	227.167	241.29	249.593	264.304	223.733	220.559	209.664	220.691	258.373	233.007	218.809	265.881	233.479	228.225	229.516	236.208	230.037	226.088	205.709
MEX	215.457	217.865	198.07	176.467	197.027	189.405	197.119	193.835	160.495	171.359	175.983	188.679	176.102	178.653	186.686	195.705	162.738	170.078	172.014	166.691	165.951	152.51
ISR	303.212	245.312	252.654	234.66	249.734	228.966	211.604	251.474	237.189	246.99	219.292	229.607	203.106	247.84	257.344	228.836	227.579	224.644	232.032	232.645	211.122	174.611
ARG	207.808	166.255	207.203	193.873	194.308	165.289	156.065	191.51	178.336	189.742	186.891	180.234	176.186	180.676	193.086	174.698	180.488	182.463	181.556	180.163	189.602	168.452
DNK	270.361	297.847	303.944	227.2	287.908	230.732	262.122	253.623	215.789	225.057	208.483	221.536	220.01	249.546	217.757	210.811	222.371	224.478	216.59	205.639	224.625	227.53
AUT	276.911	212.306	231	248.167	256.981	223.322	204.367	236.172	191.364	196.437	174.674	192.402	193.94	222.69	189.16	214.929	177.771	217.148	206.368	214.507	203.684	208.122
TWN	227.75	241.433	231.048	219.372	196.8	192.4	212.016	210.286	193.587	212.802	207.141	202.102	208.146	231.008	204.882	179.233	192.986	225.948	194	205.878	207.636	170.416
FIN	248.864	231.267	227.127	209.375	204.372	234.194	214.329	211.301	186.802	249.884	233.577	199.294	214.349	220.673	232.476	239.12	211.669	236	209.074	200.97	230.755	212.16
CZE	164.947	187.808	174.182	218.654	172.971	168.906	156.517	194.205	202.173	164.685	209.939	175.371	171.216	205.019	228	203.228	203.263	171.327	206.072	198.085	195.381	189.493
PRT	320.857	225.9	232.219	204.088	200.15	192.302	188.707	201.778	188.103	199.531	174.395	192.279	195.651	190.028	224.245	195.725	202.179	197.279	194.911	188.596	180.373	165.228
NZL	274.417	179.643	225.625	188.702	166.933	214.265	187.822	232.631	198.882	188.375	194.855	192.373	178.112	205.354	226.91	187.988	216.277	211.182	187.74	193.247	194.843	200.416
ZAF	161.471	142.593	180.517	180.364	151.974	194.581	202.22	170.455	192.923	172.553	165.612	166.433	153	168.973	172.091	181.709	172.857	171.061	187.991	165.464	156.832	148.316
PAK	155	141.8	157.333	97.8889	98.2	168.833	117.76	118.833	93.8056	134.556	116.325	107.806	77.7067	119.571	113.078	112.114	139.418	128.21	134.57	144.807	146.076	157.819
TUR	78.3333	202.286	170.75	146.6	114.526	145.35	131.903	143.064	108.487	142.859	106.594	97.1798	112.91	124.989	144.176	147.574	122.73	126.636	132.439	139.362	127.894	149.73
THA	109	174.111	159.5	159.875	140	152.591	152.265	155.425	144.276	151.235	140.875	147.139	132.75	128.532	145.242	162.522	177.1	147.143	150.074	145.961	143.507	130.92
HUN	150.846	238.536	168.826	250.364	159.675	180.629	159.381	178.628	146.349	169.167	150.021	106.879	155.648	163.656	180.083	193.778	160.729	147.954	177.655	181.294	208.965	159.07
GRC	196	162.474	232.929	199.562	185.862	192.882	183.067	203.22	167.419	199.941	179.38	157.46	141.194	180.583	210.556	163.855	179.73	176.14	155.815	157.616	154.361	157.714
CHL	143.2	161.25	195.3	193.643	162.706	155.909	172.524	179.762	193.107	161.486	174	200.667	190.66	228.608	198.07	183.338	199.886	162.296	184.022	189.935	180.653	161.957
NOR	229.833	179.111	198.667	249.462	234.182	203.515	222.316	252.106	212.019	193.075	244.818	191.804	211.732	238.411	232	265.655	194.262	239.086	197.683	183.231	228.772	212.37
MYS		147	227.6	141.1	156.5	179.8	136.625	89.8	130.727	129.889	118.615	114.189	137.116	153.794	186	138.072	171.384	134.159	124.704	139.702	151.049	136.983
RUS	70.4	101.938	71.8857	78.5	74.1746	76.9149	113.167	136.655	144.72	154.812	118.179	127.1	146.152	179.6	138.8	160.256	138.581	131.945	129.579	144.224	137.626	134.284
TUN		121	152.778	124.667	171.778	172.444	145.647	137.889	116.867	116.528	121.917	155.328	129.286	127.51	140.709	126.746	129.984	138.402	155.104	148.027	133.629	149.159
EGY	117.714	104.688	117.75	90.5385	143.2	108.643	113.417	102.556	122.933	105.652	74.9143	105.583	92	96.7692	86.5	101.133	99.7027	113.511	148.526	129.483	126.299	125.331
SAU	51	150.75	115	122	125.5		208	64	124.5	187	93.2222	145.944	146.45	205.903	147.211	124.838	126.818	140.123	155.342	139.455	152	144.628
SGP	170	176.706	271	241.231	194.733	153.4	231.733	208.467	239.55	238.4	274.19	193.143	222.722	217.692	218	277.323	201.773	191.892	256.816	207.977	191.132	216.85
IRL	262.333	256.889	314.25	279.727	184.333	229.529	211.308	243.333	170.833	249.75	267.19	273.389	179.179	253.048	228.133	182.217	224.31	199.893	178.269	190.63	205.818	153.568
SRB	22				121		224.5	217.833	161.667	145.261	144.421	139.606	151.812	145.475	153.5	144.029	132.143	206.893	134.441	141.083	126.418	150.826
COL	134.667	129.25	217	190.5	163.444	126.556	142.5	151	129.667	150.625	145.273	154.4	110.636	189.774	153.312	163.611	248.462	160.129	163.676	178.655	153.176	146.15
SVK	94	79.6	70	101.6	134.5	169.727	136.778	149.462	157.385	133.929	159.516	160.741	142.444	153.429	134.962	147.893	152.609	189.567	163.857	161	134.838	133.293
NGA	82.9091	106.25	95.2727	139.5	136.727	94.1111	119.429	103.833	113.632	100.2	115.1	99	86.35	110.455	147.143	94.4667	137.083	95.2308	118.524	105	134.1	125.167
PHL	141.5	103.667	170.714	165	308.6	132.857	147.083	202.5	223.429	140.733	157.875	135.286	133.769	257.273	196	173.476	172	198.444	146.3	168.211	191.395	156.292
SVN	308.5	201.857	158.571	186.636	149.929	159.636	178.333	190.909	157.389	172.556	182.8	227.077	236.714	161.696	265.28	194.852	183.294	191.676	204.913	221.944	178.64	155.061
BGR	113	53.2	128.5	125	126.615	101.824	110.429	118.25	121	114.96	85.4286	122.143	120.429	140.059	138.947	125.111	138.875	116.714	153.2	143.889	132.5	153.333
EST	344	172.5	148	167.429	192.667	178.714	212.071	171.333	201.25	212.727	227	124.625	202.269	198.889	203.143	242.1	281.053	240.2	234.182	200.64	186.625	252.476
HRV	135	86	177	126.25	155.667	112.833	137.562	144	137.75	179.444	138.25	143.235	127.348	140.2	149.5	188.118	138.067	156.333	156.571	156.267	154.286	123.366
KEN	240.667	118	130.714	173.333	158.429	191.5	152.667	141	97.8333	393.333	112.5	111.364	143.444	145.316	100	146.333	122.353	208.474	138.444	164.417	123.667	144.595
BGD		136.5	170	76	85.5	63	103	139	73.5	42	111.286	97.8	61	86	86.1	87.3125	123.786	173.333	180.929	161.125	145.56	157.977
ROU		64.5	80	67.3333	143.5		115.167	49.6667	129.167	185.5	62.6667	64	63.75	115.5	176.188	190.538	148.909	154.812	204.421	144.792	190.071	139.194
UKR		44.5	70.8	33.1111	52.7647	50.2	96.1579	109.333	211	100.3	84.3333	119.2	89.2222	86	86.8889	142.5	153.714	104.375	95.7857	113.3	170.545	101.765
IDN	136.333	255	127	171.2	129.667	103.333	90	110	79	165.333	92	171.286	90.5	133.667	154.8	126.857	143.5	135.111	79.0588	125.286	89.0435	69.2708
HKG	215.333	224	223	150	220.6	199.611	193.818	194.231	174	169.75	174.875	321.2	94.6667	195.3	220.818	165.778	192.778	230.545	226.222	229.444	223.917	241
MAR	121	142.667	221.5	91	180.333	127	89.75	14	124.25	131.286	116	171.5	130.167	107.667	113.917	110.625	147.667	125.85	152	117.333	164.182	131.031
DZA	149				219	100	151.429	124	131		203	136.429	132.8	142	147.444	100.35	200.5	160.722	151.56	104.969	104.286	102.067
URY		181.5	138	167	172.4	66	186.6	193.6	82.5	135.2	120	141.222	147	168.1	178.733	160.333	163	163.133	131.5	164.636	142.786	158.938
LTU	121	172.75	181.833	120	122.2	52	301.75	178	139.625	143.6	162.167	107	120.4	159.818	129.8	249.667	250.333	162.444	300.3	210.1	179.688	137.042
CMR	155	186.5	185.5	197	186.5	108.5	183.6	116.2	114.6	117.75	135.778	131.286	71.8889	117.111	59	89.1429	131.125	89.1111	116.5	79.7143	101	92
CUB	121	67.5	195.5	138.429	132.143	148.538	159	136.071	154	129.1	204.2	120.714	134.545	163.083	105.6	107.833	91	202.778	105.143	111	49	113
PAN		1331	314.8	670	627.25	652	264	228.75	511	443.5	263.333	385.8	200.7	343.5	214.429	229	144.5	187.5	288.375	393.5	155	173.5
ETH		54	197	104.5	112.5		192	76	114	70	119.75	147	149	71.25	63.3333	106.75	211.2	138.333	165.5	146.059	127.941	105.412
LKA		145.25	118	103.333	150	115	95	121	135.25	140.5	138.143	81.5	79.8	82.2	144.4	82	68.125	90.25	176	136.125	139	132.7
CRI	121		109	133	175	120.667	139	285	79.6667	83.5	74.7778	172.4	83.5	46	107.333	212.333	187	166	179.4	98.5714	135.667	77.8571
OMN			121	82			121	121	101.333	97.4			198.5	117.5	114.636	117.6	162.778	203.5	163.417	211.571	191.842	128.833
LUX		121			198	186	276	246	273	141.4	162.8	220	148.167	149.286	290.375	296.25	187.2	197	216.286	160.25	131.4	135
PER			98.5	168	208.25	122		163	105	121	224.5	144.5	134.4	312.167	173	121	233.4	134.667	96.1111	132.556	159	103.5
JOR	192			46	93.5	109.667	174	86.3333	85.5	44.5	49	79.3333	145.333	85.1429	129	96.7143	110.333	106.333	177.2	112.5	145.25	160
SEN			344	172	131	155	159.25	114.5	152.667	151	152.333		159	160	225.5	176.25	198.25	200	89.2857	131.5	193.75	197.2
ECU		103											46		171.833	139.167	293.5	164.75	195.273	144.2	135.625	146
CYP							544	84	121			109	146	217.5	187.333	215.25	204.8	257.25	203.3	208.769	242.182	155.444
GHA	222.5				104.5	149	149	84.3333	328	138.333		131	55	85	149	103.667	87	159.2	98.5	128	187.8	109.529
NPL	121	282		215.667	261.8	181.333	162	177	101.667	121	134.333	135	153.5	152	135	64	87	95	67	108.5	156.556	93
GEO	150.5	161		161			117			119	171	203.333	19			168.25	77.8571	40.3333	147.75	96.25	100	164.125
UGA						54		65	148.25	151	91.6667	70.5	140.5		171.714	219	216.667	130.8	131.286	163.25	152.625	160
ARE			219	236	176			282			176		75		82.3333	230	345.333	174.5	261.75	221.083	304.8	227.778
KAZ		15.5			22			317		185.5	49	89	146		94.5	153.25	84.3333	160.667	270	146.375	149.714	138.733
VNM				10	197			197		302		134.667		160	94	253.5	192.75	141.8	163.3	123.5	147.444	112.222
BFA		276	276	106	123		224.333		139.5	124	124	123.6	82	77	160	0	187	191.333	123	113	69.6667	99.3333
LVA				160	192	102	86	192	54	127	136	46.6667	111.5	63.5		302	120.5	80	87	166.4	98.75	101.6
LBN				224.5	176		195	128.25	159	97			132	134.2	64	98	404	168	80.6667	136	223.667	161.5
ISL	94.5		78	148	141	143.5	35	141	195	195	99		103	184.75	242	231.667	136.5	130.5	363	230.5	213
BEN				110		328	221.333	96.5	110	108	121	135.5	196.5	116		121	115.5	47.5	108	92	134	194
SDN	149		90	52	88		341		213		49			72.5		115	167	59	122	83.6667	87.3333	184.5
BLR	151.5	104		32.6667	84.25		90	154.2		81			285			93			86	120	111	114.333
ZWE		86	158	210	183		838	137.333		87		121	121	101					89.5	169.714	234	200.2
IRQ				82					49					56	143.5			165.6	122.4	64	108	180.25
UZB	97		23	11		150	82.5	197		121.25	192	57		162	37	64	91	89	404	151	27
MUS	121	116.5	42			121	109	150			121	124.667	121	93		143		51	341	194.333	123.75
BIH							34		34		34	99	442	121.5	121	121	112.5		30	83.6	199	103
TTO		155		167	121					145		121		87	160.5	85.5		137	41.5	317	187.167	83
QAT													491			189	241	282	221	435	172.6	135.625
NCL					105			100	241	100	246				230.333	317	75	241.5	195	257.25	72.5	144
MDG			197		192				116	129	201			116.667	222.667	58.5			55.6667		62
AZE			89	105		89	124	89			89	57		160	121	146	124	199.5		73		129
BWA	148	136.5		154	220.5	197	197	47		85.5	57	68	328			64	118		60	55
JAM		138	197	167		35	121	197	121	121	59.5		328		244		302	44		6		32
PRI		166		46		355		99		46	170	164			121				0	299.5		171
PNG		80	118	118	118				199	118
KWT				328		185	98			193		161								404	165	56
MNE									121				224.5	121	91.6667	121	97			199		181
GTM			118			110	100			121					46			341
ARM	133								435.5			199				139					183.5	145.5
MLI				65.5		246	232.5			107.5									53		112.5
MNG														404		55	160	146		99	147.5	102
RWA	121															129			0	200	135.25	69
GUF		212	131		192				322		322	298	173		195
ZMB																		344	343	45	192	215.5
GLP					131	122				122			145	110
NER		141	131								155						141	174		86
BRN										105.333			205.5			148.5
MOZ										121					199	302		56	163.5	42		107
MWI			121		328														187	187		45
MMR																164				404	120	160
NAM			141					126	135								103		60		37
GUM							110							98		187			98
FJI								49						170
HND			121									57			121
ALB																92.6667	87				98	121
COG		219											160		219
PRY		118							121				121
DOM					121											146			189	94		98
KHM															39					197		90.3333
BRB							118
BTN					121			76									0					404
PYF										61			166	199		197
TGO													246				219			84	43
YEM													53	188				79	186
MDA													150	150
BHR								82								38		186
GAB										52		246					121
SLE											55	55										67
TJK														56					166
LBY														193					123.5
KGZ																28					94
AGO																121		302	302
SSD																				404		64
MLT																				137	199	148
MCO											838
ERI		197											121
VUT											328		328
GUY														121				150
BHS														212	223
AND															218			404
MAC															51		244
NIC																		404	131
SYR																			138	282
BDI																		129		38
JEY
ESH								20
BMU										276
DJI												195
LSO												95
LAO														58
FSM															55
PRK																	73
AFG																				45
TZA																				329
CAF																121
SLV	121
IRN																						82
TCD																						282

## Sheet: cite
	1999	2000	2001	2002	2003	2004	2005	2006	2007	2008	2009	2010	2011	2012	2013	2014	2015	2016	2017	2018	2019	2020
CHN	2.59531	2.10467	1.39802	1.96213	1.3885	1.5635	1.50613	1.93945	2.08174	2.16987	2.46468	2.72257	2.9993	3.35457	3.50165	3.54007	3.83132	3.70515	3.87742	3.92947	4.24165	4.74823
USA	4.82492	4.61389	4.34162	4.54306	4.32283	4.58068	4.71966	4.58077	4.80377	4.54672	4.74276	4.76179	4.79437	5.01976	4.92202	4.60175	4.58557	4.60739	4.54455	4.53685	4.78019	5.10215
JPN	3.44492	2.74548	3.00115	3.32168	3.16609	3.30695	3.33137	3.5429	3.72274	3.57694	3.77965	3.76823	3.97825	3.6817	4.17445	3.88088	3.94407	3.76434	3.59823	3.64964	3.74819	4.0754
DEU	4.10114	4.01787	3.71612	4.39033	3.94758	4.2094	4.11775	4.1924	4.57486	4.38684	4.5465	4.58875	4.64942	5.07404	4.95523	4.91192	4.75409	4.76207	4.60802	4.63411	4.91551	5.38435
FRA	3.7296	3.69423	3.6592	3.74196	3.70716	4.05953	4.08416	4.26427	4.33492	4.15261	4.28821	4.57386	4.75483	4.93456	4.80485	4.71575	4.56988	4.65911	4.77517	4.62069	4.81651	5.23093
GBR	5.07417	4.01259	3.89996	4.28665	4.10943	4.51788	4.80814	4.9465	5.13334	4.62003	4.88433	5.15691	5.46335	5.40193	5.44984	5.35261	5.47978	5.23939	5.0888	5.14583	5.23852	5.91582
IND	1.99092	1.66266	1.14797	1.62653	1.79041	1.81712	2.15	2.23012	2.17959	2.21331	2.54774	2.46249	2.49946	2.63595	2.88119	2.70491	3.03857	3.19985	3.34761	3.3679	3.60231	4.03113
ESP	2.9178	2.92337	2.89242	2.87083	2.80106	3.22499	3.35214	3.48841	3.64518	3.3443	3.56298	3.65603	3.93594	3.99802	4.30162	4.16866	4.20407	4.0372	3.93543	3.99477	4.52026	4.92085
ITA	2.75537	2.75855	2.44733	2.90507	2.7516	2.82179	3.16336	2.98142	3.36521	3.13709	3.16334	3.12832	3.48308	3.49277	3.80874	3.37307	3.75137	3.76576	3.70014	3.88241	4.17948	4.59577
AUS	3.9207	3.54299	3.31293	3.45673	3.30011	3.65424	3.85223	3.98596	4.35176	3.96034	4.03761	4.23646	4.4018	4.69546	4.2815	4.40591	4.627	4.43596	4.28754	4.48254	4.60883	4.92266
CAN	3.74541	3.15348	2.96053	3.2786	3.06616	3.80427	3.76757	3.73093	3.87361	3.93275	3.89562	3.8529	3.91322	4.12308	4.55353	4.25778	4.30106	4.13142	4.23901	4.1314	4.20467	4.75616
BRA	2.19083	2.036	1.72643	2.26009	2.28899	2.07787	2.1051	2.19923	2.6152	2.50553	2.55549	2.54198	2.91304	2.81137	3.09281	3.08127	2.94917	3.04335	3.09028	3.13495	3.53981	3.98136
NLD	4.48167	3.53908	4.18257	4.29409	4.28313	3.85133	4.66306	4.68206	4.63983	4.61972	4.88439	4.66037	4.92316	5.18298	4.99631	5.07876	5.18385	5.33222	4.67993	4.81304	5.41183	5.86221
POL	2.09143	1.784	1.36843	1.31135	1.28921	1.84387	2.05826	2.07877	2.29579	2.35293	2.60644	2.61375	2.7306	2.77876	3.12384	3.13472	3.26151	3.40088	3.27421	3.49743	3.86112	4.65913
CHE	5.41257	5.49021	4.82944	4.91317	4.78	4.88553	4.9453	4.99034	5.30454	4.68561	5.07703	5.16166	5.07954	5.4263	5.99632	5.02844	4.99226	5.36089	5.04585	5.37591	5.71006	5.68433
BEL	3.49265	4.27458	3.96082	3.76245	3.22763	3.46884	3.39871	4.01811	4.33067	3.99092	4.19629	4.50236	4.83061	4.90005	4.70038	4.92863	4.79187	4.45174	4.65177	4.40619	4.7158	5.51111
SWE	3.75775	3.53262	3.63229	3.41333	3.52374	3.97837	4.25889	3.82293	4.00603	3.756	4.32921	4.75576	4.27466	4.2527	4.88339	4.62497	4.659	4.5242	4.74156	4.65438	4.91623	4.81391
MEX	2.71935	2.97432	2.1914	2.17089	2.55213	2.75405	2.95119	3.05629	2.61584	2.7534	3.04263	3.30908	3.28837	3.41486	3.48751	3.6178	3.23754	3.31986	3.21355	3.08878	3.59771	3.97939
ISR	5.76424	3.45688	3.77951	3.64948	3.82021	3.77034	4.1301	4.83577	4.72703	4.63871	3.98425	4.46172	4.12887	4.98933	4.79539	4.74385	4.6185	4.86873	4.50299	4.37	4.64811	4.68866
ARG	2.36	1.90491	2.5939	2.40111	2.6459	2.03368	2.50948	2.95098	2.85695	3.30065	3.36403	3.07338	3.25793	3.61578	3.61625	3.6395	3.70584	3.56684	3.43173	3.56206	4.05748	4.11833
DNK	3.43333	3.55347	3.9875	3.16187	3.76368	3.32793	4.33451	4.31481	4.109	3.92977	3.92989	4.71618	4.31832	4.50328	4.28364	4.0434	4.52032	4.46918	4.66979	4.50588	4.74283	5.73712
AUT	4.21667	3.35917	3.89102	4.07021	3.85264	3.82119	3.46184	3.79812	3.93394	3.80874	3.5037	3.78138	3.77632	4.1699	4.19392	4.72525	3.93694	4.58406	4.1885	4.50664	5.02429	5.0652
TWN	2.85679	2.70067	2.51262	3.0607	2.401	2.48183	3.18156	3.29369	2.9532	3.48846	3.45449	3.37953	4.35618	4.21563	3.71033	3.94407	3.6025	4.38148	3.75077	4.14008	4.43944	4.1998
FIN	3.60409	3.11756	2.79203	2.79944	2.85649	3.11922	3.27132	3.53639	3.28123	3.6093	3.81019	3.82608	4.01855	4.28416	4.48883	4.85444	4.29915	4.50046	4.36344	4.42141	4.56745	4.9243
CZE	2.31053	2.62346	2.01455	2.955	2.46559	2.38075	2.57069	3.00658	3.13432	2.97641	3.88788	3.47	3.64775	3.77476	4.43717	3.54213	4.28168	3.57357	3.98548	4.15245	4.35495	5.10954
PRT	4.40857	2.3605	2.21781	2.27529	2.471	2.54907	2.70276	3.00356	2.80483	2.81568	2.83632	3.55059	3.42422	3.59806	4.00461	3.5657	3.88171	3.70514	3.53571	4.13411	4.31778	4.77406
NZL	4.00167	2.23429	2.37938	2.33745	2.16378	3.03132	3.21667	4.112	3.56451	3.73464	3.53092	3.67507	3.51438	4.18958	4.44216	3.79098	4.16349	3.71841	3.84	4.0114	4.21852	4.74865
ZAF	1.62588	1.51111	1.9669	2.11606	1.95842	2.66558	2.9818	2.84436	3.27346	3.26211	3.06164	3.41567	3.23013	3.2456	3.29688	3.29709	3.19231	3.20643	3.16198	3.23636	3.72533	3.88968
PAK	1.81	0.912	1.12	1.02333	1.144	1.8875	1.6356	1.83861	1.51889	1.82361	2.4725	1.7429	1.7724	2.05	2.08506	2.22125	2.57209	2.68181	2.74512	2.74764	3.39773	3.85972
TUR	0.68	1.48429	1.18125	1.442	1.35474	1.55475	1.60516	1.66489	1.30276	2.00507	1.72942	1.74449	1.94538	2.21562	2.30635	2.57191	2.50292	2.58909	2.6761	3.17617	3.02325	3.86492
THA	1.04	1.33333	1.5625	2.16	1.61563	2.20909	2.20353	2.06825	2.03138	2.25157	2.21891	2.39835	2.28838	2.42922	2.8979	2.74744	2.98756	2.69643	2.83074	2.88845	3.23855	3.87372
HUN	1.54385	3.24679	2.14696	4.01394	2.36075	2.62514	2.55143	3.01791	2.66395	3.10519	2.97083	2.03909	3.01481	3.40951	4.03479	3.49444	3.55146	3.20538	3.4269	3.705	4.07198	4.2725
GRC	1.98636	2.11421	2.76393	2.28219	2.38966	2.61412	2.61778	2.88707	2.74419	3.18314	3.1062	2.909	2.91612	3.0565	3.42611	3.04764	3.69952	3.51825	3.25648	3.57041	3.76375	4.34449
CHL	1.188	1.78375	1.734	2.57929	2.28294	2.43455	2.29476	2.77667	2.86607	2.50568	2.9386	3.28667	3.58957	3.93863	3.30298	3.06162	3.57657	3.10765	3.58637	3.67306	3.95265	4.44418
NOR	2.79583	2.75722	2.32238	3.74308	3.37727	3.04788	3.10211	3.81064	3.6587	3.601	4.18818	4.05294	3.91304	4.27464	4.26077	4.54345	3.77508	4.13052	3.8285	4.03	4.41088	4.67055
MYS		1.355	1.536	1.753	2.01	2.159	2.01063	1.228	2.18364	1.71222	1.74462	1.84649	2.25493	2.53186	2.80538	2.29631	2.93779	2.6022	2.54062	2.79357	3.55654	3.36853
RUS	0.635	1.10156	0.682286	0.941333	0.869048	1.12745	1.70833	2.20448	2.7504	2.70219	1.99607	2.42533	3.03152	3.43133	2.611	3.03698	2.70023	2.92618	2.82211	3.14566	3.35022	3.66905
TUN		1.04	1.79889	1.76333	2.45556	1.71889	1.70941	1.88833	1.78833	1.76194	1.96639	2.36672	2.38476	2.34804	2.48855	2.34407	2.64406	2.88646	2.98448	3.11527	3.46257	3.52942
EGY	0.978571	0.9275	0.76375	0.96	1.406	1.16143	1.65333	1.23222	1.47067	1.34348	1.62914	1.50375	1.63767	1.75038	1.98583	2.02467	2.05324	2.36021	2.1814	2.79	3.19835	4.0173
SAU	0.83	1.275	1.18333	1.458	1.44		1.65	0.95	1.415	2.735	1.22556	1.99056	2.1425	3.71065	3.37895	2.45378	3.34758	3.12193	3.05253	3.48519	3.89468	4.45372
SGP	1.9675	2.98471	4.3975	4.14231	2.97733	2.409	3.73667	3.99133	4.3095	4.613	5.92667	4.41571	4.92611	4.57077	4.81211	6.24645	4.96091	4.43595	5.62895	4.14909	4.08053	5.49025
IRL	3.13333	3.18444	3.975	3.80909	2.46667	3.67353	3.25923	3.89733	3.75389	4.73062	4.24857	5.60778	4.84857	4.41	4.30633	3.37696	4.38034	3.9775	3.68846	3.79481	5.40485	4.27136
SRB	0.33				1.2		2.04	3.425	2.14833	2.18	1.93737	2.03121	2.395	2.299	2.40833	2.41559	2.52	3.54143	2.70559	2.84722	3.222	3.9313
COL	1.96667	1.6175	2.38333	1.58333	2.27889	1.53889	2.245	2.415	1.77889	2.7875	2.57545	2.8705	1.91682	3.20903	2.61125	3.54444	3.43462	2.73065	3.27676	3.19759	3.34706	4.267
SVK	1.44	0.82	1.04667	1.282	1.76667	2.08091	2.22889	2.18231	2.31154	2.26857	2.99516	2.78593	2.96722	3.29714	2.87923	2.82679	2.68087	3.84633	3.31714	3.51609	3.41622	3.83829
NGA	0.410909	0.785	0.687273	0.956667	1.38545	0.998889	1.42929	1.80667	1.37737	1.22667	1.889	1.97944	1.328	2.41091	2.21095	1.83967	3.03417	2.11385	2.80667	2.29278	3.05533	3.36881
PHL	1.5925	1.20333	2.40143	2.502	3.966	2.36714	2.55417	3.23125	3.63429	2.94133	3.92125	2.20643	2.59769	4.35182	3.43731	3.20143	3.45737	4.17778	3.219	3.4	4.34158	3.88417
SVN	3.415	2.26714	1.41714	2.60182	1.61357	2.37182	2.145	2.52909	2.40556	2.77667	3.02133	2.85692	3.8519	2.48565	3.7432	3.31296	2.94235	3.37735	3.86783	4.01556	4.5016	4.65182
BGR	0.81	0.738	1.33667	1.81	1.65538	1.29412	1.83214	1.95125	2.21769	1.8488	1.4419	2.40905	2.58857	3.46353	2.45789	2.66	2.63187	2.915	3.002	3.10944	2.87143	4.23182
EST	4.15	2.28833	2.4975	2.02	3.01333	2.67143	2.97071	2.89333	3.3525	3.72727	4.59077	2.60375	4.49231	3.815	4.20357	4.78067	5.21263	5.14667	4.32318	4.6812	4.19333	5.35143
HRV	1.86	1.69	2.235	1.21	1.33667	1.32833	1.91	3.215	2.17875	2.53222	2.56792	2.31618	2.63478	2.579	2.621	3.02412	3.14	2.48111	3.34476	3.298	3.796	4.43268
KEN	2.63	0.27	0.641429	1.68	1.82	1.44	2.4	2.01714	1.435	4.74667	1.96	1.70636	2.92667	3.07684	2.04714	3.43556	2.51235	2.68368	2.7037	3.0675	3.14481	3.69459
BGD		1.06	1.64	0.585	0.825	0.365	1.05	1.23667	0.8775	0.18	1.66286	1.18	1.60667	1.67091	1.632	1.50937	2.54714	3.47778	3.11107	2.92917	3.568	4.12227
ROU		0.94	0.89	0.873333	1.545		1.665	0.698333	1.51833	2.385	0.876667	0.923333	1.3575	2.08438	2.95375	2.89846	2.47273	3.35938	3.56211	2.82792	4.19179	4.34528
UKR		0.53	0.42	0.367778	0.428235	0.655	1.24211	1.54	2.695	2.146	1.415	2.148	1.78778	3.815	1.69778	3.45	2.52	2.60625	2.15357	2.264	3.27545	2.78118
IDN	1.47667	2.755	1.71667	1.396	1.62333	1.52	1.4075	1.76833	1.5	3.05333	1.474	2.80143	1.6175	2.45167	3.058	1.92571	2.94833	2.44444	2.06529	2.80643	2.18935	2.26333
HKG	2.40556	2.3225	2.301	1.91714	2.664	2.52111	2.60545	2.59308	2.115	2.8875	3.62	8.336	1.52667	3.456	3.74727	3.69333	4.41556	5.96273	2.91444	4.57556	4.94917	5.46636
MAR	0.86	0.826667	2.01	0.915	1.84	0.6	1.9925	0.25	2.0825	1.79857	1.894	2.86	2.56333	1.62667	2.44333	3.3175	3.03333	2.3695	2.99938	2.798	3.72364	4.00094
DZA	0.36				1.52	1.62	2.08	1.79	1.6		2.74286	1.91429	2.282	2.29091	2.67667	2.388	3.895	3.22556	2.538	2.47063	2.69571	3.21267
URY		1.195	1.43	1.92	1.814	0.743333	3.048	2.748	2.09	2.274	2.33	2.16778	2.28	2.699	3.28733	2.78778	3.234	2.90067	2.89417	3.61045	3.55857	3.71625
LTU	0.86	1.1875	1.39667	0.783333	0.63	0.1	3.8775	2.58	1.94375	1.88	2.07167	2.54	2.308	2.78455	2.624	4.17444	3.48	2.72667	4.457	4.429	4.3175	4.49
CMR	1.81	1.31	1.11167	1.79	2.0425	1.13	2.796	1.577	1.49	2.0025	2.54556	2.21714	1.36556	2.29222	1.22571	1.78	2.26375	1.99667	2.72	2.34429	2.86267	2.83118
CUB	0.86	1.145	1.355	1.53429	1.61571	1.84077	1.638	1.88929	1.948	2.159	2.47	3.05143	3.07091	3.09417	2.316	3.08667	1.7375	2.54556	2.23286	2.15	0.79	3.255
PAN		9.48	4.078	8.5775	7.0125	6.6	4.05667	3.79	6.04571	5.77125	4.51167	5.656	3.546	5.685	3.94143	5.98	3.34	3.505	4.7775	5.06	3.172	5.29125
ETH		0.8	1.33	1.315	1.04		3.53	1.98	2.338	0.885	2.0325	2.46667	2.58	1.12	1.09	1.65125	4.196	2.67667	2.581	2.82235	3.12529	3.06382
LKA		0.92	0.44	1.27333	1.15	1.40833	1.37	2	1.6975	2.305	2.28143	1.23	1.366	1.48	2.572	1.175	1.97	2.13083	3.56375	3.05375	2.87692	3.782
CRI	1.2		1.236	1.477	2.39333	1.44333	2.1125	4.35	1.21222	1.22583	0.943333	2.682	0.815	0.68	1.75333	2.51	2.77	3.32	3.271	3.1	2.73667	3.05286
OMN			1.04	0.7			1.32	1.38	1.39	1.128			3.37	2.05	2.25273	1.764	3.01667	2.20875	2.2875	2.61786	3.64	3.54667
LUX		1.36			2.565	3.29333	3.46	4.93	4.24667	4.808	3.002	5.038	4.15833	3.60714	5.16	4.0375	4.506	4.692	3.99857	3.7625	3.212	5.90833
PER			1.46	3.89	2.135	1.88		2.545	1.42667	2.505	2.045	2.72667	2.562	3.88833	4.8	5.39	3.394	3.05333	2.25333	2.53556	4.03	3.047
JOR	2.19			0.665	1.31	1.4	1.70333	1.29667	0.9475	0.55	0.34	1.32667	2.43667	1.64857	2.11857	1.71571	2.805	2.17333	3.714	2.42	3.65	3.325
SEN			4.85	2.62	1.78333	2.4	2.79	1.925	2.45	2.57	3.04333		3.48	2.66429	3.395	2.995	3.145	3.59833	2.18714	3.335	1.9125	3.524
ECU		0.825											0.51		2.15	1.68333	5.74	3.75	3.32909	3.591	2.38375	4.59235
CYP							6.13	1.83	1.37			2.29	2.585	4.56	3.56333	3.415	4.402	5.635	4.54	3.74615	4.33545	5.46111
GHA	1.91				1.1	1.22	1.5	1.57	2.87	1.90333		2.11	1.84	1.11	2.63	2.29667	2.6	2.892	2.56	2.20167	2.902	2.64
NPL	0.86	3.15		3.50667	3.07	2.27667	2.64	6.11	1.28333	1.53	3.13333	8.03	4	2.96	9.56	0.65	1.45	1.85	1.78	2.715	2.65778	2.69556
GEO	1.42	1.14		1.36			1.51			1.32333	3.04	12.3233	0.16			4.0475	1.79286	1.15667	2.74	1.9525	3.4125	2.6525
UGA						0.23		0.71	2.3775	2.515	1.28333	2.045	3.175		2.61429	3.63	4.02	2.584	3.13	2.8425	2.115	3.105
ARE			1.01	1.945	1.85			4.33			2.42		1.48		3.08333	2.335	6.27667	3.785	4.09375	3.84667	6.106	4.79111
KAZ		0.205			0.32			2.8		3.815	1.17	1.32	3.25		1.655	2.1625	2.11	2.95833	3.62	2.72125	2.89429	3.792
VNM				0.04	2.03			2.62		3.06		2.52333		2.58	1.72	4.23	3.205	2.976	2.903	2.8	3.37556	3.74222
BFA		2.33	2.45	1.92	1.75333		2.27667		1.715	0.725	1.15	2.244	1.935	2.16333	3.40333	0	4.73	1.63667	2.1225	2.80333	1.89	2.805
LVA				1.61	2.51	0.85	1.35	3.19	1.275	2.15	4.32	0.983333	3.125	1.2025		4.03	2.4425	2.5	2.08333	5.016	2.585	3.508
LBN				1.645	3.17		2.85	1.445	1.99	1.65			1.66	2.142	0.924	4.63	3.51	3.255	2.49333	3.93	2.68333	3.245
ISL	1.355		0.825	1.67	1.39	2.115	0.64	2.44	3.45	2.99	1.69		2.65	3.88	10.92	2.14667	3.035	3.345	3.805	4.995	3.5275
BEN				0.78		2.51	2.65333	1.51	1.43	1.44	1.28	2.755	2.385	2.34		1.2	2.27	2.015	2.525	2.71	3.49	4.334
SDN	0.36		0.22	0.475	0.595		2.32		2.375		0.34			3.325		2.005	2.45	1.71	2.32	1.63333	3.02333	5.695
BLR	1.705	1.405		0.276667	1.06		1.64	2.276		1.27			5.81			2.1575			1.9	2.40333	2.02	3.46667
ZWE		0.79	1.6	1.83	1.76		10.64	1.43333		1.46		1.12	1.12	4.09					2.065	3.29286	3.71	3.956
IRQ				0.7					0.18					1.09	2.45			2.954	1.94	2	3.068	3.1075
UZB	0.71		0.12	0.03		1.03	0.9	2.62		2.805	3.58	0.93		2.86	0.26	1.14	1.49	2.24667	3.01	3.34	1.9
MUS	0.86	1.705	1.16			1.18	2.68	1.64			1.28	2.26	1.12	2.19		2.595		2.59	6.52	4.64333	4.5425
BIH							0.08		0.13		0.27	2.39	6.36	1.935	1.42	1.2	2.38		0.69	2.444	3.35	3.50333
TTO		1.85		1.92	1.2					2.12		1.12		2.48	3.325	2.05		2.57	1.585	5.99	3.54	2.655
QAT													8.09			4.54	3.43	4.65	3.08	7.325	3.364	3.525
NCL					1.24			1.95	3.6	2.59	5.8				3.73667	4.58	1.83	2.34	3.82	6.2075	2.06	5.12
MDG			1.33		2.51				1.96	1.93	4.24			2.09667	4.22	1.19			1.47333		1.43
AZE			0.62	1.56		0.85	2.31	1.23			1.39	0.85		4.35	1.42	3.23	4	4.625		2.91		2.89
BWA	1.44	1.06		0.565	2.505	2.25	3.2	0.59		1.185	0.75	3.32	3.22			1.14	2.86		0.85	1.72
JAM		1.445	1.33	1.92		0.18	1.32	2.62	1.37	1.53	1.28		3.22		4.63		4.7	1.49		2.33		2.61
PRI		2.47		0.31		4.19		2.11		0.32	3.79	2.1			1.42				0	3.175		2.90667
PNG		0.38	0.44	0.6	0.82				0.85	1.41
KWT				2.07		2.24	0.17			1.835		2.92								2.92	2.4375	1.24
MNE									1.37				2.17	1.22	1.17667	1.2	1.06			3.13		4.9525
GTM			0.44			1.38	1.87			1.53					0.64			6.19
ARM	0.7								5.43			2.19				2.81					4.72	3.34
MLI				0.63		4.46	3.28			1.54									3.39		2.445
MNG														4.3		1.18	2.74	3.26		2.46	3.26	2.51
RWA	0.86															2.15			0	4.22	2.8775	2.85
GUF		2.34	2.36		2.51				4.91		4.45	10.97	3.44		3.53
ZMB																		6.48	3.73	0.98	4.54	2.2975
GLP					1.68	1.88				2.21			2.57	1.98
NER		1.6	2.36								2.01						3.49	3.4		2.24
BRN										1.55333			4.8			3.78
MOZ										1.53					2.51	4.03		0.94	3.21	4.41		4.19
MWI			1.04		2.32														3.99	4.37		2.79
MMR																2.1				2.92	2.955	2.92
NAM			1.52					2.01	1.51								1.68		2.51		2.96
GUM							1.45							1.41		4.18			1.42
FJI								1.02						2.22
HND			1.04									0.93			1.42
ALB																1.77	1.45				2.79	1.27
COG		0.74											3.39		3.64
PRY		0.27							1.37				1.12
DOM					1.2											3.23			2.06	2.5		3.01
KHM															0.69					3.06		3.78333
BRB							1.11
BTN					1.2			1.98									0					3.01
PYF										1.19			2.91	2.93		2.93
TGO													5.24				3.62			2.6	3.46
YEM													1.48	2.45				1.58	0.97
MDA													2.96	3.14
BHR								1.02								2.07		1.01
GAB										0.72		6.1					2.77
SLE											0.8	1.07										3.95
TJK														1.09					4.4
LBY														5.77					3.25
KGZ																0.5					2.185
AGO																1.2		5.19	5.52
SSD																				2.92		3.295
MLT																				4.38	3.35	2.01
MCO											9.59
ERI		1.13											1.12
VUT											2.81		3.22
GUY														2.37				3.58
BHS														3.25	10.05
AND															3.91			3.1
MAC															3.11		4.16
NIC																		3.1	3.76
SYR																			3.07	4.17
BDI																		2.44		0.76
JEY
ESH								0.1
BMU										4.32
DJI												3.59
LSO												1.63
LAO														1.46
FSM															1.02
PRK																	2.19
AFG																				0.98
TZA																				8.01
CAF																1.2
SLV	0.86
IRN																						2.21
TCD																						4.08
