# Supplementary material for: Assessing the evolution of research topics in a biological field using plant science as an example
Source: PLoS Biol. 2024 May 23;22(5):e3002612. doi: 10.1371/journal.pbio.3002612 (PMC11115244; doi:10.1371/journal.pbio.3002612)
Supplement: S12 Data — Sheet—Log likelihood ratio: For each country C and topic T, it is defined as log((a/b)/(c/d)) where a is the number of papers from C in T, b is the number from C but not in T, c is the number not from C but in T, d is the number not from C and not in T. Sheet: corrected p-value: The 4 values, a, b, c, and d, were used to conduct Fisher’s exact test. The p-values obtained for each country were corrected for multiple testing. (XLSX) [file pbio.3002612.s021.xlsx]

## Sheet: Log likelihood ratio
toc	toc_name	CHN	USA	JPN	DEU	FRA	GBR	IND	ESP	ITA	AUS
0	allergen | pollen | ige | allergenic	-3.31215	-1.54235	-0.0552632	1.19862	-0.706536	-1.72881	-0.129337	2.47336	1.28265	0.288292
1	medium | callus | regeneration | culture | somatic	-1.24277	-0.361898	0.070518	-1.37396	-0.19865	-0.394981	2.66011	-0.503193	-0.559371	-1.09109
2	fluorescence | detection | carbon dots | quantum dots	1.52745	-0.67079	-0.15114	-0.898798	-1.46303	-1.4928	1.71748	-0.779417	-0.606446	-1.38186
3	glyphosate | resistance | herbicide | epsps | weed	-0.354139	1.07455	-1.00927	-1.86235	-0.410191	0.576386	-1.76779	0.515976	-0.702754	2.25071
4	uvb | stress | radiation | leaves | light	0.0230689	-1.26099	-0.544993	-0.276598	-1.11077	-0.745533	0.476713	1.02056	0.769305	-0.286351
5	chloroplast genome	5.72986	-4.6071	-3.09112	-4.04056	-4.43897	-3.36413	-2.64596	nan	-3.76744	-2.17264
6	cell | imaging | microscopy | proteins | fluorescent	-2.34303	0.394551	-0.10881	1.10818	0.878554	1.25238	-1.94547	-0.71348	-0.54038	0.476067
7	cell | wall | pollen | cellulose | gravity	-1.16883	0.481058	0.352377	0.231454	-0.117538	1.0888	-4.14921	-0.736028	0.230377	0.180874
8	genome sequence | draft	-0.165257	-0.0954284	-0.340772	-0.943314	-0.383556	-1.087	0.5549	-0.902985	0.242033	0.195952
9	reflectance | models | spectroscopy | hyperspectral | prediction	2.78406	-1.57686	-2.54411	-1.60811	-1.63697	-2.69372	-2.14511	0.515906	0.170713	0.00451534
10	repair | dna | meiotic | recombination | meiosis	-0.816526	0.460374	0.807487	0.305132	1.25191	0.715803	-1.07289	-0.362094	-2.43209	-0.670742
11	histone | dna methylation | chromatin | epigenetic	0.0880692	0.765122	-0.62562	-0.189719	0.310079	0.605446	-0.912129	-0.0875154	-0.936778	-0.412882
12	virus | rna | protein | sequence | silencing	-0.692468	0.265801	0.343307	-1.15346	0.566137	0.226803	-0.363145	0.898727	0.00308229	0.0280579
13	mirna | rnas | micrornas | target | lncrnas	2.05102	-0.242517	-2.67159	-1.88829	-0.767822	-1.40195	1.06159	-1.61553	-0.682046	-0.605122
14	fungi | mycorrhizal | symbiosis | host | interactions	-1.4745	0.0406464	-1.03015	0.573871	0.551736	0.547196	0.424549	-0.167597	0.952127	0.337807
15	fatty acid | biosynthesis | oil | expression	-0.559982	0.441978	0.62799	0.53054	0.256614	0.367233	-0.637677	0.484849	-0.865305	0.231144
16	pathogens | host | effectors | fungal | resistance	-1.39863	0.693255	-1.47157	0.828608	0.79053	1.29939	-0.605753	-0.381326	-1.03977	0.712728
17	database | gene | information | expression | annotation	-0.383571	1.2244	-0.224097	0.406989	0.0371913	0.129749	-0.424008	-1.48034	-0.477742	-0.345818
18	protein | dna | rna | synthesis | mrna	-4.93477	0.40434	0.622808	1.0364	1.07578	1.23413	-0.826561	-0.152222	-0.0610672	0.122202
19	expression | anthocyanin | biosynthesis | fruit | ripening | ethylene	2.10969	-1.0891	0.735931	-1.31135	-0.965504	-1.73876	-1.36291	-0.431847	-0.251868	-0.751965
20	actin | microtubule | cell | spindle | cortical	-1.57892	0.796019	1.18454	0.576079	0.5696	0.764896	-2.94103	-0.638281	-0.517641	-0.514584
21	circadian clock | rhythms | flowering | arabidopsis	-1.91778	0.677517	0.820407	0.51112	-1.99151	2.39897	nan	0.889127	-1.51459	-0.85002
22	enzyme | fatty acids | lipid | synthesis	-3.84904	0.0668321	0.939182	1.2996	1.09031	0.910252	-1.44313	-0.588397	-0.676411	-0.281572
23	gene family | gene | expression | proteins | phylogenetic	2.7219	-1.25032	-1.69156	-1.86507	-1.00967	-2.38575	0.944315	-1.52806	-0.878581	-1.02312
24	stress | ros | metabolism | mechanisms | signaling	-1.0208	-0.635226	-0.334631	1.01974	0.695283	0.534526	0.496964	0.788132	0.473621	0.428839
25	auxin | signaling | cell | development | growth	-1.05536	0.377358	-0.24127	0.611047	0.360385	1.44759	-0.468185	-0.321134	-0.920116	-0.213128
26	auxin | light | signaling | phytochrome | mutant	0.367735	0.536946	0.961896	0.0906472	-0.766877	0.195996	-1.70734	-0.397169	-0.979022	-1.00571
27	development | flowering | meristem | expression | cell	0.509996	0.306403	0.938179	-0.0970405	-0.414894	0.420915	-1.81323	-0.352622	-0.398491	-0.24016
28	stress | tolerance | transgenic | drought | aba | salt	2.57907	-1.39958	0.380147	-1.72467	-2.17572	-3.04014	0.806089	-0.790527	-2.39062	-1.63233
29	na | channel | membrane | transport | expression	0.254151	-0.112831	0.724094	0.589507	0.562038	0.0984662	-1.01759	0.439474	-0.277983	0.0214402
30	fe | cd | zn | tolerance | transporter	0.577501	-0.594955	1.57851	-0.291754	0.336377	-0.414745	-0.392672	-0.335242	-0.678758	-0.396177
31	infection | genes | resistance | defense | pathogen	0.309052	-0.230415	-1.29265	0.0560188	0.206862	-0.542116	0.472715	0.139051	0.407704	-0.103875
32	nodules | genes | strain | mutant | virulence	-1.05308	0.3007	-0.248203	0.108689	1.27522	0.0500599	-0.752569	0.596792	-0.229576	-0.419318
33	resistance | defense | sa | pathogen | signaling	0.752286	0.404731	0.0337838	0.757875	-0.678496	0.463753	-1.40397	-0.536886	-1.74649	-1.25056
34	virulence | pathogenicity | mutants | fungal | infection	1.027	0.100573	-0.596411	0.413808	-0.558012	-0.168405	-1.95591	0.729062	-0.70945	-0.309209
35	protein | cdna | gene | rna | mrna	-1.08368	0.260692	1.18518	0.930084	0.686021	0.571408	-1.37048	-0.404976	-0.767151	-0.539417
36	expression | insect | larvae | jh | p450	2.14347	0.0210627	0.0336195	-1.28328	-1.01956	-1.46595	-1.12026	-1.3654	-1.21171	-1.6618
37	promoter | expression | gus | transgenic | tobacco	-0.840493	0.23807	1.12232	0.660919	-0.204357	0.314141	0.192177	-0.247852	-0.669293	0.446119
38	transgenic | agrobacterium | transformation | expression | resistance	0.0829351	0.563368	-0.193924	-0.405968	-0.477968	-0.174332	1.0469	-1.2201	-0.882618	-0.734609
39	transformation | transgenic | agrobacterium | gene | expression	-0.721664	0.627559	0.497037	0.0145181	-0.261001	0.360161	0.255794	-0.934581	-0.646316	-0.222263
40	crisprcas9 | genome editing | tdna	0.59018	0.455009	0.52466	0.330307	-0.63534	-0.149184	-0.366975	-1.39271	-0.799284	-0.738481
41	breeding | genetic | crop | genome | genes	-1.28002	0.875146	-0.862011	0.0590747	0.185076	1.01775	0.648322	-0.512814	-0.316164	1.05588
42	genes | stress | proteins | transcriptome | differentially	1.94495	-0.993122	-0.540567	-1.05407	-0.493355	-2.11184	0.646639	-0.460593	0.0306741	-0.50841
43	water | root | leaf | growth | yield | model	-1.48122	-0.202736	-0.802764	0.346349	1.29507	0.849476	-1.35178	0.130479	0.460765	1.55325
44	light | leaves | co | synthesis | photosynthesis	-1.4166	-0.175733	0.462729	1.44415	0.137654	1.03251	-0.659449	-0.664709	-0.681476	1.17053
45	ethylene | iaa | ga | auxin | growth | elongation	-4.14381	0.141223	0.223435	0.042003	-0.0231203	1.46642	-0.887311	-0.13054	0.167223	1.04889
46	biosynthesis | synthase | pathway | enzymes | diphosphate	-0.445658	0.224532	1.1006	1.1167	-0.145475	-0.209132	-0.374372	-0.357656	-1.14865	-1.03882
47	na | ca | atpase | membrane | transport	-2.64132	-0.25349	0.192547	1.15633	0.598955	1.39461	-2.77507	-0.544189	1.1711	0.530824
48	enzyme | activity | purified | ph | protein	-2.01609	-0.57537	1.0685	0.0432986	0.376634	0.0565542	1.02677	0.0463402	0.225729	-0.343564
49	protein | activity | recombinant | sequence | purified	-1.07107	-0.48391	0.775265	-0.47812	-0.114121	-0.00621807	0.770824	-0.219113	0.272843	0.518205
50	enzyme | binding | structure | substrate | active site	-2.30348	0.859314	0.185584	0.816954	0.500607	0.358095	-0.128142	-0.142313	0.368491	-0.474744
51	complex | photosystem ii | light | chlorophyll | lightharvesting	-2.09165	-0.331039	0.868789	1.56148	0.0867355	0.546813	-2.37923	-1.48546	0.930452	-0.587421
52	electron | light | fluorescence | chloroplasts | photosystem ii	-2.53277	-0.752091	0.223897	1.40164	0.39303	0.718435	-0.392041	-0.278957	-0.221205	0.868363
53	compounds | medicinal | chemical | pharmacological | alkaloids	-0.768726	-1.42554	-0.535672	-0.657407	-0.839662	-1.27174	1.44703	-0.147173	1.7278	-0.133831
54	fusarium | mycotoxins | strains | aspergillus | contamination	-1.05886	-0.252502	-1.16177	-0.318862	-0.498046	-0.333574	-1.56001	0.843906	1.52323	-1.60766
55	strains | growth | endophytic | bacteria | bacillus	0.153398	-1.77119	-1.47133	-1.17628	-1.14629	-2.14118	2.28373	-0.00236866	0.488343	-1.88547
56	strains | rhizobium | nodules | bacteria | symbiotic	-1.23337	-1.02063	-1.03195	-1.28226	0.616904	-0.78508	0.5295	0.934654	0.270089	-0.687823
57	strain | sp nov | genus | type strain | 16s	-0.448433	-1.81265	0.604809	0.23291	-0.297621	-0.383936	0.413302	1.0984	-1.40354	-0.511322
58	polysaccharide | cell | wall | activity	-0.182398	-0.789864	0.901901	-0.89683	0.492463	0.627839	0.154596	-0.638515	-0.699699	-0.00277976
59	markers | map | linkage | snp | genome	0.0149907	0.594033	-0.142938	-0.6118	0.0100451	0.20853	0.587704	-0.827844	0.179978	0.901306
60	genome | genes | sequencing | assembly	0.152654	0.901052	-0.372522	-0.599627	0.555026	0.376952	-1.55154	-0.993753	-0.709197	0.0544737
61	qtl | resistance | wheat | markers | traits	0.796085	0.049519	0.00605112	-0.386366	-0.216272	-0.627346	0.387275	-0.41657	-0.704829	0.545043
62	retrotransposons | transposable elements	-1.21883	0.834687	0.462113	-0.488866	1.37487	0.51318	-1.54597	0.0254908	-0.0504415	-0.884096
63	dna | chromosomes | rdna | repetitive | hybridization	-1.07687	0.179275	0.729232	0.323002	-0.035506	0.672198	-0.628862	0.284599	0.00360203	-0.726666
64	lignin | cellulose | hydrolysis | biomass | fermentation	0.0250322	-0.339973	-0.596967	-1.41603	-0.507618	-1.53612	1.04181	0.406891	-0.692646	-1.42047
65	method | mass spectrometry | liquid | chromatography | detection	0.240302	-0.6874	-0.387087	0.0185501	-0.361047	-1.20244	-0.337283	0.647838	1.29717	-0.906969
66	microsatellite markers | loci | polymorphic | alleles	0.903987	-0.526376	0.48139	-1.6059	0.0360055	-1.72176	-0.799164	0.169522	-2.35595	0.711823
67	markers | genetic diversity | wild | ssr | populations	0.0518471	-0.500698	-0.437239	-1.19702	0.451562	-0.581425	1.0668	-0.400785	0.792831	-0.777978
68	mycorrhizal | soil | arbuscular | fungi | inoculation	0.660742	-0.954233	-2.07327	-0.849406	-0.609957	-0.785459	0.72123	0.727497	0.350467	-0.155045
69	compounds | new | spectroscopic | structures | nmr	1.1882	-1.9588	1.38794	-0.960417	-1.07122	-2.59067	0.0351626	-1.65388	-0.0277999	-1.36309
70	content | fruit | phenolic | antioxidant | acids	-0.657404	-1.01048	-1.23477	-0.387915	-0.371525	-1.37891	-0.687541	1.73989	1.88949	-0.330521
71	starch | amylose | digestibility | amylopectin | granules	0.746884	-0.780695	-1.52984	-1.84868	-1.02569	-0.764217	0.0901932	-0.560512	-0.822391	0.257012
72	extracts | activity | phenolic | antioxidant activity	-0.710023	-1.76423	0.0385101	-1.58562	-1.67734	-2.01663	1.51711	-0.251831	1.02457	-1.93239
73	species | strains | new | disease | pathogen	-0.849748	-0.160803	-0.748544	-0.777158	0.0795951	-0.589123	-0.152294	-0.00618589	0.323499	0.545495
74	host | larvae | feeding | herbivores | volatiles	-1.48086	0.748053	-0.710356	0.656641	-0.097433	0.386312	-1.94702	-0.703919	-0.867015	0.107905
75	pest | aphid | larvae | resistance | host	-0.987823	1.8815	-2.10097	-2.63822	-1.66398	-0.765384	-1.27083	-0.343459	-1.03184	-0.0896667
76	disease | resistance | field | nematode | rot	-2.33413	0.80294	-2.34263	-1.56439	-0.54243	0.177352	-0.709622	0.809218	0.270925	1.15128
77	symptoms | first report | inoculated | isolates | lesions	-0.110069	-2.39614	-2.95287	-3.27767	-1.66034	-2.92519	-0.861467	0.916172	3.21555	-1.40602
78	fossil | cretaceous | evolution | angiosperms | diversification	-0.903567	0.801096	-0.965296	-0.139048	0.0511512	1.25183	-2.22408	-0.133016	-2.11933	0.413816
79	cd | soil | zn | pb | cu	1.15157	-1.57728	-1.25131	-1.60385	-0.984388	-1.58702	1.15781	0.0473197	0.328741	-0.558113
80	genome | chloroplast | phylogenetic | mitochondrial	0.158	0.304316	0.104538	0.232042	0.123352	-0.532133	-1.48449	-1.10753	-0.975434	-0.423422
81	leaf | water | co2 | trees | stomatal	-1.26205	0.854932	-0.739768	-0.131373	-0.220005	0.138891	-2.66551	0.347429	0.296422	1.67281
82	bacterial | soil | community | rhizosphere | fungal	0.932309	-0.615544	-1.0833	0.469594	-0.320785	-0.449729	-0.430186	-0.73724	0.0238458	-0.557715
83	climate | seed | diversity | community | forest	-1.68804	1.37882	-2.39858	-0.382542	-0.502928	0.0686109	-2.65399	0.445956	-1.0805	0.785037
84	soil | community | carbon | forest | fungal	0.578357	0.675404	-1.55528	-0.410632	-0.790752	0.145114	-2.3148	-0.503245	-1.05407	0.116576
85	soil | yield | nitrogen | water | stress	2.46422	-2.05499	-1.96397	-1.93863	-2.04517	-2.11035	0.765094	-0.450243	-0.653769	-0.823263
86	populations | genetic | selection | inbreeding | mating	-2.99896	1.35204	-1.26813	-0.621579	0.525076	0.696143	-3.43702	0.0310924	-2.37728	0.85841
87	pollen | pollination | flowers | pollinators | nectar	-1.2862	0.636421	-0.598925	-0.196334	-0.227998	0.108974	-1.86621	0.630954	-1.52571	-0.0446141
88	populations | species | genetic diversity | gene flow	-0.626211	0.138444	-0.413789	-0.542377	0.344534	0.0318565	-3.30903	0.555385	-0.155619	0.401186
89	phylogenetic | species | diversification | relationships | lineages	-0.826835	0.936206	-0.858759	0.308711	-0.584973	0.510375	-2.72866	-0.248229	-1.34733	0.210889

## Sheet: Corrected p-value
toc	CHN	USA	JPN	DEU	FRA	GBR	IND	ESP	ITA	AUS
0	9.71819e-42	3.7144e-17	0.895071	2.98829e-12	0.037218	1.45683e-05	0.776951	5.93341e-46	2.42543e-07	0.38074
1	7.16713e-38	2.42022e-05	0.563895	1.60322e-17	0.248244	0.0232411	2.63421e-184	0.0101077	0.0112178	8.65612e-06
2	3.36987e-46	4.32617e-06	0.544344	0.00022643	1.6944e-05	1.75397e-05	2.52724e-22	0.0215556	0.112286	0.00191331
3	0.0283007	1.13861e-16	0.000337727	3.26396e-08	0.230629	0.021618	5.95409e-05	0.0664309	0.129948	1.93783e-26
4	0.717467	2.86528e-58	5.54798e-07	0.00968652	2.52057e-13	2.46641e-07	3.22435e-05	3.05591e-21	1.61494e-09	0.104013
5	2.96406e-255	6.86615e-32	1.08693e-09	3.78812e-11	9.14465e-08	1.7189e-06	3.22435e-05	4.76604e-07	8.78839e-05	0.0038844
6	6.96859e-66	9.4771e-06	0.512432	6.84807e-22	2.16065e-09	3.2712e-20	3.05004e-12	0.00313617	0.0404201	0.0180632
7	1.39463e-13	9.31094e-05	0.0614234	0.245886	0.794898	4.42543e-08	2.62015e-12	0.0392016	0.459152	0.534635
8	0.239887	0.496004	0.122445	9.73684e-05	0.187876	0.000649296	0.0126105	0.00965443	0.417909	0.4942
9	7.84794e-162	2.15382e-20	1.07955e-14	1.05447e-08	4.10033e-06	7.84783e-10	1.83007e-07	0.0392016	0.586101	0.929359
10	6.32349e-10	2.44474e-05	6.50547e-08	0.071909	8.14705e-14	0.000158908	0.000332911	0.234683	2.10705e-07	0.0558004
11	0.223376	1.23578e-32	3.6221e-07	0.1109	0.0144815	4.15267e-07	1.15216e-07	0.633889	6.95299e-06	0.0378659
12	6.28787e-43	1.88097e-09	1.18351e-07	8.11612e-40	1.14165e-13	0.00690737	0.000231832	3.1707e-30	0.971519	0.811007
13	4.60587e-207	0.006018	5.55838e-37	2.06065e-24	4.8512e-05	5.28946e-11	4.70964e-16	8.98059e-11	0.00375588	0.0113307
14	3.77382e-34	0.676029	1.05204e-08	1.2803e-05	0.000638689	0.000832075	0.0144945	0.53175	2.10705e-07	0.12146
15	2.68207e-13	3.33061e-11	2.54661e-11	5.80769e-08	0.0456901	0.00329289	8.63244e-05	0.000311303	2.07388e-05	0.170041
16	1.08457e-35	3.55544e-17	8.93554e-16	2.29463e-12	4.35753e-08	1.88556e-23	0.00388767	0.0903669	0.000137181	0.000107151
17	0.000218496	4.09648e-49	0.172975	0.00337714	0.845352	0.481781	0.0585552	2.68986e-07	0.0782763	0.223196
18	6.36441e-102	3.03381e-05	5.6314e-06	5.95363e-16	1.96027e-12	1.62679e-16	0.000990957	0.584921	0.900205	0.623961
19	0	3.71008e-42	5.68823e-17	1.05835e-22	6.3672e-10	1.6657e-21	1.10029e-14	0.00817716	0.156201	8.74808e-05
20	1.97579e-43	3.95661e-23	9.61899e-29	2.77189e-06	0.000144062	1.18475e-07	2.66305e-20	0.00493481	0.0374388	0.0413578
21	2.4325e-21	5.37984e-07	1.558e-05	0.014006	4.35817e-06	1.60788e-44	6.98231e-12	0.000559732	0.00299826	0.0747219
22	2.93906e-112	0.47101	1.35703e-16	1.81758e-33	7.21494e-16	1.49338e-10	4.05427e-09	0.0102436	0.00897621	0.283021
23	0	1.88989e-62	1.81034e-39	2.88959e-43	1.46394e-12	4.01182e-37	1.60207e-21	6.32976e-18	7.11492e-07	2.05846e-08
24	1.52006e-57	1.2391e-25	0.000184114	1.67685e-49	6.00321e-15	1.20625e-08	3.5e-07	6.58057e-16	5.58906e-05	0.000345004
25	2.43512e-52	2.26895e-11	0.012373	4.09979e-14	0.000550406	5.51215e-68	0.000361819	0.0213698	8.61248e-08	0.187025
26	4.49633e-09	5.54174e-18	5.98857e-31	0.37756	2.60359e-07	0.113983	6.00996e-20	0.0122921	6.59537e-07	3.9237e-07
27	1.55636e-25	1.57851e-09	1.82411e-45	0.275473	0.000159257	5.18195e-06	1.13442e-33	0.00458505	0.00384278	0.0945337
28	0	1.06988e-101	2.64187e-07	1.78958e-53	1.05497e-47	2.33776e-64	2.66305e-20	2.56149e-09	5.02087e-34	1.43818e-21
29	0.000162876	0.123105	2.11124e-15	7.54586e-10	1.51316e-06	0.449568	2.86669e-09	0.00124501	0.141056	0.89002
30	2.59964e-09	4.82361e-07	1.69364e-40	0.111995	0.0708478	0.0809418	0.111939	0.224118	0.0295027	0.207901
31	3.1959e-08	0.000183703	5.62266e-30	0.550318	0.0567474	2.06597e-05	6.65886e-06	0.261658	0.00127362	0.54629
32	3.27469e-81	4.09643e-11	0.00106399	0.136361	2.42809e-79	0.576081	5.11601e-12	1.54397e-11	0.0621763	0.000942579
33	1.85407e-42	3.6852e-12	0.729974	7.37628e-21	4.73686e-07	1.33755e-05	3.75986e-18	0.000297499	2.20499e-17	3.31663e-11
34	1.97161e-46	0.222645	2.8595e-05	0.000423103	0.00181438	0.362774	1.39765e-15	1.00811e-06	0.00224472	0.187025
35	2.25774e-134	8.9992e-13	1.85791e-149	8.26295e-82	2.34929e-29	2.55952e-19	2.63474e-45	3.3596e-06	9.58211e-14	7.10813e-08
36	2.50518e-127	0.847739	0.837209	1.22554e-08	0.000157158	9.11857e-07	9.93042e-05	2.57357e-05	0.000708612	2.1637e-05
37	7.85755e-23	0.00123269	8.80534e-35	7.67964e-11	0.20624	0.0203306	0.168953	0.180083	0.00143423	0.00758207
38	0.35585	1.52988e-11	0.202818	0.00968652	0.0158559	0.393677	1.48486e-13	1.06508e-06	0.000863302	0.00624407
39	5.72599e-21	7.06167e-23	1.75332e-07	0.8852	0.0727036	0.00341948	0.0477882	2.85576e-07	0.000767807	0.247543
40	1.075e-10	1.33423e-06	0.000117574	0.0241636	0.00426406	0.50334	0.105307	1.46184e-06	0.00618003	0.013725
41	1.26079e-43	3.33049e-38	3.11601e-10	0.599258	0.187876	1.78332e-18	7.20981e-07	0.00610029	0.123491	6.70128e-14
42	0	2.779e-91	2.03816e-14	1.23776e-40	2.7078e-08	2.15038e-68	6.11108e-19	3.3596e-06	0.795067	6.0113e-06
43	9.03309e-76	0.0025242	1.70461e-12	0.000178091	2.82948e-46	5.60563e-17	6.57689e-16	0.331002	0.000791362	3.89094e-49
44	9.06899e-52	0.0261063	8.48555e-06	8.76192e-62	0.349701	2.00135e-19	0.000153707	0.00040301	0.00125483	4.02312e-18
45	3.03699e-75	0.209958	0.184704	0.784905	1	1.75605e-20	0.00175051	0.672014	0.525358	7.3262e-07
46	4.67891e-17	4.20269e-06	1.21794e-72	6.80048e-73	0.166671	0.0429878	0.000530626	0.00219563	9.72376e-15	1.17316e-12
47	5.30394e-81	0.00768544	0.149668	8.49591e-26	6.05953e-05	5.4939e-28	6.11108e-19	0.0150549	4.06687e-13	0.00624407
48	8.94658e-193	3.56551e-26	1.1191e-68	0.576605	1.46325e-05	0.541105	1.11065e-38	0.671626	0.0451242	0.00957948
49	1.59823e-38	2.04239e-10	1.50254e-17	7.07547e-05	0.480068	1	5.51078e-11	0.19322	0.0815836	0.000578806
50	2.01475e-154	1.96499e-57	0.0375824	2.44941e-25	1.10674e-06	0.00085504	0.323871	0.324269	0.00492107	0.00407679
51	2.02835e-93	2.14838e-05	9.56687e-21	9.70935e-79	0.532824	1.29444e-05	2.63071e-24	2.94608e-12	1.92988e-11	0.00432892
52	2.87528e-98	6.89075e-17	0.0548314	3.12092e-51	0.00494721	4.0311e-08	0.0289532	0.154742	0.33514	2.53733e-08
53	1.35397e-15	1.11149e-39	0.000259205	1.71626e-05	2.12461e-05	4.20336e-09	3.08548e-31	0.537492	3.23668e-37	0.600915
54	6.03863e-19	0.0189404	2.12181e-09	0.0701283	0.0266581	0.138944	2.70191e-08	2.09112e-06	9.95628e-20	3.00608e-06
55	0.00628042	2.02543e-121	3.73757e-38	8.82282e-27	1.99631e-17	2.65988e-38	4.64799e-229	1	5.94972e-05	6.61075e-22
56	2.73919e-20	5.95521e-15	6.99815e-07	7.44563e-09	0.000680231	0.00250714	0.00613373	1.01905e-06	0.270909	0.0399816
57	0.0147769	8.77078e-16	0.0063817	0.330355	0.46384	0.379814	0.161208	5.83352e-05	0.0141802	0.361094
58	0.0283007	3.42214e-18	3.78147e-19	1.42024e-09	0.000317638	2.9123e-06	0.298982	0.00129887	0.00210502	1
59	0.834947	3.77413e-17	0.26754	5.29527e-06	0.934083	0.13852	1.07107e-05	2.34107e-05	0.302827	7.9515e-10
60	0.0275046	2.88512e-47	0.00136168	1.0891e-06	2.50981e-06	0.00229383	4.70964e-16	1.27559e-07	0.000348167	0.742913
61	2.11531e-152	0.14473	0.903645	4.2547e-12	0.0012817	4.15501e-18	2.99592e-10	1.27559e-07	7.66025e-15	8.90671e-15
62	1.86824e-25	6.99262e-22	0.00055981	0.00395173	2.53864e-24	0.00215406	7.41346e-09	0.912556	0.900205	0.00259454
63	6.97487e-27	0.031328	5.5292e-11	0.00897951	0.892288	2.19993e-06	0.00148008	0.0977945	0.957741	0.0038844
64	0.661889	9.33532e-09	3.4294e-10	2.7358e-36	1.9468e-05	1.89388e-26	3.81957e-32	0.000184513	7.51232e-06	6.72464e-16
65	0.000406416	2.45944e-18	0.000934134	0.864151	0.015572	3.33483e-12	0.0282556	5.76016e-07	3.34492e-26	1.20546e-05
66	1.32925e-09	0.00539939	0.0375824	1.4001e-05	0.861477	0.000339009	0.0613666	0.610085	0.000708612	0.0398527
67	0.450605	2.7894e-11	0.000160419	6.90795e-19	0.000156104	0.000131499	1.16496e-22	0.0155226	5.94608e-09	8.74808e-05
68	2.1509e-20	3.39755e-25	2.7746e-31	4.83632e-09	0.000453917	1.29444e-05	6.35497e-08	3.99214e-07	0.0435304	0.524772
69	3.04445e-203	1.11043e-218	5.98481e-152	1.95693e-30	2.08e-24	1.68088e-73	0.67755	2.69276e-36	0.880558	2.53273e-22
70	8.97745e-34	3.45208e-68	5.48851e-39	2.91526e-06	0.000281843	1.03988e-28	1.27086e-09	2.36767e-132	8.12536e-136	0.0119468
71	2.33745e-21	4.0913e-15	1.50254e-17	1.48246e-21	8.48568e-07	0.000136812	0.570651	0.00979062	0.00120135	0.200894
72	6.41524e-50	2.76784e-209	0.563895	3.60234e-70	7.51887e-51	9.83048e-62	6.05565e-130	0.0110828	3.23668e-37	5.19932e-39
73	2.91138e-33	0.0137867	8.99903e-12	4.89097e-12	0.500057	1.75397e-05	0.255268	1	0.018985	3.99621e-05
74	3.06486e-80	2.85068e-40	5.37305e-11	5.51237e-15	0.482703	0.000435503	1.31397e-26	4.95223e-06	1.1027e-06	0.478861
75	9.37268e-28	2.39314e-193	2.18557e-32	8.18233e-40	9.44415e-16	1.75397e-05	3.03664e-10	0.0675734	9.6986e-06	0.717981
76	1.56366e-50	5.27104e-17	5.59254e-20	4.06269e-12	0.0229348	0.379814	0.00534507	1.79196e-05	0.255235	3.30666e-09
77	0.335745	4.25991e-53	7.34872e-26	2.78801e-27	4.1117e-09	4.1146e-16	0.000781235	4.88147e-07	4.93795e-152	5.47763e-05
78	6.06524e-11	1.19148e-13	1.78798e-05	0.527089	0.808512	8.34874e-13	5.34072e-09	0.706649	2.86886e-06	0.12838
79	1.5933e-233	6.66606e-201	2.52422e-58	9.18385e-80	2.09829e-26	4.41882e-51	1.65359e-74	0.609518	0.000299161	3.28187e-07
80	0.0294869	2.29217e-05	0.352253	0.0369367	0.403109	0.00101124	1.68386e-13	6.42732e-08	9.17756e-06	0.0420768
81	3.32058e-146	1.9527e-121	1.01229e-25	0.0481175	0.00747802	0.0739225	1.85529e-87	1.61071e-05	0.00115965	3.85568e-141
82	2.93481e-45	1.4001e-13	1.3277e-14	8.50548e-06	0.0456901	0.00591043	0.0108467	9.57949e-05	0.900205	0.00902105
83	2.93586e-195	9.31032e-301	4.29879e-119	1.601e-07	4.83338e-08	0.414988	3.58286e-75	1.99959e-07	2.45836e-17	9.01594e-20
84	7.71602e-40	3.71352e-54	2.11036e-58	2.70887e-07	5.61528e-14	0.111597	8.12586e-55	8.61454e-06	2.98688e-14	0.321352
85	0	7.19833e-157	7.24075e-59	6.31426e-56	4.56793e-40	5.69459e-40	1.67632e-16	0.000568964	1.59133e-05	1.66301e-07
86	2.50033e-183	3.09476e-138	6.19659e-25	2.41573e-08	1.21033e-06	3.62135e-11	3.39616e-44	0.81644	6.84371e-23	3.47811e-12
87	7.80846e-53	1.27474e-23	4.55895e-07	0.0916427	0.116541	0.411233	1.31151e-20	8.80475e-07	9.46025e-12	0.857996
88	1.16558e-16	0.0428393	0.000319596	5.45431e-06	0.00496196	0.798945	1.38118e-36	1.79196e-05	0.41087	0.008214
89	9.70885e-21	1.42904e-41	1.08693e-09	0.00736441	0.000578678	0.000141259	2.89897e-24	0.19322	6.85282e-08	0.249002
