# Supplementary material for: Assessing the evolution of research topics in a biological field using plant science as an example
Source: PLoS Biol. 2024 May 23;22(5):e3002612. doi: 10.1371/journal.pbio.3002612 (PMC11115244; doi:10.1371/journal.pbio.3002612)
Supplement: S13 Data — This compressed file contains the PubMed ID (PMID) and the prediction probabilities (y_pred) of testing data with both positive and negative examples (pred_prob_testing), plant science candidate records with the MeSH term “Plants” (pred_prob_candidates_with_mesh), and all plant science candidate records (pred_prob_candidates_all). The prediction probability was generated using the Word2Vec text classification models for distinguishing positive (plant science) and negative (non-plant science) records. (ZIP) [file pbio.3002612.s022.zip]

Archive with 3 entries (3 files):
- pred_prob_all_candidates.csv
- pred_prob_candiates_with_mesh.csv
- pred_prob_testing.csv
