# Supplementary material for: Assessing the evolution of research topics in a biological field using plant science as an example
Source: PLoS Biol. 2024 May 23;22(5):e3002612. doi: 10.1371/journal.pbio.3002612 (PMC11115244; doi:10.1371/journal.pbio.3002612)
Supplement: S13 Data — This compressed file contains the PubMed ID (PMID) and the prediction probabilities (y_pred) of testing data with both positive and negative examples (pred_prob_testing), plant science candidate records with the MeSH term “Plants” (pred_prob_candidates_with_mesh), and all plant science candidate records (pred_prob_candidates_all). The prediction probability was generated using the Word2Vec text classification models for distinguishing positive (plant science) and negative (non-plant science) records. (ZIP) [file pbio.3002612.s022.zip › pred_prob_all_candidates.csv]

PMID	y_prob
36	0.16214004
52	0.2868344
60	0.24835731
61	0.7163936
67	0.8948739
68	0.19110116
128	0.004986233
283	0.9010696
342	0.007085457
343	0.14899744
377	0.0075806775
378	0.3649976
380	0.8940692
382	0.040266365
384	0.1764144
385	0.82732767
449	0.13600947
454	0.004703488
466	0.52451736
479	0.0006908713
488	0.17127699
490	0.0053776493
540	0.014063046
543	0.5339823
562	0.005416833
580	0.77877676
610	0.09307044
673	0.0003482817
747	0.007281705
814	0.32044545
836	0.7800013
861	0.041716248
899	0.37186944
930	0.0024195728
934	0.12039735
990	0.9871373
992	0.021590961
997	0.95406693
1041	0.015194137
1089	0.7024272
1096	0.56464964
1105	0.006201372
1106	0.64278877
1108	0.28747132
1141	0.0035944087
1220	0.007858785
1227	0.024735369
1250	0.9750871
1259	0.5936938
1266	0.88186264
1268	0.9196876
1273	0.014062399
1322	0.01388877
1391	0.40871602
1453	0.24667396
1457	0.23107456
1467	0.32203475
1516	0.0013640943
1538	0.08853454
1539	0.09890106
1547	0.027446242
1580	0.1645791
1582	0.25512466
1608	0.061935917
1623	0.7407185
1624	0.010851032
1696	0.005162539
1698	0.37060314
1703	0.010912786
1722	0.567997
1738	0.16312093
1753	0.073111236
1757	0.52064824
1797	0.0018425779
1808	0.3937732
1844	0.0018947708
1857	0.0073405085
1862	0.05594936
1914	0.5122767
1947	0.12216372
1954	0.002354422
1985	0.36480626
1992	0.09044854
2068	0.005163382
2105	0.5048523
2106	0.07936547
2120	0.0047071367
2287	0.70560926
2288	0.96723217
2296	0.35656124
2300	0.03859223
2302	0.4554727
2305	0.49390566
2315	0.89903754
2318	0.6326402
2320	0.931814
2322	0.61159736
2332	0.90539
2333	0.65035474
2466	0.3700776
2470	0.8440357
2481	0.004867173
2489	0.020313405
2560	0.00069103617
2566	0.25631222
2577	0.00058758835
2590	0.016795803
2591	0.55545396
2593	0.38916194
2607	0.9548505
2631	0.017439444
2633	0.22281416
2636	0.002840802
2645	0.13236707
2800	0.0119692115
2836	0.0013031798
2857	0.8592009
2859	0.105543114
2878	0.8837161
2892	0.0022700387
2975	0.010405879
3025	0.011077017
3046	0.67346054
3048	0.9574527
3047	0.9485727
3078	0.7849803
3205	0.62664247
3209	0.9850183
3221	0.001510095
3264	0.012439803
3280	0.009100001
3296	0.031288005
3395	0.0017969
3406	0.0016612855
3450	0.09238598
3464	0.74549925
3500	0.01563131
3501	0.813305
3653	0.0054860245
3737	0.0012307791
3810	0.38874152
3811	0.12877625
3927	0.26791757
3941	0.028305069
4038	0.005090358
4099	0.85736936
4140	0.9238036
4158	0.94413537
4168	0.0033775591
4297	0.0047561885
4307	0.041904233
4330	0.031919062
4332	0.005104657
4419	0.26383987
4441	0.1737795
4445	0.7227612
4447	0.0041596536
4448	0.6031423
4461	0.13506314
4468	0.30620027
4575	0.005768871
4624	0.17967296
4728	0.01674625
4833	0.8372552
4933	0.5173249
4964	0.015851097
4981	0.0026799021
5011	0.0028043545
5055	0.54150766
5057	0.19323282
5059	0.11609082
5112	0.38935012
5118	0.39640927
5132	0.08882869
5146	0.79415834
5176	0.002414934
5251	0.0014695645
5260	0.23048699
5286	0.7774789
5326	0.0026264377
5375	0.83541954
5378	0.0077968463
5403	0.8928434
5408	0.79948753
5423	0.82039773
5429	0.6251371
5430	0.8553943
5462	0.053928174
5466	0.0035826676
5581	0.70184654
5592	0.36952493
5603	0.0005855315
5644	0.32497892
5674	0.7286658
5679	0.019391112
5688	0.0029908163
5809	0.011142207
5829	0.9274864
5857	0.45417768
5859	0.19610018
5899	0.0730464
5922	0.004260575
5938	0.40283543
5964	0.0026263976
5977	0.13146873
5998	0.91173685
6009	0.013852987
6041	0.65431726
6067	0.06301857
6071	0.723315
6102	0.005116845
6133	0.16209504
6146	0.01388506
6231	0.039946806
6269	0.7232321
6274	0.43046978
6278	0.98738897
6284	0.11133161
6299	0.014198881
6301	0.038948547
6401	0.0063687884
6419	0.002939848
6435	0.6935891
6442	0.11378984
6468	0.029618429
6471	0.2264185
6473	0.18264471
6488	0.059502453
6492	0.027029257
6495	0.14104258
6607	0.11532607
6608	0.12681608
6610	0.38420612
6788	0.0032194962
6815	0.0010263104
6856	0.47878066
6902	0.7647042
7056	0.31362548
7090	0.4520108
7119	0.179274
7134	0.006412933
7190	0.074903816
7192	0.21409853
7198	0.043830026
7221	0.0022676252
7242	0.9807191
7297	0.98431337
7313	0.74438494
7319	0.7347465
7320	0.9361385
7321	0.9367729
7323	0.93490154
7357	0.32933852
7454	0.88013196
7548	0.6381413
7564	0.37011766
7585	0.0063286996
7631	0.0008373708
7665	0.016456215
7670	0.0031464456
7707	0.017189618
7746	0.37216192
7750	0.0029718662
7751	0.8409666
7865	0.0011890194
7989	0.78666973
8002	0.60767096
8035	0.89013684
8074	0.0016815437
8081	0.40389374
8109	0.010142498
8110	0.8690168
8120	0.054124925
8121	0.748071
8122	0.80671763
8174	0.00574169
8192	0.0011503405
8194	0.030544268
8218	0.3664244
8285	0.07249827
8356	0.0019331595
8368	0.21327376
8378	0.006341222
8391	0.0016567381
8422	0.40771315
8427	0.92663664
8432	0.5387104
8437	0.83001935
8446	0.9663747
8568	0.014264747
8604	0.123555966
8637	0.014132243
8659	0.013259656
8714	0.15144642
8719	0.26970416
8723	0.12359131
8803	0.0323382
8811	0.0064711864
8888	0.33905536
8951	0.010390766
8964	0.096746124
8977	0.013732722
9025	0.67762023
9067	0.3668214
9112	0.016480282
9134	0.0060912943
9136	0.931884
9143	0.60343915
9160	0.0051465794
9197	0.5224667
9283	0.30263346
9285	0.9157784
9313	0.8135159
9365	0.63642055
9390	0.7244954
9391	0.8957695
9411	0.38725305
9412	0.54531467
9493	0.28396592
9494	0.15275748
9504	0.4619164
9593	0.13208337
9734	0.07938282
9743	0.23334235
9757	0.520383
9752	0.0055598365
9794	0.0030287665
9824	0.01288463
9835	0.27119038
9920	0.0043235095
9973	0.5545098
9974	0.8272518
9975	0.012128063
9998	0.3447139
10002	0.77639127
10003	0.030499939
10004	0.83342594
10009	0.82309467
10016	0.05987146
10062	0.6493948
10069	0.79597497
10070	0.20356084
10074	0.28625485
10077	0.1620121
10080	0.003124596
10082	0.93132454
10090	0.019941438
10100	0.040381253
10126	0.0079553425
10147	0.0016551166
10174	0.0018367419
10242	0.7140562
10279	0.9380183
10285	0.37913713
10286	0.018544493
10296	0.58496815
10306	0.95656496
10314	0.12705316
10315	0.15039316
10333	0.03192305
10358	0.0045826915
10359	0.0014790819
10416	0.35687333
10426	0.0036652614
10527	0.0023114046
10570	0.0023015921
10572	0.0011082714
10575	0.007921159
10644	0.00543366
10731	0.0016674774
10734	0.009330592
10747	0.008901872
10833	0.81667167
10842	0.020968087
10857	0.0011625865
10870	0.0010100568
10883	0.0033384932
10884	0.8512185
10966	0.8524989
10969	0.011460566
10980	0.3922374
10983	0.94206846
10993	0.64389366
10995	0.50171304
11006	0.002814968
11093	0.059573207
11098	0.006319462
11105	0.0018313462
11137	0.34430382
11207	0.47521624
11218	0.17002003
11266	0.4691838
11333	0.3185707
11390	0.0018429444
11416	0.1615121
11445	0.011794882
11512	0.094676234
11513	0.34651452
11546	0.21297124
11547	0.012130468
11548	0.00075459655
11556	0.004158522
11626	0.01091645
11670	0.006604209
11673	0.65646994
11764	0.81968623
11808	0.047668878
11828	0.008919916
11966	0.011979214
11967	0.10735837
11980	0.15119065
11987	0.0124645
12076	0.560538
12092	0.32527602
12170	0.74914604
12178	0.7017564
12243	0.1493352
12449	0.8510309
12453	0.4170039
12483	0.0035741974
12509	0.17695957
12525	0.09913477
12639	0.12077524
12719	0.036727473
12720	0.01862175
12721	0.4343307
12732	0.032734934
12749	0.66431147
12815	0.5750967
12832	0.7376626
12856	0.00589707
12934	0.0014722721
12944	0.38110998
12949	0.814143
12978	0.051113974
13027	0.0050711185
13055	0.0036445323
13059	0.009384505
13063	0.7372288
13067	0.54544586
13079	0.21457888
13137	0.052493844
13170	0.011589806
13205	0.005827695
13218	0.08221336
13228	0.02195052
13235	0.018020546
13246	0.5299215
13310	0.49920356
13316	0.010742472
13369	0.2738339
13421	0.50538945
13422	0.34468082
13423	0.18409164
13424	0.25416967
13427	0.2776904
13428	0.39173886
13429	0.5418373
13430	0.20597018
13431	0.46479872
13438	0.27058834
13448	0.0008913858
13472	0.02310086
13602	0.0026091249
13603	0.058900975
13657	0.0012967285
13658	0.06957934
13711	0.022231381
13751	0.00930352
13767	0.72550696
13780	0.0007014558
13830	0.9012576
13840	0.7347328
13842	0.020826984
13846	0.3199575
13848	0.039413914
13866	0.021634148
13870	0.28806785
13879	0.5936687
13903	0.0040850015
13921	0.40994737
13934	0.24896422
13942	0.00038222776
13980	0.0022200826
13993	0.0012920389
13994	0.0046429564
14001	0.8102373
14043	0.0018365014
14061	0.3873562
14068	0.56380093
14078	0.6271243
14112	0.63289326
14121	0.008602643
14122	0.24008048
14141	0.9105424
14149	0.027440593
14210	0.044450402
14219	0.30190307
14223	0.19821529
14240	0.0021761835
14273	0.0064691966
14294	0.15578608
14303	0.19184428
14399	0.15058628
14467	0.009476112
14537	0.10187138
14552	0.018986952
14651	0.004121733
14682	0.87014776
14711	0.023129115
14717	0.4566774
14722	0.07371682
14726	0.40816775
14756	0.005430422
14769	0.0035994705
14777	0.016435768
14780	0.0012567323
14830	0.2360078
14924	0.5293345
14926	0.4180999
14944	0.31073773
14954	0.5416193
14966	0.40980116
14969	0.0015196734
14982	0.0010219432
15066	0.7661723
15067	0.13692798
15162	0.011392237
15181	0.0016892682
15208	0.11814419
15216	0.55285436
15307	0.010609454
15337	0.028708003
15349	0.009004301
15394	0.048830688
15395	0.0615051
15405	0.0008231155
15440	0.52001256
15442	0.74204093
15451	0.044743646
15458	0.0046950914
15459	0.0029135882
15464	0.003356738
15530	0.29660523
15583	0.0025941222
15585	0.58169067
15589	0.05502687
15591	0.90883243
15593	0.40817413
15601	0.06770243
15616	0.018964453
15637	0.6054515
15639	0.5262561
15640	0.31372666
15644	0.48689336
15645	0.8763674
15647	0.7109528
15651	0.044083025
15652	0.4179121
15670	0.26527458
15744	0.09555993
15766	0.0032466669
15816	0.0022789498
15822	0.10674796
15841	0.035441834
15941	0.81555784
15976	0.9652536
15977	0.8397922
15998	0.07685505
16005	0.4819092
16033	0.025372775
16080	0.6754874
16082	0.04811065
16101	0.013867711
16104	0.0006563882
16116	0.26992315
16120	0.0012895027
16229	0.0065276986
16260	0.7672842
16261	0.84810805
16283	0.7273352
16285	0.50848365
16286	0.43286783
16289	0.83243763
16290	0.70740396
16293	0.444534
16294	0.7871588
16321	0.0007559133
16411	0.6939297
16426	0.005685829
16480	0.0029494772
16493	0.00042243864
16495	0.0023987384
16497	0.02006911
16499	0.001232375
16534	0.0059943604
16577	0.962587
16639	0.030508105
16652	0.68856245
16653	0.94578445
16717	0.002127951
16740	0.0951133
16752	0.4713572
16814	0.013002523
16862	0.004810835
16891	0.81623405
16939	0.0041324296
16983	0.49168494
17004	0.29017162
17092	0.16692963
17102	0.22324808
17110	0.21023367
17153	0.00090905244
17388	0.3940539
17398	0.05857426
17430	0.052959383
17432	0.91653776
17435	0.8871484
17461	0.0725355
17465	0.06557182
17536	0.019500414
17578	0.005297637
17620	0.08637965
17640	0.0023455948
17647	0.0014179184
17663	0.018031808
17718	0.49459934
17729	0.0052951546
17745	0.5394857
17774	0.27629337
17919	0.50011325
17984	0.84517646
18014	0.035555013
18088	0.017858522
18169	0.8782457
18174	0.90028566
18179	0.11387463
18186	0.0022267108
18203	0.13014501
18213	0.21579644
18214	0.6433011
18215	0.24907674
18230	0.6803609
18239	0.018041933
18268	0.90659535
18278	0.06594143
18294	0.020480407
18304	0.09042771
18342	0.6921235
18343	0.50304836
18366	0.011596186
18464	0.1888546
18552	0.0019566864
18655	0.6436884
18667	0.8589517
18736	0.91219926
18787	0.0010603005
18819	0.0031696293
19000	0.7646993
19039	0.6091239
19042	0.5068779
19063	0.9337965
19085	0.048085913
19089	0.75968266
19096	0.61194676
19098	0.96786904
19099	0.15248343
19104	0.6372034
19106	0.7685921
19109	0.19218989
19150	0.021708151
19253	0.28332034
19254	0.1168813
19335	0.0077832974
19341	0.010485167
19367	0.5066316
19408	0.5099313
19415	0.056683168
19452	0.09141247
19464	0.013144087
19470	0.06692462
19505	0.0029847594
19535	0.001630268
19572	0.00013228407
19672	0.66532826
19818	0.033193093
19860	0.0824755
19886	0.34589675
19887	0.539529
19888	0.01150066
19903	0.045332108
20017	0.10026518
20023	0.0052105193
20069	0.0062703397
20111	0.053147916
20147	0.42463273
20168	0.007112277
20202	0.22742711
20207	0.97693
20217	0.53469753
20293	0.2782664
20305	0.2866875
20330	0.6874316
20337	0.03512796
20446	0.37904274
20482	0.4898886
20485	0.00091425993
20494	0.101103224
20501	0.0054010716
20594	0.006423539
20618	0.63144606
20627	0.9007206
20657	0.012753381
20678	0.73351496
20693	0.053627964
20721	0.06574045
20769	0.024184678
20770	0.33371782
20773	0.5085265
20774	0.09639438
20840	0.30133185
20864	0.33519578
20876	0.2340664
20957	0.85893595
20971	0.94485354
20989	0.22328058
20995	0.65317035
21008	0.0028600078
21027	0.793432
21039	0.06922748
21085	0.019447124
21086	0.2464287
21147	0.03282089
21160	0.81067616
21173	0.30803588
21198	0.0029697744
21217	0.0018200326
21242	0.013496123
21378	0.006520951
21482	0.07609315
21494	0.68244666
21569	0.044677448
21574	0.0040159845
21613	0.7259617
21656	0.0960962
21689	0.3020726
21706	0.6157392
21727	0.66127634
21737	0.94906974
21755	0.08179975
21790	0.905759
21826	0.032067843
21834	0.005766498
21843	0.22526933
21933	0.07934572
21939	0.83871454
22043	0.008074936
22069	0.0033292274
22126	0.062338203
22209	0.46285418
22210	0.65407926
22230	0.5548346
22244	0.0037301872
22246	0.005562152
22256	0.052305616
22305	0.0005110547
22311	0.68187004
22344	0.32990032
22421	0.0034287046
22426	0.0014375207
22463	0.024664942
22486	0.0024665936
22488	0.0033106836
22491	0.031587362
22495	0.016278729
22496	0.010447743
22504	0.039056223
22549	0.37452415
22553	0.119370915
22721	0.0056975055
22798	0.013785359
22881	0.7817534
22979	0.0077455402
23091	0.8108489
23105	0.91807204
23107	0.74366844
23110	0.81426066
23151	0.94993466
23161	0.9348059
23165	0.18496364
23172	0.0014209604
23228	0.015137345
23265	0.9310464
23280	0.038916405
23333	0.0033560123
23377	0.1068712
23428	0.020782245
23431	0.0043159113
23433	0.35538688
23440	0.0367662
23469	0.022366164
23659	0.12893179
23738	0.49395016
23832	0.8917001
23835	0.10653032
23843	0.2848318
23859	0.9121447
23910	0.06607825
24022	0.035860524
24045	0.09343812
24068	0.03128387
24080	0.51402295
24132	0.009475629
24196	0.0015532832
24284	0.012049437
24295	0.0021596712
24312	0.29121572
24346	0.0059391144
24356	0.018884327
24402	0.015272355
24465	0.056817163
24470	0.8754803
24471	0.8374966
24477	0.006237002
24578	0.0060126744
24584	0.0048931916
24585	0.005724601
24592	0.02491991
24680	0.013168034
24802	0.950996
24847	0.24999312
24961	0.8541488
24995	0.25200757
25007	0.2106607
25012	0.10412126
25087	0.17377849
25092	0.03769785
25128	0.0686343
25144	0.023262925
25181	0.8470855
25197	0.024700826
25260	0.5728898
25270	0.55615854
25275	0.14554888
25286	0.031388197
25291	0.122184955
25305	0.0073426105
25310	0.003889236
25319	0.006642226
25327	0.055876255
25370	0.6058624
25419	0.16314213
25621	0.11717527
25659	0.43072268
25666	0.31476825
25679	0.9546915
25682	0.03167152
25686	0.0010414221
25692	0.0009150932
25704	0.03469389
25732	0.00060084614
25765	0.01824032
25772	0.6487827
25782	0.44088382
25879	0.3575823
25939	0.07240671
25941	0.12632465
26336	0.030188791
26389	0.16343032
26390	0.88254213
26391	0.6700108
26394	0.8853261
26407	0.8844278
26427	0.39207792
26428	0.42209968
26493	0.034113407
26567	0.70639944
26577	0.011739781
26612	0.0027272461
26614	0.0076752747
26728	0.018283462
26823	0.4309603
26852	0.28294674
26857	0.47384042
26902	0.018356685
26916	0.012548264
26945	0.011143257
27011	0.025253398
27046	0.5326096
27244	0.4208177
27245	0.22217862
27239	0.6837815
27246	0.04791132
27251	0.34613964
27256	0.14051053
27297	0.15495093
27318	0.38153988
27366	0.0005803151
27414	0.016728435
27468	0.0048197717
27469	0.016444389
27498	0.936658
27520	0.14068359
27530	0.0022798888
27568	0.003566306
27595	0.9056778
27820	0.0043041795
27856	0.6582245
27884	0.0011027796
27903	0.13194859
27954	0.04357922
27955	0.24492076
28152	0.58577937
28234	0.0011695777
28285	0.0054035825
28310	0.74779534
28329	0.004934573
28389	0.005190405
28478	0.49840483
28607	0.045851693
28620	0.06262731
28633	0.9560696
28665	0.014179549
28738	0.9737742
28758	0.70835537
28766	0.41156453
28811	0.00067039905
28898	0.7697559
28905	0.0030807503
28960	0.05612051
29085	0.008086556
29132	0.40657234
29171	0.8716712
29265	0.013052013
29266	0.23311144
29326	0.004942868
29354	0.056651328
29417	0.11860374
29455	0.06754336
29496	0.004069345
29559	0.01291846
29674	0.6116251
29753	0.43768802
29799	0.052605074
29812	0.009297166
29897	0.09869694
29904	0.014091158
29966	0.0001297842
29993	0.013334663
30047	0.008427138
30093	0.18535355
30122	0.04043243
30192	0.011393096
30280	0.0020912427
30387	0.050357897
30391	0.0036182597
30476	0.93679357
30479	0.551154
30481	0.8022187
30487	0.014039892
30600	0.00075404777
30631	0.13070682
30683	0.004916892
30718	0.14285396
30741	0.003393118
30754	0.66125923
30882	0.7706185
30989	0.007770898
31045	0.28397113
31168	0.036188733
31178	0.11973536
31197	0.44837582
31277	0.70575356
31305	0.44971535
31329	0.005431233
31356	0.40227264
31454	0.32633644
31756	0.0054926043
31767	0.11545221
31865	0.9615471
31870	0.46749738
31916	0.0076015694
31917	0.87496024
31918	0.59181154
31922	0.14123349
31932	0.9423077
31934	0.7241972
31937	0.43240613
31989	0.004389783
32008	0.0006092643
32154	0.816706
32168	0.113126665
32171	0.238523
32175	0.8430383
32212	0.1309359
32481	0.3819805
32568	0.0030584417
32608	0.043507718
32650	0.014108665
32665	0.021449989
32703	0.9382605
32767	0.0033575355
32832	0.05924312
32833	0.8524437
32906	0.29004908
32907	0.95598614
32910	0.6923972
32921	0.9066786
32923	0.029302979
32926	0.46350378
32931	0.037414413
32978	0.022664154
33039	0.10469337
33123	0.0038059186
33155	0.15285109
33161	0.55471057
33163	0.12887692
33191	0.03952489
33227	0.29405922
33257	0.14814372
33391	0.30953872
33428	0.028752064
33636	0.005386593
33656	0.020678246
33698	0.17000742
33722	0.12732908
33723	0.24701795
33766	0.0070351935
33882	0.41098505
33929	0.3894736
33930	0.11978732
33960	0.17742366
33981	0.6964954
34007	0.13963605
34094	0.06883705
34161	0.8692686
34180	0.66541356
34378	0.02020248
34379	0.027184589
34425	0.14309213
34442	0.13160501
34513	0.0082549
34597	0.0741747
34616	0.31185576
34642	0.009466468
34661	0.24581297
34677	0.050858997
34716	0.005519862
34717	0.00022289275
34753	0.10078144
34835	0.6655732
34850	0.009397428
34878	0.0087945005
34889	0.23953801
34890	0.036342166
34928	0.05403879
34947	0.3604748
34950	0.26348197
34954	0.025947534
34957	0.6209065
35007	0.008310346
35097	0.088963054
35272	0.44041696
35273	0.9055551
35303	0.007826412
35323	0.034289606
35350	0.9507989
35406	0.00505549
35489	0.40139407
35566	0.009651821
35608	0.0019532207
35742	0.032254938
35788	0.17983314
35818	0.002303518
35916	0.0027929156
35940	0.080718204
35963	0.21755232
35971	0.22303723
36129	0.12057476
36141	0.55107015
36149	0.03895476
36154	0.37458745
36161	0.42740646
36180	0.8685705
36179	0.5510163
36203	0.017124904
36219	0.0037262163
36245	0.12223055
36260	0.0015615048
36358	0.03278983
36382	0.15231271
36411	0.006984197
36438	0.21432738
36441	0.35971126
36448	0.0040961946
36452	0.01688594
36454	0.40308943
36502	0.26862714
36618	0.38736615
36620	0.4868949
36624	0.8944521
36626	0.91510946
36627	0.5102715
36672	0.002354831
36845	0.23589718
36906	0.40504643
36907	0.8177263
36909	0.9231034
36925	0.4007118
36929	0.7510245
36936	0.19544925
37018	0.014664703
37239	0.9632875
37244	0.11088917
37277	0.23910087
37326	0.021495119
37328	0.15454413
37544	0.0015222766
37618	0.015127801
37642	0.0173378
37687	0.0009649217
37900	0.97615767
37905	0.07854256
37946	0.006814038
37947	0.011060356
38005	0.57315695
38113	0.20056541
38191	0.014809078
38258	0.023839666
38271	0.26483408
38300	0.006072941
38317	0.0006341506
38333	0.0029360822
38345	0.05158242
38364	0.005446348
38376	0.9084054
38420	0.01702925
38439	0.0029577299
38459	0.3055428
38528	0.00512215
38576	0.35855448
38606	0.40852308
38671	0.009871845
38841	0.59317213
38842	0.59870243
38846	0.53355813
38892	0.86049885
38898	0.61241186
38899	0.6886362
38901	0.29812053
38904	0.003832067
38912	0.00033971138
39006	0.06211357
39035	0.17133105
39062	0.30770078
39070	0.01830024
39073	0.14486165
39080	0.007338775
39260	0.01734781
39267	0.0029974293
39290	0.043621175
39313	0.044838876
39349	0.038038775
39438	0.61518
39459	0.012875312
39497	0.60100335
39499	0.032944206
39528	0.0024625268
39542	0.40102527
39612	0.584296
39624	0.27280968
39669	0.9863491
39678	0.073552266
39746	0.3669546
39747	0.21085009
39765	0.12088454
39844	0.0018546511
39929	0.102944784
39931	0.6736767
39935	0.039897386
39983	0.01691569
39994	0.0042034113
40057	0.0035134063
40133	0.17697428
40213	0.003288031
40230	0.120044895
40239	0.10564132
40240	0.22003871
40247	0.012732403
40260	0.004458189
40269	0.019070536
40273	0.062003754
40280	0.0631277
40311	0.35287452
40378	0.006584492
40460	0.00459491
40532	0.009586626
40601	0.81465185
40623	0.7680979
40625	0.27407968
40694	0.010704242
40709	0.04316068
40715	0.10880413
40765	0.18584113
40813	0.9136265
40831	0.022844197
41084	0.18131371
41090	0.0042678597
41166	0.2432759
41193	0.015099673
41216	0.001773486
41254	0.71769285
41321	0.17223266
41388	0.6503407
41410	0.0018469671
41427	0.048243616
41429	0.00470974
41449	0.0011427968
41457	0.0065909023
41509	0.27304915
41535	0.36064416
41565	0.69403183
41579	0.4009064
41582	0.035369463
41665	0.013936314
41685	0.2585523
41847	0.04391751
41848	0.005724501
41873	0.20326956
41875	0.5205967
41926	0.075201966
42051	0.0061370945
42057	0.6240298
42058	0.9218963
42238	0.011413749
42301	0.27726063
42372	0.045615435
42391	0.09759476
42496	0.28453794
42536	0.10087521
42537	0.008903057
42622	0.09073494
42645	0.081110224
42652	0.4832136
42653	0.05640446
42668	0.09308493
42669	0.2070536
42854	0.014932643
42868	0.0036270116
43087	0.20109685
43130	0.11437408
43131	0.79431546
43163	0.0028289817
43266	0.022420503
43326	0.0009176802
43328	0.16314854
43355	0.17206573
43391	0.0025848364
43403	0.15121496
43437	0.0019948152
43492	0.07041221
43493	0.011979173
43522	0.106274724
43523	0.040764425
43527	0.062302586
43528	0.38917404
43530	0.52394134
43558	0.0853537
43559	0.19296499
43560	0.08099582
43643	0.0064923284
43648	0.0025797542
43740	0.13236123
43770	0.083078854
43783	0.31822467
43883	0.014475771
43899	0.43706197
44068	0.0009105006
44097	0.53098714
44098	0.015551574
44100	0.01383535
44101	0.014449951
44218	0.9846075
44377	0.022861168
44401	0.5726027
44517	0.45292357
44544	0.1053656
44593	0.9793489
44613	0.27328572
44616	0.90578693
44627	0.06088867
44680	0.16204518
44724	0.011448817
44770	0.0065302784
44932	0.10238581
44931	0.33812952
44951	0.14503781
44987	0.001249544
45003	0.0049391314
45009	0.008973047
45126	0.009419119
45149	0.013439991
45151	0.0011644801
45162	0.579675
45273	0.00032002386
45274	0.26903087
45299	0.011364175
45404	0.018040258
45472	0.010757491
45600	0.059072167
45821	0.00072268554
45844	0.25891742
45847	0.009648723
45878	0.0053293053
45910	0.013465699
45925	0.02348513
45948	0.017527677
46174	0.04750474
46175	0.018457461
46213	0.118256725
46231	0.9433828
46276	0.0020971927
46287	0.120437086
46388	0.003439102
46630	0.31478447
46636	0.019722097
46670	0.122754574
46744	0.508835
46769	0.024772266
46778	0.0018735307
46833	0.0046872166
46848	0.009239227
46855	0.0007650418
46897	0.0026155382
46911	0.11749918
46915	0.011676534
46956	0.009830932
47080	0.05823502
47083	0.010139109
47175	0.08715629
47228	0.003642929
47250	0.001973054
47256	0.047526803
47290	0.25592276
47300	0.010010073
47306	0.00080314325
47308	0.1495185
47314	0.0010173678
47315	0.0022532223
47388	0.00031194714
47401	0.0022343115
47406	0.0010056137
47416	0.004022484
47424	0.02779123
47657	0.28005445
47682	0.070053264
47699	0.0010014332
47836	0.0014620076
47845	0.005025697
47861	0.24140042
47866	0.0011440772
47869	0.059787333
47877	0.37034276
47889	0.0039745173
47892	0.02363634
47899	0.01712294
48004	0.008340226
48010	0.023641018
48053	0.012127982
48054	0.002947537
48058	0.020323046
48119	0.005628239
48332	0.015327888
48333	0.12466956
48348	0.0035596897
48351	0.0010412267
48359	0.016332643
48376	0.0053110262
48421	0.09387157
48439	0.013321525
48450	0.5790363
48480	0.013304919
48482	0.04614986
48499	0.003904625
48500	0.06065086
48519	0.000975765
48676	0.019774832
48730	0.006126201
48731	0.00960199
48834	0.00035600003
49138	0.0006579537
49193	0.037757326
49208	0.0207424
49304	0.0037983293
49343	0.13785933
49345	0.0124053825
49359	0.56194496
49421	0.034674916
49456	0.0015367798
49474	0.035866216
49800	0.022530388
49849	0.6567358
49949	0.17862462
49986	0.14627227
49987	0.030988842
50017	0.5869813
50085	0.0559539
50130	0.01459852
50139	0.0029796006
50149	0.04170379
50152	0.059573404
50243	0.5606572
50245	0.14040385
50271	0.07138973
50288	0.000329647
50293	0.011662345
50327	0.0042682365
50338	0.0018244887
50347	0.0154591855
50362	0.6456635
50388	0.5846611
50399	0.71653897
50435	0.07532147
50437	0.0026849168
50442	0.21667153
50453	0.10123851
50503	0.0033674412
50665	0.019967433
50689	0.0028244467
50718	0.4641105
50725	0.21377458
50753	0.036849365
50805	0.036222287
50826	0.6273489
50850	0.07307259
50858	0.009695764
50867	0.0066484837
50870	0.0071257385
51003	0.021365058
51029	0.001761525
51039	0.0072740833
51081	0.014987467
51087	0.021727249
51099	0.10890367
51100	0.00036611388
51192	0.0014424244
51203	0.024057243
51405	0.0035618183
51408	0.0023772654
51650	0.9775089
51682	0.0041388986
51693	0.028221382
51695	0.0032701325
51724	0.11055491
51864	0.18117392
51865	0.020671459
51885	0.015827214
51923	0.008857032
51960	0.24483049
52005	0.0057974784
52049	0.008403905
52052	0.01278627
52190	0.0083507225
52191	0.0011654578
52195	0.0047965874
52300	0.012478184
52333	0.004907314
52419	0.28089213
52439	0.013570393
52616	0.017543329
52638	0.23226346
52656	0.0112141445
52658	0.19369516
52665	0.0034910864
52668	0.0047616633
52672	0.025517577
52707	0.0033386536
52769	0.014128784
52816	0.7253213
52889	0.0376058
52890	0.009112939
52916	0.0016955585
52917	0.038685713
52953	0.0053228284
52989	0.012806074
53018	0.004651232
53047	0.022571124
53054	0.0030363826
53074	0.87386775
53088	0.035249095
53131	0.005740958
53140	0.008104142
53225	0.0056126006
53243	0.0009517029
53258	0.023607876
53260	0.007632163
53267	0.03390461
53270	0.4831892
53277	0.06759927
53298	0.0060088504
53552	0.007976312
53656	0.016845442
53661	0.009242872
53770	0.0018247666
53852	0.37900805
53954	0.29431927
53972	0.08386541
53984	0.27580735
54006	0.005320443
54124	0.53432953
54154	0.07968377
54168	0.00017551865
54199	0.018780917
54232	0.001102265
54262	0.031830497
54344	0.40080118
54358	0.12142277
54360	0.03984519
54362	0.28319374
54370	0.041163094
54437	0.020715846
54579	0.0011405596
54649	0.0027599419
54737	0.002247749
54743	0.020053796
54861	0.02145106
54896	0.012299345
54908	0.7370011
54936	0.021680806
54955	0.15131216
54956	0.3995963
55012	0.06996629
55100	0.705359
55283	0.0055135028
55284	0.012170646
55315	0.0028741034
55323	0.00076229725
55336	0.05858119
55337	0.5421583
55376	0.3452802
55428	0.034030262
55434	0.0032405853
55449	0.0036923967
55452	0.06134407
55459	0.05880566
55471	0.0013243816
55518	0.002691257
55530	0.0013342389
55531	0.0079031065
55586	0.008949832
55952	0.06893406
55969	0.01166178
56055	0.0029539284
56062	0.0044890447
56157	0.24496694
56177	0.030708276
56178	0.014682276
56213	0.0379416
56232	0.0026397314
56234	0.01815777
56235	0.021001808
56256	0.027569452
56280	0.0028474675
56281	0.003857373
56331	0.10253909
56334	0.5366068
56396	0.0008716841
56404	0.025796976
56406	0.036986217
56536	0.0005414083
56587	0.052557804
56909	0.0007740832
56943	0.034473304
56987	0.002085742
56997	0.020812506
57065	0.0049207825
57076	0.027163096
57094	0.12358022
57097	0.003002718
57115	0.015172852
57122	0.0022106005
57126	0.002581744
57128	0.013441476
57130	0.001298883
57131	0.017579995
57193	0.014823688
57511	0.012367705
57618	0.009125362
57651	0.019871725
57742	0.018952811
57755	0.25743496
57926	0.0042000157
57930	0.24226366
57946	0.047148436
57951	0.06451272
57956	0.0026523923
57965	0.004179326
57974	0.7475131
58046	0.0048496467
58060	0.0015678679
58075	0.013556545
58151	0.06848082
58531	0.3254189
58575	0.06024215
58705	0.7383949
58766	0.011432131
58788	0.1733889
58830	0.004675141
58834	0.020803267
58835	0.07867559
58857	0.11176724
58865	0.018025445
58868	0.54939914
58875	0.017449139
58883	0.30257225
58884	0.08624382
58931	0.22543287
58936	0.03107357
58964	0.15696011
58965	0.003756342
59150	0.0011476049
59409	0.15310128
59411	0.35894257
59422	0.007987968
59426	0.070266426
59427	0.100408435
59521	0.2386747
59526	0.47397834
59613	0.0066173673
59655	0.03966268
59715	0.004705698
59731	0.0016430349
59737	0.00069949817
59739	0.09899833
59773	0.03594401
59781	0.0029705013
59786	0.0042787837
59796	0.0013587382
59848	0.008985781
59849	0.045643963
59989	0.24736385
60072	0.002824933
60077	0.01869743
60120	0.016216164
60128	0.80964243
60135	0.01089248
60141	0.0064157345
60255	0.05423993
60291	0.02791783
60311	0.34268767
60324	0.027286956
60333	0.06994975
60441	0.05470822
60449	0.0004991992
60461	0.009046055
60462	0.007179342
60500	0.0046637706
60735	0.046686806
60761	0.0036069006
60778	0.008014617
60802	0.006480651
60805	0.0897575
60862	0.016334802
60869	0.0023029088
60908	0.029009426
60921	0.008600797
60974	0.45379975
61040	0.0019616643
61041	0.62214804
61043	0.14416264
61103	0.09438795
61126	0.0585244
61131	0.18584697
61141	0.017631674
61167	0.00045528595
61211	0.14185642
61222	0.0021717276
61240	0.0005540647
61300	0.004283066
61442	0.002587455
61570	0.024377534
61691	0.046333324
61705	0.15232642
61706	0.073149554
61710	0.11302217
61715	0.0026298135
61723	0.0032589505
61782	0.032141834
61793	0.05374823
61801	0.0013256562
61807	0.014863756
61824	0.00017043375
61825	0.22719337
61863	0.096815646
61876	0.18575421
61918	0.087628566
61974	0.003323197
61976	0.02258318
61980	0.4146032
62009	0.029446788
62039	0.0018015159
62058	0.071887374
62070	0.2693488
62283	0.042841803
62391	0.2117465
62453	0.031258874
62476	0.068175234
62478	0.0051689567
62486	0.0071950136
62500	0.3242738
62580	0.020486118
62584	0.020117378
62590	0.017973883
62614	0.14511622
62654	0.0069259144
62683	0.16539806
62688	0.015926318
62726	0.0018827618
62754	0.07081191
62770	0.00070526445
62801	0.025297182
62803	0.038209222
62828	0.005954952
62831	0.006415051
62855	0.74243826
62892	0.0042520566
63142	0.0003152322
63147	0.085204914
63212	0.023368763
63225	0.006019452
63242	0.0019925467
63275	0.007904684
63316	0.0031338928
63362	0.2706478
63364	0.23513211
63372	0.009001961
63384	0.007946616
63407	0.15765949
63460	0.96179956
63466	0.025102528
63472	0.0016813802
63512	0.059525073
63515	0.0069236252
63529	0.08535232
63800	0.0073143644
63803	0.0063847746
63846	0.011865922
63852	0.0045695812
63991	0.0058203046
63994	0.12114689
64009	0.00096287107
64017	0.05658707
64103	0.085520975
64106	0.007483088
64252	0.0036917774
64255	0.059884373
64283	0.0009775817
64302	0.12501924
64365	0.003109081
64473	0.010505256
64476	0.050216865
64607	0.02917707
64608	0.0067292647
64696	0.005479706
64804	0.11247609
64859	0.0038819609
65059	0.19824484
65104	0.2518457
65142	0.0037630105
65213	0.0016009477
65291	0.00076628954
65335	0.061809096
65357	0.48406863
65361	0.030233324
65363	0.006919646
65365	0.025017973
65366	0.003923044
65367	0.0033365835
65371	0.0066672787
65417	0.3360093
65424	0.017933402
65437	0.0063630217
65497	0.065194055
65622	0.035813853
65707	0.0014283416
65720	0.12768915
65724	0.079136945
65781	0.008537248
65880	0.02373696
65895	0.007024483
65917	0.0026140918
66041	0.38029432
66071	0.0020906397
66098	0.032697987
66203	0.039903466
66222	0.06367345
66230	0.4872557
66240	0.0019904664
66267	0.0014744637
66319	0.009449033
66327	0.013618644
66474	0.35225734
66477	0.009206021
66627	0.003589686
66740	0.016716395
66757	0.0061457152
66873	0.00092118164
66883	0.027684733
66895	0.0029843112
66909	0.052757565
66931	0.10059172
66933	0.9377157
66958	0.0026960403
66971	0.0016537021
66980	0.06974513
66982	0.0060533863
67013	0.077414826
67058	0.01222334
67075	0.16820057
67096	0.0022920752
67100	0.23487294
67113	0.06487752
67155	0.0049492186
67173	0.0005619301
67175	0.07701376
67176	0.20101514
67184	0.236466
67231	0.00038767565
67585	0.0014289131
67590	0.11649259
67668	0.0087339785
67737	0.024071503
67745	0.10104612
67757	0.64460754
67812	0.10435403
67810	0.1242629
67999	0.16115713
68044	0.0026153142
68067	0.005453502
68095	0.040475436
68127	0.009306192
68274	0.0006402867
68381	0.015829278
68395	0.036668994
68435	0.1512083
68462	0.10940938
68560	0.0013582491
68582	0.010479969
68622	0.043359093
68654	0.013899921
68693	0.0006734369
68709	0.35996196
68758	0.018322809
68776	0.009012998
68781	0.0058505153
68827	0.005058503
68934	0.36205664
68977	0.020002468
68980	0.03197875
68991	0.029473936
68997	0.012172471
69024	0.009248594
69143	0.004479619
69149	0.006692559
69151	0.0005941713
69267	0.012523214
69281	0.06277793
69279	0.004496508
69382	0.0039788685
69423	0.013389963
69444	0.109678134
69477	0.05560856
69490	0.0006809741
69519	0.043276023
69546	0.0080055045
69614	0.0016516903
69654	0.010804986
69665	0.01641834
69701	0.0065934467
69720	0.207809
69721	0.005478963
69783	0.010767351
70056	0.02336646
70087	0.09563847
70200	0.004432852
70227	0.050742768
70240	0.031665955
70252	0.8421223
70258	0.011426475
70259	0.015839977
70260	0.0044916803
70281	0.19657353
70363	0.027103622
70415	0.0018542566
70416	0.264477
70427	0.0028870434
70503	0.10055743
70541	0.034971666
70639	0.020793632
70644	0.00028814757
70687	0.0009572811
70756	0.3282469
70931	0.0014147345
70939	0.011524894
70958	0.04796997
70967	0.60254747
70970	0.7470062
71003	0.016102398
71023	0.04281268
71027	0.5480722
71038	0.012042872
71094	0.0066837394
71200	0.050442044
71288	0.83915067
71304	0.012293571
71328	0.3062955
71494	0.008688084
71495	0.0046635047
71498	0.012696972
71598	0.005201984
71604	0.0007387576
71744	0.07310345
71808	0.020075822
71835	0.08337618
71844	0.0028080214
71845	0.0006050538
71893	0.005413589
71934	0.016176857
72045	0.015149356
72067	0.8747972
72080	0.016451554
72081	0.32638174
72097	0.3483173
72109	0.29386145
72124	0.004775313
72406	0.028068623
72467	0.09353319
72527	0.36577797
72608	0.19040272
72610	0.11964505
72611	0.006423143
72638	0.32405072
72641	0.16462927
72646	0.015173194
72661	0.041922078
72682	0.00074203964
72763	0.12231592
72827	0.018598313
72901	0.0013656282
72960	0.0051974165
73184	0.15891023
73233	0.00931146
73242	0.038790945
73356	0.017522892
73403	0.0109164
73472	0.016024329
73480	0.047020707
73501	0.13515492
73510	0.08584495
73519	0.011442245
73592	0.32713303
73593	0.45722884
73694	0.0027049899
73796	0.011550459
73851	0.008169688
74167	0.03897171
74197	0.007407058
74267	0.010204893
74341	0.0014132856
74343	0.019350471
74362	0.09873736
74380	0.000812446
74412	0.015504152
74416	0.108219504
74533	0.007911384
74605	0.003577983
74660	0.005142855
74851	0.036180336
74861	0.082721
74873	0.015524711
74984	0.002543827
75041	0.030704468
75048	0.21640642
75060	0.0060609626
75076	0.1935429
75092	0.0019335073
75176	0.0024098803
75180	0.007996773
75190	0.0013573122
75221	0.5001462
75233	0.0027181504
75239	0.011262011
75244	0.0025945532
75251	0.003507928
75272	0.0039512427
75539	0.002131873
75540	0.0068177264
75546	0.061712187
75605	0.004365239
[truncated: 998,000+ more rows]
