# Supplementary material for: Assessing the evolution of research topics in a biological field using plant science as an example
Source: PLoS Biol. 2024 May 23;22(5):e3002612. doi: 10.1371/journal.pbio.3002612 (PMC11115244; doi:10.1371/journal.pbio.3002612)
Supplement: S13 Data — This compressed file contains the PubMed ID (PMID) and the prediction probabilities (y_pred) of testing data with both positive and negative examples (pred_prob_testing), plant science candidate records with the MeSH term “Plants” (pred_prob_candidates_with_mesh), and all plant science candidate records (pred_prob_candidates_all). The prediction probability was generated using the Word2Vec text classification models for distinguishing positive (plant science) and negative (non-plant science) records. (ZIP) [file pbio.3002612.s022.zip › pred_prob_candiates_with_mesh.csv]

Unnamed: 0	PMID	Date	Journal	Title	Abstract	QualifiedName	txt	reg_article	y_prob	y_pred
73860	2452023	1986-01-01	Current genetics	Structural alterations in a transcribed region of the T type cytoplasmic male sterile maize mitochondrial genome.	H. maydis toxin resistance, and cytoplasmic reversion from sterility to fertility in Zea mays T type cytoplasm are correlated with sequence changes in a 6.6 kb XhoI fragment of T mitochondrial DNA. Comparative Northern blot analysis of N (normal male fertile), and cmsT (cytoplasmic male sterile) mitochondrial RNAs using subclones of the 6.6 kb Xho I region of cmsT as probes, reveals different siz…	maize	Structural alterations in a transcribed region of the T type cytoplasmic male sterile maize mitochondrial genome. H. maydis toxin resistance, and cytoplasmic reversion from sterility to fertility in Zea mays T type cytoplasm are correlated with sequence changes in a 6.6 kb XhoI fragment of T mitochondrial DNA. Comparative Northern blot analysis of N (normal male fertile), and cmsT (cytoplasmic ma…	1	0.8932139	1
73891	2452642	1987-12-01	Asian Pacific journal of allergy and immunology	One year observation of immunotherapy for Artemisia hay fever in China: a clinical and immunological study.	A controlled trial of one year immunotherapy was conducted in 50 Artemisia-sensitive hay fever patients (treatment group). From October 1985 to July 1986, all of the treatment group patients received one year regular injection of Artemisia pollen allergen extract totalling 30,000 protein nitrogen units (PNU). For these patients, symptom score indices of the posttreatment 1986 pollination season w…	plant	One year observation of immunotherapy for Artemisia hay fever in China: a clinical and immunological study. A controlled trial of one year immunotherapy was conducted in 50 Artemisia-sensitive hay fever patients (treatment group). From October 1985 to July 1986, all of the treatment group patients received one year regular injection of Artemisia pollen allergen extract totalling 30,000 protein ni…	1	0.0110069355	0
73908	2452957	1987-09-01	Molecular biology and evolution	Origin and evolution of organisms as deduced from 5S ribosomal RNA sequences.	A phylogenetic tree of most of the major groups of organisms has been constructed from the 352 5S ribosomal RNA sequences now available. The tree suggests that there are several major groups of eubacteria that diverged during the early stages of their evolution. Metabacteria (= archaebacteria) and eukaryotes separated after the emergence of eubacteria. Among eukaryotes, red algae emerged first; a…	algae	Origin and evolution of organisms as deduced from 5S ribosomal RNA sequences. A phylogenetic tree of most of the major groups of organisms has been constructed from the 352 5S ribosomal RNA sequences now available. The tree suggests that there are several major groups of eubacteria that diverged during the early stages of their evolution. Metabacteria (= archaebacteria) and eukaryotes separated a…	1	0.80933994	1
73909	2452963	1988-03-01	Molecular &amp; general genetics : MGG	Differential expression of a gene for a methionine-rich storage protein in maize.	A methionine-rich 10 kDa zein storage protein from maize was isolated and the sequence of the N-terminal 30 amino acids was determined. Based on the amino acid sequence, two mixed oligonucleotides were synthesized and used to probe a maize endosperm cDNA library. A full-length cDNA clone encoding the 10 kDa zein was isolated by this procedure. The nucleotide sequence of the cDNA clone predicts a …	maize	Differential expression of a gene for a methionine-rich storage protein in maize. A methionine-rich 10 kDa zein storage protein from maize was isolated and the sequence of the N-terminal 30 amino acids was determined. Based on the amino acid sequence, two mixed oligonucleotides were synthesized and used to probe a maize endosperm cDNA library. A full-length cDNA clone encoding the 10 kDa zein was…	1	0.9032175	1
73956	2453878	1988-01-01	Proteins	Ribosome-inhibiting proteins, retroviral reverse transcriptases, and RNase H share common structural elements.	Plant ribosome-inhibiting proteins are shown to be homologous at the domain level to RNase H from Escherichia coli and to two regions of the pol gene product of retroviral reverse transcriptases. One of these regions carries the viral integrase or int function, while the other has previously been suggested to contain the viral RNase H exo activity. Several residues conserved among the ribosome in…	plant	Ribosome-inhibiting proteins, retroviral reverse transcriptases, and RNase H share common structural elements. Plant ribosome-inhibiting proteins are shown to be homologous at the domain level to RNase H from Escherichia coli and to two regions of the pol gene product of retroviral reverse transcriptases. One of these regions carries the viral integrase or int function, while the other has previo…	1	0.26862854	0
74028	2454916	1988-07-15	The Journal of biological chemistry	Signal recognition-like particles are present in maize.	We show that maize storage protein translocation across microsomal membranes is mediated by signal recognition particles (SRPs) similar to those described in animal systems (Dobberstein, B. (1978) Hoppe-Seyler's Z. Physiol. Chem. 252, 955-962; Walter, P., and Blobel, G. (1980) Proc. Natl. Acad. Sci. U. S. A. 77, 7112-7116). We have prepared a high salt extract from endosperm cell homogenates, fro…	maize	Signal recognition-like particles are present in maize. We show that maize storage protein translocation across microsomal membranes is mediated by signal recognition particles (SRPs) similar to those described in animal systems (Dobberstein, B. (1978) Hoppe-Seyler's Z. Physiol. Chem. 252, 955-962; Walter, P., and Blobel, G. (1980) Proc. Natl. Acad. Sci. U. S. A. 77, 7112-7116). We have prepared …	1	0.8000325	1
74076	2455722	1988-07-01	The Journal of cell biology	Isolation and characterization of monoclonal antibodies directed against plant plasma membrane and cell wall epitopes: identification of a monoclonal antibody that recognizes extensin and analysis of the process of epitope biosynthesis in plant tissues and cell cultures.	Membranes from tobacco cell suspension cultures were used as antigens for the preparation of monoclonal antibodies. Use of solid phase and indirect immunofluorescence assays led to the identification of hybridomas producing antibodies directed against cell surface epitopes. One of these monoclonal antibodies (11.D2) was found to recognize a molecular species which on two-dimensional analysis (usi…	plant	Isolation and characterization of monoclonal antibodies directed against plant plasma membrane and cell wall epitopes: identification of a monoclonal antibody that recognizes extensin and analysis of the process of epitope biosynthesis in plant tissues and cell cultures. Membranes from tobacco cell suspension cultures were used as antigens for the preparation of monoclonal antibodies. Use of soli…	1	0.52175176	1
74169	2457204	1988-07-25	Nucleic acids research	Nuclease SP: a novel enzyme from spinach that incises damaged duplex DNA preferentially at sites of adenine.	A novel endonuclease has been isolated from extracts of spinach leaves (Spinacia oleracea). The enzyme has been purified by a series of column chromatography steps and has a molecular size of approximately 43,000 daltons. The spinach endonuclease cleaved double stranded DNA damaged by ultraviolet light or cis-diamminedichloroplatinum (II) primarily at sites of adenine when end-labelled DNA fragme…	spinach	Nuclease SP: a novel enzyme from spinach that incises damaged duplex DNA preferentially at sites of adenine. A novel endonuclease has been isolated from extracts of spinach leaves (Spinacia oleracea). The enzyme has been purified by a series of column chromatography steps and has a molecular size of approximately 43,000 daltons. The spinach endonuclease cleaved double stranded DNA damaged by ultr…	1	0.93399346	1
74179	2457475	1988-01-01	Cytometry	Nuclear RNA quantification in protoplast cell-cycle phases.	Using acridine orange staining and flow cytometry the DNA and RNA levels (arbitrary units) of individual cells may be established. Here, this method has been applied to nuclei isolated from plant protoplasts during culture. The specificity of the technique has been validated for such plant material; ribonuclease markedly reduced nuclear staining without modifying the DNA histogram; ribonuclease i…	plant	Nuclear RNA quantification in protoplast cell-cycle phases. Using acridine orange staining and flow cytometry the DNA and RNA levels (arbitrary units) of individual cells may be established. Here, this method has been applied to nuclei isolated from plant protoplasts during culture. The specificity of the technique has been validated for such plant material; ribonuclease markedly reduced nuclear …	1	0.6621833	1
74181	2457508	1988-08-15	Experientia	Ionic currents in morphogenesis.	Morphogenetic fields must be generated by mechanisms based on known physical forces which include gravitational forces, mechanical forces, electrical forces, or some combination of these. While it is unrealistic to expect a single force, such as a voltage gradient, to be the sole cause of a morphogenetic event, spatial and temporal information about the electrical fields and ion concentration gra…	plant	Ionic currents in morphogenesis. Morphogenetic fields must be generated by mechanisms based on known physical forces which include gravitational forces, mechanical forces, electrical forces, or some combination of these. While it is unrealistic to expect a single force, such as a voltage gradient, to be the sole cause of a morphogenetic event, spatial and temporal information about the electrical…	1	0.42709622	0
74221	2458300	1988-07-15	Gene	Vectors for in vitro synthesis of poly(A)+RNA transcripts.	An RNA expression plasmid containing a maize zein storage protein gene was modified by the addition of an oligodeoxynucleotide duplex containing oligo(A30) in the RNA sense strand to the 3' flank of the gene. By linearizing the plasmid at either side of the oligo(A) region, transcripts with or without a poly(A) tail may be synthesized. Poly(A) addition dramatically increases the translation of SP…	maize	Vectors for in vitro synthesis of poly(A)+RNA transcripts. An RNA expression plasmid containing a maize zein storage protein gene was modified by the addition of an oligodeoxynucleotide duplex containing oligo(A30) in the RNA sense strand to the 3' flank of the gene. By linearizing the plasmid at either side of the oligo(A) region, transcripts with or without a poly(A) tail may be synthesized. Po…	1	0.61241823	1
74325	2460101	1988-10-14	Biochemical and biophysical research communications	Characterization of epitopes on the cationic peanut peroxidase by four monoclonal antibodies.	The epitope sites on the cationic peanut peroxidase were characterized by four monoclonal antibodies raised against this isozyme. Evidence is presented showing that the epitope for monoclonal antibody 1B is located on the polypeptide. Sensitivity of the epitopes recognized by 1M and 2F to 0.1M HCl, boiling, 10 mM periodate and trifluoromethane sulfonic acid treatment indicate that they occur at r…	peanut	Characterization of epitopes on the cationic peanut peroxidase by four monoclonal antibodies. The epitope sites on the cationic peanut peroxidase were characterized by four monoclonal antibodies raised against this isozyme. Evidence is presented showing that the epitope for monoclonal antibody 1B is located on the polypeptide. Sensitivity of the epitopes recognized by 1M and 2F to 0.1M HCl, boili…	1	0.39570826	0
74341	2460350	1988-08-01	European journal of cell biology	The nucleolar RNA-binding protein B-36 is highly conserved among plants.	The nucleolar protein B-36 is an RNA-associated protein which has a number of properties in common with pre-mRNA-binding proteins (hnRNP proteins). Like the hnRNP proteins, B-36 appears to be evolutionarily conserved among various eukaryotes (protists and several animal species). The conservation of B-36 throughout the plant kingdom has been investigated using a panel of nine monoclonal antibodie…	plant	The nucleolar RNA-binding protein B-36 is highly conserved among plants. The nucleolar protein B-36 is an RNA-associated protein which has a number of properties in common with pre-mRNA-binding proteins (hnRNP proteins). Like the hnRNP proteins, B-36 appears to be evolutionarily conserved among various eukaryotes (protists and several animal species). The conservation of B-36 throughout the plant…	1	0.56003803	1
74343	2460370	1988-10-24	FEBS letters	Signal peptide homology between the sweet protein thaumatin II and unrelated cereal alpha-amylase/trypsin inhibitors.	A cDNA clone (pUP-23) corresponding to a member of a protein family that includes inhibitors of trypsin and of heterologous alpha-amylases has been selected from a library derived from developing barley endosperm and its sequence has been determined. A stretch of 95 nucleotides that included the signal peptide and the first 8 residues of the mature protein was found to be homologous to an exactly…	barley	Signal peptide homology between the sweet protein thaumatin II and unrelated cereal alpha-amylase/trypsin inhibitors. A cDNA clone (pUP-23) corresponding to a member of a protein family that includes inhibitors of trypsin and of heterologous alpha-amylases has been selected from a library derived from developing barley endosperm and its sequence has been determined. A stretch of 95 nucleotides th…	1	0.6305851	1
74363	2460733	1988-08-01	Molecular &amp; general genetics : MGG	Characterization of a polyubiquitin gene from Arabidopsis thaliana.	Ubiquitin DNA sequences were isolated from the higher plant Arabidopsis thaliana L. by screening a lambda-gt11 genomic library with antibodies raised against oat and human ubiquitin. DNA sequence analysis showed that the predicted protein sequence is 100% conserved with that found in oat and barley and differs by only three residues to that found in animals. This gene (UBQ4) encodes a ubiquitin p…	plant	Characterization of a polyubiquitin gene from Arabidopsis thaliana. Ubiquitin DNA sequences were isolated from the higher plant Arabidopsis thaliana L. by screening a lambda-gt11 genomic library with antibodies raised against oat and human ubiquitin. DNA sequence analysis showed that the predicted protein sequence is 100% conserved with that found in oat and barley and differs by only three resid…	1	0.96343726	1
74382	2461112	1988-07-01	Analytical biochemistry	A procedure for the small-scale isolation of plant RNA suitable for RNA blot analysis.	A small-scale method for the isolation of total RNA from plant tissue is described. The method provides RNA of suitable quantity and quality from 0.2 g fresh tissue for the detection of mRNA species by RNA blot analysis. The entire procedure is adapted to 1.5-ml microfuge tubes and takes less than 5 h. This method is well suited for the isolation of RNA from large numbers of samples or from sampl…	plant	A procedure for the small-scale isolation of plant RNA suitable for RNA blot analysis. A small-scale method for the isolation of total RNA from plant tissue is described. The method provides RNA of suitable quantity and quality from 0.2 g fresh tissue for the detection of mRNA species by RNA blot analysis. The entire procedure is adapted to 1.5-ml microfuge tubes and takes less than 5 h. This met…	1	0.60819566	1
74393	2461221	1988-11-10	Biochimica et biophysica acta	Characterization of catalase transcripts and their differential expression in maize.	In maize, the three unlinked catalase (EC 1.11.1.6) structural genes (Cat1, Cat2 and Cat3) are differentially expressed temporally, spatially and in response to environmental signals in the developing seedling. In order to understand more fully the molecular mechanisms involved in catalase gene expression, full-length cDNA clones representing the maize Cat1, Cat2 and Cat3 transcripts were isolate…	maize	Characterization of catalase transcripts and their differential expression in maize. In maize, the three unlinked catalase (EC 1.11.1.6) structural genes (Cat1, Cat2 and Cat3) are differentially expressed temporally, spatially and in response to environmental signals in the developing seedling. In order to understand more fully the molecular mechanisms involved in catalase gene expression, full-l…	1	0.9886895	1
74394	2461225	1988-11-10	Biochimica et biophysica acta	Isolation and characterization of a cDNA for mitochondrial manganese superoxide dismutase (SOD-3) of maize and its relation to other manganese superoxide dismutases.	We describe the isolation of a cDNA clone for the nuclear-encoded manganese superoxide dismutase (SOD-3) of maize mitochondria. The cDNA, pSod3.1c, selects by hybridization an RNA which produces the SOD-3 precursor upon in vitro translation. The DNA sequence of pSod3.1c was determined from fragments subcloned in M13. The amino-acid sequence deduced from the nucleotide sequence displays significan…	maize	Isolation and characterization of a cDNA for mitochondrial manganese superoxide dismutase (SOD-3) of maize and its relation to other manganese superoxide dismutases. We describe the isolation of a cDNA clone for the nuclear-encoded manganese superoxide dismutase (SOD-3) of maize mitochondria. The cDNA, pSod3.1c, selects by hybridization an RNA which produces the SOD-3 precursor upon in vitro tran…	1	0.97655165	1
74448	2462054	1988-09-20	Journal of molecular biology	Structure and organization of Marchantia polymorpha chloroplast genome. I. Cloning and gene identification.	We have determined the complete nucleotide sequence of chloroplast DNA from a liverwort, Marchantia polymorpha, using a clone bank of chloroplast DNA fragments. The circular genome consists of 121,024 base-pairs and includes two large inverted repeats (IRA and IRB, each 10,058 base-pairs), a large single-copy region (LSC, 81,095 base-pairs), and a small single-copy region (SSC, 19,813 base-pairs)…	liverwort	Structure and organization of Marchantia polymorpha chloroplast genome. I. Cloning and gene identification. We have determined the complete nucleotide sequence of chloroplast DNA from a liverwort, Marchantia polymorpha, using a clone bank of chloroplast DNA fragments. The circular genome consists of 121,024 base-pairs and includes two large inverted repeats (IRA and IRB, each 10,058 base-pairs), …	1	0.88595057	1
74457	2462404	1988-07-01	Antiviral research	Induction of a refractory state to viral infection in mammalian cells by a plant inhibitor isolated from leaves of Melia azedarach L.	A partially purified plant inhibitor (Meliacin) isolated from Melia azedarach L induced in cells a refractory state to virus infection. Meliacin was active in a large variety of continuous and/or primary cell cultures. A state of maximum virus resistance was achieved after 2 h of incubation and was maintained for at least 15 h; later on it declined but it was fully regained after a second pulse o…	plant	Induction of a refractory state to viral infection in mammalian cells by a plant inhibitor isolated from leaves of Melia azedarach L. A partially purified plant inhibitor (Meliacin) isolated from Melia azedarach L induced in cells a refractory state to virus infection. Meliacin was active in a large variety of continuous and/or primary cell cultures. A state of maximum virus resistance was achiev…	1	0.2924588	0
74517	2463519	1989-01-11	Nucleic acids research	Integrated R2 sequence in mitochondria of fertile B37N maize encodes and expresses a 130 kD polypeptide similar to that encoded by the S2 episome of S-type male sterile plants.	Expression of a 130 kDa protein from open reading frame 1 of the integrated form of the R2 mitochondrial plasmid in normal mitochondria of B37 and other inbred lines is described. The protein appears identical to that synthesized by the closely related S2 episome found in cytoplasmic male sterile maize of the S type. Protein was detected using antisera raised against a beta-galactosidase:ORF1 fus…	maize	Integrated R2 sequence in mitochondria of fertile B37N maize encodes and expresses a 130 kD polypeptide similar to that encoded by the S2 episome of S-type male sterile plants. Expression of a 130 kDa protein from open reading frame 1 of the integrated form of the R2 mitochondrial plasmid in normal mitochondria of B37 and other inbred lines is described. The protein appears identical to that synt…	1	0.502915	1
74528	2463790	1989-01-01	Archives of biochemistry and biophysics	Polypeptide composition and an immunological analysis of DNA methyltransferases from different species.	The cross-reactivity of the monoclonal anti-human placental DNA methyltransferase antibody M2B10 with DNA methyltransferases isolated from other species was investigated. This antibody immunoprecipitates DNA methyltransferases from mammalian cells, i.e., human placenta, mouse P815 cells, and rat liver cells. No cross-reactivity is observed with DNA methyltransferases from wheat germ and with bact…	wheat	Polypeptide composition and an immunological analysis of DNA methyltransferases from different species. The cross-reactivity of the monoclonal anti-human placental DNA methyltransferase antibody M2B10 with DNA methyltransferases isolated from other species was investigated. This antibody immunoprecipitates DNA methyltransferases from mammalian cells, i.e., human placenta, mouse P815 cells, and ra…	1	0.055156253	0
74535	2463917	1989-01-02	European journal of biochemistry	Conserved epitopes on plant H1 histones recognized by monoclonal antibodies.	A series of monoclonal antibodies specific for distinct regions of H1 histone from the plant Nicotiana tabacum were obtained from fusion experiments with spleen cells of mice immunized with tobacco nuclear extracts. These monoclonal antibodies were characterized and the evolutionary conservation of the epitopes in higher plants and animals studied by immunoblotting and enzyme-linked immunosorbent…	plant	Conserved epitopes on plant H1 histones recognized by monoclonal antibodies. A series of monoclonal antibodies specific for distinct regions of H1 histone from the plant Nicotiana tabacum were obtained from fusion experiments with spleen cells of mice immunized with tobacco nuclear extracts. These monoclonal antibodies were characterized and the evolutionary conservation of the epitopes in higher…	1	0.6435888	1
74551	2464207	1988-07-01	Stain technology	The effect of bovine serum albumin and cytohelicase on surface-spread synaptonemal complexes of rye (Secale cereale).	Synaptonemal complexes of rye meiocytes were spread on plastic coated slides for electron microscopic observation. Two proteins generally used in synaptonemal complex spreading techniques, bovine serum albumin and cytohelicase, were applied separately or in combination in an isotonic protoplast medium at concentrations of 0.1-5%. At high concentrations these proteins proved to enhance notably the…	rye	The effect of bovine serum albumin and cytohelicase on surface-spread synaptonemal complexes of rye (Secale cereale). Synaptonemal complexes of rye meiocytes were spread on plastic coated slides for electron microscopic observation. Two proteins generally used in synaptonemal complex spreading techniques, bovine serum albumin and cytohelicase, were applied separately or in combination in an isoto…	1	0.040523916	0
74552	2464214	1988-09-01	Stain technology	A technique for C-banding plant chromosomes with Wright stain.	A technique is presented for C-banding plant chromosomes with a modified Wright stain. This procedure consistently produces brightly stained, well defined telomeric and interstitial heterochromatic bands, identifiable centromeric constrictions, and lightly stained euchromatic areas on chromosomes of rye.	plant	A technique for C-banding plant chromosomes with Wright stain. A technique is presented for C-banding plant chromosomes with a modified Wright stain. This procedure consistently produces brightly stained, well defined telomeric and interstitial heterochromatic bands, identifiable centromeric constrictions, and lightly stained euchromatic areas on chromosomes of rye.	1	0.18869898	0
74553	2464215	1988-09-01	Stain technology	Staining of xylem parenchyma mitochondria with photo-oxidized 3,3'-diaminobenzidine.	A photo-oxidized solution of 3,3'-diaminobenzidine (DAB) is used to stain xylem parenchyma mitochondria in specimens prepared from lupin hypocotyls fixed with glutaraldehyde and osmium tetroxide and embedded in Epon. No other subcellular components, including plastids, nuclei, vacuoles or cell walls were stained when xylem parenchyma cells were exposed to this reagent for 1 hr. This reaction was …	plant	Staining of xylem parenchyma mitochondria with photo-oxidized 3,3'-diaminobenzidine. A photo-oxidized solution of 3,3'-diaminobenzidine (DAB) is used to stain xylem parenchyma mitochondria in specimens prepared from lupin hypocotyls fixed with glutaraldehyde and osmium tetroxide and embedded in Epon. No other subcellular components, including plastids, nuclei, vacuoles or cell walls were stained …	1	0.6039438	1
74570	2464563	1988-10-01	The Histochemical journal	A simple fixation and embedding method for use in hybridization histochemistry on plant tissues.	A simple method for fixing and embedding plant tissue for hybridization histochemistry has been developed. Material is fixed with paraformaldehyde-glutaraldehyde by the phase-partition technique and embedded in LR Gold. The method preserves nucleic acids in situ. Double-stranded 32P-labelled DNA probes hybridized to complementary RNAs in thin and semithin sections. Biotinylated probes detected wi…	plant	A simple fixation and embedding method for use in hybridization histochemistry on plant tissues. A simple method for fixing and embedding plant tissue for hybridization histochemistry has been developed. Material is fixed with paraformaldehyde-glutaraldehyde by the phase-partition technique and embedded in LR Gold. The method preserves nucleic acids in situ. Double-stranded 32P-labelled DNA probe…	1	0.41879863	0
74610	2465202	1987-10-15	Genetica	Interspecies comparison of the highly-repeated DNA of Australasian Luzula (Juncaceae).	The woodrush genus Luzula is characterised by having holocentric chromosomes. DNA of nine related Australasian species shows similar satellite DNAs which re very similar in nucleotide sequence content and unit length. Differences between the repetitive DNAs are evident as either the presence or absence of particular restriction enzyme sites. Sequence variants have probably been introduced into th…	woodrush	Interspecies comparison of the highly-repeated DNA of Australasian Luzula (Juncaceae). The woodrush genus Luzula is characterised by having holocentric chromosomes. DNA of nine related Australasian species shows similar satellite DNAs which re very similar in nucleotide sequence content and unit length. Differences between the repetitive DNAs are evident as either the presence or absence of parti…	1	0.60672563	1
74664	2466240	1989-02-25	Nucleic acids research	Diversity of 7 SL RNA from the signal recognition particle of maize endosperm.	An 11 S ribonucleoprotein particle was isolated from maize endosperm and shown to be functionally and structurally equivalent to the mammalian signal recognition particle. However, unlike animal cells which apparently contain a single 7 SL RNA species, maize endosperm contains a heterogeneous population of 7 SL RNA. To investigate this diversity, we have cloned and sequenced a number of the maize…	maize	Diversity of 7 SL RNA from the signal recognition particle of maize endosperm. An 11 S ribonucleoprotein particle was isolated from maize endosperm and shown to be functionally and structurally equivalent to the mammalian signal recognition particle. However, unlike animal cells which apparently contain a single 7 SL RNA species, maize endosperm contains a heterogeneous population of 7 SL RNA. To…	1	0.9217529	1
74718	2467183	1988-10-01	Molecular &amp; general genetics : MGG	Sequence heterogeneity and differential expression of the alpha-Amy2 gene family in wheat.	The alpha-Amy2 genes of wheat are a multigene family which is expressed in the aleurone cells of germinating grain under control of the plant hormone gibberellin. A subset of the genes are also expressed in developing grain. Comparison of five genomic clones containing alpha-Amy2 genes, using DNA sequence analysis and Southern hybridisation, showed that the extent of similarity between genes diff…	wheat	Sequence heterogeneity and differential expression of the alpha-Amy2 gene family in wheat. The alpha-Amy2 genes of wheat are a multigene family which is expressed in the aleurone cells of germinating grain under control of the plant hormone gibberellin. A subset of the genes are also expressed in developing grain. Comparison of five genomic clones containing alpha-Amy2 genes, using DNA sequence a…	1	0.8878321	1
74781	2468486	1988-12-20	The EMBO journal	The 7S RNA from tomato leaf tissue resembles a signal recognition particle RNA and exhibits a remarkable sequence complementarity to viroids.	From tomato leaf tissue we sequenced and characterized a 7S RNA which consists of 299 nucleotides with either two or three additional uridine nucleotides at its 3'-terminus. About 56% of the nucleotides of this higher plant 7S RNA are in nearly identical positions as those of the human 7SL RNA which is an integral component of the signal recognition particle (SRP) that mediates protein translocat…	higher plants	The 7S RNA from tomato leaf tissue resembles a signal recognition particle RNA and exhibits a remarkable sequence complementarity to viroids. From tomato leaf tissue we sequenced and characterized a 7S RNA which consists of 299 nucleotides with either two or three additional uridine nucleotides at its 3'-terminus. About 56% of the nucleotides of this higher plant 7S RNA are in nearly identical po…	1	0.9040062	1
74785	2468574	1988-12-10	Gene	Antisense genes in plants: an overview.	Plants are the first multicellular higher eukaryotic organisms in which artificial antisense genes have been shown to down-regulate target gene expression. Manipulations with an antisense gene can serve as a tool to study the effect of a particular plant gene inactivation, the interaction of gene products whose genes are coordinately expressed, or the functional analysis of cryptic genes. Transge…	plants	Antisense genes in plants: an overview. Plants are the first multicellular higher eukaryotic organisms in which artificial antisense genes have been shown to down-regulate target gene expression. Manipulations with an antisense gene can serve as a tool to study the effect of a particular plant gene inactivation, the interaction of gene products whose genes are coordinately expressed, or the funct…	1	0.86093616	1
74838	2469431	1989-01-01	Zeitschrift fur Naturforschung. C, Journal of biosciences	Localization and orientation of subunit delta of spinach chloroplast ATP-synthase within the CF0CF1 complex. 1. Distinction of shielded and exposed surfaces of delta on the thylakoid membrane.	A new polyclonal antiserum against spinach CF1 subunit delta was produced in rabbits. It decorates only one band at 21 kDa in Western immunoblots of thylakoid proteins and does not react in ELISA with delta-free four subunit CF1(-delta); therefore it is regarded monospecific. The polypeptide used as immunogen had been purified by HPLC. Earlier antisera against CF1 delta cross-react with CF1 subun…	spinach	Localization and orientation of subunit delta of spinach chloroplast ATP-synthase within the CF0CF1 complex. 1. Distinction of shielded and exposed surfaces of delta on the thylakoid membrane. A new polyclonal antiserum against spinach CF1 subunit delta was produced in rabbits. It decorates only one band at 21 kDa in Western immunoblots of thylakoid proteins and does not react in ELISA with delta…	1	0.7409513	1
74854	2469683	1989-05-01	The Journal of cell biology	A family of abundant plasma membrane-associated glycoproteins related to the arabinogalactan proteins is unique to flowering plants.	We have identified a family of abundant peripheral plasma membrane glycoproteins that is unique to flowering plants. They are identified by a monoclonal antibody, MAC 207, that recognizes an epitope containing L-arabinose and D-glucuronic acid. Immunofluorescence and immunogold labeling studies locate the MAC 207 epitope to the outer surface of the plasma membrane both in protoplasts and in intac…	flowering plants	A family of abundant plasma membrane-associated glycoproteins related to the arabinogalactan proteins is unique to flowering plants. We have identified a family of abundant peripheral plasma membrane glycoproteins that is unique to flowering plants. They are identified by a monoclonal antibody, MAC 207, that recognizes an epitope containing L-arabinose and D-glucuronic acid. Immunofluorescence an…	1	0.5539417	1
74863	2469937	1989-03-01	Molecular biology and evolution	Molecular phylogeny of the kingdoms Animalia, Plantae, and Fungi.	The branching order of the kingdoms Animalia, Plantae, and Fungi has been a controversial issue. Using the transformed distance method and the maximum parsimony method, we investigated this problem by comparing the sequences of several kinds of macromolecules in organisms spanning all three kingdoms. The analysis was based on the large-subunit and small-subunit ribosomal RNAs, 10 isoacceptor tran…	plants	Molecular phylogeny of the kingdoms Animalia, Plantae, and Fungi. The branching order of the kingdoms Animalia, Plantae, and Fungi has been a controversial issue. Using the transformed distance method and the maximum parsimony method, we investigated this problem by comparing the sequences of several kinds of macromolecules in organisms spanning all three kingdoms. The analysis was based on the l…	1	0.7056272	1
74943	2471296	1988-11-01	Stain technology	A rapid screening technique for detection of diosgenin through in situ cytophotometry.	Costus speciosus (Koenig) Sm. contains diosgenin, an important drug in family planning programs in India and underdeveloped countries. A simple, rapid method has been developed for in situ quantitation of diosgenin in this plant. The method is based on the formation of a suitable colored product of diosgenin in frozen sections of fresh material followed by determination of its optical density by …	costus	A rapid screening technique for detection of diosgenin through in situ cytophotometry. Costus speciosus (Koenig) Sm. contains diosgenin, an important drug in family planning programs in India and underdeveloped countries. A simple, rapid method has been developed for in situ quantitation of diosgenin in this plant. The method is based on the formation of a suitable colored product of diosgenin in…	1	0.29599836	0
74958	2471636	1988-11-01	Electrophoresis	Detection of polypeptides associated with the cold acclimation process in spinach.	Exposure of spinach (Spinacia oleracea) seedlings to 5 degrees C for several days has previously been shown to induce a greater tolerance to the stresses of extracellular freezing. Associated with this response to low temperature, termed cold acclimation, was a subtle shift in protein synthesis and altered polypeptide composition. Two-dimensional gel electrophoresis was used to study the changes …	spinach	Detection of polypeptides associated with the cold acclimation process in spinach. Exposure of spinach (Spinacia oleracea) seedlings to 5 degrees C for several days has previously been shown to induce a greater tolerance to the stresses of extracellular freezing. Associated with this response to low temperature, termed cold acclimation, was a subtle shift in protein synthesis and altered polypept…	1	0.96601903	1
74994	2472398	1989-07-05	The Journal of biological chemistry	Inhibition of in vivo and in vitro transcription by monoclonal antibodies prepared against wheat germ RNA polymerase II that react with the heptapeptide repeat of eukaryotic RNA polymerase II.	Wheat germ RNA polymerase II was used to raise monoclonal antibodies (mAbs) that cross-react with the largest subunit of calf thymus RNA polymerase II. Most of these mAbs were of the IgM isotype and were shown to react with a synthetic peptide containing the consensus sequence for the C-terminal heptapeptide repeat that has been found on the largest subunit of RNA polymerase II from a variety of …	wheat	Inhibition of in vivo and in vitro transcription by monoclonal antibodies prepared against wheat germ RNA polymerase II that react with the heptapeptide repeat of eukaryotic RNA polymerase II. Wheat germ RNA polymerase II was used to raise monoclonal antibodies (mAbs) that cross-react with the largest subunit of calf thymus RNA polymerase II. Most of these mAbs were of the IgM isotype and were sh…	1	0.14408126	0
75006	2472683	1989-01-01	Stain technology	Sequential estimation of nuclear DNA and silver staining of nucleoli in plant cells.	A method for sequential estimation of nuclear DNA and silver staining of nucleoli in plant cells is described. Feulgen staining is done first and nuclear DNA estimated by absorption cytophotometry. Following this, the slides are stained with AgNO3. The method has been used to study the process of nucleolar fusion in garlic (Allium sativum L.) meristem root tip cells. It was found that during inte…	plant	Sequential estimation of nuclear DNA and silver staining of nucleoli in plant cells. A method for sequential estimation of nuclear DNA and silver staining of nucleoli in plant cells is described. Feulgen staining is done first and nuclear DNA estimated by absorption cytophotometry. Following this, the slides are stained with AgNO3. The method has been used to study the process of nucleolar fusion…	1	0.3532525	0
75082	2473847	1989-04-01	Current genetics	Properties and nucleotide sequence of a mitochondrial plasmid from sunflower.	The 1.413 circular supercoiled mitochondrial DNA plasmid P1 from a fertile sunflower line was sequenced, and a series of 160 bp tandemly repeated sequences was observed. The P1 plasmid was detected in both fertile and cytoplasmic male-sterile (CMS) lines, but in different quantities. Two other circular plasmids, P2 and P3, each 1.8 kbp in length, were shown to share common sequences with P1. The …	sunflower	Properties and nucleotide sequence of a mitochondrial plasmid from sunflower. The 1.413 circular supercoiled mitochondrial DNA plasmid P1 from a fertile sunflower line was sequenced, and a series of 160 bp tandemly repeated sequences was observed. The P1 plasmid was detected in both fertile and cytoplasmic male-sterile (CMS) lines, but in different quantities. Two other circular plasmids, P2 and …	1	0.88071	1
75088	2473942	1989-01-01	Gene	Cloning and nucleotide sequence analysis of genes coding for the major chlorophyll-binding protein of the moss Physcomitrella patens and the halotolerant alga Dunaliella salina.	Two clones have been isolated from a genomic library of the moss Physcomitrella patens and a cDNA library of the halotolerant green alga Dunaliella salina. The isolates contain genes coding for the major light-harvesting chlorophyll-a/b-binding protein (CAB) in the photosystem II (PSII) light-harvesting complex (LHCII). The 2544-bp insert of the moss genomic clone contains the complete CAB-coding…	higher plants	Cloning and nucleotide sequence analysis of genes coding for the major chlorophyll-binding protein of the moss Physcomitrella patens and the halotolerant alga Dunaliella salina. Two clones have been isolated from a genomic library of the moss Physcomitrella patens and a cDNA library of the halotolerant green alga Dunaliella salina. The isolates contain genes coding for the major light-harvesting …	1	0.9777173	1
75104	2474259	1989-05-15	Analytical biochemistry	Visualization of acid phosphatase activity on nitrocellulose filters following electroblotting of polyacrylamide gels.	A method for visualizing acid phosphatase isoenzymes by activity staining on nitrocellulose filters after electroblotting of proteins fractionated on nondenaturing polyacrylamide gels is described. Reproducible results were obtained when 25 mM Tris-192 mM glycine was used as the transfer buffer instead of 0.7% acetic acid, 50 mM sodium acetate, pH 4, or 0.14 M acetic acid--0.35 M beta-alanine, pH…	glycine	Visualization of acid phosphatase activity on nitrocellulose filters following electroblotting of polyacrylamide gels. A method for visualizing acid phosphatase isoenzymes by activity staining on nitrocellulose filters after electroblotting of proteins fractionated on nondenaturing polyacrylamide gels is described. Reproducible results were obtained when 25 mM Tris-192 mM glycine was used as the …	1	0.34996375	0
75138	2474829	1989-08-01	Proceedings of the National Academy of Sciences of the United States of America	Structure and coding properties of Bs1, a maize retrovirus-like transposon.	We have sequenced Bs1, an insertion element isolated from a null allele of the Adh1 locus encoding alcohol dehydrogenase in maize. The Bs1 element is 3203 base pairs (bp) in length, has 302-bp identical long terminal direct repeats (LTRs), and created a 5-bp flanking direct duplication of target Adh1 DNA upon insertion. The 5' LTR is followed by a canonical primer binding site with homology to th…	maize	Structure and coding properties of Bs1, a maize retrovirus-like transposon. We have sequenced Bs1, an insertion element isolated from a null allele of the Adh1 locus encoding alcohol dehydrogenase in maize. The Bs1 element is 3203 base pairs (bp) in length, has 302-bp identical long terminal direct repeats (LTRs), and created a 5-bp flanking direct duplication of target Adh1 DNA upon insertion. T…	1	0.9323222	1
75150	2475116	1989-05-01	Zeitschrift fur Naturforschung. C, Journal of biosciences	Localization and orientation of subunit delta of spinach chloroplast ATP-synthase within the CF0 CF1 complex. 2. Identification of C-terminal residues of delta, exposed on the thylakoid membrane.	The amino acid residues of spinach CF1 subunit delta are identified which are accessible and thus exposed within the quaternary structure of the ATP-synthase complex on the thylakoid membrane. Two types of antibodies in the monospecific polyclonal antiserum 306 against CF1 delta, described in the previous publication [Z. Naturforsch. 44c, 153-160 (1989)], were separated by virtue of their differe…	spinach	Localization and orientation of subunit delta of spinach chloroplast ATP-synthase within the CF0 CF1 complex. 2. Identification of C-terminal residues of delta, exposed on the thylakoid membrane. The amino acid residues of spinach CF1 subunit delta are identified which are accessible and thus exposed within the quaternary structure of the ATP-synthase complex on the thylakoid membrane. Two types …	1	0.9098569	1
75190	2475755	1989-06-01	Molecular &amp; general genetics : MGG	Overproduction of alfalfa glutamine synthetase in transgenic tobacco plants.	We have obtained transgenic tobacco plants overexpressing the enzyme glutamine synthetase (GS) by fusing an alfalfa GS gene to the cauliflower mosaic virus 35S promotor and integrating it into Nicotiana tabacum var. W38 plants by Agrobacterium tumefaciens mediated gene transfer. The amount of RNA specific to alfalfa GS was about 10 times higher in transgenic tobacco plants than in alfalfa. The al…	alfalfa	Overproduction of alfalfa glutamine synthetase in transgenic tobacco plants. We have obtained transgenic tobacco plants overexpressing the enzyme glutamine synthetase (GS) by fusing an alfalfa GS gene to the cauliflower mosaic virus 35S promotor and integrating it into Nicotiana tabacum var. W38 plants by Agrobacterium tumefaciens mediated gene transfer. The amount of RNA specific to alfalfa GS w…	1	0.9861173	1
75203	2475930	1989-05-01	Trends in biochemical sciences	Involvement of ion channels and active transport in osmoregulation and signaling of higher plant cells.	The transport of inorganic and organic ions across the plasma membrane and organelle membranes of higher plants by ion channels, electrogenic pumps and co-transporters is essential to vital processes such as osmoregulation, growth, development, signal transduction and the storage of solutes. Recent studies have led to the identification of specialized transport proteins in the plasma membrane and…	plant	Involvement of ion channels and active transport in osmoregulation and signaling of higher plant cells. The transport of inorganic and organic ions across the plasma membrane and organelle membranes of higher plants by ion channels, electrogenic pumps and co-transporters is essential to vital processes such as osmoregulation, growth, development, signal transduction and the storage of solutes. Re…	1	0.66049397	1
75255	2476807	1989-09-01	Proceedings of the National Academy of Sciences of the United States of America	Protection against tobacco mosaic virus in transgenic plants that express tobacco mosaic virus antisense RNA.	Transgenic tobacco plants that express RNA sequences complementary to the tobacco mosaic virus (TMV) coat protein (CP) coding sequence with or without the tRNA-like structure at the 3' end of the TMV RNA were produced. Progeny of self-pollinated plants were challenged with TMV to determine their resistance to infection. Plants that expressed RNA sequences complementary to the CP coding region and…	tobacco	Protection against tobacco mosaic virus in transgenic plants that express tobacco mosaic virus antisense RNA. Transgenic tobacco plants that express RNA sequences complementary to the tobacco mosaic virus (TMV) coat protein (CP) coding sequence with or without the tRNA-like structure at the 3' end of the TMV RNA were produced. Progeny of self-pollinated plants were challenged with TMV to determin…	1	0.7891997	1
75332	2478196	1989-10-19	Biochimica et biophysica acta	Purification and characterization of a phosphotyrosyl-protein phosphatase from wheat seedlings.	A neutral phosphatase which catalyzes the hydrolysis of p-nitrophenylphosphate has been purified to homogeneity from wheat seedlings. The enzyme is a monomeric glycoprotein exhibiting a molecular weight of 35,000, frictional ratio of 1.22, Stokes' radius of 260 nm, and sedimentation coefficient of 3.2 S. That the enzyme is a glycoprotein is surmised from its chromatographic property on Concanaval…	wheat	Purification and characterization of a phosphotyrosyl-protein phosphatase from wheat seedlings. A neutral phosphatase which catalyzes the hydrolysis of p-nitrophenylphosphate has been purified to homogeneity from wheat seedlings. The enzyme is a monomeric glycoprotein exhibiting a molecular weight of 35,000, frictional ratio of 1.22, Stokes' radius of 260 nm, and sedimentation coefficient of 3.2 …	1	0.8412196	1
75352	2478550	1989-11-05	The Journal of biological chemistry	Function of plastid mRNA 3' inverted repeats. RNA stabilization and gene-specific protein binding.	Plastid protein coding regions in plants are generally flanked by 3' inverted repeat (IR) sequences. In a previous work (Stern, D. B., and Gruissem, W. (1987) Cell 51, 1145-1157), we have shown that their role may be in RNA stabilization and as a processing signal that establishes the mature mRNA 3' end. In this report we have investigated the stability and protein interaction of chloroplast mRNA…	plants	Function of plastid mRNA 3' inverted repeats. RNA stabilization and gene-specific protein binding. Plastid protein coding regions in plants are generally flanked by 3' inverted repeat (IR) sequences. In a previous work (Stern, D. B., and Gruissem, W. (1987) Cell 51, 1145-1157), we have shown that their role may be in RNA stabilization and as a processing signal that establishes the mature mRNA 3'…	1	0.9038519	1
75438	2479833	1989-12-01	Molecular and cellular biology	Expression of dicistronic transcriptional units in transgenic tobacco.	We investigated whether the two cistrons of a dicistronic mRNA can be translated in plants to yield both gene products. The coding sequences of various reporter genes were combined in dicistronic units, and their expression was analyzed in stably transformed tobacco plants at the RNA and protein levels. The presence of an upstream cistron resulted in all cases in a drastically reduced expression …	plants	Expression of dicistronic transcriptional units in transgenic tobacco. We investigated whether the two cistrons of a dicistronic mRNA can be translated in plants to yield both gene products. The coding sequences of various reporter genes were combined in dicistronic units, and their expression was analyzed in stably transformed tobacco plants at the RNA and protein levels. The presence of an upst…	1	0.9248551	1
75468	2480644	1989-12-22	Science (New York, N.Y.)	RNA editing in plant mitochondria.	Comparative sequence analysis of genomic and complementary DNA clones from several mitochondrial genes in the higher plant Oenothera revealed nucleotide sequence divergences between the genomic and the messenger RNA-derived sequences. These sequence alterations could be most easily explained by specific post-transcriptional nucleotide modifications. Most of the nucleotide exchanges in coding regi…	plant	RNA editing in plant mitochondria. Comparative sequence analysis of genomic and complementary DNA clones from several mitochondrial genes in the higher plant Oenothera revealed nucleotide sequence divergences between the genomic and the messenger RNA-derived sequences. These sequence alterations could be most easily explained by specific post-transcriptional nucleotide modifications. Most of the …	1	0.9113625	1
75472	2480746	1989-12-01	Archives of biochemistry and biophysics	Anti-idiotypic antibodies elicited by pterin recognize active site epitopes in dihydrofolate reductases and dihydropteridine reductase.	Monoclonal antibodies (mAbs) against antipterin immunoglobulin and dihydropteridine reductase (DHPR) and also polyclonal antibodies against human dihydrofolate reductase (DHFR) were obtained. The anti-idiotypic mAbs and anti-DHPR mAbs bind specifically to human DHFR, Escherichia coli DHFR, soybean seedling DHFR, and human DHPR in solid-phase immunoassays. Further, the mAbs bind to the native but …	soybean	Anti-idiotypic antibodies elicited by pterin recognize active site epitopes in dihydrofolate reductases and dihydropteridine reductase. Monoclonal antibodies (mAbs) against antipterin immunoglobulin and dihydropteridine reductase (DHPR) and also polyclonal antibodies against human dihydrofolate reductase (DHFR) were obtained. The anti-idiotypic mAbs and anti-DHPR mAbs bind specifically to human D…	1	0.06436137	0
75497	2481263	1989-12-11	Nucleic acids research	An additional promoter within the protein-coding region of the psbD-psbC gene cluster in tobacco chloroplast DNA.	Transcription of the psbD-psbC gene cluster in tobacco chloroplasts has been studied. This cluster contains in linear sequence the overlapping genes encoding the D2 and 43 kDa proteins of Photosystem II (psbD and psbC, respectively), and ORF62. Eight major transcripts ranging from 1.5 to 4.4 kb were detected by northern blot analysis. S1 mapping experiments revealed that these multiple transcript…	tobacco	An additional promoter within the protein-coding region of the psbD-psbC gene cluster in tobacco chloroplast DNA. Transcription of the psbD-psbC gene cluster in tobacco chloroplasts has been studied. This cluster contains in linear sequence the overlapping genes encoding the D2 and 43 kDa proteins of Photosystem II (psbD and psbC, respectively), and ORF62. Eight major transcripts ranging from 1.5…	1	0.92954457	1
75498	2481265	1989-12-11	Nucleic acids research	Interaction of a 3' RNA region of the mustard trnK gene with chloroplast proteins.	The 3' flanking region of the chloroplast trnK gene for tRNALys of mustard contains a palindromic sequence previously implicated with transcription termination and/or processing of the precursor RNA. Here we have investigated whether RNA sequences from the trnK 3' region are capable of interacting with chloroplast proteins in vitro. We find specific binding to an RNA region which is located furth…	mustard	Interaction of a 3' RNA region of the mustard trnK gene with chloroplast proteins. The 3' flanking region of the chloroplast trnK gene for tRNALys of mustard contains a palindromic sequence previously implicated with transcription termination and/or processing of the precursor RNA. Here we have investigated whether RNA sequences from the trnK 3' region are capable of interacting with chloroplast …	1	0.8678705	1
75516	2481809	1989-10-05	Molecular and cellular biochemistry	Promoter activity and expression of sequences from Ti-plasmid stably maintained in mammalian cells.	Sequences of the plant-pathogenic Ti-plasmid were found to be constitutively expressed in LTK- and in HeLa-cells. Activity of the nopaline-synthase (nos) promoter in these cells was demonstrated by directing expression of G418 resistance from a connected neomycin-phosphotransferase II (NPT II) gene. Control transfections with the widely used thymidine-kinase (TK) promoter gave comparable transfec…	plant	Promoter activity and expression of sequences from Ti-plasmid stably maintained in mammalian cells. Sequences of the plant-pathogenic Ti-plasmid were found to be constitutively expressed in LTK- and in HeLa-cells. Activity of the nopaline-synthase (nos) promoter in these cells was demonstrated by directing expression of G418 resistance from a connected neomycin-phosphotransferase II (NPT II) gene…	1	0.778929	1
75524	2481932	1989-01-01	Acta histochemica	Tungsten and molybdenum heteropolyacids as staining and contrasting agents: reactivity with epoxyresin-embedded cell and tissue structures.	In this work, we carry out a further approach to the knowledge of the reaction mechanism of phosphotungstic and phosphomolybdic acids (PTA and PMA), as well as some derivatives, with cell structures from epoxyresin-embedded materials. Applied on thin sections from glutaraldehyde-fixed tissues, PTA and PMA induced a strong electron contrasting reaction in spermatid acrosomes, goblet cell mucin, ca…	plant	Tungsten and molybdenum heteropolyacids as staining and contrasting agents: reactivity with epoxyresin-embedded cell and tissue structures. In this work, we carry out a further approach to the knowledge of the reaction mechanism of phosphotungstic and phosphomolybdic acids (PTA and PMA), as well as some derivatives, with cell structures from epoxyresin-embedded materials. Applied on thin sections…	1	0.23213361	0
75543	2482229	1989-12-14	Gene	Structure and expression analyses of the S-adenosylmethionine synthetase gene family in Arabidopsis thaliana.	The plant, Arabidopsis thaliana, contains two S-adenosylmethionine synthetase-encoding genes (sam). Here, we analyze the structure and expression of the sam-2 gene and compare it with the previously described sam-1 gene. Northern-blot analysis using gene-specific probes shows that both sam-1 and sam-2 are highly expressed in stem, root, and callus tissue. This similar expression pattern might be …	tobacco	Structure and expression analyses of the S-adenosylmethionine synthetase gene family in Arabidopsis thaliana. The plant, Arabidopsis thaliana, contains two S-adenosylmethionine synthetase-encoding genes (sam). Here, we analyze the structure and expression of the sam-2 gene and compare it with the previously described sam-1 gene. Northern-blot analysis using gene-specific probes shows that both sa…	1	0.97170335	1
75550	2482341	1989-12-01	Journal of the American Mosquito Control Association	Fate and toxicity of temephos applied to an intertidal mangrove community.	The distribution, persistence, and toxicity of the mosquito larvicide temephos was monitored following aerial applications to an intertidal mangrove community in Lee County, Florida. The amount of temephos penetrating to the mangrove floor ranged from 15 to 70% of the amount entering the upper leaf canopy, with 50-60% of that applied remaining on the mangrove leaves. Rainfall caused an additional…	mangrove	Fate and toxicity of temephos applied to an intertidal mangrove community. The distribution, persistence, and toxicity of the mosquito larvicide temephos was monitored following aerial applications to an intertidal mangrove community in Lee County, Florida. The amount of temephos penetrating to the mangrove floor ranged from 15 to 70% of the amount entering the upper leaf canopy, with 50-60% of t…	1	0.5790384	1
75581	2482931	1989-11-01	Molecular &amp; general genetics : MGG	Characterization of two genes encoding small heat-shock proteins in Arabidopsis thaliana.	Using the technique of differential hybridization screening, we have isolated the cDNAs for two low-molecular-mass heat-shock proteins and their corresponding genes, HSP17.4 and HSP18.2, from Arabidopsis thaliana. These two genes encode polypeptides that are 79.2% identical to each other with respect to amino acid sequence, and contain several overlapping sequences that are similar to the consens…	petunia	Characterization of two genes encoding small heat-shock proteins in Arabidopsis thaliana. Using the technique of differential hybridization screening, we have isolated the cDNAs for two low-molecular-mass heat-shock proteins and their corresponding genes, HSP17.4 and HSP18.2, from Arabidopsis thaliana. These two genes encode polypeptides that are 79.2% identical to each other with respect to amin…	1	0.85422164	1
75589	2483090	1988-01-01	Molecular reproduction and development	RNA in the nucleus of a motile plant spermatozoid: characterization by enzyme-gold cytochemistry and in situ hybridization.	To investigate the decrease of transcription and to determine the localization of RNA molecules during spermiogenesis in the fern Scolopendrium, we have used the enzyme-gold electron microscope method. During cell differentiation, the labeling decreases over the cytoplasm and increases over the nucleus. In the latter, the nucleolus disappears at the beginning of differentiation and the gold parti…	plant	RNA in the nucleus of a motile plant spermatozoid: characterization by enzyme-gold cytochemistry and in situ hybridization. To investigate the decrease of transcription and to determine the localization of RNA molecules during spermiogenesis in the fern Scolopendrium, we have used the enzyme-gold electron microscope method. During cell differentiation, the labeling decreases over the cytoplasm an…	1	0.7977841	1
75636	2484048	1989-11-01	Stain technology	Demonstration of phenolic compounds in plant tissues by an osmium-iodide postfixation procedure.	A simple procedure to stain phenols in plant tissues is described. Postfixation with an aqueous solution prepared by mixing 2 cc of 2% osmium tetroxide and 8 cc of 3% potassium iodide yields brilliant visualization of phenol-containing vacuoles in different tissues of plants (e.g., coffee, oak, tobacco and spruce) bearing high concentration of phenolic compounds. Areas bearing phenols become dark…	plant	Demonstration of phenolic compounds in plant tissues by an osmium-iodide postfixation procedure. A simple procedure to stain phenols in plant tissues is described. Postfixation with an aqueous solution prepared by mixing 2 cc of 2% osmium tetroxide and 8 cc of 3% potassium iodide yields brilliant visualization of phenol-containing vacuoles in different tissues of plants (e.g., coffee, oak, tobacc…	1	0.3914289	0
75653	2484368	1988-09-01	Biological trace element research	The tellurium content of vegetation.	Vegetation growing in the Ely mining district of White Pine County, NV has been analyzed for tellurium to discover whether Te accumulator plants existed similar to those that take up Se in great quantities. In addition, the variation in Te content among species growing in different geological settings was studied. Another objective of this study was to determine the range of Te concentration in v…	pine	The tellurium content of vegetation. Vegetation growing in the Ely mining district of White Pine County, NV has been analyzed for tellurium to discover whether Te accumulator plants existed similar to those that take up Se in great quantities. In addition, the variation in Te content among species growing in different geological settings was studied. Another objective of this study was to determi…	1	0.24329287	0
75661	2484422	1989-01-01	Biological trace element research	Vanadate as an inhibitor of plant and mammalian peroxidases.	Vanadate ions are shown to inhibit horseradish, squash, and rat intestinal peroxidases by following the reaction spectrophotometrically in a wide range of vanadate concentrations. I50 in phosphate buffer were 43, 9.4, and 535 microM, respectively. No inhibitory effect was found on cow milk lactoperoxidase and beef liver catalase. Gel filtration of peroxidases in the presence of vanadate, as carri…	plant	Vanadate as an inhibitor of plant and mammalian peroxidases. Vanadate ions are shown to inhibit horseradish, squash, and rat intestinal peroxidases by following the reaction spectrophotometrically in a wide range of vanadate concentrations. I50 in phosphate buffer were 43, 9.4, and 535 microM, respectively. No inhibitory effect was found on cow milk lactoperoxidase and beef liver catalase. Gel fi…	1	0.040624376	0
75692	2485086	1989-09-01	Plant molecular biology	Engineering virus resistance in agricultural crops.	Plant viral genomes are relatively small and in the past decade many have been characterized at the molecular level. This has prompted research into the development of virus resistance based on interference with the viral multiplication cycle by teh introduction of viral sequences into the plant genome. Several strategies have been tested. The most successful one so far involves the constitutive …	plant	Engineering virus resistance in agricultural crops. Plant viral genomes are relatively small and in the past decade many have been characterized at the molecular level. This has prompted research into the development of virus resistance based on interference with the viral multiplication cycle by teh introduction of viral sequences into the plant genome. Several strategies have been tested. The m…	1	0.40507182	0
75693	2485087	1989-10-01	Plant molecular biology	Phleomycin resistance as a dominant selectable marker for plant cell transformation.	Tobacco cells are sensitive to bleomycin and phleomycin. The Tn5 and the Streptoalloteichus hindustanus (Sh) bleomycin resistance ('Ble') genes conferring resistance to these antibiotics have each been inserted into two plant expression vectors. They are flanked by the nopaline synthase (nos) or the cauliflower mosaic virus (CaMV) 35S promoters on one side, and by the nos polyadenylation signal o…	plant	Phleomycin resistance as a dominant selectable marker for plant cell transformation. Tobacco cells are sensitive to bleomycin and phleomycin. The Tn5 and the Streptoalloteichus hindustanus (Sh) bleomycin resistance ('Ble') genes conferring resistance to these antibiotics have each been inserted into two plant expression vectors. They are flanked by the nopaline synthase (nos) or the cauliflower m…	1	0.827058	1
75694	2485096	1989-08-01	Plant molecular biology	Blue-light mediated accumulation of nuclear-encoded transcripts coding for proteins of the thylakoid membrane is absent in the phytochrome-deficient aurea mutant of tomato.	Polyclonal antibodies against pea phytochrome detect 2 protein bands (about 116 and 120 kDa) on blots of crude protein extracts and protein of microsomal preparations of dark-grown tomato seedlings. Both protein bands are undetectable in Western blots of the aurea mutant extracts. Neither protein band is detectable after isogenic wild-type seedlings are illuminated with 3 h of red light, either i…	pea	Blue-light mediated accumulation of nuclear-encoded transcripts coding for proteins of the thylakoid membrane is absent in the phytochrome-deficient aurea mutant of tomato. Polyclonal antibodies against pea phytochrome detect 2 protein bands (about 116 and 120 kDa) on blots of crude protein extracts and protein of microsomal preparations of dark-grown tomato seedlings. Both protein bands are unde…	1	0.96665287	1
75702	2485234	1989-12-01	The Plant cell	Determination of sequence and structural requirements for pathogenicity of a cucumber mosaic virus satellite RNA (Y-satRNA).	We describe the use of biologically active cDNA clones to investigate genetic determinants of a satellite RNA that modulates symptoms normally induced by its helper virus, cucumber mosaic virus (CMV). For this purpose, we have investigated a CMV satellite RNA (Y-satRNA) that induces bright yellow symptoms on tobacco and necrosis on tomato. To determine the pathogenicity-modulating domain of Y-sat…	tobacco	Determination of sequence and structural requirements for pathogenicity of a cucumber mosaic virus satellite RNA (Y-satRNA). We describe the use of biologically active cDNA clones to investigate genetic determinants of a satellite RNA that modulates symptoms normally induced by its helper virus, cucumber mosaic virus (CMV). For this purpose, we have investigated a CMV satellite RNA (Y-satRNA) tha…	1	0.3854039	0
75720	2485998	1989-01-01	Acta biochimica Polonica	The calculation of plant 5S rRNAs secondary structure.	Using commercially available computer software package for ribonucleic acid (RNA) secondary structure analysis we calculated the free energy (delta G) of all higher plant 5S rRNA species. To gain insight into the relation between structure (nucleotide sequence) and free energy we generated point mutants of plant 5S rRNA and calculated their secondary structure. This analysis permitted to identify…	plant	The calculation of plant 5S rRNAs secondary structure. Using commercially available computer software package for ribonucleic acid (RNA) secondary structure analysis we calculated the free energy (delta G) of all higher plant 5S rRNA species. To gain insight into the relation between structure (nucleotide sequence) and free energy we generated point mutants of plant 5S rRNA and calculated their s…	1	0.3147672	0
75727	2486215	1989-05-01	Revista cubana de medicina tropical	[Influence of the aquatic vegetation on the distribution of river mollusks on the Isle of Youth].	A study is made in 24 bodies of water in the Isle of Youth, which are considered the most representative, since they include dams, lagoons, seasonal ponds, and marshes. The indicators of abundance and coverage of mollusks and plants, respectively, are determined. It was found that the first varies according to the second. Some vital functions of mollusks (nutrition, oviposition, and support subst…	plant	[Influence of the aquatic vegetation on the distribution of river mollusks on the Isle of Youth]. A study is made in 24 bodies of water in the Isle of Youth, which are considered the most representative, since they include dams, lagoons, seasonal ponds, and marshes. The indicators of abundance and coverage of mollusks and plants, respectively, are determined. It was found that the first varies ac…	1	0.2208424	0
75738	2486728	1989-01-01	Acta biologica Hungarica	Organ-specific and ploidy-dependent somaclonal variation; a new tool in breeding.	The organ-specific somaclonal variation means the differences between the variability of somaclones originated from different somatic tissue of plant. Significant differences in some agronomical characters were achieved among somaclones of seed and plumule meristem origin. The ploidy-dependent somaclonal variation means the differences between the variability of somaclones originated from differe…	plants	Organ-specific and ploidy-dependent somaclonal variation; a new tool in breeding. The organ-specific somaclonal variation means the differences between the variability of somaclones originated from different somatic tissue of plant. Significant differences in some agronomical characters were achieved among somaclones of seed and plumule meristem origin. The ploidy-dependent somaclonal variation m…	1	0.8956486	1
75744	2486909	1989-12-01	Analytical cellular pathology : the journal of the European Society for Analytical Cellular Pathology	The degree of stacking and the average membrane area of thylakoids in lettuce chloroplasts.	The surface density of stacked and total thylakoid membranes in chloroplasts was determined morphometrically using the method of vertical sections. The degree of stacking, defined as the fraction of the total membrane area which is involved in stacking, was calculated from the surface densities and found to be 0.70 for chloroplasts of lettuce grown under field conditions. An average membrane area…	lettuce	The degree of stacking and the average membrane area of thylakoids in lettuce chloroplasts. The surface density of stacked and total thylakoid membranes in chloroplasts was determined morphometrically using the method of vertical sections. The degree of stacking, defined as the fraction of the total membrane area which is involved in stacking, was calculated from the surface densities and found t…	1	0.65829825	1
75805	2488270	1989-10-01	The New biologist	Molecular approaches to understanding auxin action.	The plant hormone auxin is thought to be involved in diverse growth and developmental processes. The mechanisms by which the hormone exerts its effects are unknown. Recent evidence suggests that auxin can rapidly and specifically alter the expression of a select set of mRNAs. Auxin-responsive mRNAs from several plant systems have been isolated and characterized and, in a few cases, the correspond…	plant	Molecular approaches to understanding auxin action. The plant hormone auxin is thought to be involved in diverse growth and developmental processes. The mechanisms by which the hormone exerts its effects are unknown. Recent evidence suggests that auxin can rapidly and specifically alter the expression of a select set of mRNAs. Auxin-responsive mRNAs from several plant systems have been isolated a…	1	0.9270887	1
75895	2491654	1989-09-01	Plant molecular biology	Direct DNA transfer to plant cells.	A range of somatic cell and molecular techniques are now available to supplement conventional plant breeding. The introduction and expression of foreign DNA has been used to modify basic aspects of physiology and development, to introduce commercially important characteristics such as herbicide and insect resistance into plants and to insert genes suitable as dominant selectable markers for somat…	plant	Direct DNA transfer to plant cells. A range of somatic cell and molecular techniques are now available to supplement conventional plant breeding. The introduction and expression of foreign DNA has been used to modify basic aspects of physiology and development, to introduce commercially important characteristics such as herbicide and insect resistance into plants and to insert genes suitable as d…	1	0.4255608	0
75897	2491659	1989-09-01	Plant molecular biology	Regulation of plant genes specifically induced in nitrogen-fixing nodules: role of cis-acting elements and trans-acting factors in leghemoglobin gene expression.	Transgenic alfalfa plants harboring a gene fusion between the soybean leghemoglobin (lbc3) promoter region and the chloramphenicol acetyl transferase (cat) gene were used to determine the influence of rhizobial mutants on lb gene expression in nodules. The promoter region of the Sesbania rostrata glb3 (Srglb3) leghemoglobin gene was examined for the presence of conserved motifs homologous to bind…	plant	Regulation of plant genes specifically induced in nitrogen-fixing nodules: role of cis-acting elements and trans-acting factors in leghemoglobin gene expression. Transgenic alfalfa plants harboring a gene fusion between the soybean leghemoglobin (lbc3) promoter region and the chloramphenicol acetyl transferase (cat) gene were used to determine the influence of rhizobial mutants on lb gene express…	1	0.8846381	1
75899	2491661	1989-10-01	Plant molecular biology	Sucrose-regulated expression of a chimeric potato tuber gene in leaves of transgenic tobacco plants.	Patatin is a family of lipid acyl hydrolases that accounts for 30 to 40% of the total soluble protein in potato tubers. Class-I patatin genes encode 98 to 99% of the patatin mRNA in tubers, but are not normally expressed in other tissues. They are not totally 'tuber-specific'; however, since they can be induced to express at high levels in other tissues under conditions of sink limitation or in e…	tobacco	Sucrose-regulated expression of a chimeric potato tuber gene in leaves of transgenic tobacco plants. Patatin is a family of lipid acyl hydrolases that accounts for 30 to 40% of the total soluble protein in potato tubers. Class-I patatin genes encode 98 to 99% of the patatin mRNA in tubers, but are not normally expressed in other tissues. They are not totally 'tuber-specific'; however, since they …	1	0.9665991	1
75900	2491662	1989-10-01	Plant molecular biology	Molecular evolution of two actin genes from carrot.	We have isolated and sequenced two full-length cDNA clones encoding actin from carrot. The two carrot clones are almost identical at the nucleotide level, and are quite homologous to each other and to other plant actins at the amino acid level. In those regions where amino acid variation exists between the two genes from carrot, the differences have arisen from very simple changes at the nucleoti…	carrot	Molecular evolution of two actin genes from carrot. We have isolated and sequenced two full-length cDNA clones encoding actin from carrot. The two carrot clones are almost identical at the nucleotide level, and are quite homologous to each other and to other plant actins at the amino acid level. In those regions where amino acid variation exists between the two genes from carrot, the differences …	1	0.9421476	1
75901	2491663	1989-10-01	Plant molecular biology	Antisense RNA inhibition of beta-glucuronidase gene expression in transgenic tobacco plants.	Antisense RNA was used to specifically inhibit the expression of a GUS gene introduced in a transgenic plant. A tobacco transformant containing a single intact copy of the GUS gene and showing relatively high constitutive levels of GUS activity (GUS +) was re-transformed with an Agrobacterium Ti-derived binary vector containing an antisense version of this reporter gene. The sense and antisense G…	tobacco	Antisense RNA inhibition of beta-glucuronidase gene expression in transgenic tobacco plants. Antisense RNA was used to specifically inhibit the expression of a GUS gene introduced in a transgenic plant. A tobacco transformant containing a single intact copy of the GUS gene and showing relatively high constitutive levels of GUS activity (GUS +) was re-transformed with an Agrobacterium Ti-derived b…	1	0.966719	1
75902	2491664	1989-10-01	Plant molecular biology	Isolation of a cDNA encoding mitochondrial citrate synthase from Arabidopsis thaliana.	We isolated a cDNA clone from Arabidopsis thaliana encoding the TCA cycle enzyme, citrate synthase. The plant enzyme displays 48% and 44% amino acid residue similarity with the pig, and yeast polypeptides, respectively. Many proteins, including citrate synthase, which are destined to reside in organelles such as mitochondria and chloroplasts, are the products of the nucleocytoplasmic protein synt…	plant	Isolation of a cDNA encoding mitochondrial citrate synthase from Arabidopsis thaliana. We isolated a cDNA clone from Arabidopsis thaliana encoding the TCA cycle enzyme, citrate synthase. The plant enzyme displays 48% and 44% amino acid residue similarity with the pig, and yeast polypeptides, respectively. Many proteins, including citrate synthase, which are destined to reside in organelles such a…	1	0.9664953	1
75903	2491665	1989-10-01	Plant molecular biology	Expression of a C3 plant Rubisco SSU gene in regenerated C4 Flaveria plants.	We report the successful transformation, via Agrobacterium tumefaciens infection, and regeneration of two species of the genus Flaveria: F. brownii and F. palmeri. We document the expression of a C3 plant gene, an abundantly expressed ribulose 1,5-bisphosphate carboxylase/oxygenase small subunit gene isolated from petunia, in these C4 plants. The organ-specific expression of this petunia gene in …	plant	Expression of a C3 plant Rubisco SSU gene in regenerated C4 Flaveria plants. We report the successful transformation, via Agrobacterium tumefaciens infection, and regeneration of two species of the genus Flaveria: F. brownii and F. palmeri. We document the expression of a C3 plant gene, an abundantly expressed ribulose 1,5-bisphosphate carboxylase/oxygenase small subunit gene isolated from petuni…	1	0.97912633	1
75905	2491667	1989-11-01	Plant molecular biology	Flavonoid synthesis in Petunia hybrida: partial characterization of dihydroflavonol-4-reductase genes.	In this paper we describe the organization and expression of the genes encoding the flavonoid-biosynthetic enzyme dihydroflavonol-4-reductase (DFR) in Petunia hybrida. A nearly full-size DFR cDNA clone (1.5 kb), isolated from a corolla-specific cDNA library was compared at the nucleotide level with the pallida gene from Antirrhinum majus and at the amino acid level with enzymes encoded by the pal…	petunia	Flavonoid synthesis in Petunia hybrida: partial characterization of dihydroflavonol-4-reductase genes. In this paper we describe the organization and expression of the genes encoding the flavonoid-biosynthetic enzyme dihydroflavonol-4-reductase (DFR) in Petunia hybrida. A nearly full-size DFR cDNA clone (1.5 kb), isolated from a corolla-specific cDNA library was compared at the nucleotide level w…	1	0.99453294	1
75906	2491668	1989-11-01	Plant molecular biology	Transient gene expression in electroporated Solanum protoplasts.	Electroporation was used to evaluate parameters important in transient gene expression in potato protoplasts. The protoplasts were from leaves of wild potato Solanum brevidens, and from leaves, tubers and suspension cells of cultivated Solanum tuberosum cv. Désirée. Reporter enzyme activity, chloramphenicol acetyl transferase (CAT) under the control of the cauliflower mosaic virus (CaMV) 35S prom…	wild potato	Transient gene expression in electroporated Solanum protoplasts. Electroporation was used to evaluate parameters important in transient gene expression in potato protoplasts. The protoplasts were from leaves of wild potato Solanum brevidens, and from leaves, tubers and suspension cells of cultivated Solanum tuberosum cv. Désirée. Reporter enzyme activity, chloramphenicol acetyl transferase (CAT) …	1	0.9098251	1
75907	2491669	1989-11-01	Plant molecular biology	Enhancement of the methionine content of seed proteins by the expression of a chimeric gene encoding a methionine-rich protein in transgenic plants.	We have constructed a chimeric gene encoding a Brazil nut methionine-rich seed protein which contains 18% methionine. This gene has been transferred to tobacco and expressed in the developing seeds. Tobacco seeds are able to process the methionine-rich protein efficiently from a larger precursor polypeptide of 17 kDa to the 9 kDa and 3 kDa subunits of the mature protein, a procedure which involve…	tobacco	Enhancement of the methionine content of seed proteins by the expression of a chimeric gene encoding a methionine-rich protein in transgenic plants. We have constructed a chimeric gene encoding a Brazil nut methionine-rich seed protein which contains 18% methionine. This gene has been transferred to tobacco and expressed in the developing seeds. Tobacco seeds are able to process the methionine-ri…	1	0.9392552	1
75908	2491671	1989-11-01	Plant molecular biology	Expression of a bacterial gene in transgenic tobacco plants confers resistance to the herbicide 2,4-dichlorophenoxyacetic acid.	Plants resistant to the herbicide 2,4-dichlorophenoxyacetic acid (2,4-D) were produced through the genetic engineering of a novel detoxification pathway into the cells of a species normally sensitive to 2,4-D. We cloned the gene for 2,4-D monooxygenase, the first enzyme in the plasmid-encoded 2,4-D degradative pathway of the bacterium Alcaligenes eutrophus, into a cauliflower mosaic virus 35S pro…	tobacco	Expression of a bacterial gene in transgenic tobacco plants confers resistance to the herbicide 2,4-dichlorophenoxyacetic acid. Plants resistant to the herbicide 2,4-dichlorophenoxyacetic acid (2,4-D) were produced through the genetic engineering of a novel detoxification pathway into the cells of a species normally sensitive to 2,4-D. We cloned the gene for 2,4-D monooxygenase, the first enzyme …	1	0.918025	1
75909	2491672	1989-11-01	Plant molecular biology	Identification of a novel nifH-like (frxC) protein in chloroplasts of the liverwort Marchantia polymorpha.	The frxC gene, one of the unidentified open reading frames present in liverwort chloroplast DNA, shows significant homology with the nifH genes coding for the Fe protein, a component of the nitrogenase complex (Ohyama et al., 1986, Nature 322: 572-574). A truncated form of the frxC gene was designed to be over-expressed in Escherichia coli and an antibody against this protein was prepared using t…	liverwort	Identification of a novel nifH-like (frxC) protein in chloroplasts of the liverwort Marchantia polymorpha. The frxC gene, one of the unidentified open reading frames present in liverwort chloroplast DNA, shows significant homology with the nifH genes coding for the Fe protein, a component of the nitrogenase complex (Ohyama et al., 1986, Nature 322: 572-574). A truncated form of the frxC gene was …	1	0.89223456	1
75910	2491674	1989-11-01	Plant molecular biology	Characterization of cDNA clones encoding the extrinsic 23 kDa polypeptide of the oxygen-evolving complex of photosystem II in pea.	The 23 kDa polypeptide of the oxygen-evolving complex of photosystem II has been extracted from pea photosystem II particles by washing with 1 M NaCl and purified by anion-exchange chromatography. The N-terminal amino acid sequence has been determined and specific antisera have been raised in rabbits and used to screen a pea-leaf cDNA library in lambda gt11. Determination of the nucleotide sequen…	pea	Characterization of cDNA clones encoding the extrinsic 23 kDa polypeptide of the oxygen-evolving complex of photosystem II in pea. The 23 kDa polypeptide of the oxygen-evolving complex of photosystem II has been extracted from pea photosystem II particles by washing with 1 M NaCl and purified by anion-exchange chromatography. The N-terminal amino acid sequence has been determined and specific ant…	1	0.95709354	1
75911	2491675	1989-11-01	Plant molecular biology	Transiently expressed early light-inducible thylakoid proteins share transmembrane domains with light-harvesting chlorophyll binding proteins.	The early light-inducible proteins (ELIPs) of barley chloroplasts are encoded in two multigene families yielding end products of different molecular mass. Sequencing of complete cDNA clones showed that the low and high molecular mass proteins differ by the presence or absence of a 65 amino acid peptide in the amino-terminal part of the mature proteins. Two domains of the ELIPs reveal striking sim…	barley	Transiently expressed early light-inducible thylakoid proteins share transmembrane domains with light-harvesting chlorophyll binding proteins. The early light-inducible proteins (ELIPs) of barley chloroplasts are encoded in two multigene families yielding end products of different molecular mass. Sequencing of complete cDNA clones showed that the low and high molecular mass proteins differ by the…	1	0.9435913	1
75913	2491678	1989-11-01	Plant molecular biology	Expression of DNA binding proteins in carrot somatic embryos that specifically interact with a cis regulatory element of the French bean phaseolin gene.	Nuclear proteins from bean (Phaseolus vulgarus) embryos bind specifically to a 55 bp DNA sequence located upstream of the seed storage protein gene phaseolin. This sequence is capable of elevating gene expression in transgenic tobacco plants by as much as 150-fold when fused to a chimeric beta-glucuronidase reporter gene. Results presented in this paper demonstrate that nuclear extracts from carr…	carrot	Expression of DNA binding proteins in carrot somatic embryos that specifically interact with a cis regulatory element of the French bean phaseolin gene. Nuclear proteins from bean (Phaseolus vulgarus) embryos bind specifically to a 55 bp DNA sequence located upstream of the seed storage protein gene phaseolin. This sequence is capable of elevating gene expression in transgenic tobacco plants by a…	1	0.9626323	1
75915	2491683	1989-12-01	Plant molecular biology	The malate synthase gene of cucumber.	The complete sequences of a full-length cDNA clone and a genomic clone encoding the Cucumis sativus glyoxysomal enzyme malate synthase, have been determined. The sequences have enabled us to identify putative control regions at the 5' end of the gene, three introns, and possible alternative polyadenylation sites at the 3' end. The deduced amino acid sequence predicts a polypeptide of 64,961 molec…	cucumis	The malate synthase gene of cucumber. The complete sequences of a full-length cDNA clone and a genomic clone encoding the Cucumis sativus glyoxysomal enzyme malate synthase, have been determined. The sequences have enabled us to identify putative control regions at the 5' end of the gene, three introns, and possible alternative polyadenylation sites at the 3' end. The deduced amino acid sequence …	1	0.96139896	1
75917	2491685	1989-12-01	Plant molecular biology	Protein and cDNA sequences of Bowman-Birk protease inhibitors from the cowpea (Vigna unguiculata Walp.).	The protein and gene sequences of the cowpea Bowman-Birk type trypsin inhibitor which confers enhanced insect resistance to transgenic tobacco plants, and of cowpea trypsin/chymotrypsin inhibitors are presented. There are regions of high conservation and high divergence within the 5' leader, mature protein and 3' non-coding regions of the Bowman-Birk inhibitors and in the genes which encode them …	cowpea	Protein and cDNA sequences of Bowman-Birk protease inhibitors from the cowpea (Vigna unguiculata Walp.). The protein and gene sequences of the cowpea Bowman-Birk type trypsin inhibitor which confers enhanced insect resistance to transgenic tobacco plants, and of cowpea trypsin/chymotrypsin inhibitors are presented. There are regions of high conservation and high divergence within the 5' leader, m…	1	0.8127377	1
75918	2491686	1989-12-01	Plant molecular biology	Single-stranded DNA used as an efficient new vehicle for transformation of plant protoplasts.	In relation to the question which DNA form (single- or double-stranded) is transferred by Agrobacterium tumefaciens to plant cells, we studied the behaviour of single-stranded DNA, as compared to double-stranded DNA, when it is introduced into plant protoplasts by electroporation. To this end, we cloned a construct with a plant NPTII gene as well as a CAT gene in the M13 vectors tg130 and tg131. …	plant	Single-stranded DNA used as an efficient new vehicle for transformation of plant protoplasts. In relation to the question which DNA form (single- or double-stranded) is transferred by Agrobacterium tumefaciens to plant cells, we studied the behaviour of single-stranded DNA, as compared to double-stranded DNA, when it is introduced into plant protoplasts by electroporation. To this end, we cloned …	1	0.39825612	0
75925	2491789	1989-01-23	Biochimica et biophysica acta	Isolation and characterization of DNA-binding proteins from the cyanobacterium Synechococcus sp. PCC 7002 (Agmenellum quadruplicatum) and from spinach chloroplasts.	Basic, low-molecular-weight DNA-binding proteins were isolated from the unicellular cyanobacterium Synechococcus sp. PCC 7002 (Agmenellum quadruplicatum) and from the chloroplasts of spinach (Spinacia oleacera). In Synechococcus, two major proteins which bind to double-strand DNA (10 and 16 kDa, respectively) were purified. The 10 kDa protein, named HAq, resembles strongly, in amino-acid composit…	spinach	Isolation and characterization of DNA-binding proteins from the cyanobacterium Synechococcus sp. PCC 7002 (Agmenellum quadruplicatum) and from spinach chloroplasts. Basic, low-molecular-weight DNA-binding proteins were isolated from the unicellular cyanobacterium Synechococcus sp. PCC 7002 (Agmenellum quadruplicatum) and from the chloroplasts of spinach (Spinacia oleacera). In Synechococcus, two …	1	0.79656965	1
75949	2492523	1989-02-15	The Journal of biological chemistry	Carbonyl sulfide: an alternate substrate for but not an activator of ribulose-1,5-bisphosphate carboxylase.	Carbonyl sulfide, a competitive inhibitor of ribulose-bisphosphate carboxylase with respect to CO2 (Laing, W. A., and Christeller, J. T. (1980) Arch. Biochem. Biophys. 202, 592-600), is an alternate substrate. Thiocarboxylation was monitored by mass spectrometry as the stoichiometric consumption of carbonyl sulfide. The product, 1-thio-3-phosphoglycerate, was identified by 13C NMR and UV absorpti…	spinach	Carbonyl sulfide: an alternate substrate for but not an activator of ribulose-1,5-bisphosphate carboxylase. Carbonyl sulfide, a competitive inhibitor of ribulose-bisphosphate carboxylase with respect to CO2 (Laing, W. A., and Christeller, J. T. (1980) Arch. Biochem. Biophys. 202, 592-600), is an alternate substrate. Thiocarboxylation was monitored by mass spectrometry as the stoichiometric consum…	1	0.9292625	1
75976	2493152	1989-02-01	Proceedings of the National Academy of Sciences of the United States of America	Identification of an assembly domain in the small subunit of ribulose-1,5-bisphosphate carboxylase.	The mature small subunit (SSU) of ribulose-1,5-bisphosphate carboxylase/oxygenase (EC 4.1.1.39) in higher plants contains a highly conserved sequence of 16 amino acids that is absent in the SSUs of cyanobacteria. To determine whether this region of the SSU of higher plants has a specific function, portions of the SSU genes (rbcS) of pea (Pisum sativum) and the cyanobacterium Anacystis nidulans we…	higher plants	Identification of an assembly domain in the small subunit of ribulose-1,5-bisphosphate carboxylase. The mature small subunit (SSU) of ribulose-1,5-bisphosphate carboxylase/oxygenase (EC 4.1.1.39) in higher plants contains a highly conserved sequence of 16 amino acids that is absent in the SSUs of cyanobacteria. To determine whether this region of the SSU of higher plants has a specific function, …	1	0.9712198	1
75977	2493217	1989-03-01	Archives of biochemistry and biophysics	Regulatory seryl-phosphorylation of C4 phosphoenolpyruvate carboxylase by a soluble protein kinase from maize leaves.	A reconstituted system composed of purified phosphoenolpyruvate carboxylase (PEP-Case) and a soluble protein kinase (PK) from green maize leaves was developed to critically assess the effects of in vitro protein phosphorylation on the catalytic and regulatory (malate sensitivity) properties of the target enzyme. The PK was partially purified from light-adapted leaf tissue by ammonium sulfate frac…	maize	Regulatory seryl-phosphorylation of C4 phosphoenolpyruvate carboxylase by a soluble protein kinase from maize leaves. A reconstituted system composed of purified phosphoenolpyruvate carboxylase (PEP-Case) and a soluble protein kinase (PK) from green maize leaves was developed to critically assess the effects of in vitro protein phosphorylation on the catalytic and regulatory (malate sensitivity) …	1	0.98502004	1
75979	2493396	1989-02-27	FEBS letters	Low-molecular-mass proteins in cyanobacterial photosystem II: identification of psbH and psbK gene products by N-terminal sequencing.	The O2-evolving photosystem II core complex was isolated from a thermophilic cyanobacterium, Synechococcus vulcanus Copeland. Analysis by SDS-polyacrylamide gel electrophoresis revealed that the complex contained at least seven low-molecular-mass proteins in addition to the well characterized CP47 apoprotein, CP43 apoprotein, 33 kDa extrinsic protein, D1 protein, D2 protein and large subunit of c…	higher plants	Low-molecular-mass proteins in cyanobacterial photosystem II: identification of psbH and psbK gene products by N-terminal sequencing. The O2-evolving photosystem II core complex was isolated from a thermophilic cyanobacterium, Synechococcus vulcanus Copeland. Analysis by SDS-polyacrylamide gel electrophoresis revealed that the complex contained at least seven low-molecular-mass proteins in additi…	1	0.939515	1
76019	2494443	1989-04-01	Mutation research	Are SCE frequencies indicative of adaptive response of plant cells?	Low-dose pretreatments with maleic hydrazide, mitomycin C, and N-methyl-N-nitrosourea or sublethal heat shock were tested with regard to their effect on sister-chromatid exchange (SCE) induction by high doses of the same mutagens administered 2 h later to root-tip meristems of Vicia faba. Consecutive treatments resulted in either additive or, in a minority of experiments, in below-additive SCE fr…	plant	Are SCE frequencies indicative of adaptive response of plant cells? Low-dose pretreatments with maleic hydrazide, mitomycin C, and N-methyl-N-nitrosourea or sublethal heat shock were tested with regard to their effect on sister-chromatid exchange (SCE) induction by high doses of the same mutagens administered 2 h later to root-tip meristems of Vicia faba. Consecutive treatments resulted in either…	1	0.5000437	1
76028	2494989	1989-02-01	The Biochemical journal	The interaction of xylosyltransferase and glucuronyltransferase involved in glucuronoxylan synthesis in pea (Pisum sativum) epicotyls.	A particulate enzyme preparation from etiolated pea (Pisum sativum) epicotyls was found to incorporate xylose from UDP-D-xylose into beta-(1----4)-xylan. The ability of this xylan to act as an acceptor for incorporation of [14C]glucuronic acid from UDP-D-[14C]glucuronic acid in a subsequent incubation was very limited, even though glucuronic acid incorporation was greatly prolonged when UDP-D-xyl…	pea	The interaction of xylosyltransferase and glucuronyltransferase involved in glucuronoxylan synthesis in pea (Pisum sativum) epicotyls. A particulate enzyme preparation from etiolated pea (Pisum sativum) epicotyls was found to incorporate xylose from UDP-D-xylose into beta-(1----4)-xylan. The ability of this xylan to act as an acceptor for incorporation of [14C]glucuronic acid from UDP-D-[14C]gluc…	1	0.9890354	1
76029	2494999	1989-03-31	Biochemical and biophysical research communications	Lipoxygenase-catalyzed epoxidation of benzo(a)pyrene-7,8-dihydrodiol.	Metabolism of resolved radioactive stereoisomer, [14C](+)-benzo-(a)pyrene-trans-7,8-dihydrodiol by highly purified soybean lipoxygenase plus linoleic acid was investigated. Trans-anti-7,8,9,10-tetrahydrotetrol, the product of hydrolytic breakdown of ultimate mutagenic benzo(a)pyrene-anti-7,8-dihydrodiol,9,10-epoxide, was detected as a major metabolite. The epoxidation, depended on the enzyme conc…	soybean	Lipoxygenase-catalyzed epoxidation of benzo(a)pyrene-7,8-dihydrodiol. Metabolism of resolved radioactive stereoisomer, [14C](+)-benzo-(a)pyrene-trans-7,8-dihydrodiol by highly purified soybean lipoxygenase plus linoleic acid was investigated. Trans-anti-7,8,9,10-tetrahydrotetrol, the product of hydrolytic breakdown of ultimate mutagenic benzo(a)pyrene-anti-7,8-dihydrodiol,9,10-epoxide, was detect…	1	0.5917281	1
76030	2495026	1989-04-12	Biochimica et biophysica acta	Partial purification and characterization of an endonuclease from spinach that cleaves ultraviolet light-damaged duplex DNA.	An endonuclease that cleaves ultraviolet light (UV)-damaged, supercoiled plasmid DNA was partially purified from spinach leaves (Spinacia oleracea) by a series of column chromatography steps. Dialysis of the enzyme against EDTA resulted in a greater than 90% loss of activity which could be fully restored following the addition of Zn2+, suggesting that divalent cations are associated with the acti…	spinach	Partial purification and characterization of an endonuclease from spinach that cleaves ultraviolet light-damaged duplex DNA. An endonuclease that cleaves ultraviolet light (UV)-damaged, supercoiled plasmid DNA was partially purified from spinach leaves (Spinacia oleracea) by a series of column chromatography steps. Dialysis of the enzyme against EDTA resulted in a greater than 90% loss of activit…	1	0.96690416	1
76043	2495440	1989-04-01	Mutation research	Modifying role of dietary factors on the mutagenicity of aflatoxin B1: in vitro effect of plant flavonoids.	Eighteen flavonoids have been tested for their ability to inhibit the mutagenicity of aflatoxin B1 (AFB1) towards strains TA100 and TA98 of Salmonella typhimurium provided with a rat liver activation system. These flavonoids belong to 5 different groups: flavone, isoflavone, flavanone, flavanol and flavonol, and many individual members are natural products present in edible portions of a variety …	plant	Modifying role of dietary factors on the mutagenicity of aflatoxin B1: in vitro effect of plant flavonoids. Eighteen flavonoids have been tested for their ability to inhibit the mutagenicity of aflatoxin B1 (AFB1) towards strains TA100 and TA98 of Salmonella typhimurium provided with a rat liver activation system. These flavonoids belong to 5 different groups: flavone, isoflavone, flavanone, flav…	1	0.30595583	0
76121	2498300	1989-02-01	Journal of biochemistry	Detection and characterization of p-coumaric acid hydroxylase in mung bean, Vigna mungo, seedlings.	A new p-coumaric acid (4-hydroxycinnamic acid) hydroxylase was detected in mung bean seedlings treated with tentoxin, a fungal toxin, in which polyphenol oxidase that hydroxylates a wide variety of monophenols in vitro was completely eliminated. The enzyme required molecular oxygen and showed a pH optimum of 5.0. The enzyme acted only on p-coumaric acid (Km, 3.0 X 10(-5) M), while its specificity…	mung bean	Detection and characterization of p-coumaric acid hydroxylase in mung bean, Vigna mungo, seedlings. A new p-coumaric acid (4-hydroxycinnamic acid) hydroxylase was detected in mung bean seedlings treated with tentoxin, a fungal toxin, in which polyphenol oxidase that hydroxylates a wide variety of monophenols in vitro was completely eliminated. The enzyme required molecular oxygen and showed a pH …	1	0.68938917	1
76122	2498318	1989-05-25	The Journal of biological chemistry	The location of calmodulin in the pea plasma membrane.	Plasma membrane has been prepared from pea seedlings in the presence of [ethylenebis(oxyethylenenitrilo)]tetraacetic acid (EGTA). Calmodulin has been detected in these plasma membrane preparations using calcium overlay techniques, immunoblots, quantitation with antibodies raised against spinach calmodulin, phosphodiesterase activation, mobility shift, and heat stability. EGTA-stable calmodulin re…	pea	The location of calmodulin in the pea plasma membrane. Plasma membrane has been prepared from pea seedlings in the presence of [ethylenebis(oxyethylenenitrilo)]tetraacetic acid (EGTA). Calmodulin has been detected in these plasma membrane preparations using calcium overlay techniques, immunoblots, quantitation with antibodies raised against spinach calmodulin, phosphodiesterase activation, mobili…	1	0.79221547	1
76140	2499260	1989-06-01	Archives of biochemistry and biophysics	S-adenosyl-L-methionine:trans-caffeoyl-coenzyme A 3-O-methyltransferase from elicitor-treated parsley cell suspension cultures.	An S-adenosyl-L-methionine:caffeoyl-CoA 3-O-methyltransferase was purified 82-fold from elicitor-induced parsley cell suspension cultures by ammonium sulfate fractionation, anionic exchange and hydrophobic interaction chromatographies, and chromatofocusing. The enzyme has an apparent pI of 5.7 and a molecular weight of approx 48,000 determined by gel filtration chromatography. Maximal activity wa…	parsley	S-adenosyl-L-methionine:trans-caffeoyl-coenzyme A 3-O-methyltransferase from elicitor-treated parsley cell suspension cultures. An S-adenosyl-L-methionine:caffeoyl-CoA 3-O-methyltransferase was purified 82-fold from elicitor-induced parsley cell suspension cultures by ammonium sulfate fractionation, anionic exchange and hydrophobic interaction chromatographies, and chromatofocusing. The enzyme ha…	1	0.9741067	1
76143	2499315	1989-05-01	The Biochemical journal	Immunochemical characterization of NADPH-cytochrome P-450 reductase from Jerusalem artichoke and other higher plants.	Polyclonal antibodies were prepared against NADPH-cytochrome P-450 reductase purified from Jerusalem artichoke. These antibodies inhibited efficiently the NADPH-cytochrome c reductase activity of the purified enzyme, as well as of Jerusalem artichoke microsomes. Likewise, microsomal NADPH-dependent cytochrome P-450 mono-oxygenases (cinnamate and laurate hydroxylases) were efficiently inhibited. T…	higher plants	Immunochemical characterization of NADPH-cytochrome P-450 reductase from Jerusalem artichoke and other higher plants. Polyclonal antibodies were prepared against NADPH-cytochrome P-450 reductase purified from Jerusalem artichoke. These antibodies inhibited efficiently the NADPH-cytochrome c reductase activity of the purified enzyme, as well as of Jerusalem artichoke microsomes. Likewise, microsom…	1	0.9844002	1
76167	2499688	1989-04-01	Journal of molecular evolution	Sequence variability in three wheat germ agglutinin isolectins: products of multiple genes in polyploid wheat.	Three highly homologous wheat germ isolectins (95-97%) are distinct gene products in hexaploid wheat. The amino acid sequences of two of these [wheat germ agglutinin 1 (WGA1) and 2 (WGA2)] are compared with sequence data derived from a complementary DNA (cDNA) clone for the third isolectin (WGA3). This comparison includes three corrections to earlier amino acid sequence data of both WGA1 and WGA2…	wheat	Sequence variability in three wheat germ agglutinin isolectins: products of multiple genes in polyploid wheat. Three highly homologous wheat germ isolectins (95-97%) are distinct gene products in hexaploid wheat. The amino acid sequences of two of these [wheat germ agglutinin 1 (WGA1) and 2 (WGA2)] are compared with sequence data derived from a complementary DNA (cDNA) clone for the third isolect…	1	0.6470402	1
76170	2499764	1989-03-01	Molecular &amp; general genetics : MGG	Characterization of the ndhC-psbG-ORF157/159 operon of maize plastid DNA and of the cyanobacterium Synechocystis sp. PCC6803.	The ndhC and ORF159 genes of the maize plastid DNA (ptDNA) were sequenced and maize ORF159 was used to screen a library of genomic DNA of the blue-green alga Synechocystis sp. PCC 6803. The cyanobacterial gene homologous to ORF159 (ORF157) was isolated and sequenced. In sequencing the region upstream of ORF157, reading frames with homology to the ndhC and psbG genes of maize ptDNA were identified…	maize	Characterization of the ndhC-psbG-ORF157/159 operon of maize plastid DNA and of the cyanobacterium Synechocystis sp. PCC6803. The ndhC and ORF159 genes of the maize plastid DNA (ptDNA) were sequenced and maize ORF159 was used to screen a library of genomic DNA of the blue-green alga Synechocystis sp. PCC 6803. The cyanobacterial gene homologous to ORF159 (ORF157) was isolated and sequenced. In se…	1	0.9610643	1
76181	2500065	1989-07-01	Archives of biochemistry and biophysics	Phytoalexin synthesis in soybean cells: elicitor induction of reductase involved in biosynthesis of 6'-deoxychalcone.	Chromatofocusing on Mono P proved to be an efficient purification procedure for the NADPH-dependent reductase from soybean (Glycine max L.) cell cultures which acts together with chalcone synthase in the biosynthesis of 2',4',4-trihydroxychalcone (6'-deoxychalcone). By isoelectric focusing the pI of reductase was determined to be 6.3. Addition of pure soybean reductase to cell-free extracts from …	soybean	Phytoalexin synthesis in soybean cells: elicitor induction of reductase involved in biosynthesis of 6'-deoxychalcone. Chromatofocusing on Mono P proved to be an efficient purification procedure for the NADPH-dependent reductase from soybean (Glycine max L.) cell cultures which acts together with chalcone synthase in the biosynthesis of 2',4',4-trihydroxychalcone (6'-deoxychalcone). By isoelectric…	1	0.96685	1
76254	2502070	1989-08-01	Archives of biochemistry and biophysics	Kinetic investigation of the substrate specificity of the cyanogenic beta-D-glucosidase (linamarase) of white clover.	Partially purified linamarase from Trifolium repens (genotype Lili acac) plants was kinetically characterized. Kinetic evidence was found to support the assumption that this cyanogenic beta-D-glucosidase has a broad substrate spectrum. p-Nitrophenyl-beta-D-xylopyranoside and p-nitrophenyl-alpha-L-arabinopyranoside substrates bound almost as tightly to the active center of the enzyme as the glucon…	white clover	Kinetic investigation of the substrate specificity of the cyanogenic beta-D-glucosidase (linamarase) of white clover. Partially purified linamarase from Trifolium repens (genotype Lili acac) plants was kinetically characterized. Kinetic evidence was found to support the assumption that this cyanogenic beta-D-glucosidase has a broad substrate spectrum. p-Nitrophenyl-beta-D-xylopyranoside and p-nit…	1	0.8703876	1
76287	2502983	1989-08-01	Biochemical pharmacology	Detection of desmethyldiazepam and diazepam in brain of different species and plants.	Recent data suggest that desmethyldiazepam (DD), a major metabolite of several benzodiazepines (BZD), might be of natural origin. Therefore we tried to quantify DD and diazepam (D) in animals during maturation (e.g. hen, chicken, eggs), in brain of species at different evolutionary stages e.g. salmon, frog, monitor/reptile, rat, cat, dog, deer, bovine) including newborn and adult humans. Since lo…	plants	Detection of desmethyldiazepam and diazepam in brain of different species and plants. Recent data suggest that desmethyldiazepam (DD), a major metabolite of several benzodiazepines (BZD), might be of natural origin. Therefore we tried to quantify DD and diazepam (D) in animals during maturation (e.g. hen, chicken, eggs), in brain of species at different evolutionary stages e.g. salmon, frog, moni…	1	0.017864486	0
76371	2504932	1989-07-01	Journal of molecular evolution	Electrophoretic and immunological comparisons of chloroplast and prokaryotic ribosomal proteins reveal that certain families of large subunit proteins are evolutionarily conserved.	Antibodies to individual chloroplast ribosomal (r-)proteins of Chlamydomonas reinhardtii synthesized in either the chloroplast or the cytoplasm were used to examine the relatedness of Chlamydomonas r-proteins to r-proteins from the spinach (Spinacia oleracea) chloroplast, Escherichia coli, and the cyanobacterium Anabaena 7120. In addition, 35S-labeled chloroplast r-proteins from large and small s…	spinach	Electrophoretic and immunological comparisons of chloroplast and prokaryotic ribosomal proteins reveal that certain families of large subunit proteins are evolutionarily conserved. Antibodies to individual chloroplast ribosomal (r-)proteins of Chlamydomonas reinhardtii synthesized in either the chloroplast or the cytoplasm were used to examine the relatedness of Chlamydomonas r-proteins to r-prot…	1	0.93124115	1
76397	2505761	1989-07-15	The Biochemical journal	Affinity purification of the novel cysteine proteinase papaya proteinase IV, and papain from papaya latex.	A procedure is described for the purification of a previously undetected cysteine proteinase, which we have called papaya proteinase IV, from spray-dried latex of the papaya (Carica papaya) plant. The purification involves affinity chromatography on Gly-Phe-aminoacetonitrile linked to CH-Sepharose 4B, with elution by 2-hydroxyethyl disulphide at pH 4.5. The product thus obtained is a mixture of a…	papaya	Affinity purification of the novel cysteine proteinase papaya proteinase IV, and papain from papaya latex. A procedure is described for the purification of a previously undetected cysteine proteinase, which we have called papaya proteinase IV, from spray-dried latex of the papaya (Carica papaya) plant. The purification involves affinity chromatography on Gly-Phe-aminoacetonitrile linked to CH-Sep…	1	0.8058992	1
76398	2505791	1989-01-01	Carlsberg research communications	Purification and partial amino acid sequence of the glutamate 1-semialdehyde aminotransferase of barley and synechococcus.	Glutamate-1-semialdehyde aminotransferase (E.C. 5.4.3.8) was purified from barley and the cyanobacteria Synechococcus PCC 6301. The purification procedure involved serial affinity chromatography and preparative polyacrylamide gel electrophoresis under non-denaturing conditions. The aminotransferase of these two organisms showed different mobilities in non-denaturing gels. In SDS-PAGE the enzyme f…	barley	Purification and partial amino acid sequence of the glutamate 1-semialdehyde aminotransferase of barley and synechococcus. Glutamate-1-semialdehyde aminotransferase (E.C. 5.4.3.8) was purified from barley and the cyanobacteria Synechococcus PCC 6301. The purification procedure involved serial affinity chromatography and preparative polyacrylamide gel electrophoresis under non-denaturing condition…	1	0.66137165	1
76410	2505926	1989-08-01	Carbohydrate research	Preparation and characterization of antibodies against 6-O-alpha-D-xylopyranosyl-beta-D-glucopyranose (beta-isoprimeverose), the disaccharide unit of xyloglucan in plant cell-walls.	The p-aminophenyl beta-glycoside of 6-O-alpha-D-xylopyranosyl-D-glucopyranose (isoprimeverose), the disaccharide unit of plant xyloglucan, was coupled to bovine serum albumin, and the resulting glycoconjugate was used as an immunogen for the immunization of a rabbit. The immunochemical specificities of the rabbit antiserum raised against the glycoconjugate were characterized by immunodiffusion, q…	plant	Preparation and characterization of antibodies against 6-O-alpha-D-xylopyranosyl-beta-D-glucopyranose (beta-isoprimeverose), the disaccharide unit of xyloglucan in plant cell-walls. The p-aminophenyl beta-glycoside of 6-O-alpha-D-xylopyranosyl-D-glucopyranose (isoprimeverose), the disaccharide unit of plant xyloglucan, was coupled to bovine serum albumin, and the resulting glycoconjugate was used…	1	0.1544388	0
76429	2506360	1989-09-01	Journal of molecular evolution	Phylogenetic relationships between the chlorophyll a/b binding protein (CAB) multigene family: an intra- and interspecies study.	The genome of Glycine max (L.) Merr. cv. "Dare" contains a chlorophyll a/b binding (Cab) protein gene family consisting of 10 genes. The primary structures of two linked Cab genes (Cab 4 and Cab 5) were determined. A comparison of the nucleic acid and predicted amino acid sequences of Cab 4 and Cab 5 revealed a high degree of similarity (96% and 98%, respectively). Phylogenetic inferences drawn f…	glycine	Phylogenetic relationships between the chlorophyll a/b binding protein (CAB) multigene family: an intra- and interspecies study. The genome of Glycine max (L.) Merr. cv. "Dare" contains a chlorophyll a/b binding (Cab) protein gene family consisting of 10 genes. The primary structures of two linked Cab genes (Cab 4 and Cab 5) were determined. A comparison of the nucleic acid and predicted amino ac…	1	0.9443753	1
76538	2509442	1989-08-01	Journal of biochemistry	Some properties and amino acid sequence of plastocyanin from a green alga, Ulva arasakii.	Plastocyanin was purified from a multicellular, marine green alga, Ulva arasakii, by conventional methods to homogeneity. The oxidized plastocyanin showed absorption maxima at 252, 276.8, 460, 595.3, and 775 nm, and shoulders at 259, 265, 269, and 282.5 nm; the ratio A276.8/A595.3 was 1.5. The midpoint redox potential was determined to be 0.356 V at pH 7.0 with a ferri- and ferrocyanide system. T…	green algae	Some properties and amino acid sequence of plastocyanin from a green alga, Ulva arasakii. Plastocyanin was purified from a multicellular, marine green alga, Ulva arasakii, by conventional methods to homogeneity. The oxidized plastocyanin showed absorption maxima at 252, 276.8, 460, 595.3, and 775 nm, and shoulders at 259, 265, 269, and 282.5 nm; the ratio A276.8/A595.3 was 1.5. The midpoint redox…	1	0.4280957	0
76540	2509476	1989-11-15	The Journal of biological chemistry	The calcium requirement for stability and enzymatic activity of two isoforms of barley aleurone alpha-amylase.	alpha-Amylases (EC 3.2.1.1) secreted by the aleurone layer of barley grains are Ca2+-containing metalloenzymes. We studied the effect of Ca2+ on the activity and structure of the two major groups of aleurone alpha-amylase by incubating affinity purified enzyme in solutions containing Ca2+ from pCa 4 to 7. Both groups of isoforms required one atom of Ca2+/molecule of enzyme as determined by isotop…	barley	The calcium requirement for stability and enzymatic activity of two isoforms of barley aleurone alpha-amylase. alpha-Amylases (EC 3.2.1.1) secreted by the aleurone layer of barley grains are Ca2+-containing metalloenzymes. We studied the effect of Ca2+ on the activity and structure of the two major groups of aleurone alpha-amylase by incubating affinity purified enzyme in solutions containing Ca2…	1	0.76456916	1
76541	2509478	1989-11-15	The Journal of biological chemistry	O-acetylation and de-O-acetylation of sialic acids. Sialic acid esterases of diverse evolutionary origins have serine active sites and essential arginine residues.	We and others have recently described 9-O-acetyl-sialic acid esterase (9-O-Ac-SA esterase) activities that appear to be specific for removal of O-acetyl esters from the 9-position of naturally occurring sialic acids. We have now examined a variety of species for such enzymes and found them in vertebrates and higher invertebrates, but not in plants or in lower invertebrates. This evolutionary dist…	plants	O-acetylation and de-O-acetylation of sialic acids. Sialic acid esterases of diverse evolutionary origins have serine active sites and essential arginine residues. We and others have recently described 9-O-acetyl-sialic acid esterase (9-O-Ac-SA esterase) activities that appear to be specific for removal of O-acetyl esters from the 9-position of naturally occurring sialic acids. We have now examin…	1	0.38730198	0
76551	2509735	1989-11-01	The Journal of urology	Rapid screening of potential human bladder carcinogens: genotoxicity in meiosis repair deficient Drosophila melanogaster.	To find a quick screen of potential bladder carcinogens, a genotoxicity test in Drosophila melanogaster stocks containing DNA repair mutations was evaluated. Meiosis repair deficient male Drosophila melanogaster mei-9, mei-41, and the double mutant mei-9-41 were allowed to mate with attached -x females on media containing the test agent. Genotoxic agents produce DNA damage which accumulates and c…	mate	Rapid screening of potential human bladder carcinogens: genotoxicity in meiosis repair deficient Drosophila melanogaster. To find a quick screen of potential bladder carcinogens, a genotoxicity test in Drosophila melanogaster stocks containing DNA repair mutations was evaluated. Meiosis repair deficient male Drosophila melanogaster mei-9, mei-41, and the double mutant mei-9-41 were allowed to mat…	1	0.06629605	0
76558	2509938	1989-11-02	Nature	Production of antibodies in transgenic plants.	Complementary DNAs derived from a mouse hybridoma messenger RNA were used to transform tobacco leaf segments followed by regeneration of mature plants. Plants expressing single gamma or kappa immunoglobulin chains were crossed to yield progeny in which both chains were expressed simultaneously. A functional antibody accumulated to 1.3% of total leaf protein in plants expressing full-length cDNAs …	tobacco	Production of antibodies in transgenic plants. Complementary DNAs derived from a mouse hybridoma messenger RNA were used to transform tobacco leaf segments followed by regeneration of mature plants. Plants expressing single gamma or kappa immunoglobulin chains were crossed to yield progeny in which both chains were expressed simultaneously. A functional antibody accumulated to 1.3% of total leaf …	1	0.6263496	1
76595	2511189	1989-11-25	The Journal of biological chemistry	Stereochemistry of copper amine oxidase reactions.	The stereochemical course of the oxidation of stereospecifically deuterated dopamine and tyramine, catalyzed by porcine plasma amine oxidase, has been investigated using 1H NMR spectroscopy. The oxidation proceeds with loss of the pro-R hydrogen at C-1. This stereochemistry is in contrast to that observed with the analogous copper containing oxidases isolated from pea seedlings (pro-S) and bovine…	pea	Stereochemistry of copper amine oxidase reactions. The stereochemical course of the oxidation of stereospecifically deuterated dopamine and tyramine, catalyzed by porcine plasma amine oxidase, has been investigated using 1H NMR spectroscopy. The oxidation proceeds with loss of the pro-R hydrogen at C-1. This stereochemistry is in contrast to that observed with the analogous copper containing oxid…	1	0.3400068	0
76597	2511203	1989-12-05	The Journal of biological chemistry	Purification and characterization of a xyloglucan oligosaccharide-specific xylosidase from pea seedlings.	An alpha-xylosidase that acts on oligosaccharide fragments of xyloglucan, a plant cell wall polysaccharide, was purified from pea (Pisum sativum) epicotyls that had been treated with an auxin analog. The enzyme had an apparent molecular mass of 85,000 Da according to sodium dodecyl sulfate-polyacrylamide gel electrophoresis and 79,000 Da according to gel-permeation chromatography under nondenatur…	pea	Purification and characterization of a xyloglucan oligosaccharide-specific xylosidase from pea seedlings. An alpha-xylosidase that acts on oligosaccharide fragments of xyloglucan, a plant cell wall polysaccharide, was purified from pea (Pisum sativum) epicotyls that had been treated with an auxin analog. The enzyme had an apparent molecular mass of 85,000 Da according to sodium dodecyl sulfate-po…	1	0.9150923	1
76720	2514982	1989-10-31	Carbohydrate research	Relationship between structure and activity of an anti-complementary arabinogalactan from the roots of Angelica acutiloba Kitagawa.	An anti-complementary arabinogalactan (AGIIb-1), isolated from the roots of Angelica acutiloba Kitagawa, comprised one neutral (N-I) and two acidic arabinogalactan (A-I and A-II) units and one neutral arabinan unit (N-II). N-I showed the most potent anti-complementary activity. AGIIb-1, A-I, and A-II had similar moderate activities, but N-II had weak activity. The product (AF-AGIIb-1) of digestio…	angelica	Relationship between structure and activity of an anti-complementary arabinogalactan from the roots of Angelica acutiloba Kitagawa. An anti-complementary arabinogalactan (AGIIb-1), isolated from the roots of Angelica acutiloba Kitagawa, comprised one neutral (N-I) and two acidic arabinogalactan (A-I and A-II) units and one neutral arabinan unit (N-II). N-I showed the most potent anti-complementar…	1	0.20047404	0
76724	2515110	1989-12-01	Genetics	Molecular evolution of the small subunit of ribulose bisphosphate carboxylase: nucleotide substitution and gene conversion.	The nucleotide sequences encoding the mature portion of 31 ribulose 1.5-bisphosphate carboxylase small subunit (SSU) genes from 17 genera of plants, green algae and cyanobacteria were examined. Among the 465 pairwise sequence comparisons, SSU multigene family members within the same species were more similar to each other in nonsynonymous or replacement nucleotide substitutions (RNS) than they we…	green algae	Molecular evolution of the small subunit of ribulose bisphosphate carboxylase: nucleotide substitution and gene conversion. The nucleotide sequences encoding the mature portion of 31 ribulose 1.5-bisphosphate carboxylase small subunit (SSU) genes from 17 genera of plants, green algae and cyanobacteria were examined. Among the 465 pairwise sequence comparisons, SSU multigene family members within …	1	0.91643983	1
76744	2515701	1989-01-01	Acta biochimica Polonica	The occurrence of unique, long-chain polyprenols in the leaves of Potentilla species.	Polyprenols are accumulated in the leaves of Potentilla anserina at concentration up to 0.3% fresh weight. They constitute a mixture of poly-cis fully unsaturated analogues of up to 29 isoprene units long. In this and other species of Potentilla the polyprenol mixture is composed of two families, one grouping the medium chain-length polyprenols (built up of about 20 isoprene units), and the secon…	plant	The occurrence of unique, long-chain polyprenols in the leaves of Potentilla species. Polyprenols are accumulated in the leaves of Potentilla anserina at concentration up to 0.3% fresh weight. They constitute a mixture of poly-cis fully unsaturated analogues of up to 29 isoprene units long. In this and other species of Potentilla the polyprenol mixture is composed of two families, one grouping th…	1	0.5797475	1
76815	2517764	1989-10-01	Proceedings of the National Science Council, Republic of China. Part B, Life sciences	A procedure for purifying jack bean urease for clinical use.	Urease with a purity meeting the requirements of analytical use was purified from jack bean meal through steps consisting of 20% acetone extraction, heat treatment, acid precipitation, and lyophilization. For extraction of urease, one part of bean meal was mixed with 5 parts of 20% acetone containing 1 mM EDTA and 1 mM 2-mercaptoethanol, and stirred at 20 degrees C for 5 min. Milky substances in …	bean	A procedure for purifying jack bean urease for clinical use. Urease with a purity meeting the requirements of analytical use was purified from jack bean meal through steps consisting of 20% acetone extraction, heat treatment, acid precipitation, and lyophilization. For extraction of urease, one part of bean meal was mixed with 5 parts of 20% acetone containing 1 mM EDTA and 1 mM 2-mercaptoethanol…	1	0.33983523	0
76835	2518813	1989-01-01	Electron microscopy reviews	Cytochemical localization of beta-(1----4)-D-glucans in plant and fungal cells using an exoglucanase-gold complex.	An exoglucanase (exo-1,4-beta-glucanase), purified from a cellulase produced by the fungus Trichoderma harzianum, was tagged with colloidal gold particles and applied on plant and fungal tissue sections for localizing beta-(1----4)-linked glucans. The present review reports the conditions required for the preparation of this enzyme-gold complex and for its application in transmission electron mic…	plant	Cytochemical localization of beta-(1----4)-D-glucans in plant and fungal cells using an exoglucanase-gold complex. An exoglucanase (exo-1,4-beta-glucanase), purified from a cellulase produced by the fungus Trichoderma harzianum, was tagged with colloidal gold particles and applied on plant and fungal tissue sections for localizing beta-(1----4)-linked glucans. The present review reports the condi…	1	0.7670727	1
76843	2519113	1989-08-01	Plant molecular biology	Maize pyruvate decarboxylase mRNA is induced anaerobically.	A cDNA was identified using an oligonucleotide designed by comparing the sequences of bacterial and yeast pyruvate decarboxylase. The sequence of the cDNA identified by the oligonucleotide contained an open reading frame that encoded a protein of 65 kDa that was similar in sequence to bacterial and yeast pyruvate decarboxylase. This protein was selectively precipitated by an antiserum specific fo…	maize	Maize pyruvate decarboxylase mRNA is induced anaerobically. A cDNA was identified using an oligonucleotide designed by comparing the sequences of bacterial and yeast pyruvate decarboxylase. The sequence of the cDNA identified by the oligonucleotide contained an open reading frame that encoded a protein of 65 kDa that was similar in sequence to bacterial and yeast pyruvate decarboxylase. This prot…	1	0.92074543	1
76844	2519114	1989-08-01	Plant molecular biology	Monoclonal antibody-based immunoaffinity chromatography for purifying corn and squash NADH: nitrate reductases. Evidence for an interchain disulfide bond in nitrate reductase.	NADH: nitrate reductase (EC 1.6.6.1) (NR) is present in small amounts in plant tissues and its polypeptide in inherently labile. Consequently, NR is difficult to purify. We have generated 20 monoclonal antibodies (McAb) for corn and squash NR and selected two for use in immunoaffinity chromatography. Squash McAb CM 15(11) and corn McAb ZM 2(69)9, which both bind corn and squash NR, were covalentl…	corn	Monoclonal antibody-based immunoaffinity chromatography for purifying corn and squash NADH: nitrate reductases. Evidence for an interchain disulfide bond in nitrate reductase. NADH: nitrate reductase (EC 1.6.6.1) (NR) is present in small amounts in plant tissues and its polypeptide in inherently labile. Consequently, NR is difficult to purify. We have generated 20 monoclonal antibodies (McAb) for…	1	0.9811621	1
76906	2520823	1989-09-01	Molecular plant-microbe interactions : MPMI	Isolation and characterization of a Rhizobium loti gene required for effective nodulation of Lotus pedunculatus.	A Rhizobium loti gene required for effective invasion of the host Lotus pedunculatus has been identified by transposon Tn5 mutagenesis. Cosmids that complemented a previously isolated mutation (239) at this invasion (inv) locus were identified by in planta complementation and used to construct a physical map of the gene region. The insertion site of Tn5 in PN239 was mapped to a 7.5-kb EcoRI fragm…	lotus	Isolation and characterization of a Rhizobium loti gene required for effective nodulation of Lotus pedunculatus. A Rhizobium loti gene required for effective invasion of the host Lotus pedunculatus has been identified by transposon Tn5 mutagenesis. Cosmids that complemented a previously isolated mutation (239) at this invasion (inv) locus were identified by in planta complementation and used to c…	1	0.9110416	1
76930	2521638	1989-02-25	The Journal of biological chemistry	Cold inactivation of vacuolar proton-ATPases.	Incubation of the reconstituted H+-ATPase from chromaffin granules on ice resulted in inactivation of the proton-pumping and ATPase activities of the enzyme. Inactivation was dependent on the presence of Mg2+, Cl-, and ATP during the incubation at low temperature. Approximately 1 mM ATP, 1 mM Mg2+, and 200 mM Cl- were required for maximum inactivation. Incubation for about 10 min on ice was requi…	plant	Cold inactivation of vacuolar proton-ATPases. Incubation of the reconstituted H+-ATPase from chromaffin granules on ice resulted in inactivation of the proton-pumping and ATPase activities of the enzyme. Inactivation was dependent on the presence of Mg2+, Cl-, and ATP during the incubation at low temperature. Approximately 1 mM ATP, 1 mM Mg2+, and 200 mM Cl- were required for maximum inactivation…	1	0.7599784	1
76942	2521951	1989-02-01	Proceedings of the National Academy of Sciences of the United States of America	Molecular cloning and sequence of cDNA encoding the plasma membrane proton pump (H+-ATPase) of Arabidopsis thaliana.	In plants, the transport of solutes across the plasma membrane is driven by a proton pump (H+-ATPase) that produces an electric potential and pH gradient. We have isolated and sequenced a full-length cDNA clone that encodes this enzyme in Arabidopsis thaliana. The protein predicted from its nucleotide sequence encodes 959 amino acids and has a molecular mass of 104,207 Da. The plant protein shows…	plant	Molecular cloning and sequence of cDNA encoding the plasma membrane proton pump (H+-ATPase) of Arabidopsis thaliana. In plants, the transport of solutes across the plasma membrane is driven by a proton pump (H+-ATPase) that produces an electric potential and pH gradient. We have isolated and sequenced a full-length cDNA clone that encodes this enzyme in Arabidopsis thaliana. The protein predicted…	1	0.9144484	1
76949	2522185	1989-02-25	Nucleic acids research	Purification of the major UsnRNPs from broad bean nuclear extracts and characterization of their protein constituents.	Small nuclear ribonucleoprotein particles containing the five major nucleoplasmic snRNAs U1, U2, U4, U5 and U6 as well as two smaller sized snRNAs were purified from broad bean nuclear extracts by anti-m3G, monoclonal antibody, immunoaffinity chromatography. We have so far defined 13 polypeptides of approximate mol. wts. of 11 kd, 11.5 kd, 12.5 kd, 16 kd, 17 kd, 17.5 kd, 18.5 kd, 25 kd (double ba…	bean	Purification of the major UsnRNPs from broad bean nuclear extracts and characterization of their protein constituents. Small nuclear ribonucleoprotein particles containing the five major nucleoplasmic snRNAs U1, U2, U4, U5 and U6 as well as two smaller sized snRNAs were purified from broad bean nuclear extracts by anti-m3G, monoclonal antibody, immunoaffinity chromatography. We have so far define…	1	0.46177095	0
76950	2522300	1989-02-28	Biochemical and biophysical research communications	The calmodulin-stimulated ATPase of maize coleoptiles forms a phosphorylated intermediate.	The calmodulin-stimulated ATPase of maize coleoptiles is a 140,000 Mr polypeptide. In the present study, formation of a phosphorylated intermediate by the enzyme is demonstrated. Phosphorylation is sensitive to chasing with unlabelled ATP and to hydroxylamine; lanthanum enhances its intensity while calmodulin enhances phosphorylation in the presence of lanthanum but not in its absence. Ethylenegl…	maize	The calmodulin-stimulated ATPase of maize coleoptiles forms a phosphorylated intermediate. The calmodulin-stimulated ATPase of maize coleoptiles is a 140,000 Mr polypeptide. In the present study, formation of a phosphorylated intermediate by the enzyme is demonstrated. Phosphorylation is sensitive to chasing with unlabelled ATP and to hydroxylamine; lanthanum enhances its intensity while calmodul…	1	0.94148946	1
76984	2523512	1989-01-01	Molecular &amp; general genetics : MGG	Transcriptional interaction between the promoters of the maize chloroplast genes which encode the beta subunit of ATP synthase and the large subunit of ribulose 1,5-bisphosphate carboxylase.	The genes encoding the beta subunit of ATP synthase and the large subunit of ribulose 1,5-bisphosphate carboxylase are located on opposite strands of the maize chloroplast genome. Their transcription start sites are separated by a 159 bp sequence that includes the promoters for both genes. The effects of deleting or modifying one of the two promoters on transcription from the adjacent, unaltered …	maize	Transcriptional interaction between the promoters of the maize chloroplast genes which encode the beta subunit of ATP synthase and the large subunit of ribulose 1,5-bisphosphate carboxylase. The genes encoding the beta subunit of ATP synthase and the large subunit of ribulose 1,5-bisphosphate carboxylase are located on opposite strands of the maize chloroplast genome. Their transcription start si…	1	0.97480583	1
77023	2524481	1989-05-25	The Journal of biological chemistry	Structure of a plasma membrane H+-ATPase gene from the plant Arabidopsis thaliana.	Physiological and biochemical studies have suggested that the plant plasma membrane H+-ATPase controls many important aspects of plant physiology, including growth, development, nutrient transport, and stomata movements. We have started the genetic analysis of this enzyme by isolating both genomic and cDNA clones of an H+-ATPase gene from Arabidopsis thaliana. The cloned gene is interrupted by 15…	plant	Structure of a plasma membrane H+-ATPase gene from the plant Arabidopsis thaliana. Physiological and biochemical studies have suggested that the plant plasma membrane H+-ATPase controls many important aspects of plant physiology, including growth, development, nutrient transport, and stomata movements. We have started the genetic analysis of this enzyme by isolating both genomic and cDNA clones o…	1	0.9620102	1
77110	2527030	1989-07-31	Biochemical and biophysical research communications	Molecular cloning of a family of plant genes encoding a protein homologous to plasma membrane H+-translocating ATPases.	cDNA clones from Nicotiana plumbaginifolia have been isolated by hybridization to a yeast H+-ATPase gene. The largest one encodes a polypeptide (PMA2) of 956 amino acid residues which exhibits a homology of 73% with a limited protein sequence obtained from purified oat plasma membrane H+-ATPase (Schaller and Sussman, Plant Physiol. 86, 512-516, 1988) and an 82% homology with the Arabidopsis thali…	plant	Molecular cloning of a family of plant genes encoding a protein homologous to plasma membrane H+-translocating ATPases. cDNA clones from Nicotiana plumbaginifolia have been isolated by hybridization to a yeast H+-ATPase gene. The largest one encodes a polypeptide (PMA2) of 956 amino acid residues which exhibits a homology of 73% with a limited protein sequence obtained from purified oat plasma me…	1	0.9435566	1
77138	2527566	1989-08-31	Biochimica et biophysica acta	Stereospecificity of C4 nicotinamide hydrogen transfer of the NADP-dependent glyceraldehyde-3-phosphate dehydrogenase.	The stereospecificity of the reaction catalysed by the spinach chloroplast enzyme NADP-dependent glyceraldehyde-3-phosphate dehydrogenase (D-glyceraldehyde-3-phosphate: NADP+ oxidoreductase (phosphorylating), EC 1.2.1.13) with respect to the C4 nicotinamide hydrogen transfer was investigated. NADPH deuterated at the C4 HA position was synthesized using aldehyde dehydrogenase. 1H-NMR spectroscopy …	spinach	Stereospecificity of C4 nicotinamide hydrogen transfer of the NADP-dependent glyceraldehyde-3-phosphate dehydrogenase. The stereospecificity of the reaction catalysed by the spinach chloroplast enzyme NADP-dependent glyceraldehyde-3-phosphate dehydrogenase (D-glyceraldehyde-3-phosphate: NADP+ oxidoreductase (phosphorylating), EC 1.2.1.13) with respect to the C4 nicotinamide hydrogen transfer was …	1	0.96853626	1
77157	2528122	1989-08-11	Nucleic acids research	Molecular analysis of eight U1 RNA gene candidates from tomato that could potentially be transcribed into U1 RNA sequence variants differing from each other in similar regions of secondary structure.	From a tomato genomic library we isolated and characterized eight U1 RNA gene candidates (U1.1 to U1.8) all of which possessed the canonical plant U-snRNA transcription signals in their 5' and 3' flanking regions and exhibited nucleotide sequence conservation in the 5' splice site recognition sequence, in the Sm antigen binding site and in Loops B, C, D as well as in Stems III and IV of their cod…	plant	Molecular analysis of eight U1 RNA gene candidates from tomato that could potentially be transcribed into U1 RNA sequence variants differing from each other in similar regions of secondary structure. From a tomato genomic library we isolated and characterized eight U1 RNA gene candidates (U1.1 to U1.8) all of which possessed the canonical plant U-snRNA transcription signals in their 5' and 3' fla…	1	0.88413894	1
77165	2528380	1989-07-01	Biochimie	Inhibition of the vacuolar ATPase of Acer pseudoplatanus cells by vanadate.	Unlike most tonoplast ATPases, the vacuolar ATPase of Acer pseudoplatanus cells (Km = 0.4 mM) was strongly inhibited by vanadate (I50 = 10 microM). The inhibition was non-competitive. Chemicals usually added in the reaction mixture either increase (NH+4, K+) or decrease (Na+, EDTA) the ATPase inhibition. However, these results do not explain the insensitivity to vanadate of most tonoplast ATPases…	plant	Inhibition of the vacuolar ATPase of Acer pseudoplatanus cells by vanadate. Unlike most tonoplast ATPases, the vacuolar ATPase of Acer pseudoplatanus cells (Km = 0.4 mM) was strongly inhibited by vanadate (I50 = 10 microM). The inhibition was non-competitive. Chemicals usually added in the reaction mixture either increase (NH+4, K+) or decrease (Na+, EDTA) the ATPase inhibition. However, these re…	1	0.9826659	1
77233	2530214	1989-10-25	The Journal of biological chemistry	Energy-dependent conformational changes in the epsilon subunit of the chloroplast ATP synthase (CF0CF1).	Incubation of spinach chloroplast thylakoids with pyridoxal 5'-phosphate modified the epsilon subunit of ATP synthase (CF0CF1). Illumination of thylakoids stimulated the modification of one specific amino acid residue of the epsilon subunit by a factor of 3. Endoproteinase Glu-C treatment of the isolated epsilon subunit and fractionation of the peptides by high performance liquid chromatography r…	spinach	Energy-dependent conformational changes in the epsilon subunit of the chloroplast ATP synthase (CF0CF1). Incubation of spinach chloroplast thylakoids with pyridoxal 5'-phosphate modified the epsilon subunit of ATP synthase (CF0CF1). Illumination of thylakoids stimulated the modification of one specific amino acid residue of the epsilon subunit by a factor of 3. Endoproteinase Glu-C treatment of t…	1	0.95841044	1
77243	2530602	1989-09-01	The Quarterly review of biology	Cellular regulation of iron assimilation.	Cells of plants, most microorganisms, and animals require well-defined amounts of iron for survival, replication, and differentiation. The metal is an important component of such processes as synthesis of DNA, RNA, and chlorophyll; electron transport; oxygen metabolism; and nitrogen fixation. Because of the insolubility of iron in aerobic environments at neutral and alkaline pH values, cells have…	plant	Cellular regulation of iron assimilation. Cells of plants, most microorganisms, and animals require well-defined amounts of iron for survival, replication, and differentiation. The metal is an important component of such processes as synthesis of DNA, RNA, and chlorophyll; electron transport; oxygen metabolism; and nitrogen fixation. Because of the insolubility of iron in aerobic environments at …	1	0.4845475	0
77254	2531142	1989-11-25	The Journal of biological chemistry	High purity preparations of higher plant vacuolar H+-ATPase reveal additional subunits. Revised subunit composition.	A fast protein liquid chromatography procedure for purification of the V-type H+-ATPase from higher plant vacuolar membrane to yield near-homogeneous enzyme with a specific activity of 20-25 mumol/mg.min is described. When precautions are taken to ensure the quantitative recovery of protein before sodium dodecyl sulfate-polyacrylamide gel electrophoresis, the preparation is found to be constitute…	plant	High purity preparations of higher plant vacuolar H+-ATPase reveal additional subunits. Revised subunit composition. A fast protein liquid chromatography procedure for purification of the V-type H+-ATPase from higher plant vacuolar membrane to yield near-homogeneous enzyme with a specific activity of 20-25 mumol/mg.min is described. When precautions are taken to ensure the quantitative recovery o…	1	0.84895283	1
77263	2531369	1989-11-25	Nucleic acids research	Maize U2 snRNAs: gene sequence and expression.	The complexity of plant U-type small nuclear ribonucleoprotein particles (UsnRNPs) may represent one level at which differences in splicing between animals and plants and between monocotyledonous and dicotyledonous plants could be effected. The maize (monocot.) U2snRNA multigene family consists of some 25 to 40 genes which from RNA blot and RNase protection analyses produce U2snRNAs varying in bo…	maize	Maize U2 snRNAs: gene sequence and expression. The complexity of plant U-type small nuclear ribonucleoprotein particles (UsnRNPs) may represent one level at which differences in splicing between animals and plants and between monocotyledonous and dicotyledonous plants could be effected. The maize (monocot.) U2snRNA multigene family consists of some 25 to 40 genes which from RNA blot and RNase pro…	1	0.9306793	1
77264	2531512	1989-01-01	Vestnik dermatologii i venerologii	[Occupational phytodermatoses and their prevention].	The growing employment of the population in agriculture and wide use of plants in industry lead to an increase in the incidence rate of phytodermatoses. The strongest allergens are Ambrosia and Artemisia pollen, as well as exotic trees wood. Measures for the prevention of occupational phytodermatoses are an integral part of the complex program for the improvement of specialized medical care in th…	plants	[Occupational phytodermatoses and their prevention]. The growing employment of the population in agriculture and wide use of plants in industry lead to an increase in the incidence rate of phytodermatoses. The strongest allergens are Ambrosia and Artemisia pollen, as well as exotic trees wood. Measures for the prevention of occupational phytodermatoses are an integral part of the complex program …	1	0.12087359	0
77287	2532360	1989-12-01	Proceedings of the National Academy of Sciences of the United States of America	A gene required for transfer of T-DNA to plants encodes an ATPase with autophosphorylating activity.	The virB operon of the Agrobacterium tume-faciens pTiA6NC plasmid likely plays a role in directing T-DNA transfer events at the bacterial membrane, as determined previously by mutagenesis and cellular fractionation studies and by DNA sequence analysis of the approximately 12-kilobase-pair operon. The DNA sequence analysis also revealed consensus mononucleotide binding domains in the deduced virB5…	plants	A gene required for transfer of T-DNA to plants encodes an ATPase with autophosphorylating activity. The virB operon of the Agrobacterium tume-faciens pTiA6NC plasmid likely plays a role in directing T-DNA transfer events at the bacterial membrane, as determined previously by mutagenesis and cellular fractionation studies and by DNA sequence analysis of the approximately 12-kilobase-pair operon. …	1	0.8683406	1
77295	2532539	1989-10-03	Biochemistry	Glucosylation of glycoproteins by mammalian, plant, fungal, and trypanosomatid protozoa microsomal membranes.	An assay for UDP-Glc:glycoprotein glucosyltransferase was developed. Incubation of rat liver microsomes with UDP-[14C]Glc led to the formation of hot trichloroacetic acid insoluble material identified as protein-linked Glc1Man7-9GlcNAc2. Addition of 8 M urea-denatured thyroglobulin to the incubation mixtures stimulated up to 10-12-fold the formation of the same compounds but only in the presence …	mung bean	Glucosylation of glycoproteins by mammalian, plant, fungal, and trypanosomatid protozoa microsomal membranes. An assay for UDP-Glc:glycoprotein glucosyltransferase was developed. Incubation of rat liver microsomes with UDP-[14C]Glc led to the formation of hot trichloroacetic acid insoluble material identified as protein-linked Glc1Man7-9GlcNAc2. Addition of 8 M urea-denatured thyroglobulin to the…	1	0.8212852	1
77300	2532612	1989-12-07	Gene	The steady-state level of potato sucrose synthase mRNA is dependent on wounding, anaerobiosis and sucrose concentration.	The steady-state level of potato sucrose synthase (SSase) mRNA was investigated in different plant organs and in response to certain stimuli. SSase mRNA is mainly present in developing tubers, but its presence is not restricted to this organ and the transcript is found at detectable levels in all the tissues analysed, except leaves. Wounding results in a decrease in SSase mRNA, but this can be ov…	plant	The steady-state level of potato sucrose synthase mRNA is dependent on wounding, anaerobiosis and sucrose concentration. The steady-state level of potato sucrose synthase (SSase) mRNA was investigated in different plant organs and in response to certain stimuli. SSase mRNA is mainly present in developing tubers, but its presence is not restricted to this organ and the transcript is found at detec…	1	0.9611575	1
77328	2533130	1989-12-14	Gene	Structure of the three beta-tubulin-encoding genes of the unicellular alga, Polytomella agilis.	The quadriflagellate, unicellular, colorless alga, Polytomella agilis, contains several distinct microtubule arrays. To study the genetic basis of microtubule heterogeneity in P. agilis, we characterized its tubulin(Tub)-encoding genes (tub). The three beta tub genes detected in blots of P. agilis DNA were isolated from a genomic library. The structure and organization of the genes were examined …	plant	Structure of the three beta-tubulin-encoding genes of the unicellular alga, Polytomella agilis. The quadriflagellate, unicellular, colorless alga, Polytomella agilis, contains several distinct microtubule arrays. To study the genetic basis of microtubule heterogeneity in P. agilis, we characterized its tubulin(Tub)-encoding genes (tub). The three beta tub genes detected in blots of P. agilis DNA …	1	0.92236143	1
77330	2533214	1989-11-17	Journal of chromatography	High-performance liquid chromatographic determination of humic acid in environmental samples at the nanogram level using fluorescence detection.	A high-performance liquid chromatographic method for the determination of humic acid in environmental samples is presented. The humic acid is chromatographed as its sodium or calcium complex, eluting as a single, sharp peak. Coral skeletal matter, sea water, river water, soils and plant matter were successfully analysed. The detection limit is 15 ng. The relative standard deviation for a coral sk…	plant	High-performance liquid chromatographic determination of humic acid in environmental samples at the nanogram level using fluorescence detection. A high-performance liquid chromatographic method for the determination of humic acid in environmental samples is presented. The humic acid is chromatographed as its sodium or calcium complex, eluting as a single, sharp peak. Coral skeletal matter, sea wa…	1	0.15924677	0
77337	2533497	1989-10-01	Biochemical genetics	Comparison of soluble starch synthases and branching enzymes from leaves and kernels of normal and amylose-extender maize.	Soluble starch synthases (SS) and branching enzymes (BE) from 20-day-old maize leaves and 22-day-old seeds of normal and amylose-extender (ae) were purified by DEAE-cellulose chromatography. Elution profiles of leaf extracts showed one major SS and two BE fractions from both genotypes. The SS fractions from normal and ae leaf extracts were capable of citrate-stimulated starch synthesis and had di…	maize	Comparison of soluble starch synthases and branching enzymes from leaves and kernels of normal and amylose-extender maize. Soluble starch synthases (SS) and branching enzymes (BE) from 20-day-old maize leaves and 22-day-old seeds of normal and amylose-extender (ae) were purified by DEAE-cellulose chromatography. Elution profiles of leaf extracts showed one major SS and two BE fractions from both …	1	0.9419972	1
77340	2533532	1989-11-01	Contact dermatitis	Heracleum mantegazzianum growth phases and furocoumarin content.	The observation of photocontact dermatitis from Heracleum mantegazzianum Sommier et Levier in 2 gardeners at work prompted the analysis of furocoumarin content of stem, leaves and fruits of the plant during a period of 1 year. Their concentration was found to be maximal in fruit, intermediate in leaf, and minimal in stem. Psoralen was the most prevalent substance in the leaf and bergapten in the …	plant	Heracleum mantegazzianum growth phases and furocoumarin content. The observation of photocontact dermatitis from Heracleum mantegazzianum Sommier et Levier in 2 gardeners at work prompted the analysis of furocoumarin content of stem, leaves and fruits of the plant during a period of 1 year. Their concentration was found to be maximal in fruit, intermediate in leaf, and minimal in stem. Psoralen w…	1	0.7768983	1
77385	2535256	1989-10-01	Plant molecular biology	Differential regulation of ABA-induced 23-25 kDa proteins in embryo and vegetative tissues of the viviparous mutants of maize.	Previous studies have identified a set of highly phosphorylated proteins of 23-25 kDa accumulated during normal embryogenesis of Zea mays L. and which disappear in early germination. They can be induced precociously in embryos by abscisic acid (ABA) treatment. Here the synthesis and accumulation of this group of proteins and their corresponding mRNAs were examined in ABA-deficient viviparous embr…	plants	Differential regulation of ABA-induced 23-25 kDa proteins in embryo and vegetative tissues of the viviparous mutants of maize. Previous studies have identified a set of highly phosphorylated proteins of 23-25 kDa accumulated during normal embryogenesis of Zea mays L. and which disappear in early germination. They can be induced precociously in embryos by abscisic acid (ABA) treatment. Here the sy…	1	0.97512734	1
77397	2535470	1989-01-01	The Plant cell	Strong cellular preference in the expression of a housekeeping gene of Arabidopsis thaliana encoding S-adenosylmethionine synthetase.	S-Adenosylmethionine serves as a methyl group donor in numerous transmethylation reactions and plays a role in the biosynthesis of polyamines and ethylene. We have cloned and sequenced an S-adenosylmethionine synthetase gene (sam-1) of Arabidopsis thaliana. The deduced polypeptide sequence of the enzyme has extensive homology with the corresponding enzymes of Escherichia coli and yeast. Genomic h…	plants	Strong cellular preference in the expression of a housekeeping gene of Arabidopsis thaliana encoding S-adenosylmethionine synthetase. S-Adenosylmethionine serves as a methyl group donor in numerous transmethylation reactions and plays a role in the biosynthesis of polyamines and ethylene. We have cloned and sequenced an S-adenosylmethionine synthetase gene (sam-1) of Arabidopsis thaliana. The ded…	1	0.96546113	1
77407	2535505	1989-03-01	The Plant cell	Visualizing mRNA expression in plant protoplasts: factors influencing efficient mRNA uptake and translation.	In this paper we demonstrate that RNA sequences present upstream and downstream of a reporter gene coding region play an important role in determining the amount of protein produced from an mRNA. A translational enhancer, omega, derived from tobacco mosaic virus, when present at the 5'-end of beta-glucuronidase mRNA increased the efficiency of translation 16-fold to 18-fold in electroporated toba…	plant	Visualizing mRNA expression in plant protoplasts: factors influencing efficient mRNA uptake and translation. In this paper we demonstrate that RNA sequences present upstream and downstream of a reporter gene coding region play an important role in determining the amount of protein produced from an mRNA. A translational enhancer, omega, derived from tobacco mosaic virus, when present at the 5'-end…	1	0.8689348	1
77417	2535515	1989-06-01	The Plant cell	Molecular analysis of dicot and monocot small nuclear RNA populations.	Oligonucleotides directed against conserved small nuclear RNA (snRNA) sequences have been used to identify the individual U1, U2, U4, U5, and U6 snRNAs in dicot and monocot nuclei. The plant snRNA populations are significantly more heterogeneous than the mammalian or Saccharomyces cerevisiae snRNA populations. U6 snRNA exists as a single species of similar size in monocot and dicot nuclei. The ab…	plant	Molecular analysis of dicot and monocot small nuclear RNA populations. Oligonucleotides directed against conserved small nuclear RNA (snRNA) sequences have been used to identify the individual U1, U2, U4, U5, and U6 snRNAs in dicot and monocot nuclei. The plant snRNA populations are significantly more heterogeneous than the mammalian or Saccharomyces cerevisiae snRNA populations. U6 snRNA exists …	1	0.8672237	1
77418	2535516	1989-06-01	The Plant cell	Post-transcriptional control of plastid mRNA accumulation during adaptation of chloroplasts to different light quality environments.	The adaptation of germinating spinach seedlings to yellow and red light was studied and compared with plants grown in white light. Spinach chloroplasts isolated from cotyledons and leaves of yellow and white light-grown plants showed similar membrane structures and compositions, while chloroplasts from plants grown in red light have significant adaptive changes. Based on an equal amount of chloro…	spinach	Post-transcriptional control of plastid mRNA accumulation during adaptation of chloroplasts to different light quality environments. The adaptation of germinating spinach seedlings to yellow and red light was studied and compared with plants grown in white light. Spinach chloroplasts isolated from cotyledons and leaves of yellow and white light-grown plants showed similar membrane structures and …	1	0.9715675	1
77419	2535518	1989-07-01	The Plant cell	Characterization of a single copy gene encoding ferredoxin I from pea.	We have isolated, mapped, and sequenced a genomic clone containing the ferredoxin I (Fed-1) gene from Pisum sativum. The gene is present as a single copy per haploid genome. It has no introns, and it specifies a 753-nucleotide transcript encoding a 149-amino acid protein including a 52-residue transit peptide. Upstream sequences from Fed-1 contain several elements with similarity to transcription…	pea	Characterization of a single copy gene encoding ferredoxin I from pea. We have isolated, mapped, and sequenced a genomic clone containing the ferredoxin I (Fed-1) gene from Pisum sativum. The gene is present as a single copy per haploid genome. It has no introns, and it specifies a 753-nucleotide transcript encoding a 149-amino acid protein including a 52-residue transit peptide. Upstream sequenc…	1	0.93037874	1
77420	2535519	1989-07-01	The Plant cell	Functional architecture of the light-responsive chalcone synthase promoter from parsley.	We have combined in vivo genomic footprinting and light-induced transient expression of chalcone synthase promoter derivatives in parsley protoplasts to identify cis sequences regulating light activation. The parsley chalcone synthase promoter contains two cis "units" that are light-responsive. Each unit is composed of short DNA stretches of approximately 50 base pairs, and each contains two in v…	parsley	Functional architecture of the light-responsive chalcone synthase promoter from parsley. We have combined in vivo genomic footprinting and light-induced transient expression of chalcone synthase promoter derivatives in parsley protoplasts to identify cis sequences regulating light activation. The parsley chalcone synthase promoter contains two cis "units" that are light-responsive. Each unit is c…	1	0.9832403	1
77421	2535520	1989-07-01	The Plant cell	Salt stress leads to differential expression of two isogenes of phosphoenolpyruvate carboxylase during Crassulacean acid metabolism induction in the common ice plant.	The common ice plant is a facultative halophyte in which Crassulacean acid metabolism, a metabolic adaptation to arid environments, can be induced by irrigating plants with high levels of NaCl or by drought. This stress-induced metabolic transition is accompanied by up to a 50-fold increase in the activity of phosphoenolpyruvate carboxylase (PEPCase). To analyze the molecular basis of this plant …	plant	Salt stress leads to differential expression of two isogenes of phosphoenolpyruvate carboxylase during Crassulacean acid metabolism induction in the common ice plant. The common ice plant is a facultative halophyte in which Crassulacean acid metabolism, a metabolic adaptation to arid environments, can be induced by irrigating plants with high levels of NaCl or by drought. This stress-induced meta…	1	0.96244866	1
77422	2535521	1989-07-01	The Plant cell	Gametophytic and sporophytic expression of anther-specific genes in developing tomato anthers.	The tissue localization of transcripts corresponding to five anther-specific cDNA clones isolated from tomato was determined. Transcripts specified by three of the cDNA clones were first detectable in anthers containing mitotic-stage gametophytes and were localized to the gametophyte. Transcripts specified by the two other cDNA clones were not detectable until anthers had reached a later developm…	plant	Gametophytic and sporophytic expression of anther-specific genes in developing tomato anthers. The tissue localization of transcripts corresponding to five anther-specific cDNA clones isolated from tomato was determined. Transcripts specified by three of the cDNA clones were first detectable in anthers containing mitotic-stage gametophytes and were localized to the gametophyte. Transcripts specif…	1	0.9767596	1
77425	2535524	1989-08-01	The Plant cell	Alternative mRNA splicing generates the two ribulosebisphosphate carboxylase/oxygenase activase polypeptides in spinach and Arabidopsis.	Sequence analysis of ribulosebisphosphate carboxylase/oxygenase (rubisco) activase cDNA and genomic clones isolated from spinach and Arabidopsis thaliana indicates that the two polypeptides of rubisco activase arise from alternative splicing of a common pre-mRNA. In spinach, two 5' splice sites are used in processing a single 137-nucleotide intron near the 3' end of the primary transcript. This i…	spinach	Alternative mRNA splicing generates the two ribulosebisphosphate carboxylase/oxygenase activase polypeptides in spinach and Arabidopsis. Sequence analysis of ribulosebisphosphate carboxylase/oxygenase (rubisco) activase cDNA and genomic clones isolated from spinach and Arabidopsis thaliana indicates that the two polypeptides of rubisco activase arise from alternative splicing of a common pre-mRNA…	1	0.9956499	1
77439	2535538	1989-12-01	The Plant cell	A homolog of the cell cycle control protein p34cdc2 participates in the division cycle of Chlamydomonas, and a similar protein is detectable in higher plants and remote taxa.	We investigated plant cell division by testing for the presence and involvement in progress through the division cycle of the protein p34cdc2, a key participant in division control in other eukaryotes. A protein of the same m(r) 34,000 has structural similarity indicated by its reaction with three sorts of antibody raised against (1) cell division-specific regions within a 16-amino acid internal …	higher plants	A homolog of the cell cycle control protein p34cdc2 participates in the division cycle of Chlamydomonas, and a similar protein is detectable in higher plants and remote taxa. We investigated plant cell division by testing for the presence and involvement in progress through the division cycle of the protein p34cdc2, a key participant in division control in other eukaryotes. A protein of the same …	1	0.8262657	1
77440	2535539	1989-12-01	The Plant cell	Immunogold localization of beta-1,3-glucanases in two plants infected by vascular wilt fungi.	An antiserum raised against a purified tobacco beta-1,3-glucanase (PR-N) was used to study the subcellular localization of enzyme in fungus-infected plant tissues by means of post-embedding immunogold labeling. In susceptible tomato plants, the enzyme accumulation was found to occur as a result of successful tissue colonization, whereas it appeared to be an early event associated with limited spr…	plants	Immunogold localization of beta-1,3-glucanases in two plants infected by vascular wilt fungi. An antiserum raised against a purified tobacco beta-1,3-glucanase (PR-N) was used to study the subcellular localization of enzyme in fungus-infected plant tissues by means of post-embedding immunogold labeling. In susceptible tomato plants, the enzyme accumulation was found to occur as a result of succes…	1	0.911932	1
77442	2535542	1989-02-01	The Plant cell	Sequences downstream of translation start regulate quantitative expression of two petunia rbcS genes.	We investigated the basis for quantitative differences in leaf expression of the petunia genes (rbcS) encoding the small subunit of ribulose bisphosphate carboxylase. The most abundantly, SSU301, and the most weakly, SSU911, expressed petunia rbcS genes maintained their differential expression when transferred to tobacco, indicating that the determinants of quantitative expression are intrinsic t…	petunia	Sequences downstream of translation start regulate quantitative expression of two petunia rbcS genes. We investigated the basis for quantitative differences in leaf expression of the petunia genes (rbcS) encoding the small subunit of ribulose bisphosphate carboxylase. The most abundantly, SSU301, and the most weakly, SSU911, expressed petunia rbcS genes maintained their differential expression wh…	1	0.9553959	1
77443	2535543	1989-02-01	The Plant cell	Sequences 5' to translation start regulate expression of petunia rbcS genes.	The promoter sequences that contribute to quantitative differences in expression of the petunia genes (rbcS) encoding the small subunit of ribulose bisphosphate carboxylase have been characterized. The promoter regions of the two most abundantly expressed petunia rbcS genes, SSU301 and SSU611, show sequence similarity not present in other rbcS genes. We investigated the significance of these and …	petunia	Sequences 5' to translation start regulate expression of petunia rbcS genes. The promoter sequences that contribute to quantitative differences in expression of the petunia genes (rbcS) encoding the small subunit of ribulose bisphosphate carboxylase have been characterized. The promoter regions of the two most abundantly expressed petunia rbcS genes, SSU301 and SSU611, show sequence similarity no…	1	0.9619478	1
77446	2535549	1989-05-01	The Plant cell	Mutations in the tobacco mosaic virus 30-kD protein gene overcome Tm-2 resistance in tomato.	A resistance-breaking strain of tobacco mosaic virus (TMV), Ltb1, is able to multiply in tomatoes with the Tm-2 gene, unlike its parent strain, L. Nucleotide sequence analysis of Ltb1 RNA revealed two amino acid changes in the 30-kD protein: from Cys68 to Phe and from Glu133 to Lys (from L to Ltb1). Strains with these two changes generated in vitro multiplied in tomatoes with the Tm-2 gene and in…	tobacco	Mutations in the tobacco mosaic virus 30-kD protein gene overcome Tm-2 resistance in tomato. A resistance-breaking strain of tobacco mosaic virus (TMV), Ltb1, is able to multiply in tomatoes with the Tm-2 gene, unlike its parent strain, L. Nucleotide sequence analysis of Ltb1 RNA revealed two amino acid changes in the 30-kD protein: from Cys68 to Phe and from Glu133 to Lys (from L to Ltb1). Strai…	1	0.82942307	1
77460	2536012	1989-01-15	The Journal of biological chemistry	The effects of camptothecin on the reaction and the specificity of the wheat germ type I topoisomerase.	The cytotoxic alkaloid, camptothecin, does not inhibit the nicking-closing activity of the wheat germ type I topoisomerase (topo I). However, consistent with a previous report on the Hela cell topo I (Hsiang, Y.-H., Hertzberg, R., Hecht, S., and Liu, L.F. (1985) J. Biol. Chem. 260, 14873-14878), the drug does enhance DNA breakage when enzyme reactions are terminated with SDS. Drug-enhanced breaka…	wheat	The effects of camptothecin on the reaction and the specificity of the wheat germ type I topoisomerase. The cytotoxic alkaloid, camptothecin, does not inhibit the nicking-closing activity of the wheat germ type I topoisomerase (topo I). However, consistent with a previous report on the Hela cell topo I (Hsiang, Y.-H., Hertzberg, R., Hecht, S., and Liu, L.F. (1985) J. Biol. Chem. 260, 14873-14878)…	1	0.13857049	0
77469	2536143	1989-01-26	Nature	Tnt1, a mobile retroviral-like transposable element of tobacco isolated by plant cell genetics.	Transposable elements can be identified by their ability to induce mutant alleles at new loci. The retrotransposon family is thought to transpose through an RNA intermediate and has many similarities to vertebrate proretroviruses. In plants, retrotransposons have been described in maize, Arabidopsis and wheat, and non-viral retroposons in maize. Most of these elements, however, have been found as…	tobacco	Tnt1, a mobile retroviral-like transposable element of tobacco isolated by plant cell genetics. Transposable elements can be identified by their ability to induce mutant alleles at new loci. The retrotransposon family is thought to transpose through an RNA intermediate and has many similarities to vertebrate proretroviruses. In plants, retrotransposons have been described in maize, Arabidopsis an…	1	0.8492009	1
77499	2536736	1989-02-25	The Journal of biological chemistry	Correspondence of minor subunits of plant mitochondrial F1ATPase to F1F0ATPase subunits of other organisms.	In addition to two major alpha- and beta-subunits, the soluble oligomycin-insensitive F1ATPase purified from sweet potato root mitochondria contains four different minor subunits of gamma (Mr = 35,500), delta (Mr = 27,000), delta' (Mr = 23,000), and epsilon (Mr = 12,000) (Iwasaki, Y., and Asashi, T. (1983) Arch. Biochem. Biophys. 227, 164-173). Among these minor subunits, the delta-subunit specif…	plant	Correspondence of minor subunits of plant mitochondrial F1ATPase to F1F0ATPase subunits of other organisms. In addition to two major alpha- and beta-subunits, the soluble oligomycin-insensitive F1ATPase purified from sweet potato root mitochondria contains four different minor subunits of gamma (Mr = 35,500), delta (Mr = 27,000), delta' (Mr = 23,000), and epsilon (Mr = 12,000) (Iwasaki, Y., and A…	1	0.41865894	0
77528	2537197	1989-01-15	European journal of biochemistry	Metabolites controlling the rate of starch synthesis in the chloroplast of C3 plants.	The extent to which different stromal metabolites affecting ADPglucose pyrophosphorylase control the rate of photosynthetic starch production in the chloroplast of C3 plants has been examined by kinetic model studies. The results indicate that ATP, glucose 1-phosphate, 3-phosphoglycerate, fructose 6-phosphate, and orthophosphate may provide significant contributions to the starch synthesis rate c…	plants	Metabolites controlling the rate of starch synthesis in the chloroplast of C3 plants. The extent to which different stromal metabolites affecting ADPglucose pyrophosphorylase control the rate of photosynthetic starch production in the chloroplast of C3 plants has been examined by kinetic model studies. The results indicate that ATP, glucose 1-phosphate, 3-phosphoglycerate, fructose 6-phosphate, a…	1	0.8424388	1
77551	2537661	1989-02-23	Biochimica et biophysica acta	Prosthetic group content and ligand binding properties of a spinach catalase.	A recently discovered form of spinach catalase that contains both a novel heme and protoheme as prosthetic groups has been characterized using immunological and spectroscopic techniques. The enzyme appears to be a dimer of identical Mr 60,000 monomers. Extraction of the non-covalently bound prosthetic groups, followed by thin-layer chromatography of the extract, suggested that the novel heme cont…	spinach	Prosthetic group content and ligand binding properties of a spinach catalase. A recently discovered form of spinach catalase that contains both a novel heme and protoheme as prosthetic groups has been characterized using immunological and spectroscopic techniques. The enzyme appears to be a dimer of identical Mr 60,000 monomers. Extraction of the non-covalently bound prosthetic groups, followed b…	1	0.11406364	0
77574	2538160	1989-03-16	Biochimica et biophysica acta	Studies of the Co2+-activated ribulose-1,5-bisphosphate carboxylase/oxygenase by the use of spectrophotometry.	Transient optical absorption bands are formed upon addition of ribulose-1,5-bisphosphate to the Co2+-activated ribulose-1,5-bisphosphate carboxylase/oxygenase from spinach and parsley. In the visible region, the prominent absorption band during steady state has a maximum at 610 nm. Stopped-flow technique was used to study the increase in absorbance at this wavelength, and two distinct phases in t…	spinach	Studies of the Co2+-activated ribulose-1,5-bisphosphate carboxylase/oxygenase by the use of spectrophotometry. Transient optical absorption bands are formed upon addition of ribulose-1,5-bisphosphate to the Co2+-activated ribulose-1,5-bisphosphate carboxylase/oxygenase from spinach and parsley. In the visible region, the prominent absorption band during steady state has a maximum at 610 nm. Stopp…	1	0.9160329	1
77587	2538421	1989-04-05	The Journal of biological chemistry	Purification and characterization of fructose-2,6-bisphosphatase, a substrate-specific cytosolic enzyme from leaves.	Fructose-2,6-bisphosphatase (EC 3.1.3.46), which hydrolyzes fructose 2,6-bisphosphate to fructose 6-phosphate and Pi, has been purified to apparent homogeneity from spinach leaves and found to be devoid of fructose-6-phosphate,2-kinase activity. The isolated enzyme is a dimer (76 kDa determined by gel filtration) composed of two 33-kDa subunits. The enzyme is highly specific and displays hyperbol…	spinach	Purification and characterization of fructose-2,6-bisphosphatase, a substrate-specific cytosolic enzyme from leaves. Fructose-2,6-bisphosphatase (EC 3.1.3.46), which hydrolyzes fructose 2,6-bisphosphate to fructose 6-phosphate and Pi, has been purified to apparent homogeneity from spinach leaves and found to be devoid of fructose-6-phosphate,2-kinase activity. The isolated enzyme is a dimer (76 k…	1	0.7017694	1
77610	2538837	1989-04-01	Proceedings of the National Academy of Sciences of the United States of America	Mobility of the maize suppressor-mutator element in transgenic tobacco cells.	Maize Suppressor-mutator (Spm) transposable elements have been introduced into tobacco cells and a visual assay for Spm activity has been developed using a bacterial beta-glucuronidase gene. The Spm element is mobile in tobacco and can trans-activate excision of a transposition-defective Spm (dSpm) element either from a different site on the same transforming Ti plasmid or from a second plasmid. …	maize	Mobility of the maize suppressor-mutator element in transgenic tobacco cells. Maize Suppressor-mutator (Spm) transposable elements have been introduced into tobacco cells and a visual assay for Spm activity has been developed using a bacterial beta-glucuronidase gene. The Spm element is mobile in tobacco and can trans-activate excision of a transposition-defective Spm (dSpm) element either from a…	1	0.9266129	1
77624	2539142	1989-03-31	Biochemical and biophysical research communications	Formation of 6,13-dihydroxyoctadecatrienoic acid isomers from gamma-linolenic acid.	Incubation of gamma-linolenic acid with soybean lipoxygenase initially at pH 9.3 and subsequently at pH 7.9 gave rise to the conjugated triene dioxygenation product (lambda max = 267 nm, greater than 50% yield), which was reduced to form 9-cis isomer of 6,13-dihydroxyoctadecatrienoic acid (6,13-diHOT) accompanied by minor isomers. Meanwhile, hemoglobin converted 13-hydroperoxyoctadecatrienoic aci…	soybean	Formation of 6,13-dihydroxyoctadecatrienoic acid isomers from gamma-linolenic acid. Incubation of gamma-linolenic acid with soybean lipoxygenase initially at pH 9.3 and subsequently at pH 7.9 gave rise to the conjugated triene dioxygenation product (lambda max = 267 nm, greater than 50% yield), which was reduced to form 9-cis isomer of 6,13-dihydroxyoctadecatrienoic acid (6,13-diHOT) accompanied …	1	0.3850083	0
77645	2539365	1989-04-15	The Journal of biological chemistry	Evidence for only one iron-sulfur cluster in center X of photosystem I from higher plants.	In the photosystem I of thylakoid membranes, the photoinduced electron transfer involves three iron-sulfur centers, A, B, and X. Among them, center X is characterized by very unusual spectroscopic and redox properties. Recent arguments have been presented in favor of a [2Fe-2S] structure for the clusters implicated in this center, but the number of these clusters is still a controversial question…	higher plants	Evidence for only one iron-sulfur cluster in center X of photosystem I from higher plants. In the photosystem I of thylakoid membranes, the photoinduced electron transfer involves three iron-sulfur centers, A, B, and X. Among them, center X is characterized by very unusual spectroscopic and redox properties. Recent arguments have been presented in favor of a [2Fe-2S] structure for the clusters im…	1	0.7416896	1
77703	2540411	1989-01-01	Molecular &amp; general genetics : MGG	Molecular characterization of rDt, a maize transposon of the "Dotted" controlling element system.	We have molecularly cloned the rDt transposon, one component of the classic "Dotted" two-element system of controlling elements. The rDt transposon was identified as a DNA insertion in each of two independent mutation events of the maize A1 gene, a gene necessary for the biosynthesis of anthocyanin pigment. Both mutant alleles result in a stable, anthocyaninless phenotype in all plant tissues. Wh…	maize	Molecular characterization of rDt, a maize transposon of the "Dotted" controlling element system. We have molecularly cloned the rDt transposon, one component of the classic "Dotted" two-element system of controlling elements. The rDt transposon was identified as a DNA insertion in each of two independent mutation events of the maize A1 gene, a gene necessary for the biosynthesis of anthocyanin p…	1	0.9364285	1
77725	2540816	1989-02-07	Biochemistry	Laser flash photolysis as a probe of redox protein-membrane interactions: effect of binding of spinach plastocyanin and horse cytochrome c to lipid bilayer vesicles on the kinetics of reduction by flavin semiquinone.	Spinach plastocyanin binds to both electrically neutral and positively charged lipid bilayer vesicles, whereas cytochrome c only binds electrostatically to negatively charged vesicles. Laser flash photolysis using lumiflavin semiquinone as a reductant demonstrates that the reactivity of plastocyanin is increased as much as 6-fold when it is membrane bound whereas the rate constant for cytochrome …	spinach	Laser flash photolysis as a probe of redox protein-membrane interactions: effect of binding of spinach plastocyanin and horse cytochrome c to lipid bilayer vesicles on the kinetics of reduction by flavin semiquinone. Spinach plastocyanin binds to both electrically neutral and positively charged lipid bilayer vesicles, whereas cytochrome c only binds electrostatically to negatively charged vesicle…	1	0.44098535	0
77735	2541012	1989-04-24	FEBS letters	Production of antibodies against the coenzyme pyrrolequinoline quinone.	Polyclonal antibodies against pyrrolequinoline quinone have been elicited in rabbits. These antibodies react with free and protein-bound pyrrolequinoline quinone. In particular they react with native and denatured lentil seedling amine oxidase as detected by dot-blot and ELISA assays. The presence of 1 mol pyrrolequinoline quinone per mol of enzyme was determined by the last method.	lentil	Production of antibodies against the coenzyme pyrrolequinoline quinone. Polyclonal antibodies against pyrrolequinoline quinone have been elicited in rabbits. These antibodies react with free and protein-bound pyrrolequinoline quinone. In particular they react with native and denatured lentil seedling amine oxidase as detected by dot-blot and ELISA assays. The presence of 1 mol pyrrolequinoline qu…	1	0.704327	1
77754	2541407	1989-04-11	Nucleic acids research	Stability and expression of bacterial genes in replicating geminivirus vectors in plants.	Bacterial beta-glucuronidase (gus) and neomycin phosphotransferase (neo) genes were introduced into coat protein replacement vectors based on DNA A of tomato golden mosaic virus (TGMV). Recombinant gus and neo vectors up to 1.1 kbp larger than DNA A were shown to replicate stably in transgenic plants containing partial dimers (master copies) of the vectors integrated into their chromosomal DNA in…	plants	Stability and expression of bacterial genes in replicating geminivirus vectors in plants. Bacterial beta-glucuronidase (gus) and neomycin phosphotransferase (neo) genes were introduced into coat protein replacement vectors based on DNA A of tomato golden mosaic virus (TGMV). Recombinant gus and neo vectors up to 1.1 kbp larger than DNA A were shown to replicate stably in transgenic plants contain…	1	0.61302805	1
77756	2541432	1989-05-01	Proceedings of the National Academy of Sciences of the United States of America	Molecular cloning of plant transcripts encoding protein kinase homologs.	Oligonucleotides, corresponding to conserved regions of animal protein-serine/threonine kinases, were used to isolate cDNAs encoding plant homologs in the dicot bean (Phaseolus vulgaris L.) and the monocot rice (Oryzae sativa L.). The C-terminal regions of the deduced polypeptides encoded by the bean (PVPK-1) and rice (G11A) cDNAs, prepared from mRNAs of suspension cultures and leaves, respective…	plant	Molecular cloning of plant transcripts encoding protein kinase homologs. Oligonucleotides, corresponding to conserved regions of animal protein-serine/threonine kinases, were used to isolate cDNAs encoding plant homologs in the dicot bean (Phaseolus vulgaris L.) and the monocot rice (Oryzae sativa L.). The C-terminal regions of the deduced polypeptides encoded by the bean (PVPK-1) and rice (G11A)…	1	0.9752729	1
77796	2542260	1989-05-15	The Journal of biological chemistry	The effects of deletions in the central helix of calmodulin on enzyme activation and peptide binding.	Using site-directed mutagenesis we have expressed in Escherichia coli three engineered calmodulins (CaM) containing deletions in the solvent-exposed region of the central helix. These are CaM delta 84, Glu-84 removed; CaM delta 83-84, Glu-83 and Glu-84 removed; and CaM delta 81-84, Ser-81 through Glu-84 removed. The abilities of these proteins to activate skeletal muscle myosin light chain kinase…	plant	The effects of deletions in the central helix of calmodulin on enzyme activation and peptide binding. Using site-directed mutagenesis we have expressed in Escherichia coli three engineered calmodulins (CaM) containing deletions in the solvent-exposed region of the central helix. These are CaM delta 84, Glu-84 removed; CaM delta 83-84, Glu-83 and Glu-84 removed; and CaM delta 81-84, Ser-81 through…	1	0.14930204	0
77799	2542270	1989-05-15	The Journal of biological chemistry	DNA methylation and the differential expression of C4 photosynthesis genes in mesophyll and bundle sheath cells of greening maize leaves.	The methylation of nuclear and chloroplast DNAs has been examined in relation to the known differential expression of C4 photosynthesis genes in the bundle sheath and mesophyll cells of etiolated, greening, and fully green maize leaves. We have focused our research on phosphoenolpyruvate carboxylase, pyruvate, orthophosphate dikinase, and the small subunit of ribulose-1,5-bisphosphate carboxylase…	maize	DNA methylation and the differential expression of C4 photosynthesis genes in mesophyll and bundle sheath cells of greening maize leaves. The methylation of nuclear and chloroplast DNAs has been examined in relation to the known differential expression of C4 photosynthesis genes in the bundle sheath and mesophyll cells of etiolated, greening, and fully green maize leaves. We have focused our rese…	1	0.9876865	1
77838	2543387	1989-05-15	Biochemical and biophysical research communications	Initiation of transcription of rDNA in rice.	Three direct repeats of 320, 340 and 238 nucleotides were detected upstream to the 5' end of the 18S rRNA gene of an rDNA unit present on a 9.8 kb EcoRI fragment of the rice DNA. The primer extension analysis showed that the site of initiation of transcription is in the 1st repeat at an A, the 623rd nucleotide upstream to the 5' end of the 18S rRNA gene. Different stretches of the intergenic spac…	rice	Initiation of transcription of rDNA in rice. Three direct repeats of 320, 340 and 238 nucleotides were detected upstream to the 5' end of the 18S rRNA gene of an rDNA unit present on a 9.8 kb EcoRI fragment of the rice DNA. The primer extension analysis showed that the site of initiation of transcription is in the 1st repeat at an A, the 623rd nucleotide upstream to the 5' end of the 18S rRNA gen…	1	0.76684844	1
77859	2543923	1989-06-01	Mutation research	Effects of specific monooxygenase and oxidase inhibitors on the activation of 2-aminofluorene by plant cells.	Using specific inhibitors, a plant cell/microbe coincubation assay was employed to investigate biochemical mechanisms of plant activation. The biological endpoints of mutation induction, inhibition of mutagenicity and viability of the plant-activating system as well as viability of the microbiological indicator were simultaneously assayed from the same reaction tube. We investigated six inhibitor…	plant	Effects of specific monooxygenase and oxidase inhibitors on the activation of 2-aminofluorene by plant cells. Using specific inhibitors, a plant cell/microbe coincubation assay was employed to investigate biochemical mechanisms of plant activation. The biological endpoints of mutation induction, inhibition of mutagenicity and viability of the plant-activating system as well as viability of the mi…	1	0.47254083	0
77888	2544575	1989-07-05	The Journal of biological chemistry	Amino acid sequence of the alpha and beta subunits of Methanosarcina barkeri ATPase deduced from cloned genes. Similarity to subunits of eukaryotic vacuolar and F0F1-ATPases.	The atpA and atpB genes coding for the alpha and beta subunits, respectively, of membrane ATPase were cloned from a methanogen Methanosarcina barkeri, and the amino acid sequences of the two subunits were deduced from the nucleotide sequences. The methanogenic alpha (578 amino acid residues) and beta (459 amino acid residues) subunits were highly homologous to the large and small subunits, respec…	carrot	Amino acid sequence of the alpha and beta subunits of Methanosarcina barkeri ATPase deduced from cloned genes. Similarity to subunits of eukaryotic vacuolar and F0F1-ATPases. The atpA and atpB genes coding for the alpha and beta subunits, respectively, of membrane ATPase were cloned from a methanogen Methanosarcina barkeri, and the amino acid sequences of the two subunits were deduced from the nu…	1	0.7810991	1
77902	2544887	1989-07-01	Proceedings of the National Academy of Sciences of the United States of America	Plant retrotransposon from Lilium henryi is related to Ty3 of yeast and the gypsy group of Drosophila.	The lily retrotransposon del 1-46 is 9345 base pairs (bp) long. It has long terminal repeats (LTRs) of 2406 bp (left) and 2415 bp (right), which differ in sequence by 1.4%. Sequences similar to those involved in priming DNA synthesis in retroviruses occur in the internal region. Near the left LTR is a sequence complementary to 18 residues at the 3' end of methionine initiator tRNA of three plant …	plant	Plant retrotransposon from Lilium henryi is related to Ty3 of yeast and the gypsy group of Drosophila. The lily retrotransposon del 1-46 is 9345 base pairs (bp) long. It has long terminal repeats (LTRs) of 2406 bp (left) and 2415 bp (right), which differ in sequence by 1.4%. Sequences similar to those involved in priming DNA synthesis in retroviruses occur in the internal region. Near the left LT…	1	0.59320796	1
77914	2545188	1989-05-01	BioEssays : news and reviews in molecular, cellular and developmental biology	Mutations, epimutations, and the developmental programming of the maize Suppressor-mutator transposable element.	Information about the structure, function and regulation of the maize Suppressor-mutator (Spm) transposable element has emerged from the genetic and molecular characterization of both deletion mutations and an unconventional type of reversible genetic change (epimutation). The element is subject to an epigenetic mechanism that can either stably inactivate it or specify one of a variety of heritab…	maize	Mutations, epimutations, and the developmental programming of the maize Suppressor-mutator transposable element. Information about the structure, function and regulation of the maize Suppressor-mutator (Spm) transposable element has emerged from the genetic and molecular characterization of both deletion mutations and an unconventional type of reversible genetic change (epimutation). The element …	1	0.870308	1
77928	2545443	1989-04-01	The EMBO journal	Activity of the transposon Tam3 in Antirrhinum and tobacco: possible role of DNA methylation.	The transposon Tam3 from Antirrhinum majus can transpose in a heterologous host (Nicotiana tabacum); thus the element is autonomous, probably encoding the specific information required for its own transposition. In transgenic tobacco Tam3 rapidly becomes methylated at its ends whilst adjacent flanking sequences remain hypomethylated. This methylation may account for our failure to detect Tam3 tra…	tobacco	Activity of the transposon Tam3 in Antirrhinum and tobacco: possible role of DNA methylation. The transposon Tam3 from Antirrhinum majus can transpose in a heterologous host (Nicotiana tabacum); thus the element is autonomous, probably encoding the specific information required for its own transposition. In transgenic tobacco Tam3 rapidly becomes methylated at its ends whilst adjacent flanking se…	1	0.96869487	1
77935	2545536	1989-04-15	Gene	A sensitive and simple assay for neomycin phosphotransferase II activity in transgenic tissue.	A new assay for the detection of the enzyme neomycin phosphotransferase II (NPTII) in crude cell extracts is described. The method is based on the chromatographic separation of the compounds resulting from the reaction of NPTII with kanamycin (Km) and [gamma-32P]ATP; the labelled Km.phosphate is subsequently detected by autoradiography. Chromatography is carried out on polyethyleneimine cellulose…	plant	A sensitive and simple assay for neomycin phosphotransferase II activity in transgenic tissue. A new assay for the detection of the enzyme neomycin phosphotransferase II (NPTII) in crude cell extracts is described. The method is based on the chromatographic separation of the compounds resulting from the reaction of NPTII with kanamycin (Km) and [gamma-32P]ATP; the labelled Km.phosphate is subsequ…	1	0.72765875	1
77940	2545704	1989-07-25	The Journal of biological chemistry	The encoded primary sequence of a rice seed ADP-glucose pyrophosphorylase subunit and its homology to the bacterial enzyme.	Rice seed ADP-glucose pyrophosphorylase cDNA clones were isolated by screening a lambda expression library prepared from rice endosperm poly(A+) RNA with a heterologous antibody raised against the spinach leaf enzyme and subsequently by nucleic acid hybridization. One cDNA plasmid, possessing about 1650 nucleotides, was shown by both DNA and RNA sequence analysis to contain the complete ADP-gluco…	rice	The encoded primary sequence of a rice seed ADP-glucose pyrophosphorylase subunit and its homology to the bacterial enzyme. Rice seed ADP-glucose pyrophosphorylase cDNA clones were isolated by screening a lambda expression library prepared from rice endosperm poly(A+) RNA with a heterologous antibody raised against the spinach leaf enzyme and subsequently by nucleic acid hybridization. One cDNA p…	1	0.9881345	1
78028	2547608	1989-08-01	European journal of biochemistry	Two genes encode the adenine nucleotide translocator of maize mitochondria. Isolation, characterisation and expression of the structural genes.	Southern blot hybridisation of maize (Zea mays) genomic DNA with a specific cDNA probe and sequence analysis of several cDNAs have revealed that the mitochondrial adenine nucleotide translocator (ADP/ATP carrier) is encoded by two genes, both of which are expressed in dark-grown coleoptile tissue. The structural genes (designated ANT-G1 and ANT-G2), encoding the two translocator polypeptides, hav…	maize	Two genes encode the adenine nucleotide translocator of maize mitochondria. Isolation, characterisation and expression of the structural genes. Southern blot hybridisation of maize (Zea mays) genomic DNA with a specific cDNA probe and sequence analysis of several cDNAs have revealed that the mitochondrial adenine nucleotide translocator (ADP/ATP carrier) is encoded by two genes, both of which are…	1	0.9792199	1
78035	2547735	1989-08-01	Health physics	Reaction mechanisms responsible for transformation of pertechnetate in photoautotrophic organisms.	Experimental data on the physiological effects of Tc on photoautotrophic and N2-fixing organisms all suggest a relation between their ability to generate strong reducing power and the incorporation of Tc. A series of biochemical experiments were undertaken to elucidate this problem. Isolated spinach chloroplasts, thylakoids and purified compounds of the photosynthetic electron transport chain wer…	spinach	Reaction mechanisms responsible for transformation of pertechnetate in photoautotrophic organisms. Experimental data on the physiological effects of Tc on photoautotrophic and N2-fixing organisms all suggest a relation between their ability to generate strong reducing power and the incorporation of Tc. A series of biochemical experiments were undertaken to elucidate this problem. Isolated spinach…	1	0.56658524	1
78037	2547737	1989-08-01	Health physics	The uptake of TcO-4 by plants: a mathematical description.	A model describing the uptake of TcO-4 by spinach plants was developed. The equation relates both plant and soil parameters (e.g., growth, metabolism, concentration of TcO-4 and composition of the growth medium) to the concentration of Tc in the shoot of the plant. As the soil solution is the medium from which plants obtain nutrients and non-nutrients, the modeling parameters have been obtained f…	spinach	The uptake of TcO-4 by plants: a mathematical description. A model describing the uptake of TcO-4 by spinach plants was developed. The equation relates both plant and soil parameters (e.g., growth, metabolism, concentration of TcO-4 and composition of the growth medium) to the concentration of Tc in the shoot of the plant. As the soil solution is the medium from which plants obtain nutrients and …	1	0.44172084	0
78081	2548494	1989-08-15	Biochemical and biophysical research communications	Inositol phospholipids activate plasma membrane ATPase in plants.	Phosphatidylinositol-4-monophosphate and phosphatidylinositol-4,5-bisphosphate increased the activity of the vanadate-sensitive ATPase associated with plasma membranes isolated from both sunflower hypocotyls and carrot suspension culture cells. The response was not due to the metabolism of the polyphosphoinositides since diacylglycerol, inositol-1,4-bisphosphate, inositol-1,4,5-trisphosphate, gly…	sunflower	Inositol phospholipids activate plasma membrane ATPase in plants. Phosphatidylinositol-4-monophosphate and phosphatidylinositol-4,5-bisphosphate increased the activity of the vanadate-sensitive ATPase associated with plasma membranes isolated from both sunflower hypocotyls and carrot suspension culture cells. The response was not due to the metabolism of the polyphosphoinositides since diacylglyc…	1	0.53231823	1
78122	2549257	1989-06-01	Journal of molecular evolution	Classical plant taxonomic ambiguities extend to the molecular level.	The molecular evolution of cytochrome c from angiosperms is compared to that from vertebrates. On the basis of a cladistic analysis from 26 plant species, compared to that from 27 vertebrate species, we find that although the vertebrate sequences yield reasonably well-defined minimal trees that are congruent with the biological tree, the plant sequences yield multiple minimal trees that are not o…	plant	Classical plant taxonomic ambiguities extend to the molecular level. The molecular evolution of cytochrome c from angiosperms is compared to that from vertebrates. On the basis of a cladistic analysis from 26 plant species, compared to that from 27 vertebrate species, we find that although the vertebrate sequences yield reasonably well-defined minimal trees that are congruent with the biological …	1	0.51075274	1
78133	2549369	1989-05-01	Molecular &amp; general genetics : MGG	Efficient transformation of Arabidopsis thaliana using direct gene transfer to protoplasts.	Direct gene transfer has proved to be an efficient transformation method for Arabidopsis thaliana, a member of the Brassicaceae. Transgenic Arabidopsis plants resistant to hygromycin B have been regenerated from mesophyll protoplasts treated with polyethylene glycol and plasmid DNA carrying the hygromycin phosphotransferase (HPT) gene under the control of the 35 S promoter of cauliflower mosaic v…	plants	Efficient transformation of Arabidopsis thaliana using direct gene transfer to protoplasts. Direct gene transfer has proved to be an efficient transformation method for Arabidopsis thaliana, a member of the Brassicaceae. Transgenic Arabidopsis plants resistant to hygromycin B have been regenerated from mesophyll protoplasts treated with polyethylene glycol and plasmid DNA carrying the hygromycin …	1	0.98336995	1
78134	2549380	1989-06-01	Molecular &amp; general genetics : MGG	An unusual wheat insertion sequence (WIS1) lies upstream of an alpha-amylase gene in hexaploid wheat, and carries a "minisatellite" array.	Comparison of the 5' flanking regions of three alpha-amylase genes from chromosome 6B of hexaploid wheat by heteroduplex and sequence analysis revealed the presence of a 1.6 kb stem-loop insertion sequence (WIS1) in one of them. Polymorphism among hexaploid wheat varieties suggests the relatively recent insertion/excision of this sequence from its present position. The complete sequence of the st…	wheat	An unusual wheat insertion sequence (WIS1) lies upstream of an alpha-amylase gene in hexaploid wheat, and carries a "minisatellite" array. Comparison of the 5' flanking regions of three alpha-amylase genes from chromosome 6B of hexaploid wheat by heteroduplex and sequence analysis revealed the presence of a 1.6 kb stem-loop insertion sequence (WIS1) in one of them. Polymorphism among hexaploid wh…	1	0.9275506	1
78139	2549505	1989-08-11	Nucleic acids research	Replication of wheat dwarf virus DNA in protoplasts and analysis of coat protein mutants in protoplasts and plants.	The replication of wheat dwarf virus (WDV) in protoplasts derived from a Triticum monococcum suspension cell system was investigated. The production of circular viral double-stranded DNA (dsDNA) forms consistent with the replication of the viral genome was observed. In comparison to whole plants, the production of viral single-stranded DNA (ssDNA) was reduced, possibly due to only low levels of v…	wheat	Replication of wheat dwarf virus DNA in protoplasts and analysis of coat protein mutants in protoplasts and plants. The replication of wheat dwarf virus (WDV) in protoplasts derived from a Triticum monococcum suspension cell system was investigated. The production of circular viral double-stranded DNA (dsDNA) forms consistent with the replication of the viral genome was observed. In comparison to…	1	0.71615523	1
78175	2550276	1989-08-28	FEBS letters	Chloride binding to photosystem II in the dark is in slow exchange.	We have studied the 35Cl- NMR line broadening in the presence of photosystem II (PS II) membranes from spinach in the dark. In the presence of NH3 (which other work has shown to competitively inhibit chloride binding to PS II) we observed no decrease in 35 Cl- linewidths. We conclude that binding of Cl- to the O2 evolving center in PS II in the dark (previously demonstrated by EPR) is in slow exc…	spinach	Chloride binding to photosystem II in the dark is in slow exchange. We have studied the 35Cl- NMR line broadening in the presence of photosystem II (PS II) membranes from spinach in the dark. In the presence of NH3 (which other work has shown to competitively inhibit chloride binding to PS II) we observed no decrease in 35 Cl- linewidths. We conclude that binding of Cl- to the O2 evolving center …	1	0.80275184	1
78180	2550489	1989-07-01	Journal of cellular biochemistry	Evidence of an auxin-mediated phosphoinositide turnover and an inositol (1,4,5)trisphosphate effect on isolated membranes of Daucus carota L.	Microsomal membranes from carrot suspension cells were phosphorylated in vitro with [gamma-32P]ATP. In the presence of submicromolar concentrations of the natural auxin indoleacetic acid (IAA), a rapid, but transient decrease of the [32P] label could be detected in the phospholipid extracts of the membranes. The phytohormone effect was not the result of an inhibition of the lipid phosphorylation …	carrot	Evidence of an auxin-mediated phosphoinositide turnover and an inositol (1,4,5)trisphosphate effect on isolated membranes of Daucus carota L. Microsomal membranes from carrot suspension cells were phosphorylated in vitro with [gamma-32P]ATP. In the presence of submicromolar concentrations of the natural auxin indoleacetic acid (IAA), a rapid, but transient decrease of the [32P] label could be det…	1	0.8851752	1
78256	2551871	1989-08-01	Journal of animal science	A review of the use of intrinsically 14C and rare earth-labeled neutral detergent fiber to estimate particle digestion and passage.	Methodology that allows simultaneous measurement of dynamic events affecting NDF digestion in passage from the rumen should improve our understanding of factors influencing intake and digestion. Ideally, particle flow is measured with a marker indelibly attached to or intrinsically part of the feed. If flow measurements are to reflect physiological conditions, marked and unmarked feed must be dig…	plant	A review of the use of intrinsically 14C and rare earth-labeled neutral detergent fiber to estimate particle digestion and passage. Methodology that allows simultaneous measurement of dynamic events affecting NDF digestion in passage from the rumen should improve our understanding of factors influencing intake and digestion. Ideally, particle flow is measured with a marker indelibly attached to o…	1	0.027279906	0
78276	2552325	1989-10-19	Nature	RNA editing in wheat mitochondria results in the conservation of protein sequences.	RNA editing is a process that results in the production of a messenger RNA with nucleotide sequences that differ from those of the template DNA, and provides another mechanism for modulating gene expression. The phenomenon was initially described in the mitochondria of protozoa. Here we report that RNA editing is also required for the correct expression of plant mitochondrial genes. It has previo…	wheat	RNA editing in wheat mitochondria results in the conservation of protein sequences. RNA editing is a process that results in the production of a messenger RNA with nucleotide sequences that differ from those of the template DNA, and provides another mechanism for modulating gene expression. The phenomenon was initially described in the mitochondria of protozoa. Here we report that RNA editing is …	1	0.93505055	1
78317	2553332	1989-01-01	Comparative biochemistry and physiology. B, Comparative biochemistry	Comparative subcellular distribution of apyrase from animal and plant sources. Characterization of microsomal apyrase.	1. Apyrase (ATP: diphosphohydrolase) has been found in the microsomal fraction of rat salivary gland, mammary gland and uterus. 2. This enzyme, already described in plant tissue, is mainly present as a soluble polypeptide in tubers of Solanum tuberosum. 3. A fraction of this enzyme is associated with the microsomal fraction with a higher specific activity than the soluble one, for either ATP or A…	plant	Comparative subcellular distribution of apyrase from animal and plant sources. Characterization of microsomal apyrase. 1. Apyrase (ATP: diphosphohydrolase) has been found in the microsomal fraction of rat salivary gland, mammary gland and uterus. 2. This enzyme, already described in plant tissue, is mainly present as a soluble polypeptide in tubers of Solanum tuberosum. 3. A fraction of this enzy…	1	0.39958724	0
78320	2553397	1989-10-01	European journal of biochemistry	Site-directed mutagenesis of the spinach acyl carrier protein-I prosthetic group attachment site.	Site-directed mutagenesis was used to change the phosphopantetheine attachment site (Ser38) of spinach acyl carrier protein I (ACP-I) from a serine to a threonine or cysteine residue. 1. Although the native ACP-I is fully phosphopantethenylated when expressed in Escherichia coli, the TH-ACP-I and CY-ACP-I mutants were found to be completely devoid of the phosphopantetheine group. Therefore, the E…	spinach	Site-directed mutagenesis of the spinach acyl carrier protein-I prosthetic group attachment site. Site-directed mutagenesis was used to change the phosphopantetheine attachment site (Ser38) of spinach acyl carrier protein I (ACP-I) from a serine to a threonine or cysteine residue. 1. Although the native ACP-I is fully phosphopantethenylated when expressed in Escherichia coli, the TH-ACP-I and CY-…	1	0.5958061	1
78362	2554318	1989-11-01	Proceedings of the National Academy of Sciences of the United States of America	High-frequency T-DNA-mediated gene tagging in plants.	An insertion element [transferred DNA (T-DNA)], transferred by soil agrobacteria into the nuclear genome of plants, was used for induction of gene fusions in Arabidopsis thaliana, Nicotiana tabacum, and Nicotiana plumbaginifolia. A promoterless aph(3')II (aminoglycoside phosphotransferase II) reporter gene was linked to the right end of the T-DNA and transformed into plants along with a plasmid r…	plants	High-frequency T-DNA-mediated gene tagging in plants. An insertion element [transferred DNA (T-DNA)], transferred by soil agrobacteria into the nuclear genome of plants, was used for induction of gene fusions in Arabidopsis thaliana, Nicotiana tabacum, and Nicotiana plumbaginifolia. A promoterless aph(3')II (aminoglycoside phosphotransferase II) reporter gene was linked to the right end of the T-…	1	0.9698882	1
78387	2554981	1989-11-17	Biochimica et biophysica acta	Location and dynamics of alamethicin in unilamellar vesicles and thylakoids as model systems. A spin label study.	Location and dynamics of the voltage-dependent pore-forming icosapeptide alamethicin have been studied using spin labels which were linked directly and via spacers to the C-terminus of the amphiphilic alpha-helix. Ion-transport activities of these derivatives were found to be very similar to those of natural alamethicin in green plant thylakoids chosen as a model system. The shape of the electron…	plant	Location and dynamics of alamethicin in unilamellar vesicles and thylakoids as model systems. A spin label study. Location and dynamics of the voltage-dependent pore-forming icosapeptide alamethicin have been studied using spin labels which were linked directly and via spacers to the C-terminus of the amphiphilic alpha-helix. Ion-transport activities of these derivatives were found to be very sim…	1	0.29925305	0
78408	2555340	1989-11-25	The Journal of biological chemistry	Purification and properties of vacuolar membrane proton-translocating inorganic pyrophosphatase from mung bean.	Inorganic pyrophosphatase was purified from the vacuolar membrane of mung bean hypocotyl tissue by solubilization with lysophosphatidylcholine and QAE-Toyopearl chromatography. The molecular mass on sodium dodecyl sulfate-polyacrylamide gel electrophoresis was 73,000 daltons. Among the amino-terminal first 30 amino acids are 25 nonpolar hydrophobic residues. For maximum activity, the purified pyr…	mung bean	Purification and properties of vacuolar membrane proton-translocating inorganic pyrophosphatase from mung bean. Inorganic pyrophosphatase was purified from the vacuolar membrane of mung bean hypocotyl tissue by solubilization with lysophosphatidylcholine and QAE-Toyopearl chromatography. The molecular mass on sodium dodecyl sulfate-polyacrylamide gel electrophoresis was 73,000 daltons. Among the …	1	0.972607	1
78465	2556710	1989-12-01	Proceedings of the National Academy of Sciences of the United States of America	Sequences near the termini are required for transposition of the maize transposon Ac in transgenic tobacco plants.	Deletion derivatives of the maize transposable element Activator (Ac) were constructed in vitro and inserted into a kanamycin resistance gene. These constructions were then introduced into tobacco protoplasts derived from plants previously transformed with Ac. The ability of each deletion derivative to excise was measured by whether or not kanamycin-resistant tobacco calli were recovered. This al…	maize	Sequences near the termini are required for transposition of the maize transposon Ac in transgenic tobacco plants. Deletion derivatives of the maize transposable element Activator (Ac) were constructed in vitro and inserted into a kanamycin resistance gene. These constructions were then introduced into tobacco protoplasts derived from plants previously transformed with Ac. The ability of each del…	1	0.9492223	1
78466	2556713	1989-12-01	Proceedings of the National Academy of Sciences of the United States of America	Chromosome-breaking structure in maize involving a fractured Ac element.	Chromosome breakage in maize can result from an interaction between certain transposable elements. When an Ac (Activator) element and a state I Ds (Dissociation) element are present together in the genome, either linked or unlinked, breaks occur regularly at the locus of the Ds element. We show here that breaks occur with high frequency at or near the locus of a structure consisting of a 2.5-kilo…	maize	Chromosome-breaking structure in maize involving a fractured Ac element. Chromosome breakage in maize can result from an interaction between certain transposable elements. When an Ac (Activator) element and a state I Ds (Dissociation) element are present together in the genome, either linked or unlinked, breaks occur regularly at the locus of the Ds element. We show here that breaks occur with hi…	1	0.8587956	1
78480	2556965	1989-12-01	Archives of biochemistry and biophysics	Roles of Ca2+ in O2 evolution in higher plant photosystem II: effects of replacement of Ca2+ site by other cations.	The properties of the S2 states formed in Ca2+-extracted, Sr2+-substituted, and Cd2+-substituted photosystem II (PSII) were comparatively studied by means of thermoluminescence (TL) and low temperature EPR spectroscopy. The following results were obtained: (i) Ca-extracted PSII showed neither EPR multiline nor g = 4.1 signals but showed an abnormal TL band with an upshifted peak temperature, whic…	plant	Roles of Ca2+ in O2 evolution in higher plant photosystem II: effects of replacement of Ca2+ site by other cations. The properties of the S2 states formed in Ca2+-extracted, Sr2+-substituted, and Cd2+-substituted photosystem II (PSII) were comparatively studied by means of thermoluminescence (TL) and low temperature EPR spectroscopy. The following results were obtained: (i) Ca-extracted PSII show…	1	0.8852072	1
78481	2557016	1989-12-15	Biochemical and biophysical research communications	Benzodiazepine-like molecules, as well as other ligands for the brain benzodiazepine receptors, are relatively common constituents of plants.	The presence of benzodiazepine (BZD)-like molecules as well as of other substances with affinity for the brain BZD-receptors was explored in eight non-flowering plants known to contain biflavonoids, three flowering plants used as sedatives in folkloric medicine and one plant extensively used in Argentina, Uruguay, Brazil and Paraguay as a tea substitute. All the plants examined contained substanc…	plants	Benzodiazepine-like molecules, as well as other ligands for the brain benzodiazepine receptors, are relatively common constituents of plants. The presence of benzodiazepine (BZD)-like molecules as well as of other substances with affinity for the brain BZD-receptors was explored in eight non-flowering plants known to contain biflavonoids, three flowering plants used as sedatives in folkloric medi…	1	0.05232623	0
78507	2557516	1989-01-01	Life sciences	Failure to find Ca2(+)-dependent proteinase (calpain) activity in a plant species, Elodea densa.	Five and nine-tenth kg of Elodea densa (Anacharis), a common aquarium plant, was extracted, and the extract was subjected to column chromatographic procedures that successfully purify the two Ca2(+)-dependent proteinases (calpains) and their protein inhibitor (calpastatin) from a variety of animal tissues. Although these procedures purified a protein having 55- and 16-kDa polypeptides, neither th…	plant	Failure to find Ca2(+)-dependent proteinase (calpain) activity in a plant species, Elodea densa. Five and nine-tenth kg of Elodea densa (Anacharis), a common aquarium plant, was extracted, and the extract was subjected to column chromatographic procedures that successfully purify the two Ca2(+)-dependent proteinases (calpains) and their protein inhibitor (calpastatin) from a variety of animal tis…	1	0.56345445	1
78513	2557632	1989-12-01	Proceedings of the National Academy of Sciences of the United States of America	In vivo 23Na and 31P NMR measurement of a tonoplast Na+/H+ exchange process and its characteristics in two barley cultivars.	A Na+ uptake-associated vacuolar alkalinization was observed in roots of two barley cultivars (Arivat and the more salt-tolerant California Mariout) by using 23Na and 31P in vivo NMR spectroscopy. A NaCl uptake-associated broadening was also noted for both vacuolar Pi and intracellular Na NMR peaks, consistent with Na+ uptake into the same compartment as the vacuolar Pi. A close coupling of Na+ w…	barley	In vivo 23Na and 31P NMR measurement of a tonoplast Na+/H+ exchange process and its characteristics in two barley cultivars. A Na+ uptake-associated vacuolar alkalinization was observed in roots of two barley cultivars (Arivat and the more salt-tolerant California Mariout) by using 23Na and 31P in vivo NMR spectroscopy. A NaCl uptake-associated broadening was also noted for both vacuolar Pi and i…	1	0.9772833	1
78514	2557633	1989-12-01	Proceedings of the National Academy of Sciences of the United States of America	A ubiquitin carrier protein from wheat germ is structurally and functionally similar to the yeast DNA repair enzyme encoded by RAD6.	The RAD6 gene from the yeast Saccharomyces cerevisiae encodes a ubiquitin carrier protein (E2) required for a variety of cellular processes including DNA repair, induced mutagenesis, and sporulation. Here we identify an E2 from a higher plant, wheat, that is similar to RAD6 with respect to both structure and in vitro substrate specificity. The protein was purified from wheat germ by a combination…	wheat	A ubiquitin carrier protein from wheat germ is structurally and functionally similar to the yeast DNA repair enzyme encoded by RAD6. The RAD6 gene from the yeast Saccharomyces cerevisiae encodes a ubiquitin carrier protein (E2) required for a variety of cellular processes including DNA repair, induced mutagenesis, and sporulation. Here we identify an E2 from a higher plant, wheat, that is similar…	1	0.8108334	1
78519	2557886	1989-11-01	The British journal of nutrition	Digestion of fibre polysaccharides of pea (Pisum sativum) hulls, carrot and cabbage by adult cockerels.	Characterization of the carbohydrates of pea (Pisum sativum) hulls, carrot and cabbage using both colorimetric and gas-liquid chromatographic techniques permitted a detailed investigation into the extent of digestion of differing types of fibre. These digestion studies were greatly aided by the development of a rapid bioassay employing starved adult cockerels. Total collection of undigested resid…	pea	Digestion of fibre polysaccharides of pea (Pisum sativum) hulls, carrot and cabbage by adult cockerels. Characterization of the carbohydrates of pea (Pisum sativum) hulls, carrot and cabbage using both colorimetric and gas-liquid chromatographic techniques permitted a detailed investigation into the extent of digestion of differing types of fibre. These digestion studies were greatly aided by the…	1	0.90538543	1
78520	2557894	1989-10-03	Biochemistry	The axial ligands of heme in cytochromes: a near-infrared magnetic circular dichroism study of yeast cytochromes c, c1, and b and spinach cytochrome f.	Room temperature near-infrared magnetic circular dichroism and low-temperature electron paramagnetic resonance measurements have been used to characterize the ligands of the heme iron in mitochondrial cytochromes c, c1, and b and in cytochrome f of the photosynthetic electron transport chain. The MCD data show that methionine is the sixth ligand of the heme of oxidized yeast cytochrome c1; the id…	spinach	The axial ligands of heme in cytochromes: a near-infrared magnetic circular dichroism study of yeast cytochromes c, c1, and b and spinach cytochrome f. Room temperature near-infrared magnetic circular dichroism and low-temperature electron paramagnetic resonance measurements have been used to characterize the ligands of the heme iron in mitochondrial cytochromes c, c1, and b and in cytochrome f o…	1	0.32654202	0
78525	2557989	1989-01-01	Developmental genetics	Genome juggling by transposons: Tam3-induced rearrangements in Antirrhinum majus.	Transposable elements are well known for their ability to generate large- and small-scale rearrangements of the sequences flanking their insertion sites. These include deletions, inversions, and duplications. Tam3, a transposon from the Snapdragon (Antirrhinum majus), is highly active in the generation of such rearrangements. We have analysed a number of Tam3-induced rearrangements at the nivea (…	snapdragon	Genome juggling by transposons: Tam3-induced rearrangements in Antirrhinum majus. Transposable elements are well known for their ability to generate large- and small-scale rearrangements of the sequences flanking their insertion sites. These include deletions, inversions, and duplications. Tam3, a transposon from the Snapdragon (Antirrhinum majus), is highly active in the generation of such rearr…	1	0.93683594	1
78538	2558349	1989-01-01	Nucleic acids symposium series	Effect of pressure on plant endonuclease reactions.	Effect of pressure on plant endonucleases, nuclease P1 from penicillium and an endonuclease from potato, was investigated especially on the influence on phosphomonoesterase and phosphodiesterase activities shown on substrates of XpYp type, as well as their intrinsic pressure-stability. The potato enzyme was found to be far less pressure-sensitive in both senses.	plant	Effect of pressure on plant endonuclease reactions. Effect of pressure on plant endonucleases, nuclease P1 from penicillium and an endonuclease from potato, was investigated especially on the influence on phosphomonoesterase and phosphodiesterase activities shown on substrates of XpYp type, as well as their intrinsic pressure-stability. The potato enzyme was found to be far less pressure-sensitiv…	1	0.56037205	1
78550	2558711	1989-09-19	Biochemistry	Castanospermine inhibits the function of the low-density lipoprotein receptor.	Castanospermine, a plant alkaloid that inhibits the glycoprotein processing enzyme glucosidase I, has been used to inhibit N-linked oligosaccharide modification, resulting in the production of glycoproteins having Glc3Man7-9(GlcNAc)2 oligosaccharides. This alkaloid caused a significant inhibition of LDL endocytosis in cultured primate smooth muscle cells and human skin fibroblasts. At an optimum …	plant	Castanospermine inhibits the function of the low-density lipoprotein receptor. Castanospermine, a plant alkaloid that inhibits the glycoprotein processing enzyme glucosidase I, has been used to inhibit N-linked oligosaccharide modification, resulting in the production of glycoproteins having Glc3Man7-9(GlcNAc)2 oligosaccharides. This alkaloid caused a significant inhibition of LDL endocytosis in …	1	0.034931507	0
78593	2559728	1989-10-01	Biochemistry international	Properties of a cyclic 3'5'-nucleotide phosphodiesterase from Vigna mungo.	Cyclic AMP phosphodiesterase (PDE) partially purified from roots of Vigna mungo exhibited optimum activity at pH 5.5 to 6.0 and maximum enzyme activity at 50 degrees C. Levels of PDE activity in roots remained relatively constant from the first to the eleventh day after germination; on the twelfth day there was a 400% increase in PDE activity. The enzyme was stable for at least 48 hours at 28 deg…	plant	Properties of a cyclic 3'5'-nucleotide phosphodiesterase from Vigna mungo. Cyclic AMP phosphodiesterase (PDE) partially purified from roots of Vigna mungo exhibited optimum activity at pH 5.5 to 6.0 and maximum enzyme activity at 50 degrees C. Levels of PDE activity in roots remained relatively constant from the first to the eleventh day after germination; on the twelfth day there was a 400% incr…	1	0.76971513	1
78626	2560409	1989-01-01	Bio Systems	Biology of gut anaerobic fungi.	The obligately anaerobic nature of the gut indigenous fungi distinguishes them from other fungi. They are distributed widely in large herbivores, both in the foregut of ruminant-like animals and in the hindgut of hindgut fermenters. Comparative studies indicate that a capacious organ of fermentative digestion is required for their development. These fungi have been assigned to the Neocallimastica…	plant	Biology of gut anaerobic fungi. The obligately anaerobic nature of the gut indigenous fungi distinguishes them from other fungi. They are distributed widely in large herbivores, both in the foregut of ruminant-like animals and in the hindgut of hindgut fermenters. Comparative studies indicate that a capacious organ of fermentative digestion is required for their development. These fungi have been…	1	0.27148592	0
78635	2560546	1989-11-01	Pharmacological research	Heterocycles as physiological ligands for the benzodiazepine receptor and for other binding sites.	Recently pharmacologically active benzodiazepines, including diazepam, have been identified in common foodstuffs, e.g. wheat and potato. The chronical intake by way of plant food may explain the existence of benzodiazepines in the brain and in other tissues of various mammalians and man. Hitherto these alkaloid-like compounds were considered to be merely products of industrial synthesis. All the …	wheat	Heterocycles as physiological ligands for the benzodiazepine receptor and for other binding sites. Recently pharmacologically active benzodiazepines, including diazepam, have been identified in common foodstuffs, e.g. wheat and potato. The chronical intake by way of plant food may explain the existence of benzodiazepines in the brain and in other tissues of various mammalians and man. Hitherto th…	1	0.07867261	0
78639	2560683	1989-10-01	Current genetics	Cytochrome oxidase subunit II sequences in Petunia mitochondria: two intron-containing genes and an intron-less pseudogene associated with cytoplasmic male sterility.	The mitochondrial genome of Petunia hybrida contains two transcribed cytochrome oxidase subunit II (coxII) genes. The coding region of both genes is split by a 1.3 kb group II intron. Unlike coxII-1, which is similar to other sequenced plant coxII genes, the coxII-2 coding region is extended by 48 codons. The cytoplasmic male sterile (CMS) Petunia contains one coxII gene similar in structure and …	petunia	Cytochrome oxidase subunit II sequences in Petunia mitochondria: two intron-containing genes and an intron-less pseudogene associated with cytoplasmic male sterility. The mitochondrial genome of Petunia hybrida contains two transcribed cytochrome oxidase subunit II (coxII) genes. The coding region of both genes is split by a 1.3 kb group II intron. Unlike coxII-1, which is similar to other sequen…	1	0.9777985	1
78642	2560765	1989-08-01	Indian journal of biochemistry &amp; biophysics	Influence of detergents and pH on the isolation, purification and molecular properties of alpha-galactosidase-C2 from germinating guar (Cyamopsis tetragonolobus).	alpha-Galactosidase was isolated from germinating guar. The extract also contained small amounts of alpha-mannosidase and beta-mannosidase activities. The fractionation of the enzyme extract with ammonium sulphate (75% saturation) resulted in the appearance of all the three enzymes in a floating lipid complex. The inclusion of detergents such as Triton X-100 and sodium deoxycholate in the extract…	guar	Influence of detergents and pH on the isolation, purification and molecular properties of alpha-galactosidase-C2 from germinating guar (Cyamopsis tetragonolobus). alpha-Galactosidase was isolated from germinating guar. The extract also contained small amounts of alpha-mannosidase and beta-mannosidase activities. The fractionation of the enzyme extract with ammonium sulphate (75% saturation) resul…	1	0.44687006	0
78663	2561278	1989-01-01	Folia biologica	Structural and functional stability of foreign genes in transgenic tobacco plants.	The Drosophila genomic fragment Dm111 and the selectable dominant nptII gene were transferred via a Ti-vector into tobacco plants in order to check the structural and functional stability of transgenes in plants and their progeny. Southern blot analyses clearly showed that transgenes were integrated intact and did not suffer from any gross DNA rearrangements. Contrary to this structural stability…	tobacco	Structural and functional stability of foreign genes in transgenic tobacco plants. The Drosophila genomic fragment Dm111 and the selectable dominant nptII gene were transferred via a Ti-vector into tobacco plants in order to check the structural and functional stability of transgenes in plants and their progeny. Southern blot analyses clearly showed that transgenes were integrated intact and did …	1	0.89707965	1
78723	2562510	1989-07-01	The Plant cell	Different 3' end regions strongly influence the level of gene expression in plant cells.	We have investigated the functional role of a 3' end region on the expression of a reporter gene in plant cells. In stably transformed plants, expression of the reporter gene without a plant gene 3' end is variable and depends on the fortuitous presence of polyadenylation signals in the downstream sequences. When the reporter gene is flanked by pBR322 DNA, 3'-processing and polyadenylation occurs…	plant	Different 3' end regions strongly influence the level of gene expression in plant cells. We have investigated the functional role of a 3' end region on the expression of a reporter gene in plant cells. In stably transformed plants, expression of the reporter gene without a plant gene 3' end is variable and depends on the fortuitous presence of polyadenylation signals in the downstream sequences. …	1	0.9544534	1
78741	2562755	1989-07-01	Plant molecular biology	Production of root hair deformation factors by Rhizobium meliloti nodulation genes in Escherichia coli: HsnD (NodH) is involved in the plant host-specific modification of the NodABC factor.	The role of the hsnD (nodH) gene in the determination of the host-specific nodulation ability of Rhizobium meliloti was studied by expressing the common nodulation genes (nodABC) with or without the hsnD gene in Escherichia coli and testing for biological activity on various leguminous plants. In this way, four categories of plants were established. Upon infection with E. coli carrying the nodABC…	plant	Production of root hair deformation factors by Rhizobium meliloti nodulation genes in Escherichia coli: HsnD (NodH) is involved in the plant host-specific modification of the NodABC factor. The role of the hsnD (nodH) gene in the determination of the host-specific nodulation ability of Rhizobium meliloti was studied by expressing the common nodulation genes (nodABC) with or without the hsnD gene …	1	0.9340545	1
78742	2562756	1989-07-01	Plant molecular biology	The small subunit of ribulose-1,5-bisphosphate carboxylase is plastid-encoded in the chlorophyll c-containing alga Cryptomonas phi.	The gene for the small subunit of ribulose-1,5-bisphosphate carboxylase (Rubisco) is located in the large single-copy region of the plastid genome of the chlorophyll c-containing alga Cryptomonas phi. The coding sequence is 417 base pairs long, encoding a protein of 139 amino acids, considerably longer than most other small subunit proteins. It is found 83 base pairs downstream from the gene for …	green algae	The small subunit of ribulose-1,5-bisphosphate carboxylase is plastid-encoded in the chlorophyll c-containing alga Cryptomonas phi. The gene for the small subunit of ribulose-1,5-bisphosphate carboxylase (Rubisco) is located in the large single-copy region of the plastid genome of the chlorophyll c-containing alga Cryptomonas phi. The coding sequence is 417 base pairs long, encoding a protein of …	1	0.9798884	1
78745	2562759	1989-07-01	Plant molecular biology	Induction and growth properties of carrot roots with different complements of Agrobacterium rhizogenes T-DNA.	Single and multiple infections of carrot discs were carried out with Agrobacterium strains harbouring different segments of pRi1855 TL-DNA cloned in the binary vector Bin 19 and with a strain carrying the TR-DNA from the same Ri plasmid. Roots induced by the various co-inoculations were cultured and their growth patterns were followed. Abundant roots could be induced by TL-DNA rol genes A, B and …	carrot	Induction and growth properties of carrot roots with different complements of Agrobacterium rhizogenes T-DNA. Single and multiple infections of carrot discs were carried out with Agrobacterium strains harbouring different segments of pRi1855 TL-DNA cloned in the binary vector Bin 19 and with a strain carrying the TR-DNA from the same Ri plasmid. Roots induced by the various co-inoculations were c…	1	0.8813363	1
78747	2562762	1989-07-01	Plant molecular biology	Cloning and sequence analysis of cDNAs encoding the cytosolic precursors of subunits GapA and GapB of chloroplast glyceraldehyde-3-phosphate dehydrogenase from pea and spinach.	Chloroplast glyceraldehyde-3-phosphate dehydrogenase (GAPDH) is composed of two different subunits, GapA and GapB. cDNA clones containing the entire coding sequences of the cytosolic precursors for GapA from pea and for GapB from pea and spinach have been identified, sequenced and the derived amino acid sequences have been compared to the corresponding sequences from tobacco, maize and mustard. T…	pea	Cloning and sequence analysis of cDNAs encoding the cytosolic precursors of subunits GapA and GapB of chloroplast glyceraldehyde-3-phosphate dehydrogenase from pea and spinach. Chloroplast glyceraldehyde-3-phosphate dehydrogenase (GAPDH) is composed of two different subunits, GapA and GapB. cDNA clones containing the entire coding sequences of the cytosolic precursors for GapA from pea and for Ga…	1	0.96212065	1
78749	2562768	1989-11-01	The Plant cell	Identification of a mitochondrial protein associated with cytoplasmic male sterility in petunia.	The petunia fused gene (pcf), which is associated with cytoplasmic male sterility (CMS), is composed of sequences derived from atp9, coxII, and an unidentified reading frame termed urfS. To determine whether the pcf gene is expressed at the protein level, we produced antibodies to synthetic peptides specified by the coxII and urfS portions of the pcf gene. Anti-COXII peptide antibodies recognized…	petunia	Identification of a mitochondrial protein associated with cytoplasmic male sterility in petunia. The petunia fused gene (pcf), which is associated with cytoplasmic male sterility (CMS), is composed of sequences derived from atp9, coxII, and an unidentified reading frame termed urfS. To determine whether the pcf gene is expressed at the protein level, we produced antibodies to synthetic peptides s…	1	0.8785395	1
78767	2563150	1989-01-11	Nucleic acids research	Nuclear transcriptional activity of the tobacco plastid psbA promoter.	The plastid psbA promoter of tobacco was used with the aim to construct plastid specific marker genes. Upon transfer to the tobacco nuclear genome the plastid promoter fragment appeared to specify a messenger RNA. Placed 5' to the bar or nptII coding sequences the level of expression is sufficient to obtain a selectable phenotype. The transcription start site in the nucleus is site specific and i…	tobacco	Nuclear transcriptional activity of the tobacco plastid psbA promoter. The plastid psbA promoter of tobacco was used with the aim to construct plastid specific marker genes. Upon transfer to the tobacco nuclear genome the plastid promoter fragment appeared to specify a messenger RNA. Placed 5' to the bar or nptII coding sequences the level of expression is sufficient to obtain a selectable phenot…	1	0.97071594	1
78768	2563151	1989-01-11	Nucleic acids research	Cis-acting regulatory elements controlling temporal and organ-specific activity of nopaline synthase promoter.	Regulatory elements controlling temporal and organ-specific expression of the nopaline (nos) gene were identified by analyzing deletion mutants of the promoter. As observed in cultured cells, the TATA box element was required for efficient promoter function and the 29 bp upstream promoter region between -130 and -101 was necessary for the nos promoter activity in various vegetative organs. This 2…	plant	Cis-acting regulatory elements controlling temporal and organ-specific activity of nopaline synthase promoter. Regulatory elements controlling temporal and organ-specific expression of the nopaline (nos) gene were identified by analyzing deletion mutants of the promoter. As observed in cultured cells, the TATA box element was required for efficient promoter function and the 29 bp upstream promote…	1	0.90186197	1
78859	2566167	1989-05-01	Proceedings of the National Academy of Sciences of the United States of America	Gene for proliferating-cell nuclear antigen (DNA polymerase delta auxiliary protein) is present in both mammalian and higher plant genomes.	Proliferating-cell nuclear antigen (PCNA; also called cyclin) was originally described in proliferating mammalian cells as a nuclear protein with an apparent Mr of 33,000-36,000 and recently was found to be a DNA polymerase delta auxiliary protein. To elucidate whether PCNA/cyclin is a universal protein necessary for proliferation of eukaryotes, a search was conducted for PCNA/cyclin homologues i…	plant	Gene for proliferating-cell nuclear antigen (DNA polymerase delta auxiliary protein) is present in both mammalian and higher plant genomes. Proliferating-cell nuclear antigen (PCNA; also called cyclin) was originally described in proliferating mammalian cells as a nuclear protein with an apparent Mr of 33,000-36,000 and recently was found to be a DNA polymerase delta auxiliary protein. To elucida…	1	0.16159038	0
78887	2566481	1989-03-01	The EMBO journal	Inducible in vivo DNA footprints define sequences necessary for UV light activation of the parsley chalcone synthase gene.	We began characterization of the protein--DNA interactions necessary for UV light induced transcriptional activation of the gene encoding chalcone synthase (CHS), a key plant defense enzyme. Three light dependent in vivo footprints appear on a 90 bp stretch of the CHS promoter with a time course correlated with the onset of CHS transcription. We define a minimal light responsive promoter by funct…	parsley	Inducible in vivo DNA footprints define sequences necessary for UV light activation of the parsley chalcone synthase gene. We began characterization of the protein--DNA interactions necessary for UV light induced transcriptional activation of the gene encoding chalcone synthase (CHS), a key plant defense enzyme. Three light dependent in vivo footprints appear on a 90 bp stretch of the CHS promote…	1	0.9831312	1
78932	2567704	1989-03-01	The Indian journal of medical research	Giant gourami (Osphronemus goramy: Anabantoidei) as a potential agent for control of weeds, the breeding source for the vectors of Brugia malayi.	The biocontrol efficacy of giant gourami against various aquatic weeds, which form the breeding source of Mansonioides, the vectors of B. malayi, was explored. This fish showed a feeding predilection towards Pistia plant which is the most favoured host of immatures of Mansonioides. A single fish consumed this weed on an average of 206.25 +/- 19.09 g and 316.85 +/- 26.55 g a day under laboratory a…	pistia	Giant gourami (Osphronemus goramy: Anabantoidei) as a potential agent for control of weeds, the breeding source for the vectors of Brugia malayi. The biocontrol efficacy of giant gourami against various aquatic weeds, which form the breeding source of Mansonioides, the vectors of B. malayi, was explored. This fish showed a feeding predilection towards Pistia plant which is the most favoured host …	1	0.19874664	0
78951	2568127	1989-04-18	Biochemistry	Chloroplast ribosomal protein L12 is encoded in the nucleus: construction and identification of its cDNA clones and nucleotide sequence including the transit peptide.	An architectural feature found in all classes of ribosomes is a thin, 10-nm-long protuberance in the large subunit, generated by multiple copies of r-protein L12. The primary structure of spinach chloroplast r-protein L12 is known [Bartsch, M., Kimura, M., &amp; Subramanian, A. R. (1982) Proc. Natl. Acad. Sci. U.S.A. 79, 6871-6875], but the location of its gene, whether in the organelle or in the…	spinach	Chloroplast ribosomal protein L12 is encoded in the nucleus: construction and identification of its cDNA clones and nucleotide sequence including the transit peptide. An architectural feature found in all classes of ribosomes is a thin, 10-nm-long protuberance in the large subunit, generated by multiple copies of r-protein L12. The primary structure of spinach chloroplast r-protein L12 is known […	1	0.83374226	1
78976	2568584	1989-05-01	Molecular and cellular biology	Primary structure of a human mitochondrial protein homologous to the bacterial and plant chaperonins and to the 65-kilodalton mycobacterial antigen.	The complete cDNA for a human mitochondrial protein designated P1, which was previously identified as a microtubule-related protein, has been cloned and sequenced. The deduced amino acid sequence of P1 shows strong homology (40 to 50% identical residues and an additional 20% conservative replacements) to the 65-kilodalton major antigen of mycobacteria, to the GroEL protein of Escherichia coli, an…	plant	Primary structure of a human mitochondrial protein homologous to the bacterial and plant chaperonins and to the 65-kilodalton mycobacterial antigen. The complete cDNA for a human mitochondrial protein designated P1, which was previously identified as a microtubule-related protein, has been cloned and sequenced. The deduced amino acid sequence of P1 shows strong homology (40 to 50% identical resid…	1	0.6492123	1
79011	2569858	1989-01-01	Archives of microbiology	Comparison of DNA restriction fragment length polymorphisms of Nostoc strains in and from cycads.	DNA was prepared from cyanobacteria freshly isolated from coralloid roots of natural populations of five cycad species: Ceratozamia mexicana mexicana (Mexico), C. mexicana robusta (Mexico), Dioon spinulosum (Mexico), Zamia furfuraceae (Mexico) and Z. skinneri (Costa Rica). Using the Southern blot technique and cloned Anabaena PCC 7120 nifK and glnA genes as probes, restriction fragment length pol…	cycad	Comparison of DNA restriction fragment length polymorphisms of Nostoc strains in and from cycads. DNA was prepared from cyanobacteria freshly isolated from coralloid roots of natural populations of five cycad species: Ceratozamia mexicana mexicana (Mexico), C. mexicana robusta (Mexico), Dioon spinulosum (Mexico), Zamia furfuraceae (Mexico) and Z. skinneri (Costa Rica). Using the Southern blot tec…	1	0.5174107	1
79020	2570007	1989-06-01	Genetics	Characterization of a Chlamydomonas transposon, Gulliver, resembling those in higher plants.	While pursuing a chromosomal walk through the mt+ locus of linkage group VI of Chlamydomonas reinhardtii, I encountered a 12-kb sequence that was found to be present in approximately 12 copies in the nuclear genome. Comparison of various C. reinhardtii laboratory strains provided evidence that the sequence was mobile and therefore a transposon. One of two separate natural isolates interfertile wi…	higher plants	Characterization of a Chlamydomonas transposon, Gulliver, resembling those in higher plants. While pursuing a chromosomal walk through the mt+ locus of linkage group VI of Chlamydomonas reinhardtii, I encountered a 12-kb sequence that was found to be present in approximately 12 copies in the nuclear genome. Comparison of various C. reinhardtii laboratory strains provided evidence that the sequenc…	1	0.7351742	1
79045	2570750	1989-05-01	The Indian journal of medical research	Attachment behaviour of immatures of Mansonia annulifera (Theobald), 1901.	The detachment and reattachment of the immatures of M. annulifera with their host plants (hydrophytes) is a regular phenomenon. This occurs frequently with the same plant, or with a different one, throughout the larval span. The duration between detachment and reattachment varied from 30 sec to one hour and majority of them get reattached within a minute. This behaviour is instinctive and not fou…	plants	Attachment behaviour of immatures of Mansonia annulifera (Theobald), 1901. The detachment and reattachment of the immatures of M. annulifera with their host plants (hydrophytes) is a regular phenomenon. This occurs frequently with the same plant, or with a different one, throughout the larval span. The duration between detachment and reattachment varied from 30 sec to one hour and majority of the…	1	0.2298849	0
79053	2571069	1989-07-01	Molecular &amp; general genetics : MGG	Molecular and genetic analysis of an embryonic gene, DC 8, from Daucus carota L.	To understand the morphogenetic and physiological processes occurring during plant embryogenesis, we isolated cDNA clones homologous to genes preferentially expressed during somatic embryogenesis. One of these cDNA clones detected an embryo-specific mRNA species with a corresponding protein of 66 kDa. The expression pattern of the mRNA is similar between somatic and zygotic embryos of carrots. To…	plant	Molecular and genetic analysis of an embryonic gene, DC 8, from Daucus carota L. To understand the morphogenetic and physiological processes occurring during plant embryogenesis, we isolated cDNA clones homologous to genes preferentially expressed during somatic embryogenesis. One of these cDNA clones detected an embryo-specific mRNA species with a corresponding protein of 66 kDa. The expression …	1	0.9629906	1
79061	2571331	1989-09-15	Biochemical and biophysical research communications	A novel ubiquitous protein 'chaperonin' supports the endosymbiotic origin of mitochondrion and plant chloroplast.	The deduced amino acid sequences for a major mitochondrial protein (designated P1, related to the 'chaperonin' family of proteins) from human and Chinese hamster cells show extensive similarity (greater than 60% identity observed over the entire length) with a related protein present in evolutionarily as divergent organisms as Escherichia coli, Coxiella burnetii, Mycobacterium species, cyanobacte…	plant	A novel ubiquitous protein 'chaperonin' supports the endosymbiotic origin of mitochondrion and plant chloroplast. The deduced amino acid sequences for a major mitochondrial protein (designated P1, related to the 'chaperonin' family of proteins) from human and Chinese hamster cells show extensive similarity (greater than 60% identity observed over the entire length) with a related protein present …	1	0.8812889	1
79063	2571499	1989-07-01	The EMBO journal	The gene coding for the major birch pollen allergen Betv1, is highly homologous to a pea disease resistance response gene.	Pollen of the white birch (Betula verrucosa) is one of the main causes of Type I allergic reactions (allergic rhinoconjunctivitis, allergic bronchial asthma) in Middle and Northern Europe, North America and the USSR. Type I allergies are a major threat to public health in these countries, since 10-15% of the population suffer from these diseases. BetvI, an allergenic protein with an Mr of 17 kd i…	birch	The gene coding for the major birch pollen allergen Betv1, is highly homologous to a pea disease resistance response gene. Pollen of the white birch (Betula verrucosa) is one of the main causes of Type I allergic reactions (allergic rhinoconjunctivitis, allergic bronchial asthma) in Middle and Northern Europe, North America and the USSR. Type I allergies are a major threat to public health in the…	1	0.77696943	1
79073	2571991	1989-10-01	Proceedings of the National Academy of Sciences of the United States of America	Induction of 3-deoxy-D-arabino-heptulosonate-7-phosphate synthase activity by fungal elicitor in cultures of Petroselinum crispum.	The effects of a cell wall fraction of the fungus Phytophthora megasperma on the enzymatic activities of 3-deoxy-D-arabino-heptulosonate-7-phosphate (DAHP) synthase (EC 4.1.2.15) in extracts of cultured parsley cells (Petroselinum crispum) were examined. The specific activity of a plastidic form of DAHP synthase, designated DS-Mn by Ganson et al. [Ganson, R. J., d'Amato, T. A. &amp; Jensen, R. A.…	parsley	Induction of 3-deoxy-D-arabino-heptulosonate-7-phosphate synthase activity by fungal elicitor in cultures of Petroselinum crispum. The effects of a cell wall fraction of the fungus Phytophthora megasperma on the enzymatic activities of 3-deoxy-D-arabino-heptulosonate-7-phosphate (DAHP) synthase (EC 4.1.2.15) in extracts of cultured parsley cells (Petroselinum crispum) were examined. The specific …	1	0.94662166	1
79200	2575672	1989-11-01	Journal of molecular evolution	Glutamine synthetase II in Rhizobium: reexamination of the proposed horizontal transfer of DNA from eukaryotes to prokaryotes.	We have determined the DNA sequence of a Rhizobium meliloti gene that encodes glutamine synthetase II (GSII). The deduced amino acid sequence was compared to that of Bradyrhizobium japonicum GSII and those of various plant and mammalian glutamine synthetases (GS) in order to evaluate a proposal that the gene for this enzyme was recently transferred from plants to their symbiotic bacteria. There i…	plant	Glutamine synthetase II in Rhizobium: reexamination of the proposed horizontal transfer of DNA from eukaryotes to prokaryotes. We have determined the DNA sequence of a Rhizobium meliloti gene that encodes glutamine synthetase II (GSII). The deduced amino acid sequence was compared to that of Bradyrhizobium japonicum GSII and those of various plant and mammalian glutamine synthetases (GS) in order…	1	0.8378018	1
79252	2576792	1989-01-01	Comparative biochemistry and physiology. C, Comparative pharmacology and toxicology	Cytochrome P-450-dependent metabolism of xenobiotics. A comparative study of rat hepatic and plant microsomal metabolism.	1. A comparison was made between rat hepatic and plant microsomal cytochrome P-450 and cytochrome P-450 linked enzymic activities. 2. The results show that, compared with plant microsomes, rat hepatic microsomal protein concentrations were 165-fold higher, and rat hepatic cytochrome P-450 concentration were 32-fold higher. 3. Rat hepatic Cytochrome P-450 linked enzyme activities were 1765-fold an…	plant	Cytochrome P-450-dependent metabolism of xenobiotics. A comparative study of rat hepatic and plant microsomal metabolism. 1. A comparison was made between rat hepatic and plant microsomal cytochrome P-450 and cytochrome P-450 linked enzymic activities. 2. The results show that, compared with plant microsomes, rat hepatic microsomal protein concentrations were 165-fold higher, and rat hepatic cyto…	1	0.12601618	0
79265	2577495	1989-11-01	Plant molecular biology	The isolation and characterization of a cDNA clone encoding Lupinus angustifolius root nodule glutamine synthetase.	Glutamine synthetase, purified from Lupinus angustifolius legume nodules, was carboxymethylated and succinylated prior to chemical or enzymatic cleavage. Peptides were purified and sequenced. An oligonucleotide probe was constructed for the sequence MPGQW. This probe was used to identify a glutamine synthetase cDNA clone, pGS5, from a lupin nodule cDNA library constructed in pBR322. pGS5 was sequ…	plant	The isolation and characterization of a cDNA clone encoding Lupinus angustifolius root nodule glutamine synthetase. Glutamine synthetase, purified from Lupinus angustifolius legume nodules, was carboxymethylated and succinylated prior to chemical or enzymatic cleavage. Peptides were purified and sequenced. An oligonucleotide probe was constructed for the sequence MPGQW. This probe was used to ide…	1	0.97763044	1
79266	2577496	1989-11-01	Plant molecular biology	Cloning and nucleotide sequence of the alpha-galactosidase cDNA from Cyamopsis tetragonoloba (guar).	Polyadenylated mRNA was purified from the aleurone cells of Cyamopsis tetragonoloba (guar) seeds germinated for 18 h and used for the construction of a cDNA library. Clones with the alpha-galactosidase encoding gene were identified using oligo-nucleotide mixed probes based on the NH2 terminal amino acid sequence and on the sequence of an internal peptide. The nucleotide sequence of the cDNA clone…	cyamopsis	Cloning and nucleotide sequence of the alpha-galactosidase cDNA from Cyamopsis tetragonoloba (guar). Polyadenylated mRNA was purified from the aleurone cells of Cyamopsis tetragonoloba (guar) seeds germinated for 18 h and used for the construction of a cDNA library. Clones with the alpha-galactosidase encoding gene were identified using oligo-nucleotide mixed probes based on the NH2 terminal amin…	1	0.84433836	1
79267	2577506	1989-08-01	Plant molecular biology	Deletion analysis of the polyadenylation signal of a pea ribulose-1,5-bisphosphate carboxylase small-subunit gene.	The polyadenylation signal of a pea gene for the small subunit of ribulose-1,5-bisphosphate carboxylase/oxygenase (rbcS) has been analyzed by deletion mutagenesis and Ti plasmid-mediated gene transfer. Sequences between 6 and 137 bases upstream from the normal polyadenylation sites in this gene (bases -6 to -137) are required for functioning of these sites. In addition, bases -111 to -235 can aff…	pea	Deletion analysis of the polyadenylation signal of a pea ribulose-1,5-bisphosphate carboxylase small-subunit gene. The polyadenylation signal of a pea gene for the small subunit of ribulose-1,5-bisphosphate carboxylase/oxygenase (rbcS) has been analyzed by deletion mutagenesis and Ti plasmid-mediated gene transfer. Sequences between 6 and 137 bases upstream from the normal polyadenylation sites i…	1	0.9424651	1
79271	2577725	1989-02-01	The Plant cell	Photorespiration and light act in concert to regulate the expression of the nuclear gene for chloroplast glutamine synthetase.	In Pisum sativum, distinct chloroplast and cytosolic forms of glutamine synthetase (GS) are encoded by homologous nuclear genes that are differentially expressed in vivo (Tingey, S. V., Tsai, F.-Y., Edwards, J. W., Walker, E. L., and Coruzzi, G. M. [1988]. J. Biol. Chem. 263, 9651-9657). In leaves, light selectively affects the expression of the nuclear gene for chloroplast GS2. Differences in th…	plants	Photorespiration and light act in concert to regulate the expression of the nuclear gene for chloroplast glutamine synthetase. In Pisum sativum, distinct chloroplast and cytosolic forms of glutamine synthetase (GS) are encoded by homologous nuclear genes that are differentially expressed in vivo (Tingey, S. V., Tsai, F.-Y., Edwards, J. W., Walker, E. L., and Coruzzi, G. M. [1988]. J. Biol. Chem. …	1	0.9876159	1
79281	2578124	1985-01-10	The Journal of biological chemistry	Correlation of chloroplast and bacterial ribosomal proteins by cross-reactions of antibodies specific to purified Escherichia coli ribosomal proteins.	Immunological homology between chloroplast ribosomal proteins (r-proteins) from a higher plant (Spinacia) and bacterial r-proteins was examined using antibodies prepared against 35 purified Escherichia coli r-proteins. Cross-reactions were determined on cellulose acetate gels and on nitrocellulose paper, after electrophoretic transfer of r-proteins from one- and two dimensional polyacrylamide gel…	plant	Correlation of chloroplast and bacterial ribosomal proteins by cross-reactions of antibodies specific to purified Escherichia coli ribosomal proteins. Immunological homology between chloroplast ribosomal proteins (r-proteins) from a higher plant (Spinacia) and bacterial r-proteins was examined using antibodies prepared against 35 purified Escherichia coli r-proteins. Cross-reactions were determin…	1	0.799103	1
79348	2579530	1985-01-01	Acta microbiologica Polonica	Free amino acids production by ectomycorrhizal fungi of pine (Pinus sylvestris L.).	Studies on free amino acids production by five species of ectomycorrhizal fungi (Amanita muscaria, Suillus granulatus, Suillus luteus, Suillus bovinus and Rhizopogon luteolus) show that all the fungi produced mainly: glutamic acid, leucine, lysine, ornithine, arginine and an unidentified ninhydrin-positive compound X3. Both the quality and quantity of amino acids released was different in the fun…	pine	Free amino acids production by ectomycorrhizal fungi of pine (Pinus sylvestris L.). Studies on free amino acids production by five species of ectomycorrhizal fungi (Amanita muscaria, Suillus granulatus, Suillus luteus, Suillus bovinus and Rhizopogon luteolus) show that all the fungi produced mainly: glutamic acid, leucine, lysine, ornithine, arginine and an unidentified ninhydrin-positive compoun…	1	0.81695276	1
79356	2579642	1985-02-15	The Biochemical journal	Chloride-ion stimulation of the tonoplast H+-translocating ATPase from Hevea brasiliensis (rubber tree) latex. A dual mechanism.	The effect of Cl- and other anions on the tonoplast H+-translocating ATPase (H+-ATPase) from Hevea brasiliensis (rubber tree) latex was investigated. Cl- and other anions stimulated the ATPase activity of tightly sealed vesicles prepared from Hevea tonoplast, with the following decreasing order of effectiveness: Cl- greater than Br- greater than SO4(2-) greater than NO3-. As indicated by the chan…	hevea	Chloride-ion stimulation of the tonoplast H+-translocating ATPase from Hevea brasiliensis (rubber tree) latex. A dual mechanism. The effect of Cl- and other anions on the tonoplast H+-translocating ATPase (H+-ATPase) from Hevea brasiliensis (rubber tree) latex was investigated. Cl- and other anions stimulated the ATPase activity of tightly sealed vesicles prepared from Hevea tonoplast, with the f…	1	0.9470683	1
79361	2579742	1985-01-01	Cell biology international reports	Proliferation of multinucleate cells with unbalanced nuclei.	When onion root meristems are treated with gamma-hexachlorocyclohexane the anaphase chromatids are distributed in discrete unbalanced groups and subsequent inhibition of cytokinesis in these cells produced a synchronous population of viable multinucleate cells with two, three of four aneuploid nuclei. When we compare the duration of G1, S and G2 periods in diploid cells with that obtained for mul…	onion	Proliferation of multinucleate cells with unbalanced nuclei. When onion root meristems are treated with gamma-hexachlorocyclohexane the anaphase chromatids are distributed in discrete unbalanced groups and subsequent inhibition of cytokinesis in these cells produced a synchronous population of viable multinucleate cells with two, three of four aneuploid nuclei. When we compare the duration of G1,…	1	0.75952053	1
79403	2580636	1985-04-01	Cell	Meiosis-specific transcripts of a DNA component replicated during chromosome pairing: homology across the phylogenetic spectrum.	In meiotic cells of Lilium, a group of single or low copy number DNA sequences that constitute about 0.1-0.2% of the genome do not replicate during the premeiotic S-phase but do so at zygotene in coordination with chromosome pairing. An appreciable fraction of these sequences has now been found to be transcribed into poly(A)+ RNA when chromosomes initiate the pairing process. This "zygRNA" has no…	lily	Meiosis-specific transcripts of a DNA component replicated during chromosome pairing: homology across the phylogenetic spectrum. In meiotic cells of Lilium, a group of single or low copy number DNA sequences that constitute about 0.1-0.2% of the genome do not replicate during the premeiotic S-phase but do so at zygotene in coordination with chromosome pairing. An appreciable fraction of these seq…	1	0.49979526	0
79407	2580685	1985-02-01	Ecotoxicology and environmental safety	A study of the distribution pattern of lead in the leaves of banyan trees (Ficus benghalensis) from different traffic density regions of Calcutta.	The accumulation of lead from motor vehicle exhaust on leaves of banyan trees (Ficus benghalensis) growing on roadsides from different traffic density regions of Calcutta has been investigated and the values have been compared with a few samples from remote areas. The analysis has been performed during the summer (April-July) and winter (November-January) months to study the effect of seasonal va…	plants	A study of the distribution pattern of lead in the leaves of banyan trees (Ficus benghalensis) from different traffic density regions of Calcutta. The accumulation of lead from motor vehicle exhaust on leaves of banyan trees (Ficus benghalensis) growing on roadsides from different traffic density regions of Calcutta has been investigated and the values have been compared with a few samples from r…	1	0.3178647	0
79415	2580829	1985-04-25	The Journal of biological chemistry	Coordinate induction of alcohol dehydrogenase 1, aldolase, and other anaerobic RNAs in maize.	Anaerobiosis results in the selective synthesis of a particular set of polypeptides in the maize root including the two alcohol dehydrogenases (Sachs, M. M., Freeling, M., and Okimoto, R. (1980) Cell 20, 761-768), pyruvate decarboxylase (Wignarajah, K., and Greenway, H. (1976) New Phytol. 77, 575-584; Laszlo, A., and St. Lawrence, P. (1983) Mol. Gen. Genet. 192, 110-117), glucose phosphate isomer…	maize	Coordinate induction of alcohol dehydrogenase 1, aldolase, and other anaerobic RNAs in maize. Anaerobiosis results in the selective synthesis of a particular set of polypeptides in the maize root including the two alcohol dehydrogenases (Sachs, M. M., Freeling, M., and Okimoto, R. (1980) Cell 20, 761-768), pyruvate decarboxylase (Wignarajah, K., and Greenway, H. (1976) New Phytol. 77, 575-584; La…	1	0.83617115	1
79417	2580847	1985-05-01	The Journal of cell biology	Monoclonal antibody to intermediate filament antigen cross-reacts with higher plant cells.	The monoclonal antibody (anti-IFA) raised (Pruss et al., 1981, Cell 27:419-428) against an intermediate filament antigen, which is widespread throughout phylogeny, has been shown here to cross-react with higher plants. On immunoblotting, anti-IFA cross-reacted with proteins in homogenates of carrot suspension cells and of meristematic cells from onion root tips. A 50-kD cross-reactive protein was…	plant	Monoclonal antibody to intermediate filament antigen cross-reacts with higher plant cells. The monoclonal antibody (anti-IFA) raised (Pruss et al., 1981, Cell 27:419-428) against an intermediate filament antigen, which is widespread throughout phylogeny, has been shown here to cross-react with higher plants. On immunoblotting, anti-IFA cross-reacted with proteins in homogenates of carrot suspensi…	1	0.2376738	0
79479	2582021	1985-03-01	Journal of biochemical and biophysical methods	Affinity chromatography of mustard beta-amylase on starch columns.	An affinity chromatography method for purification of beta-amylase from cotyledons of white mustard seedlings (Sinapis alba L.) is described. beta-Amylase is bound to starch column, while other contaminating proteins are eluted with the binding buffer. The bound beta-amylase is eluted by including dextrin (1%, w/v) in binding buffer. This method yielded a homogeneous preparation of beta-amylase e…	mustard	Affinity chromatography of mustard beta-amylase on starch columns. An affinity chromatography method for purification of beta-amylase from cotyledons of white mustard seedlings (Sinapis alba L.) is described. beta-Amylase is bound to starch column, while other contaminating proteins are eluted with the binding buffer. The bound beta-amylase is eluted by including dextrin (1%, w/v) in binding buff…	1	0.12094453	0
79494	2582360	1985-02-11	Nucleic acids research	Transcriptional and post-transcriptional regulation of storage protein gene expression in sulfur-deficient pea seeds.	We have used in vitro transcription in isolated pea nuclei to determine whether the expression of genes for the seed storage proteins legumin and vicilin is regulated transcriptionally or post-transcriptionally in response to changing sulfur status in the developing seed. During the first 48 h of recovery from S deficiency, transcription of legumin genes increased by two-fold whereas the level of…	pea	Transcriptional and post-transcriptional regulation of storage protein gene expression in sulfur-deficient pea seeds. We have used in vitro transcription in isolated pea nuclei to determine whether the expression of genes for the seed storage proteins legumin and vicilin is regulated transcriptionally or post-transcriptionally in response to changing sulfur status in the developing seed. During t…	1	0.9515334	1
79526	2583082	1989-10-01	The EMBO journal	Phytochrome activation of two nuclear genes requires cytoplasmic protein synthesis.	We have investigated the effects of protein synthesis inhibitors on light-induced expression of two plant nuclear genes, Cab and rbcS, in wheat, pea and transgenic tobacco. Light activation of these two genes is very sensitive to cycloheximide, an inhibitor of cytoplasmic protein synthesis but not to chloramphenicol, an inhibitor of organellar protein synthesis. Studies with chimeric gene constru…	plant	Phytochrome activation of two nuclear genes requires cytoplasmic protein synthesis. We have investigated the effects of protein synthesis inhibitors on light-induced expression of two plant nuclear genes, Cab and rbcS, in wheat, pea and transgenic tobacco. Light activation of these two genes is very sensitive to cycloheximide, an inhibitor of cytoplasmic protein synthesis but not to chloramphenic…	1	0.9634552	1
79529	2583119	1989-12-01	The EMBO journal	A U-snRNA gene-specific upstream element and a -30 'TATA box' are required for transcription of the U2 snRNA gene of Arabidopsis thaliana.	The U2 and U5 snRNA genes of Arabidopsis thaliana contain in their promoter regions two elements with conserved sequence and position. To test the significance of this conservation we have made a construction in which the promoter of the U2 RNA gene is replaced by the synthetic 98 bp long sequence containing the two conserved elements: an upstream sequence element, GTCCCACATCG (USE, pos. -78 to -…	higher plants	A U-snRNA gene-specific upstream element and a -30 'TATA box' are required for transcription of the U2 snRNA gene of Arabidopsis thaliana. The U2 and U5 snRNA genes of Arabidopsis thaliana contain in their promoter regions two elements with conserved sequence and position. To test the significance of this conservation we have made a construction in which the promoter of the U2 RNA gene is replace…	1	0.9245666	1
79534	2583180	1989-11-06	European journal of biochemistry	Biosynthesis of 1-alkenes in higher plants: stereochemical implications. A model study with Carthamus tinctorius (Asteraceae).	Odd numbered 1-alkenes, such as 1-pentadecene or 1,8,11,14-heptadecatetraene are formed from palmitic or linolenic acid by fragmentative decarboxylation. Incubation studies with germinating safflower (Carthamus tinctorius) and (2R,3R)-12-phenyl[2,3-2H2]dodecanoic acid, (2S,3S)-12-phenyl[2,3-2H2]dodecanoic acid, (2R)-12-phenyl[2-2H]dodecanoic acid and (2S)-12-phenyl[2-2H]dodecanoic acid instead of…	higher plants	Biosynthesis of 1-alkenes in higher plants: stereochemical implications. A model study with Carthamus tinctorius (Asteraceae). Odd numbered 1-alkenes, such as 1-pentadecene or 1,8,11,14-heptadecatetraene are formed from palmitic or linolenic acid by fragmentative decarboxylation. Incubation studies with germinating safflower (Carthamus tinctorius) and (2R,3R)-12-phenyl[2,3-2H2]dodecanoic acid, (2…	1	0.70930564	1
79535	2583183	1989-11-06	European journal of biochemistry	Molecular organization and clustering of cell-wall-bound enzymes as a source of kinetic apparent co-operativity.	When fixed charges and enzyme molecules are not homogeneously distributed in a matrix, the degree of organization of charges, of enzyme molecules and of charges with respect to enzyme molecules modulate the enzyme reaction rate. The overall reaction velocity of the bound enzyme system may be expressed in terms of monovariate moments of the charge density distribution and of the bivariate moments …	plant	Molecular organization and clustering of cell-wall-bound enzymes as a source of kinetic apparent co-operativity. When fixed charges and enzyme molecules are not homogeneously distributed in a matrix, the degree of organization of charges, of enzyme molecules and of charges with respect to enzyme molecules modulate the enzyme reaction rate. The overall reaction velocity of the bound enzyme system …	1	0.5993613	1
79546	2583370	1989-12-01	Developmental biology	The responses of pollen to applied electrical fields.	The growing pollen tubes of tomato and tobacco were exposed to electrical fields and the effect on the direction of growth was measured. They responded by turning toward the positive electrode (anode) and gave a detectable response in fields as small as 0.1 mV/tube diameter. The sites of germination of tobacco pollen grains were also affected by applied fields; the pollen tubes tended to emerge f…	tobacco	The responses of pollen to applied electrical fields. The growing pollen tubes of tomato and tobacco were exposed to electrical fields and the effect on the direction of growth was measured. They responded by turning toward the positive electrode (anode) and gave a detectable response in fields as small as 0.1 mV/tube diameter. The sites of germination of tobacco pollen grains were also affected …	1	0.5720213	1
79551	2583512	1989-08-15	Gene	The Cucurbita maxima ribosomal DNA intergenic spacer has a complex structure.	The nucleotide (nt) sequence of the 5508-nt intergenic spacer (IGS), between the 25S- and the 18S-coding regions of Cucurbita maxima rDNA, was determined. The fragment sequenced is 6142 nt long and includes 472 nt of 25S- and 162 nt of 18S-coding regions. The IGS has a complex primary structure, composed of five repetitive families (A-E) and three unique domains. It is dominated by the presence o…	plant	The Cucurbita maxima ribosomal DNA intergenic spacer has a complex structure. The nucleotide (nt) sequence of the 5508-nt intergenic spacer (IGS), between the 25S- and the 18S-coding regions of Cucurbita maxima rDNA, was determined. The fragment sequenced is 6142 nt long and includes 472 nt of 25S- and 162 nt of 18S-coding regions. The IGS has a complex primary structure, composed of five repetit…	1	0.65721685	1
79572	2584028	1989-12-01	Health physics	Mass loading of soil particles on plant surfaces.	Radionuclide-bearing soil particles on plant surfaces can be ingested and contribute to human dose, but evaluating the potential dose is limited by the relatively few data available on the masses of soil particles present on plant surfaces. This report summarizes mass loading data (i.e., mass of soil per unit of vegetation) for crops in the southeastern United States and compares these data to 1)…	plant	Mass loading of soil particles on plant surfaces. Radionuclide-bearing soil particles on plant surfaces can be ingested and contribute to human dose, but evaluating the potential dose is limited by the relatively few data available on the masses of soil particles present on plant surfaces. This report summarizes mass loading data (i.e., mass of soil per unit of vegetation) for crops in the southe…	1	0.16031352	0
79579	2584183	1989-11-25	The Journal of biological chemistry	Primary structure of the maize NADP-dependent malic enzyme.	Chloroplast-localized NADP-dependent malic enzyme (EC 1.1.1.40) (NADP-ME) provides a key activity for the carbon 4 fixation pathway. In maize, nuclear encoded NADP-ME is synthesized in the cytoplasm as a precursor with a transit peptide that is removed upon transport into the chloroplast stroma. We present here the complete nucleotide sequence for a 2184-base pair full-length maize NADP-ME cDNA. …	maize	Primary structure of the maize NADP-dependent malic enzyme. Chloroplast-localized NADP-dependent malic enzyme (EC 1.1.1.40) (NADP-ME) provides a key activity for the carbon 4 fixation pathway. In maize, nuclear encoded NADP-ME is synthesized in the cytoplasm as a precursor with a transit peptide that is removed upon transport into the chloroplast stroma. We present here the complete nucleotide se…	1	0.98328984	1
79583	2584195	1989-11-25	The Journal of biological chemistry	Direct evidence that the glucocorticoid receptor binds to hsp90 at or near the termination of receptor translation in vitro.	We have translated the rat glucocorticoid receptor in both reticulocyte lysate and in wheat germ extract. Receptor synthesized in the reticulocyte lysate is immunoadsorbed by the 8D3 monoclonal antibody directed against the 90-kDa heat shock protein (hsp90) and it has a normal ability to bind glucocorticoid in a high affinity manner. Although the wheat germ extract synthesizes the full length rec…	wheat	Direct evidence that the glucocorticoid receptor binds to hsp90 at or near the termination of receptor translation in vitro. We have translated the rat glucocorticoid receptor in both reticulocyte lysate and in wheat germ extract. Receptor synthesized in the reticulocyte lysate is immunoadsorbed by the 8D3 monoclonal antibody directed against the 90-kDa heat shock protein (hsp90) and it has a nor…	1	0.018822452	0
79658	2586529	1989-12-01	Molecular and cellular biology	In vitro analysis of the pea chloroplast 16S rRNA gene promoter.	A cloned pea chloroplast 16S rRNA gene promoter has been characterized in detail by use of a homologous in vitro transcription system that contains a highly purified chloroplast RNA polymerase. The in vivo and in vitro 16S rRNA transcriptional start site has been identified to be a T on the plus strand, 158 bases upstream of the mature 5' end of the gene. BAL 31 deletions of the 16S rRNA leader r…	pea	In vitro analysis of the pea chloroplast 16S rRNA gene promoter. A cloned pea chloroplast 16S rRNA gene promoter has been characterized in detail by use of a homologous in vitro transcription system that contains a highly purified chloroplast RNA polymerase. The in vivo and in vitro 16S rRNA transcriptional start site has been identified to be a T on the plus strand, 158 bases upstream of the mat…	1	0.9456703	1
79771	2590214	1989-11-30	Biochemical and biophysical research communications	Biochemical characterization of a sterol mutant plant regenerated from a tobacco callus resistant to a triazole cytochrome-P-450-obtusifoliol-14-demethylase inhibitor.	We report here, for the first time, the biochemical characterization of a plant mutant impaired in sterol biosynthesis. A fertile plant was regenerated from a tobacco callus resistant to LAB170250F, a potent inhibitor of the cytochrome-P450-obtusifoliol-14-demthylase. The resistant callus and the leaves from the regenerated plant are characterized by profound qualitative and quantitative changes …	plant	Biochemical characterization of a sterol mutant plant regenerated from a tobacco callus resistant to a triazole cytochrome-P-450-obtusifoliol-14-demethylase inhibitor. We report here, for the first time, the biochemical characterization of a plant mutant impaired in sterol biosynthesis. A fertile plant was regenerated from a tobacco callus resistant to LAB170250F, a potent inhibitor of the cytoch…	1	0.95510656	1
79773	2590225	1989-11-30	Biochemical and biophysical research communications	Vanadate monomers and dimers both inhibit the human prostatic acid phosphatase.	A combination of enzyme kinetics and 51V NMR spectroscopy was used to identify the species of vanadate that inhibits acid phosphatases. Monomeric vanadate was shown to inhibit wheat germ and potato acid phosphatases. At pH 5.5, the vanadate dimer inhibits the human prostatic acid phosphatase whereas at pH 7.0 it is the vanadate monomer that inhibits this enzyme. The pH-dependent shift in the affi…	wheat	Vanadate monomers and dimers both inhibit the human prostatic acid phosphatase. A combination of enzyme kinetics and 51V NMR spectroscopy was used to identify the species of vanadate that inhibits acid phosphatases. Monomeric vanadate was shown to inhibit wheat germ and potato acid phosphatases. At pH 5.5, the vanadate dimer inhibits the human prostatic acid phosphatase whereas at pH 7.0 it is th…	1	0.6360478	1
79806	2591039	1989-01-01	Zhongguo ji sheng chong xue yu ji sheng chong bing za zhi = Chinese journal of parasitology &amp; parasitic diseases	[Preliminary observation on feeding preference of Oncomelania for Sedum sarmentosum].	As a result of screening, we discovered that Sedum sarmentosum Bunge was most preferred among 317 kinds of snail food. Both adult and young snails readily eat S. sarmentosum as evidenced by laboratory observation and dissection of the snails. In aquarium, more snails were attracted by S. sarmentosum than by Chinese cabbage and Chlorella suspension. On water surface, S. sarmentosum curtains attrac…	cabbage	[Preliminary observation on feeding preference of Oncomelania for Sedum sarmentosum]. As a result of screening, we discovered that Sedum sarmentosum Bunge was most preferred among 317 kinds of snail food. Both adult and young snails readily eat S. sarmentosum as evidenced by laboratory observation and dissection of the snails. In aquarium, more snails were attracted by S. sarmentosum than by Chin…	1	0.0980493	0
79811	2591192	1989-01-01	Comparative biochemistry and physiology. B, Comparative biochemistry	Trypanocidal CoQ analogues: their effect on other mitochondrial systems.	1. A comparative study of compounds which inhibit the respiration of the infective form of the protozoan parasite Trypanosoma brucei brucei, such as salicylhydroxamic acid, other substituted benzhydroxamic acid, esters of 2,3- and 3,4-dihydroxybenzoic acid and structurally related compounds, showed that they have a remarkable degree of selectivity for the trypanosome as compared to rat liver mito…	skunk cabbage	Trypanocidal CoQ analogues: their effect on other mitochondrial systems. 1. A comparative study of compounds which inhibit the respiration of the infective form of the protozoan parasite Trypanosoma brucei brucei, such as salicylhydroxamic acid, other substituted benzhydroxamic acid, esters of 2,3- and 3,4-dihydroxybenzoic acid and structurally related compounds, showed that they have a remarkabl…	1	0.2872133	0
79816	2591366	1989-12-20	The EMBO journal	Imaging of viroids in nuclei from tomato leaf tissue by in situ hybridization and confocal laser scanning microscopy.	The intracellular localization of viroids has been investigated by viroid-specific in situ hybridization and analysis by digital microscopy of the distribution of the fluorescent hybridization signals. Isolated nuclei from green leaf tissue of tomato plants infected with potato spindle tuber viroid (PSTVd) were bound to microscope slides, fixed with formaldehyde and hybridized with biotinylated t…	plants	Imaging of viroids in nuclei from tomato leaf tissue by in situ hybridization and confocal laser scanning microscopy. The intracellular localization of viroids has been investigated by viroid-specific in situ hybridization and analysis by digital microscopy of the distribution of the fluorescent hybridization signals. Isolated nuclei from green leaf tissue of tomato plants infected with potato sp…	1	0.959124	1
79818	2591378	1989-11-20	European journal of biochemistry	Microsomal delta 8,14-sterol delta 14-reductase in higher plants. Characterization and inhibition by analogues of a presumptive carbocationic intermediate of the reduction reaction.	An enzymatic assay for delta 8,14-sterol delta 14-reductase, an enzyme involved in sterol biosynthesis, has been developed for the first time in higher plants. The properties of the microsomal enzyme have been established with respect to cofactor requirements, kinetics and substrate specificity. This enzymatic double-bound reduction is thought to proceed through an electrophilic addition mechanis…	higher plants	Microsomal delta 8,14-sterol delta 14-reductase in higher plants. Characterization and inhibition by analogues of a presumptive carbocationic intermediate of the reduction reaction. An enzymatic assay for delta 8,14-sterol delta 14-reductase, an enzyme involved in sterol biosynthesis, has been developed for the first time in higher plants. The properties of the microsomal enzyme have been establi…	1	0.7030085	1
79832	2591746	1989-11-15	Gene	Chromosomal and molecular analysis of 5S RNA gene organization in the flax, Linum usitatissimum.	The 5S rRNA genes (5S DNA) comprise up to 3% of the flax genome. Large copy-number changes in 5S DNA have been observed in flax genotrophs. We have characterized the chromosomal and molecular organization of this large gene family. In situ hybridization studies indicate the 5S DNA is distributed over many chromosomes, unlike most plants studied to date. Eleven genomic clones were isolated and cha…	flax	Chromosomal and molecular analysis of 5S RNA gene organization in the flax, Linum usitatissimum. The 5S rRNA genes (5S DNA) comprise up to 3% of the flax genome. Large copy-number changes in 5S DNA have been observed in flax genotrophs. We have characterized the chromosomal and molecular organization of this large gene family. In situ hybridization studies indicate the 5S DNA is distributed over …	1	0.89196444	1
79864	2592439	1989-03-01	Journal of cell science	Three-dimensional chromosome arrangement of Crepis capillaris in mitotic prophase and anaphase as studied by confocal scanning laser microscopy.	To estimate the extent of ordering of chromosomes, confocal scanning laser microscopy was used to make three-dimensional images from optical sections. For Crepis capillaris, which has 2n = 6 easily recognizable chromosomes, a statistically significant sample of 75 Feulgen-stained root tip anaphases was analysed. A comparison of the observed chromosome ordering and the expected random distribution…	plants	Three-dimensional chromosome arrangement of Crepis capillaris in mitotic prophase and anaphase as studied by confocal scanning laser microscopy. To estimate the extent of ordering of chromosomes, confocal scanning laser microscopy was used to make three-dimensional images from optical sections. For Crepis capillaris, which has 2n = 6 easily recognizable chromosomes, a statistically significant sa…	1	0.5216603	1
79867	2592521	1989-10-01	Journal of virological methods	Penicillinase-based enzyme-linked immunosorbent assay for the detection of plant viruses.	A penicillinase (PNC)-based, enzyme-linked immunosorbent assay (ELISA) was standardized to detect maize mosaic virus (MMV) in sorghum leaf extracts, peanut mottle virus (PMV) in pea leaf extracts, and tomato spotted wilt virus (TSWV) in peanut leaf extracts. Rabbit Fc-specific antibodies were conjugated with PNC by a single step glutaraldehyde bridge. Among several indicators tested, bromothymol …	plant	Penicillinase-based enzyme-linked immunosorbent assay for the detection of plant viruses. A penicillinase (PNC)-based, enzyme-linked immunosorbent assay (ELISA) was standardized to detect maize mosaic virus (MMV) in sorghum leaf extracts, peanut mottle virus (PMV) in pea leaf extracts, and tomato spotted wilt virus (TSWV) in peanut leaf extracts. Rabbit Fc-specific antibodies were conjugated with…	1	0.46519694	0
79908	2594090	1989-12-21	Nature	Style self-incompatibility gene products of Nicotiana alata are ribonucleases.	Self-incompatibility in flowering plants is often controlled by a single nuclear gene (the S-gene) having several alleles. This gene prevents fertilization by self-pollen or by pollen bearing either of the two S-alleles expressed in the style. Sequence analysis shows that three alleles of the S gene of Nicotiana alata encode style glycoproteins with regions of defined homology. Two of the homolog…	flowering plants	Style self-incompatibility gene products of Nicotiana alata are ribonucleases. Self-incompatibility in flowering plants is often controlled by a single nuclear gene (the S-gene) having several alleles. This gene prevents fertilization by self-pollen or by pollen bearing either of the two S-alleles expressed in the style. Sequence analysis shows that three alleles of the S gene of Nicotiana alata …	1	0.9498667	1
79921	2594768	1989-12-01	Proceedings of the National Academy of Sciences of the United States of America	Isolation of an auxin-regulated gene cDNA expressed during the transition from G0 to S phase in tobacco mesophyll protoplasts.	A cDNA clone for an auxin-regulated gene was isolated from a tobacco mesophyll protoplast cDNA library by differential screening. Nucleotide, sequence analysis showed that the deduced product of the gene, which we have designated par, is hydrophilic and is composed of 220 amino acids. No significant homology to other known proteins was detected. The mRNA of the par gene is approximately 900 bases…	tobacco	Isolation of an auxin-regulated gene cDNA expressed during the transition from G0 to S phase in tobacco mesophyll protoplasts. A cDNA clone for an auxin-regulated gene was isolated from a tobacco mesophyll protoplast cDNA library by differential screening. Nucleotide, sequence analysis showed that the deduced product of the gene, which we have designated par, is hydrophilic and is composed of 220…	1	0.9745558	1
79922	2594769	1989-12-01	Proceedings of the National Academy of Sciences of the United States of America	Developmental and environmental regulation of a phenylalanine ammonia-lyase-beta-glucuronidase gene fusion in transgenic tobacco plants.	A 1.1-kilobase promoter fragment of the bean (Phaseolus vulgaris L.) phenylalanine ammonia-lyase (EC 4.3.1.5) gene PAL2 was translationally fused to the beta-glucuronidase reporter gene and transferred to tobacco by Agrobacterium tumefaciens-mediated leaf disk transformation. The distribution of beta-glucuronidase activity in these transgenic plants is very similar to that of endogenous PAL2 tran…	tobacco	Developmental and environmental regulation of a phenylalanine ammonia-lyase-beta-glucuronidase gene fusion in transgenic tobacco plants. A 1.1-kilobase promoter fragment of the bean (Phaseolus vulgaris L.) phenylalanine ammonia-lyase (EC 4.3.1.5) gene PAL2 was translationally fused to the beta-glucuronidase reporter gene and transferred to tobacco by Agrobacterium tumefaciens-mediated leaf disk t…	1	0.95523465	1
79950	2596034	1989-12-01	Virology	Effect of protein aggregation state on coat protein-mediated protection against tobacco mosaic virus using a transient protoplast assay.	To address the mechanism(s) of protection against tobacco mosaic virus (TMV) infection conferred by expression of the TMV capsid protein (CP) gene in transgenic tobacco plants, a transient protection assay has been developed. Introduction of either purified viral CP or virus inactivated by ultraviolet irradiation into tobacco protoplasts induced a transient protection to challenge virus introduce…	tobacco	Effect of protein aggregation state on coat protein-mediated protection against tobacco mosaic virus using a transient protoplast assay. To address the mechanism(s) of protection against tobacco mosaic virus (TMV) infection conferred by expression of the TMV capsid protein (CP) gene in transgenic tobacco plants, a transient protection assay has been developed. Introduction of either purified vira…	1	0.5554882	1
79957	2596203	1989-07-01	Zhurnal evoliutsionnoi biokhimii i fiziologii	[The parameters of the molecular evolution of the 11S globulins of plants].	Nucleotide sequences of cloned cDNA coding for soybean storage protein glycinin and deduced amino acid sequences of basic polypeptides (subfamily II) of glycinin are compared with the amino acid sequences of 11S globulins from other plants. An average number of amino acid substitutions in various evolutionary branches is calculated. A proportional dependence is established between the average num…	soybean	[The parameters of the molecular evolution of the 11S globulins of plants]. Nucleotide sequences of cloned cDNA coding for soybean storage protein glycinin and deduced amino acid sequences of basic polypeptides (subfamily II) of glycinin are compared with the amino acid sequences of 11S globulins from other plants. An average number of amino acid substitutions in various evolutionary branches is …	1	0.74839455	1
80031	2598263	1989-12-22	Cell	Posttranscriptional trans-activation in cauliflower mosaic virus.	The ability of plant cells to translate dicistronic mRNAs that mimic a segment of the polycistronic 35S RNA from cauliflower mosaic virus has been tested. The chloramphenicol acetyltransferase and beta-glucuronidase open reading frames (ORFs) were fused in-frame to the second viral cistron (ORF I). Efficient reporter expression from the corresponding plasmids in plant protoplasts was observed onl…	plant	Posttranscriptional trans-activation in cauliflower mosaic virus. The ability of plant cells to translate dicistronic mRNAs that mimic a segment of the polycistronic 35S RNA from cauliflower mosaic virus has been tested. The chloramphenicol acetyltransferase and beta-glucuronidase open reading frames (ORFs) were fused in-frame to the second viral cistron (ORF I). Efficient reporter expression fro…	1	0.80607235	1
80051	2598651	1989-10-01	Contact dermatitis	Patch testing in actinic prurigo.	42 out of 93 Saskatchewan Indians (32 female (F) and 10 male (M] with actinic prurigo were patch tested to standard series allergens between 1983 and 1987. Positive reactions were most frequently seen with nickel (3F:2M) and colophony. All 3 positive patch tests to colophony were in males. The same patients were also patch tested to extracts of 21 Saskatchewan plants and 3 Hollister-Stier plant e…	plants	Patch testing in actinic prurigo. 42 out of 93 Saskatchewan Indians (32 female (F) and 10 male (M] with actinic prurigo were patch tested to standard series allergens between 1983 and 1987. Positive reactions were most frequently seen with nickel (3F:2M) and colophony. All 3 positive patch tests to colophony were in males. The same patients were also patch tested to extracts of 21 Saskatchewan pl…	1	0.21823399	0
80062	2598926	1989-12-08	European journal of biochemistry	Occurrence of free and esterified lipoxygenase products in leaves of Glechoma hederacea L. and other Labiatae.	Leaves of Glechoma hederacea L. and other Labiatae contain (9S,10E,12Z,15Z)-9-hydroxy-10,12,15-octadecatrienoic acid, (10E,12Z,15Z)-9-oxo-10,12,15-octadecatrienoic acid, (9S,10E,12Z)-9-hydroxy-10,12-octadecadienoic acid and (10E,12Z)-9-oxo-10,12-octadecadienoic acid in a ratio of 71/14/12/3 (by mass), predominantly esterified in the membrane ester lipids. The leaves contain the highest level of t…	glechoma	Occurrence of free and esterified lipoxygenase products in leaves of Glechoma hederacea L. and other Labiatae. Leaves of Glechoma hederacea L. and other Labiatae contain (9S,10E,12Z,15Z)-9-hydroxy-10,12,15-octadecatrienoic acid, (10E,12Z,15Z)-9-oxo-10,12,15-octadecatrienoic acid, (9S,10E,12Z)-9-hydroxy-10,12-octadecadienoic acid and (10E,12Z)-9-oxo-10,12-octadecadienoic acid in a ratio of 71/14/1…	1	0.79569244	1
80070	2599087	1989-12-04	FEBS letters	A special repressor/activator system controls distribution of mRNA between translationally active and inactive mRNPs in rabbit reticulocytes.	Translation of free mRNPs and polyribosomal mRNPs from rabbit reticulocytes was studied in a rabbit reticulocyte and wheat germ cell-free systems. It has been shown that translation efficiency of polyribosomal mRNPs and the mRNA isolated from the particles is nearly the same in both systems. At the same time, mRNP's translatability, which is high in the homologous cell-free system, is very low in…	wheat	A special repressor/activator system controls distribution of mRNA between translationally active and inactive mRNPs in rabbit reticulocytes. Translation of free mRNPs and polyribosomal mRNPs from rabbit reticulocytes was studied in a rabbit reticulocyte and wheat germ cell-free systems. It has been shown that translation efficiency of polyribosomal mRNPs and the mRNA isolated from the particles …	1	0.4847127	0
80170	2602142	1989-12-11	Nucleic acids research	Wheat nuclear protein HBP-1 binds to the hexameric sequence in the promoter of various plant genes.	HBP-1 is a sequence-specific DNA-binding protein that interacts with the hexameric sequence ACGTCA, the putative cis-acting element of the wheat histone H3 gene. Gel mobility shift and DNase I footprint analyses showed that this protein interacts with homologous sequences in the regulatory regions for the transcription of the cauliflower mosaic virus (CaMV) 35S RNA and nopaline synthase (NOS) gen…	wheat	Wheat nuclear protein HBP-1 binds to the hexameric sequence in the promoter of various plant genes. HBP-1 is a sequence-specific DNA-binding protein that interacts with the hexameric sequence ACGTCA, the putative cis-acting element of the wheat histone H3 gene. Gel mobility shift and DNase I footprint analyses showed that this protein interacts with homologous sequences in the regulatory regions …	1	0.87175184	1
80172	2602150	1989-12-25	Nucleic acids research	Replication of tomato golden mosaic virus DNA B in transgenic plants expressing open reading frames (ORFs) of DNA A: requirement of ORF AL2 for production of single-stranded DNA.	Tomato golden mosaic geminivirus has a genome of two single-stranded (ss) DNA components, A and B. An almost identical 'common' region in DNA A and DNA B is thought to contain sequence elements controlling replication and transcription. Hence investigation of sequences important for DNA replication by in vitro mutagenesis is complicated by possible effects on the transcription of genes for replic…	plants	Replication of tomato golden mosaic virus DNA B in transgenic plants expressing open reading frames (ORFs) of DNA A: requirement of ORF AL2 for production of single-stranded DNA. Tomato golden mosaic geminivirus has a genome of two single-stranded (ss) DNA components, A and B. An almost identical 'common' region in DNA A and DNA B is thought to contain sequence elements controlling replication an…	1	0.7754544	1
80174	2602370	1989-12-01	Proceedings of the National Academy of Sciences of the United States of America	Photoregulation of a phytochrome gene promoter from oat transferred into rice by particle bombardment.	The regulatory photoreceptor phytochrome controls the transcription of its own phy genes in a negative feedback fashion. We have exploited microprojectile-mediated gene transfer to develop a rapid transient expression assay system for the study of DNA sequences involved in the phytochrome-regulated expression of these genes. The 5'-flanking sequence and part of the structural region of an oat phy…	oat	Photoregulation of a phytochrome gene promoter from oat transferred into rice by particle bombardment. The regulatory photoreceptor phytochrome controls the transcription of its own phy genes in a negative feedback fashion. We have exploited microprojectile-mediated gene transfer to develop a rapid transient expression assay system for the study of DNA sequences involved in the phytochrome-regula…	1	0.9805211	1
80175	2602379	1989-12-01	Proceedings of the National Academy of Sciences of the United States of America	Expression of proteinase inhibitors I and II in transgenic tobacco plants: effects on natural defense against Manduca sexta larvae.	Genes containing the cauliflower mosaic virus 35S promoter fused to open reading frames coding for tomato proteinase inhibitor I, tomato inhibitor II, and potato inhibitor II were expressed in transgenic tobacco plants. Inhibitor I and II proteins were identified by immunoblotting and quantified by immunoradial diffusion. Both inhibitors exhibited the molecular weights found for the native protei…	tobacco	Expression of proteinase inhibitors I and II in transgenic tobacco plants: effects on natural defense against Manduca sexta larvae. Genes containing the cauliflower mosaic virus 35S promoter fused to open reading frames coding for tomato proteinase inhibitor I, tomato inhibitor II, and potato inhibitor II were expressed in transgenic tobacco plants. Inhibitor I and II proteins were identified by …	1	0.8906444	1
80219	2604039	1989-10-01	Analytical biochemistry	A modified method for the production of 36ClO3- for use in plant nitrate transport studies.	A modified method for the production and purification of 36ClO3- in high yield is described. This procedure, involving the electrolytic oxidation of 36Cl- in a cell with simple electrode design and purification of the electrolysis products (36Cl-, 36ClO3-, and 36ClO4-) by aqueous column chromatography, allows for the recovery of about 80% of the initial radiolabel as 36ClO3-. The method is rapid …	plant	A modified method for the production of 36ClO3- for use in plant nitrate transport studies. A modified method for the production and purification of 36ClO3- in high yield is described. This procedure, involving the electrolytic oxidation of 36Cl- in a cell with simple electrode design and purification of the electrolysis products (36Cl-, 36ClO3-, and 36ClO4-) by aqueous column chromatography, all…	1	0.38981026	0
80253	2605172	1989-10-03	Biochemistry	Plastocyanin cytochrome f interaction.	Spinach plastocyanin and turnip cytochrome f have been covalently linked by using a water-soluble carbodiimide to yield an adduct of the two proteins. The redox potential of cytochrome f in the adduct was shifted by -20 mV relative to that of free cytochrome f, while the redox potential of plastocyanin in the adduct was the same as that of free plastocyanin. Solvent perturbation studies showed th…	spinach	Plastocyanin cytochrome f interaction. Spinach plastocyanin and turnip cytochrome f have been covalently linked by using a water-soluble carbodiimide to yield an adduct of the two proteins. The redox potential of cytochrome f in the adduct was shifted by -20 mV relative to that of free cytochrome f, while the redox potential of plastocyanin in the adduct was the same as that of free plastocyanin.…	1	0.8422303	1
80272	2605672	1989-01-01	Chemico-biological interactions	Influence of the carcinogenic pollutant benzo[a]pyrene on plant development: fern gametophytes.	Polycyclic aromatic hydrocarbons (PAHs), ubiquitous environmental pollutants, are known to be biologically active in mammalian systems and are accumulated by plants. A few reports suggest that PAHs stimulate growth in plants and induce morphogenesis in plant tissue in culture. To investigate the growth altering abilities of PAHs in plants, polypodiaceous fern gametophytes were grown under sterile…	plant	Influence of the carcinogenic pollutant benzo[a]pyrene on plant development: fern gametophytes. Polycyclic aromatic hydrocarbons (PAHs), ubiquitous environmental pollutants, are known to be biologically active in mammalian systems and are accumulated by plants. A few reports suggest that PAHs stimulate growth in plants and induce morphogenesis in plant tissue in culture. To investigate the growth…	1	0.33026794	0
80296	2606345	1989-11-01	Genes &amp; development	Novel phytochrome sequences in Arabidopsis thaliana: structure, evolution, and differential expression of a plant regulatory photoreceptor family.	Phytochrome is a plant regulatory photoreceptor that mediates red light effects on a wide variety of physiological and molecular responses. DNA blot analysis indicates that the Arabidopsis thaliana genome contains four to five phytochrome-related gene sequences. We have isolated and sequenced cDNA clones corresponding to three of these genes and have deduced the amino acid sequence of the full-le…	plant	Novel phytochrome sequences in Arabidopsis thaliana: structure, evolution, and differential expression of a plant regulatory photoreceptor family. Phytochrome is a plant regulatory photoreceptor that mediates red light effects on a wide variety of physiological and molecular responses. DNA blot analysis indicates that the Arabidopsis thaliana genome contains four to five phytochrome-related gene …	1	0.9890588	1
80335	2607342	1989-12-01	The Journal of general virology	Two related viroids cause grapevine yellow speckle disease independently.	We have confirmed that two closely related circular RNA molecules previously named grapevine yellow speckel viroid (GYSV) and grapevine viroid 1B (GV1B) are indeed viroids. Electron microscopy after spreading under non-denaturing conditions revealed that GYSV has a rod-like structure typical of viroids. Purified GYSV and GV1B replicated independently in inoculated grapevine seedlings and some of …	plants	Two related viroids cause grapevine yellow speckle disease independently. We have confirmed that two closely related circular RNA molecules previously named grapevine yellow speckel viroid (GYSV) and grapevine viroid 1B (GV1B) are indeed viroids. Electron microscopy after spreading under non-denaturing conditions revealed that GYSV has a rod-like structure typical of viroids. Purified GYSV and GV…	1	0.6996519	1
80337	2607354	1989-09-01	Journal of natural products	Isolation and characterization of an antimalarial agent of the neem tree Azadirachta indica.	The isolation and structure elucidation of gedunin [1], the antimalarial agent of Azadirachta indica, are reported. Its 1H- and 13C-nmr spectra were assigned by using one- and two-dimensional nmr spectroscopy, especially homonuclear and heteronuclear COSY, nOe difference, and COLOC experiments.	neem	Isolation and characterization of an antimalarial agent of the neem tree Azadirachta indica. The isolation and structure elucidation of gedunin [1], the antimalarial agent of Azadirachta indica, are reported. Its 1H- and 13C-nmr spectra were assigned by using one- and two-dimensional nmr spectroscopy, especially homonuclear and heteronuclear COSY, nOe difference, and COLOC experiments.	1	0.67925227	1
80488	2611781	1989-10-31	Carbohydrate research	Structure of an anti-complementary arabinogalactan from the root of Angelica acutiloba Kitagawa.	Mild acid hydrolysis of an anti-complementary arabinogalactan (AGIIb-1), isolated from the roots of Angelica acutiloba Kitagawa, gave one neutral (N-I) and two acidic arabinogalactan (A-I and A-II) units and one neutral arabinan unit (N-II). The methyl-esterified rhamnogalacturonan cores of A-I and A-II were subjected to base-catalysed beta-elimination in the presence of sodium borodeuteride to g…	angelica	Structure of an anti-complementary arabinogalactan from the root of Angelica acutiloba Kitagawa. Mild acid hydrolysis of an anti-complementary arabinogalactan (AGIIb-1), isolated from the roots of Angelica acutiloba Kitagawa, gave one neutral (N-I) and two acidic arabinogalactan (A-I and A-II) units and one neutral arabinan unit (N-II). The methyl-esterified rhamnogalacturonan cores of A-I and A-…	1	0.5037099	1
80489	2611782	1989-10-31	Carbohydrate research	Relationship between structure and activity of the "ramified" region in anti-complementary pectic polysaccharides from Angelica acutiloba Kitagawa.	One of the anti-complementary pectic polysaccharides (AR-2IIa) isolated from the root of Angelica acutiloba Kitagawa gives the "ramified" region (PG-1a,rhamnogalacturonan with neutral side-chains) in addition to oligogalacturonides on digestion with endo-alpha-D-(1--4)-polygalacturonase. When the neutral side-chains in PG-1a were digested with both exo-alpha-L-arabinofuranosidase and exo-beta-D-g…	angelica	Relationship between structure and activity of the "ramified" region in anti-complementary pectic polysaccharides from Angelica acutiloba Kitagawa. One of the anti-complementary pectic polysaccharides (AR-2IIa) isolated from the root of Angelica acutiloba Kitagawa gives the "ramified" region (PG-1a,rhamnogalacturonan with neutral side-chains) in addition to oligogalacturonides on digestion with e…	1	0.6997872	1
80495	2611915	1989-12-01	Current genetics	Characterization and sequence of lupin mitochondrial plasmid-like DNA.	Two minicircular DNAs of 1.2 kb (K1) and 1.4 kb (K2) were found in mitochondria of fertile lupin (Lupinus albus). The plasmid-like DNA, K1, was cloned, labelled and hybridized with mitochondrial DNA from three different species of lupin. We have found no evidence for integrated copies of K1 in any of the mitochondrial genomes probed in this study. No sequence homology between plasmid K1 and K2, a…	higher plants	Characterization and sequence of lupin mitochondrial plasmid-like DNA. Two minicircular DNAs of 1.2 kb (K1) and 1.4 kb (K2) were found in mitochondria of fertile lupin (Lupinus albus). The plasmid-like DNA, K1, was cloned, labelled and hybridized with mitochondrial DNA from three different species of lupin. We have found no evidence for integrated copies of K1 in any of the mitochondrial genomes …	1	0.8361834	1
80573	2614408	1989-12-01	Journal of the American Mosquito Control Association	Experimental test of the influence of aquatic macrophyte cover on the survival of Anopheles larvae.	Emergent or submergent macrophytes can enhance the survival of Anopheles larvae by providing favorable microhabitat and refuge from predation. The relationships among the amount of aquatic macrophyte cover, the density of Gambusia affinis, and survivorship of Anopheles freeborni larvae were tested experimentally. Larval survivorship was positively related to amount of plant cover and negatively r…	plant	Experimental test of the influence of aquatic macrophyte cover on the survival of Anopheles larvae. Emergent or submergent macrophytes can enhance the survival of Anopheles larvae by providing favorable microhabitat and refuge from predation. The relationships among the amount of aquatic macrophyte cover, the density of Gambusia affinis, and survivorship of Anopheles freeborni larvae were tested …	1	0.043430496	0
80590	2614749	1989-12-01	Journal of radiation research	Oxidation of atmospheric molecular tritium in plant leaves, lichens and mosses.	The oxidation of atmospheric molecular tritium (HT) in vegetation was determined by in vitro experiments for pine needles, pine bark, lichens attached to pine trees, taken from a coastal pine forest in Ibaraki prefecture and comparison of such measurements was made with those in soil. The oxidation of HT in pine needles was extremely low, being only about 1/40000 that in the surface soil of a pin…	plant	Oxidation of atmospheric molecular tritium in plant leaves, lichens and mosses. The oxidation of atmospheric molecular tritium (HT) in vegetation was determined by in vitro experiments for pine needles, pine bark, lichens attached to pine trees, taken from a coastal pine forest in Ibaraki prefecture and comparison of such measurements was made with those in soil. The oxidation of HT in pine needl…	1	0.56739306	1
80597	2614842	1989-12-05	Journal of molecular biology	Crystallization and preliminary X-ray diffraction studies of the complex of Maclura pomifera agglutinin with the disaccharide Gal beta 1-3GalNAc.	Single crystals of Maclura pomifera agglutinin, a seed lectin from the Moraceae family, complexed with the disaccharide Gal beta 1-3GalNAc have been obtained by the method of vapor diffusion with Li2SO4 as precipitant at pH 4.5. The crystals belong to the trigonal space group P3(1)21 or P3(2)21, with a = b = 67.4 A, c = 149.3 A. They contain two subunits per asymmetric unit and diffract beyond 2.…	maclura	Crystallization and preliminary X-ray diffraction studies of the complex of Maclura pomifera agglutinin with the disaccharide Gal beta 1-3GalNAc. Single crystals of Maclura pomifera agglutinin, a seed lectin from the Moraceae family, complexed with the disaccharide Gal beta 1-3GalNAc have been obtained by the method of vapor diffusion with Li2SO4 as precipitant at pH 4.5. The crystals belong to t…	1	0.16784722	0
80632	2615639	1989-07-01	Molecular biology and evolution	Dispersed repeats and structural reorganization in subclover chloroplast DNA.	The plastid genome from subclover, Trifolium subterraneum, is unusual in a variety of respects, compared with other land-plant chloroplast DNAs. Gene mapping of subclover chloroplast DNA reveals major structural reorganization of the genome. Ten clusters of genes are rearranged in both order and orientation. Eight large inversions are sufficient to explain this reorganization; however, the actual…	vascular plants	Dispersed repeats and structural reorganization in subclover chloroplast DNA. The plastid genome from subclover, Trifolium subterraneum, is unusual in a variety of respects, compared with other land-plant chloroplast DNAs. Gene mapping of subclover chloroplast DNA reveals major structural reorganization of the genome. Ten clusters of genes are rearranged in both order and orientation. Eight large…	1	0.93645746	1
80636	2615757	1989-10-01	Molecular &amp; general genetics : MGG	The gene family encoding the Arabidopsis thaliana translation elongation factor EF-1 alpha: molecular cloning, characterization and expression.	The gene family encoding the Arabidopsis thaliana translation elongation factor (EF-1 alpha) was analysed. This family contains four genes (A1-A4) organized in a similar manner in different varieties of Arabidopsis. Based upon both their physical separation and a comparison of their sequences, it is suggested that the A4 gene and the A1, A2, and A3 genes constitute two distinct subfamilies within…	plant	The gene family encoding the Arabidopsis thaliana translation elongation factor EF-1 alpha: molecular cloning, characterization and expression. The gene family encoding the Arabidopsis thaliana translation elongation factor (EF-1 alpha) was analysed. This family contains four genes (A1-A4) organized in a similar manner in different varieties of Arabidopsis. Based upon both their physical separati…	1	0.97925776	1
80637	2615758	1989-10-01	Molecular &amp; general genetics : MGG	Cloning and sequence analysis of the 18 S ribosomal RNA gene of tomato and a secondary structure model for the 18 S rRNA of angiosperms.	The gene of a cytoplasmic 18 S ribosomal RNA (18 S rDNA) of the dicotyledonous plant tomato (Lycopersicon esculentum) cv. Rentita has been cloned, and its complete primary structure has been determined. The tomato 18 S rDNA is 1805 bp long with a G + C content of 49.6%. Its sequence exhibits 94%-96% positional identity when it is colinearly aligned with the previously reported sequences of the 17…	plant	Cloning and sequence analysis of the 18 S ribosomal RNA gene of tomato and a secondary structure model for the 18 S rRNA of angiosperms. The gene of a cytoplasmic 18 S ribosomal RNA (18 S rDNA) of the dicotyledonous plant tomato (Lycopersicon esculentum) cv. Rentita has been cloned, and its complete primary structure has been determined. The tomato 18 S rDNA is 1805 bp long with a G + C content o…	1	0.7240005	1
80639	2615763	1989-10-01	Molecular &amp; general genetics : MGG	Common nodABC genes in Nod locus 1 of Azorhizobium caulinodans: nucleotide sequence and plant-inducible expression.	Azorhizobium caulinodans strain ORS571 induces nitrogen-fixing nodules on roots and stem-located root primordia of Sesbania rostrata. Two essential Nod loci have been previously identified in the bacterial genome, one of which (Nod locus 1) shows weak homology with the common nodC gene of Rhizobium meliloti. Here we present the nucleotide sequence of this region and show that it contains three co…	sesbania	Common nodABC genes in Nod locus 1 of Azorhizobium caulinodans: nucleotide sequence and plant-inducible expression. Azorhizobium caulinodans strain ORS571 induces nitrogen-fixing nodules on roots and stem-located root primordia of Sesbania rostrata. Two essential Nod loci have been previously identified in the bacterial genome, one of which (Nod locus 1) shows weak homology with the common nodC g…	1	0.9804309	1
80745	2619057	1989-12-15	Analytical chemistry	Nanogram nitrite and nitrate determination in environmental and biological materials by vanadium (III) reduction with chemiluminescence detection.	Nitrite in environmental water samples is reduced at room temperature to nitric oxide in acidic medium containing vanadium (III). Nitrate is also rapidly reduced after heating to 80-90 degrees C. Nitric oxide is removed from the reaction solution by scrubbing with helium carrier gas and is detected by means of a chemiluminescence NOx analyzer. Nanogram detection limits are obtained. The method ha…	plant	Nanogram nitrite and nitrate determination in environmental and biological materials by vanadium (III) reduction with chemiluminescence detection. Nitrite in environmental water samples is reduced at room temperature to nitric oxide in acidic medium containing vanadium (III). Nitrate is also rapidly reduced after heating to 80-90 degrees C. Nitric oxide is removed from the reaction solution by sc…	1	0.2851957	0
80804	2620908	1989-06-01	Indian journal of biochemistry &amp; biophysics	Inactivation of leucine aminotransferase with diethylpyrocarbonate and rose bengal: evidence for an active site histidine residue.	Modification of leucine aminotransferase by diethylpyrocarbonate or rose bengal-sensitized photo-oxidation caused rapid inactivation of the enzyme. The inactivation of leucine aminotransferase depended on the concentration of the reagent, the time of incubation and exhibited pseudo-first order kinetics. Rose bengal-sensitized photo-oxidation was maximum at pH 6.5 and 9. Substrates leucine and alp…	rose	Inactivation of leucine aminotransferase with diethylpyrocarbonate and rose bengal: evidence for an active site histidine residue. Modification of leucine aminotransferase by diethylpyrocarbonate or rose bengal-sensitized photo-oxidation caused rapid inactivation of the enzyme. The inactivation of leucine aminotransferase depended on the concentration of the reagent, the time of incubation and ex…	1	0.100938775	0
80916	2624318	1989-12-01	Analytical biochemistry	Extraction, pre-high-performance liquid chromatographic purification, and high-performance liquid chromatographic analysis of plant nucleotides.	Problems encountered in obtaining reliable analytical data by HPLC for the free nucleotide constituents of plant tissues are considered and methods of overcoming them experimentally assessed. Major problems include suppression of residual phosphatase activity during extraction, and removal of pigments, phenolics, alkaloids, and other uv-absorbing nonnucleotides, prior to HPLC. An optimal combinat…	plant	Extraction, pre-high-performance liquid chromatographic purification, and high-performance liquid chromatographic analysis of plant nucleotides. Problems encountered in obtaining reliable analytical data by HPLC for the free nucleotide constituents of plant tissues are considered and methods of overcoming them experimentally assessed. Major problems include suppression of residual phosphatase act…	1	0.24286352	0
80940	2624888	1989-01-01	Bio Systems	Fungi in neotropical epiphyte roots.	Roots of thirty-eight Ecuadoran vascular epiphytes, representing eleven angiosperm families, were examined for the presence of symbiotic microorganisms. Most orchid roots contained fungal endophytes like those that regularly infect terrestrial counterparts. Hyphae were also common in and on nonorchid roots, but assignments of these relationships to known mycorrhizal morphologies was not possible …	plants	Fungi in neotropical epiphyte roots. Roots of thirty-eight Ecuadoran vascular epiphytes, representing eleven angiosperm families, were examined for the presence of symbiotic microorganisms. Most orchid roots contained fungal endophytes like those that regularly infect terrestrial counterparts. Hyphae were also common in and on nonorchid roots, but assignments of these relationships to known mycor…	1	0.8527203	1
80981	2626580	1989-01-01	Revue d'elevage et de medecine veterinaire des pays tropicaux	[Dietary preferences of domestic ruminants (cattle, sheep, goats) grazing on natural Sahelian and Sudano-Sahelian ranges. III. Epidermal characteristics of the principal plant species consumed on the pastures: compilation of a reference atlas with a view toward study of dietary preferences].	Microscopic analysis of vegetal fragments contained in the faeces and in the alimentary bolus is a method for studying the animals' diet on pastures. This work is conducted within the scope of a ruminant diet enquiry over Sahelian and Sudano-Sahelian pastures in Senegal. The author describes the epidermal characteristics of the main grazed plants (28 species) so as to constitute a reference atlas…	plant	[Dietary preferences of domestic ruminants (cattle, sheep, goats) grazing on natural Sahelian and Sudano-Sahelian ranges. III. Epidermal characteristics of the principal plant species consumed on the pastures: compilation of a reference atlas with a view toward study of dietary preferences]. Microscopic analysis of vegetal fragments contained in the faeces and in the alimentary bolus is a method …	1	0.021872299	0
80982	2626581	1989-01-01	Revue d'elevage et de medecine veterinaire des pays tropicaux	[Dietary preferences of domestic ruminants (cattle, sheep, goats) grazing on natural Sahelian and Sudano-Sahelian ranges. IV. Attempted description of the diet by micro-histological analyses of samples collected by shepherds, esophageal boluses and feces from cattle and sheep].	A research program to study tropical pastures used by domestic livestock was implemented in Senegal. During field studies, numerous information was collected together with many samples with three main aims: pasture composition, diet composition and relationship between each other. The so-called method of epiderms, more often used in temperate areas, was chosen for analyzing and comparing the bota…	botanical	[Dietary preferences of domestic ruminants (cattle, sheep, goats) grazing on natural Sahelian and Sudano-Sahelian ranges. IV. Attempted description of the diet by micro-histological analyses of samples collected by shepherds, esophageal boluses and feces from cattle and sheep]. A research program to study tropical pastures used by domestic livestock was implemented in Senegal. During field studie…	1	0.0035932988	0
81040	2628174	1989-12-28	Gene	Cloning and analysis of the tomato nitrate reductase-encoding gene: protein domain structure and amino acid homologies in higher plants.	We have cloned and sequenced the nitrate reductase (NR)-encoding gene (nia) from tomato. When compared to the two Nicotiana tabacum nia structural genes, this 5-kb tomato gene shows a highly conserved structure, the coding sequence being interspersed with three introns at the same positions. Nucleotide sequences of the 5' promoter regions are not homologous, except for a 250-bp fragment. This sma…	higher plants	Cloning and analysis of the tomato nitrate reductase-encoding gene: protein domain structure and amino acid homologies in higher plants. We have cloned and sequenced the nitrate reductase (NR)-encoding gene (nia) from tomato. When compared to the two Nicotiana tabacum nia structural genes, this 5-kb tomato gene shows a highly conserved structure, the coding sequence being interspersed with three …	1	0.9810127	1
81052	2628427	1989-12-01	Journal of biochemistry	A comparative study of bark lectins from three elderberry (Sambucus) species.	Three elderberry lectins isolated from the bark of three different species of the genus Sambucus which are native to Europe (S. nigra), North America (S. canadensis), and Japan (S. sieboldiana) were studied comparatively with regard to their carbohydrate binding properties and some structural features. All three lectins contained two identical carbohydrate binding sites per molecule and showed a …	elderberry	A comparative study of bark lectins from three elderberry (Sambucus) species. Three elderberry lectins isolated from the bark of three different species of the genus Sambucus which are native to Europe (S. nigra), North America (S. canadensis), and Japan (S. sieboldiana) were studied comparatively with regard to their carbohydrate binding properties and some structural features. All three lectins…	1	0.78764313	1
81131	2631092	1989-12-01	Plant foods for human nutrition (Dordrecht, Netherlands)	Bioavailability of riboflavin from fortified palm juice.	The bioavailability of riboflavin from fortified palm juice was assessed in young adult men, Riboflavin status was assessed from urinary riboflavin excretion and erythrocyte glutathione reductase activity coefficient (EGR-AC) while iron status was assessed from haemoglobin and serum ferritin concentrations. Although the consumption of unfortified palm juice made significant contribution to the me…	palm	Bioavailability of riboflavin from fortified palm juice. The bioavailability of riboflavin from fortified palm juice was assessed in young adult men, Riboflavin status was assessed from urinary riboflavin excretion and erythrocyte glutathione reductase activity coefficient (EGR-AC) while iron status was assessed from haemoglobin and serum ferritin concentrations. Although the consumption of unfor…	1	0.0019784942	0
81148	2631730	1989-11-01	Zeitschrift fur Naturforschung. C, Journal of biosciences	Species and genus specificity of the intergenic spacer (IGS) in the ribosomal RNA genes of Cucurbitaceae.	The use of intergenic spacer (IGS) fragments of plant ribosomal DNA (rDNA) for the differentiation between genera and species is tested by cross-hybridization experiments with different IGS probes of two Cucurbitaceae, Cucurbita pepo (zucchini) and Cucumis sativus (cucumber). Hybridization with cloned fragments of different parts of the IGS of ribosomal DNA exhibit a different degree of conservat…	plant	Species and genus specificity of the intergenic spacer (IGS) in the ribosomal RNA genes of Cucurbitaceae. The use of intergenic spacer (IGS) fragments of plant ribosomal DNA (rDNA) for the differentiation between genera and species is tested by cross-hybridization experiments with different IGS probes of two Cucurbitaceae, Cucurbita pepo (zucchini) and Cucumis sativus (cucumber). Hybridization wi…	1	0.9411298	1
81186	2632761	1989-11-01	Journal de pharmacie de Belgique	[Microbial contamination of raw materials of plant origin: incidence in cosmetic preparations].	The authors discuss their data on quantitative and qualitative microbial contamination of vegetal raw materials and some cosmetics. Microbial limits are proposed for the cosmetics.	plant	[Microbial contamination of raw materials of plant origin: incidence in cosmetic preparations]. The authors discuss their data on quantitative and qualitative microbial contamination of vegetal raw materials and some cosmetics. Microbial limits are proposed for the cosmetics.	1	0.12745482	0
81336	2637661	1989-12-01	Arhiv za higijenu rada i toksikologiju	[Chronic obstructive lung diseases due to organic dust exposure].	A group of female workers occupationally exposed to cotton, hemp, flax, spices, soy, tea, coffee and furs was included in the study. The highest prevalence of chronic respiratory symptoms and diseases and greatest changes in ventilatory capacity were due to exposure to hemp and flax aerosols. The development of respiratory impairment can be impeded by control of the working environment and preven…	coffee	[Chronic obstructive lung diseases due to organic dust exposure]. A group of female workers occupationally exposed to cotton, hemp, flax, spices, soy, tea, coffee and furs was included in the study. The highest prevalence of chronic respiratory symptoms and diseases and greatest changes in ventilatory capacity were due to exposure to hemp and flax aerosols. The development of respiratory impairme…	1	0.010935965	0
81420	2641519	1989-10-01	Journal of postgraduate medicine	Immunotherapeutic modulation of intraperitoneal adhesions by Asparagus racemosus.	The hypothesis that macrophages appear to play a pivotal role in the development of intraperitoneal adhesions and that modulation of macrophage activity, therefore, is likely to provide a tool for prevention of adhesions, was tested in the present study. Effect of Asparagus racemosus, an indigenous agent with immunostimulant properties, was evaluated in an animal model of intraperitoneal adhesion…	asparagus	Immunotherapeutic modulation of intraperitoneal adhesions by Asparagus racemosus. The hypothesis that macrophages appear to play a pivotal role in the development of intraperitoneal adhesions and that modulation of macrophage activity, therefore, is likely to provide a tool for prevention of adhesions, was tested in the present study. Effect of Asparagus racemosus, an indigenous agent with immuno…	1	0.20832862	0
81457	2642899	1989-01-15	The Journal of biological chemistry	A truncated analog of a pre-light-harvesting chlorophyll a/b protein II transit peptide inhibits protein import into chloroplasts.	It is unclear how transit peptides target nuclear-encoded precursor proteins to the chloroplast. This study establishes the feasibility of using synthetic peptides as competitive inhibitors of chloroplast protein import and as probes for the function of domains within transit peptides. We show that peptide pL(1-20), MAASTMALSSPAFAGKAVNY, an analog of the NH2 terminus of a pre-light harvesting chl…	pea	A truncated analog of a pre-light-harvesting chlorophyll a/b protein II transit peptide inhibits protein import into chloroplasts. It is unclear how transit peptides target nuclear-encoded precursor proteins to the chloroplast. This study establishes the feasibility of using synthetic peptides as competitive inhibitors of chloroplast protein import and as probes for the function of domains within…	1	0.776011	1
81463	2643033	1989-01-01	Mutation research	Activation of two environmental mixtures by plant S9.	Nitrated and ozonized pyrene mixtures were assayed for their mutagenic activity in the presence or absence of pea S9 using Salmonella typhimurium TA98 as the indicator organism. The plant enzymes increased the mutagenic response of these mixtures above that obtained in the absence of S9. The optimum S9 protein concentration for the activation of the nitrated pyrene mixture at 0.1 microgram was 3.…	plant	Activation of two environmental mixtures by plant S9. Nitrated and ozonized pyrene mixtures were assayed for their mutagenic activity in the presence or absence of pea S9 using Salmonella typhimurium TA98 as the indicator organism. The plant enzymes increased the mutagenic response of these mixtures above that obtained in the absence of S9. The optimum S9 protein concentration for the activation …	1	0.19581787	0
81500	2644131	1989-01-02	FEBS letters	N-terminal sequencing of photosystem II low-molecular-mass proteins. 5 and 4.1 kDa components of the O2-evolving core complex from higher plants.	High resolution gel electrophoresis in the low-molecular-mass region combined with electroblotting using polyvinylidene difluoride membranes enabled us to sequence the low-molecular-mass proteins of photosystem II membrane fragments from spinach and wheat. The determined N-terminal sequences, all showing considerable homology between the two plants, involved two newly determined sequences for the…	higher plants	N-terminal sequencing of photosystem II low-molecular-mass proteins. 5 and 4.1 kDa components of the O2-evolving core complex from higher plants. High resolution gel electrophoresis in the low-molecular-mass region combined with electroblotting using polyvinylidene difluoride membranes enabled us to sequence the low-molecular-mass proteins of photosystem II membrane fragments from spinach and whe…	1	0.80717087	1
81510	2644249	1989-02-05	The Journal of biological chemistry	Chloroplast ribosomal protein L13 is encoded in the nucleus and is considerably larger than its bacterial homologue. Construction, immunoisolation, and nucleotide sequence (including transit peptide) its cDNA clone from an angiosperm.	Chloroplast ribosomes of higher plants are of the prokaryotic ribosome motif but, unlike in bacteria, their ribosomal protein (r-protein) genes are distributed between the organelle and the nucleus. In order to isolate some of the nuclear-encoded r-protein genes, we have raised antibodies to several spinach chloroplast r-proteins and constructed spinach cDNA expression libraries in lambdagt11. Sc…	higher plants	Chloroplast ribosomal protein L13 is encoded in the nucleus and is considerably larger than its bacterial homologue. Construction, immunoisolation, and nucleotide sequence (including transit peptide) its cDNA clone from an angiosperm. Chloroplast ribosomes of higher plants are of the prokaryotic ribosome motif but, unlike in bacteria, their ribosomal protein (r-protein) genes are distributed betw…	1	0.9182628	1
81512	2644287	1989-02-25	The Journal of biological chemistry	The active site of spinach glycolate oxidase.	The amino acid sequence of glycolate oxidase from spinach has been fitted to an electron density map at 2.2 A resolution. From a refined model we give a detailed description of the flavin mononucleotide-binding site and the residues which might be involved in the catalytic action of the enzyme. The cofactor is bound to the enzyme at the carboxy end of the beta strands in the alpha/beta barrel dom…	spinach	The active site of spinach glycolate oxidase. The amino acid sequence of glycolate oxidase from spinach has been fitted to an electron density map at 2.2 A resolution. From a refined model we give a detailed description of the flavin mononucleotide-binding site and the residues which might be involved in the catalytic action of the enzyme. The cofactor is bound to the enzyme at the carboxy end of…	1	0.79558885	1
81518	2644403	1989-01-01	Journal of electron microscopy technique	Differential morphometric values induced in Golgi apparatus of higher plant cells by aldehyde and permanganate fixation.	In order to determine the best conditions to carry out quantitative ultrastructural studies in plant specimens, five different fixation techniques, including some of the most reported electron microscopy fixatives (glutaraldehyde-paraformaldehyde, osmium tetroxide, potassium permanganate), were assayed in onion root meristems to check their ability to induce morphometric changes in Golgi apparatu…	plant	Differential morphometric values induced in Golgi apparatus of higher plant cells by aldehyde and permanganate fixation. In order to determine the best conditions to carry out quantitative ultrastructural studies in plant specimens, five different fixation techniques, including some of the most reported electron microscopy fixatives (glutaraldehyde-paraformaldehyde, osmium tetroxide, potassium pe…	1	0.7487969	1
81529	2644650	1989-02-01	Proceedings of the National Academy of Sciences of the United States of America	Binding and transcription of relaxed DNA templates by fractions of maize chloroplast extracts.	Preparations of partially purified chloroplast DNA-dependent RNA polymerase from maize and some other plants transcribe cloned chloroplast genes preferentially and much more actively from appropriately negatively supercoiled templates than from relaxed templates. We have found that the polymerase in such fractions does not bind to promoter regions of the maize chloroplast genes psbA and rbcL on s…	maize	Binding and transcription of relaxed DNA templates by fractions of maize chloroplast extracts. Preparations of partially purified chloroplast DNA-dependent RNA polymerase from maize and some other plants transcribe cloned chloroplast genes preferentially and much more actively from appropriately negatively supercoiled templates than from relaxed templates. We have found that the polymerase in suc…	1	0.9168035	1
81549	2645295	1989-02-01	The Journal of cell biology	Transport of proteins to the plant vacuole is not by bulk flow through the secretory system, and requires positive sorting information.	Plant cells, like other eukaryotic cells, use the secretory pathway to target proteins to the vacuolar/lysosomal compartment and to the extracellular space. We wished to determine whether the presence of a hydrophobic signal peptide would result in the transport of a reporter protein to vacuoles by bulk flow; to investigate this question, we expressed a chimeric gene in transgenic tobacco. The ch…	plant	Transport of proteins to the plant vacuole is not by bulk flow through the secretory system, and requires positive sorting information. Plant cells, like other eukaryotic cells, use the secretory pathway to target proteins to the vacuolar/lysosomal compartment and to the extracellular space. We wished to determine whether the presence of a hydrophobic signal peptide would result in the transport …	1	0.7183183	1
81584	2646795	1989-02-01	Trends in genetics : TIG	Somaclonal variation--genetic basis and breeding applications.	Somaclonal variation, the recovery of genetic changes in plants regenerated from tissue culture, offers an opportunity to uncover natural variability and to use this variability for the development of new varieties. This review focuses on the unique variation generated by this technique and the current use of somaclonal variation to develop new plant varieties.	plants	Somaclonal variation--genetic basis and breeding applications. Somaclonal variation, the recovery of genetic changes in plants regenerated from tissue culture, offers an opportunity to uncover natural variability and to use this variability for the development of new varieties. This review focuses on the unique variation generated by this technique and the current use of somaclonal variation to d…	1	0.5418535	1
81585	2646797	1989-02-01	Trends in genetics : TIG	Strategies for virus resistance in plants.	Virus infections of plants are controlled and suppressed naturally by the action of resistance genes encoded within the plant, by interactions between viruses or even as a result of the activity of functions encoded by or associated with the virus itself. These various regulatory processes are now being manipulated for the genetic engineering of virus resistance.	plants	Strategies for virus resistance in plants. Virus infections of plants are controlled and suppressed naturally by the action of resistance genes encoded within the plant, by interactions between viruses or even as a result of the activity of functions encoded by or associated with the virus itself. These various regulatory processes are now being manipulated for the genetic engineering of virus re…	1	0.44760352	0
81621	2647767	1989-04-01	The Journal of cell biology	Lateral distribution and diffusion of plastocyanin in chloroplast thylakoids.	The lateral distribution of plastocyanin in the thylakoid lumen of spinach and pea chloroplasts was studied by combining immunocytochemical localization and kinetic measurements of P700+ reduction at high time resolution. In dark-adapted chloroplasts, the concentration of plastocyanin in the photosystem I containing stroma membranes exceeds that in photosystem II containing grana membranes by a f…	spinach	Lateral distribution and diffusion of plastocyanin in chloroplast thylakoids. The lateral distribution of plastocyanin in the thylakoid lumen of spinach and pea chloroplasts was studied by combining immunocytochemical localization and kinetic measurements of P700+ reduction at high time resolution. In dark-adapted chloroplasts, the concentration of plastocyanin in the photosystem I containing str…	1	0.95467687	1
81669	2649893	1989-04-01	Proceedings of the National Academy of Sciences of the United States of America	3-Hydroxy-3-methylglutaryl-coenzyme A reductase from Arabidopsis thaliana is structurally distinct from the yeast and animal enzymes.	We have isolated the Arabidopsis thaliana gene (HMG1) encoding 3-hydroxy-3-methylglutaryl-CoA reductase [HMG-CoA reductase; (S)-mevalonate:NAD+ oxido-reductase (CoA-acylating), EC 1.1.1.88], the catalyst of the first committed step in isoprenoid biosynthesis. cDNA copies of the plant gene were identified by hybridization with a short, highly conserved segment of yeast HMG-CoA reductase as probe. …	plant	3-Hydroxy-3-methylglutaryl-coenzyme A reductase from Arabidopsis thaliana is structurally distinct from the yeast and animal enzymes. We have isolated the Arabidopsis thaliana gene (HMG1) encoding 3-hydroxy-3-methylglutaryl-CoA reductase [HMG-CoA reductase; (S)-mevalonate:NAD+ oxido-reductase (CoA-acylating), EC 1.1.1.88], the catalyst of the first committed step in isoprenoid biosynthesis. cDNA …	1	0.97079766	1
81688	2650883	1989-01-01	Critical reviews in biotechnology	Enzymatic degradation of cell wall and related plant polysaccharides.	Polysaccharides such as starch, cellulose and other glucans, pectins, xylans, mannans, and fructans are present as major structural and storage materials in plants. These constituents may be degraded and modified by endogenous enzymes during plant growth and development. In plant pathogenesis by microorganisms, extracellular enzymes secreted by infected strains play a major role in plant tissue d…	plant	Enzymatic degradation of cell wall and related plant polysaccharides. Polysaccharides such as starch, cellulose and other glucans, pectins, xylans, mannans, and fructans are present as major structural and storage materials in plants. These constituents may be degraded and modified by endogenous enzymes during plant growth and development. In plant pathogenesis by microorganisms, extracellular en…	1	0.880686	1
81698	2651153	1989-03-27	FEBS letters	The 23 KDa polypeptide of the photosynthetic oxygen-evolving complex from mustard seedlings (Sinapis alba L.). Nucleotide sequence of cDNA and evidence for phytochrome control of its mRNA abundance.	The nucleotide sequence of a cDNA from mustard shows 78% homology in deduced amino acid sequence for the mature protein compared to the sequence for the 23 kDa protein of the oxygen-evolving complex from spinach [(1987) FEBS Lett. 216, 234-240]. There is also a high degree of homology between the premature protein sequences concerning the hydrophobic domain and its distance from the suggested pro…	mustard	The 23 KDa polypeptide of the photosynthetic oxygen-evolving complex from mustard seedlings (Sinapis alba L.). Nucleotide sequence of cDNA and evidence for phytochrome control of its mRNA abundance. The nucleotide sequence of a cDNA from mustard shows 78% homology in deduced amino acid sequence for the mature protein compared to the sequence for the 23 kDa protein of the oxygen-evolving complex f…	1	0.9391593	1
81707	2651434	1989-04-25	The Journal of biological chemistry	Subunit composition of photosystem I and identification of center X as a [4Fe-4S] iron-sulfur cluster.	A photosystem I (PS-I) preparation from barley (Hordeum vulgare L.) containing the reaction center protein P700-chlorophyll a-protein 1 (CP1) and smaller polypeptides with apparent molecular masses of 18, 16, 14, 9.5, 9, 4, and 1.5 kDa has been analyzed with respect to subunit stoichiometry. CP1 contains two homologous subunits with approximate masses of 82 kDa. CP1 and the smaller polypeptides w…	barley	Subunit composition of photosystem I and identification of center X as a [4Fe-4S] iron-sulfur cluster. A photosystem I (PS-I) preparation from barley (Hordeum vulgare L.) containing the reaction center protein P700-chlorophyll a-protein 1 (CP1) and smaller polypeptides with apparent molecular masses of 18, 16, 14, 9.5, 9, 4, and 1.5 kDa has been analyzed with respect to subunit stoichiometry. CP1…	1	0.7791626	1
81718	2651885	1989-01-01	Molecular &amp; general genetics : MGG	Novel cis-acting elements in Petunia Cab gene promoters.	In order to identify specific cis-acting elements which regulate the expression of the divergent Cab22R and Cab22L genes of Petunia, we conducted systematic mutational studies of the 1 kb intergenic promoter region. Sequence analysis revealed three GATA box sequence repeats positioned between the TATA and CAAT box elements. These GATA elements are conserved in corresponding promoter regions of al…	petunia	Novel cis-acting elements in Petunia Cab gene promoters. In order to identify specific cis-acting elements which regulate the expression of the divergent Cab22R and Cab22L genes of Petunia, we conducted systematic mutational studies of the 1 kb intergenic promoter region. Sequence analysis revealed three GATA box sequence repeats positioned between the TATA and CAAT box elements. These GATA eleme…	1	0.9615237	1
81737	2653308	1989-01-01	BioEssays : news and reviews in molecular, cellular and developmental biology	Proteinase inhibitor gene families: strategies for transformation to improve plant defenses against herbivores.	Recent evidence indicates that the presence of serine proteinase inhibitors in plant leaves can reduce predation by insects. Plants can now be transformed with proteinase inhibitor genes with strong promoters to express the inhibitor proteins in relatively high levels at specific times. Inhibitors having variable specificities against digestive proteinases of insects and pathogens can now be asse…	plant	Proteinase inhibitor gene families: strategies for transformation to improve plant defenses against herbivores. Recent evidence indicates that the presence of serine proteinase inhibitors in plant leaves can reduce predation by insects. Plants can now be transformed with proteinase inhibitor genes with strong promoters to express the inhibitor proteins in relatively high levels at specific times.…	1	0.6239535	1
81800	2655178	1989-01-01	Toxicology and industrial health	In situ assessment of genotoxic hazards of environmental pollution.	The potential impact of the environmental pollutants on human health can be evaluated by the laboratory analysis of the environmental samples or by the measurement of the biological effects on indigenous populations and/or specific test organisms placed in the environment to be monitored. A canary in a cage, used by 19th century miners as a biological indicator for rising levels of toxic gases, i…	flowering plants	In situ assessment of genotoxic hazards of environmental pollution. The potential impact of the environmental pollutants on human health can be evaluated by the laboratory analysis of the environmental samples or by the measurement of the biological effects on indigenous populations and/or specific test organisms placed in the environment to be monitored. A canary in a cage, used by 19th century …	1	0.0105749285	0
81821	2656253	1989-02-01	The EMBO journal	Gene fusions to lacZ reveal new expression patterns of chimeric genes in transgenic plants.	The lacZ gene of Escherichia coli, coding for beta-galactosidase, is a widely used reporter gene for gene expression studies in microbial and animal systems. To demonstrate that it is also a powerful reporter gene in plants, lacZ was fused to 5' regulatory elements of several genes known to be functional in plant cells. By measuring LacZ activities in transgenic plants containing these gene const…	plant	Gene fusions to lacZ reveal new expression patterns of chimeric genes in transgenic plants. The lacZ gene of Escherichia coli, coding for beta-galactosidase, is a widely used reporter gene for gene expression studies in microbial and animal systems. To demonstrate that it is also a powerful reporter gene in plants, lacZ was fused to 5' regulatory elements of several genes known to be functional i…	1	0.8891193	1
81839	2656912	1989-03-01	Journal of inorganic biochemistry	Selenotrisulfide inhibits initiation by RNA polymerase II but not elongation.	We previously reported that RNA polymerase II (purified from wheat germ) is inhibited by selenotrisulfides, the products of the reaction of selenite with sulfhydryl compounds [Frenkel, Walcott, and Middleton, Molecular Pharmacology 31, 112 (1987)]. We have now found that the initiation stage of the reaction is inhibited by selenotrisulfide but the elongation stage of the reaction is not. The actu…	wheat	Selenotrisulfide inhibits initiation by RNA polymerase II but not elongation. We previously reported that RNA polymerase II (purified from wheat germ) is inhibited by selenotrisulfides, the products of the reaction of selenite with sulfhydryl compounds [Frenkel, Walcott, and Middleton, Molecular Pharmacology 31, 112 (1987)]. We have now found that the initiation stage of the reaction is inhibited…	1	0.62393206	1
81886	2658986	1989-04-01	BioEssays : news and reviews in molecular, cellular and developmental biology	Structural elements regulating zein gene expression.	Zeins are a group of alcohol-soluble proteins that are synthesized in the endosperm of developing maize seeds. These proteins are encoded by a large number of genes located on several chromosomes; based upon the number of mutants that have been isolated, zein gene regulation is complex. Comparisons of gene flanking regions reveal conserved sequences that may be important for their regulation. Stu…	maize	Structural elements regulating zein gene expression. Zeins are a group of alcohol-soluble proteins that are synthesized in the endosperm of developing maize seeds. These proteins are encoded by a large number of genes located on several chromosomes; based upon the number of mutants that have been isolated, zein gene regulation is complex. Comparisons of gene flanking regions reveal conserved sequ…	1	0.8827549	1
81901	2659658	1989-05-01	The Journal of heredity	A method for producing synaptonemal complex complements in lily and mouse.	A whole-mount procedure for producing pachytene synaptonemal complex complements of Lilium longiflorum was developed. The method involves swelling of the meiotic nuclei followed by nonionic detergent lysis of the nuclear envelope. This technique adequately spreads out the long lily chromosomes while producing only minimal distortion of the chromosomal axes. The ultrastructure of the synaptonemal …	lily	A method for producing synaptonemal complex complements in lily and mouse. A whole-mount procedure for producing pachytene synaptonemal complex complements of Lilium longiflorum was developed. The method involves swelling of the meiotic nuclei followed by nonionic detergent lysis of the nuclear envelope. This technique adequately spreads out the long lily chromosomes while producing only minimal …	1	0.5940079	1
81919	2660137	1989-06-01	Proceedings of the National Academy of Sciences of the United States of America	Mutations in the maize mitochondrial T-urf13 gene eliminate sensitivity to a fungal pathotoxin.	URF13, the product of the mitochondrial T-urf13 gene, confers on Texas cytoplasmic male-steril maize (Zea mays L.) a unique susceptibility to a fungal pathogen (Bipolaris maydis race T) and sensitivity to its pathotoxin. Expression of URF13 in Escherichia coli imparts pathotoxin sensitivity to the bacterium. We show by ion uptake studies in E. coli that a pathotoxin-URF13 interaction causes membr…	maize	Mutations in the maize mitochondrial T-urf13 gene eliminate sensitivity to a fungal pathotoxin. URF13, the product of the mitochondrial T-urf13 gene, confers on Texas cytoplasmic male-steril maize (Zea mays L.) a unique susceptibility to a fungal pathogen (Bipolaris maydis race T) and sensitivity to its pathotoxin. Expression of URF13 in Escherichia coli imparts pathotoxin sensitivity to the bact…	1	0.8271424	1
81924	2660364	1989-03-01	Trends in genetics : TIG	Geminivirus genes and vectors.	The geminiviruses are very small plant viruses with circular single-stranded DNA genomes. Recent advances have identified genes involved in replication, spread of virus or DNA in the plant, and insect transmission. Gene replacement experiments suggest that useful plant gene expression vectors can be constructed from these viruses.	plant	Geminivirus genes and vectors. The geminiviruses are very small plant viruses with circular single-stranded DNA genomes. Recent advances have identified genes involved in replication, spread of virus or DNA in the plant, and insect transmission. Gene replacement experiments suggest that useful plant gene expression vectors can be constructed from these viruses.	1	0.41800517	0
81941	2661269	1989-06-19	FEBS letters	N-terminal region of Proteus mirabilis glutathione transferase is not homologous to mammalian and plant glutathione transferases.	The N-terminal amino acid sequence of glutathione transferase, Pm-GST-6.0, purified from Proteus mirabilis [(1988) Biochem. J. 255, 971-975] up to residue 38 and a comparative peptide fingerprint are reported. No obvious homology with the sequences of alpha, pi and mu classes of mammalian glutathione transferases as well as with those of plant glutathione transferases has been noted. These result…	plant	N-terminal region of Proteus mirabilis glutathione transferase is not homologous to mammalian and plant glutathione transferases. The N-terminal amino acid sequence of glutathione transferase, Pm-GST-6.0, purified from Proteus mirabilis [(1988) Biochem. J. 255, 971-975] up to residue 38 and a comparative peptide fingerprint are reported. No obvious homology with the sequences of alpha, pi and mu …	1	0.64119303	1
81947	2661504	1989-01-01	Histochemistry	Subperoxisomal localization of glycolate oxidase.	The subperoxisomal distribution of glycolate oxidase (GO) in leaves and cotyledons of several plants was investigated using post-embedding immunogold labelling. In peroxisomes with amorphous nucleoids, all of the immunolabelling is associated with the matrix of the peroxisome, even in tissue embedded in Lowicryl, a resin that preserves antigenicity best. This same staining pattern was found after…	plants	Subperoxisomal localization of glycolate oxidase. The subperoxisomal distribution of glycolate oxidase (GO) in leaves and cotyledons of several plants was investigated using post-embedding immunogold labelling. In peroxisomes with amorphous nucleoids, all of the immunolabelling is associated with the matrix of the peroxisome, even in tissue embedded in Lowicryl, a resin that preserves antigenicit…	1	0.7700359	1
81964	2662231	1989-06-01	Planta medica	Search for new plant constituents with potential antiphlogistic and antiallergic activity.	Structure-activity relationships obtained from in vitro screening results obviously indicate that the highest inhibition effects on cyclooxygenase and 5-lipoxygenase are found amongst the class of phenolic compounds (flavonoids, polyphenols, coumestans, phenol carboxylic acids) and arachidonic acid analogous (alkylamides, retinoids, arylheptanoids, thiosulfinates, sulfinyl disulfides). The antiin…	plant	Search for new plant constituents with potential antiphlogistic and antiallergic activity. Structure-activity relationships obtained from in vitro screening results obviously indicate that the highest inhibition effects on cyclooxygenase and 5-lipoxygenase are found amongst the class of phenolic compounds (flavonoids, polyphenols, coumestans, phenol carboxylic acids) and arachidonic acid analogou…	1	0.369011	0
81984	2662966	1989-06-01	BioEssays : news and reviews in molecular, cellular and developmental biology	Unusual features of cereal seed protein structure and evolution.	The alcohol-soluble (prolamin) storage proteins of barley, wheat and rye vary in their structures, but all have two features in common: the presence of distinct structural domains differing in amino acid compositions, and of repeats within one of these domains. Detailed comparisons of amino acid sequences show that all appear to have evolved from a single ancestral gene consisting of three short …	wheat	Unusual features of cereal seed protein structure and evolution. The alcohol-soluble (prolamin) storage proteins of barley, wheat and rye vary in their structures, but all have two features in common: the presence of distinct structural domains differing in amino acid compositions, and of repeats within one of these domains. Detailed comparisons of amino acid sequences show that all appear to hav…	1	0.8885044	1
81996	2663467	1989-04-01	The EMBO journal	Nuclear and chloroplast mutations affect the synthesis or stability of the chloroplast psbC gene product in Chlamydomonas reinhardtii.	The psbC gene of Chlamydomonas reinhardtii encodes P6, the 43 kd photosystem II core polypeptide. The sequence of P6 is highly homologous to the corresponding protein in higher plants with the exception of the N-terminal region where the first 12 amino acids are missing. Translation of P6 is initiated at GUG in C. reinhardtii. The chloroplast mutant MA16 produces a highly unstable P6 protein. The…	higher plants	Nuclear and chloroplast mutations affect the synthesis or stability of the chloroplast psbC gene product in Chlamydomonas reinhardtii. The psbC gene of Chlamydomonas reinhardtii encodes P6, the 43 kd photosystem II core polypeptide. The sequence of P6 is highly homologous to the corresponding protein in higher plants with the exception of the N-terminal region where the first 12 amino acids are m…	1	0.9447106	1
82017	2664447	1989-04-01	Molecular &amp; general genetics : MGG	Multiple genes are transcribed in Hordeum vulgare and Zea mays that carry the DNA binding domain of the myb oncoproteins.	cDNA clones were isolated from tissue specific cDNA libraries of barley and maize using as a probe the cDNA of the maize gene C1, a regulator of anthocyanin gene expression. C1-related homology for all of the four cDNAs characterized by sequence analysis is restricted to the N-terminal 120 amino acids of the putative proteins. This region shows striking homology to the N-proximal domain of the my…	barley	Multiple genes are transcribed in Hordeum vulgare and Zea mays that carry the DNA binding domain of the myb oncoproteins. cDNA clones were isolated from tissue specific cDNA libraries of barley and maize using as a probe the cDNA of the maize gene C1, a regulator of anthocyanin gene expression. C1-related homology for all of the four cDNAs characterized by sequence analysis is restricted to the N…	1	0.97809726	1
82046	2665651	1989-08-01	Archives of biochemistry and biophysics	Plant glucosidase II catalyzes a transglucosylation reaction in addition to the hydrolytic reaction.	When the purified plant glucosidase II was incubated with [3H]Glc2Man9GlcNAc in the presence of glycerol and the products were analyzed by gel filtration, a large peak of radioactivity emerged just before the glucose standard. The formation of this peak was dependent on both the presence of Glc2Man9GlcNAc and the presence of glycerol, and the amount of this product increased with time of incubati…	plant	Plant glucosidase II catalyzes a transglucosylation reaction in addition to the hydrolytic reaction. When the purified plant glucosidase II was incubated with [3H]Glc2Man9GlcNAc in the presence of glycerol and the products were analyzed by gel filtration, a large peak of radioactivity emerged just before the glucose standard. The formation of this peak was dependent on both the presence of Glc2Ma…	1	0.80807275	1
82107	2668313	1989-04-01	Journal of virological methods	Use of rabbit Fab'-peroxidase conjugates prepared by the maleimide method for detecting plant viruses by ELISA.	In contrast to antibodies conjugated to enzyme with glutaraldehyde or by the periodate method, monomeric Fab' fragments conjugated to enzyme by means of a maleimide compound are not adversely affected by the conjugation procedure. We used such Fab'-enzyme conjugates prepared with antibody to tobacco mosaic virus (TMV), to TMV coat protein and to rabbit IgG for the detection of different tobamovir…	plant	Use of rabbit Fab'-peroxidase conjugates prepared by the maleimide method for detecting plant viruses by ELISA. In contrast to antibodies conjugated to enzyme with glutaraldehyde or by the periodate method, monomeric Fab' fragments conjugated to enzyme by means of a maleimide compound are not adversely affected by the conjugation procedure. We used such Fab'-enzyme conjugates prepared with antibo…	1	0.18495598	0
82130	2669240	1989-06-01	Trends in biochemical sciences	Photosystem II, the water-splitting enzyme.	The light-driven water-splitting/oxygen-evolving enzyme remains one of the great enigmas of plant biology. However, due to the recent expansion of research efforts on this enzyme, it is grudgingly giving up some of its secrets.	plant	Photosystem II, the water-splitting enzyme. The light-driven water-splitting/oxygen-evolving enzyme remains one of the great enigmas of plant biology. However, due to the recent expansion of research efforts on this enzyme, it is grudgingly giving up some of its secrets.	1	0.53545266	1
82186	2670946	1989-09-15	The Journal of biological chemistry	Characterization of the cysJIH regions of Salmonella typhimurium and Escherichia coli B. DNA sequences of cysI and cysH and a model for the siroheme-Fe4S4 active center of sulfite reductase hemoprotein based on amino acid homology with spinach nitrite reductase.	The hemoprotein component of Salmonella typhimurium sulfite reductase (NADPH) (EC 1.8.1.2) was purified to homogeneity from cysJ266, a mutant strain lacking sulfite reductase flavoprotein. The siroheme- and Fe4S4-containing enzyme was isolated as a monomeric 63-kDa polypeptide and consisted of a mixture of unligated enzyme and a complex with sulfite. Following reduction with 5'-deazaflavin-EDTA a…	spinach	Characterization of the cysJIH regions of Salmonella typhimurium and Escherichia coli B. DNA sequences of cysI and cysH and a model for the siroheme-Fe4S4 active center of sulfite reductase hemoprotein based on amino acid homology with spinach nitrite reductase. The hemoprotein component of Salmonella typhimurium sulfite reductase (NADPH) (EC 1.8.1.2) was purified to homogeneity from cysJ266, a m…	1	0.7343823	1
82198	2671652	1989-05-01	Molecular &amp; general genetics : MGG	The plastid rpoA gene encoding a protein homologous to the bacterial RNA polymerase alpha subunit is expressed in pea chloroplasts.	The gene rpoA, encoding a protein homologous to the alpha subunit of RNA polymerase from Escherichia coli has been located in pea chloroplast DNA downstream of the petD gene for subunit IV of the cytochrome b-f complex. Nucleotide sequence analysis has revealed that rpoA encodes a polypeptide of 334 amino acid residues with a molecular weight of 38916. Northern blot analysis has shown that rpoA i…	pea	The plastid rpoA gene encoding a protein homologous to the bacterial RNA polymerase alpha subunit is expressed in pea chloroplasts. The gene rpoA, encoding a protein homologous to the alpha subunit of RNA polymerase from Escherichia coli has been located in pea chloroplast DNA downstream of the petD gene for subunit IV of the cytochrome b-f complex. Nucleotide sequence analysis has revealed that …	1	0.93624425	1
82199	2671659	1989-06-01	Molecular &amp; general genetics : MGG	Nucleotide sequence of a cDNA coding for the NADPH-protochlorophyllide oxidoreductase (PCR) of barley (Hordeum vulgare L.) and its expression in Escherichia coli.	The primary structure of the NADPH-protochlorophyllide oxidoreductase of barley has been deduced from the nucleotide sequence of a cloned full-length cDNA. This cDNA hybridizes to a 1.7 kb RNA whose steady-state level in dark-grown seedlings is drastically reduced upon illumination. The predicted amino acid sequence (388 residues in length) includes a transit peptide of 74 amino acids whose end p…	barley	Nucleotide sequence of a cDNA coding for the NADPH-protochlorophyllide oxidoreductase (PCR) of barley (Hordeum vulgare L.) and its expression in Escherichia coli. The primary structure of the NADPH-protochlorophyllide oxidoreductase of barley has been deduced from the nucleotide sequence of a cloned full-length cDNA. This cDNA hybridizes to a 1.7 kb RNA whose steady-state level in dark-grown seed…	1	0.9861413	1
82207	2671744	1989-04-01	Mycopathologia	Potted plants in hospitals as reservoirs of pathogenic fungi.	The soils of five potted plants cultivated within a hospital were investigated for the presence of fungal opportunistic pathogens of humans. A total of 16 potentially pathogenic species were isolated, including Aspergillus fumigatus at up to 53.5 colony-forming units (CFU) per gram dry soil and Scedosporium apiospermum (Pseudallescheria boydii) at up to 97.0 CFU/g. Other common species included P…	plants	Potted plants in hospitals as reservoirs of pathogenic fungi. The soils of five potted plants cultivated within a hospital were investigated for the presence of fungal opportunistic pathogens of humans. A total of 16 potentially pathogenic species were isolated, including Aspergillus fumigatus at up to 53.5 colony-forming units (CFU) per gram dry soil and Scedosporium apiospermum (Pseudallescheri…	1	0.5023253	1
82208	2671745	1989-04-01	Mycopathologia	Some biological properties of traversianal, a strongly molluscicidal diterpenoid aldehyde from Cercospora traversiana.	The diterpenoid aldehyde traversianal, a metabolite of the fenugreek pathogen Cercospora traversiana, has been shown to be highly toxic to brine shrimp and snails, and to lyse human red blood cells at concentrations as low as 5 x 10(-7) M. The compound also induced betacyanin leakage from beetroot slices but was essentially inactive in other standard tests for phytotoxicity despite its structural…	fenugreek	Some biological properties of traversianal, a strongly molluscicidal diterpenoid aldehyde from Cercospora traversiana. The diterpenoid aldehyde traversianal, a metabolite of the fenugreek pathogen Cercospora traversiana, has been shown to be highly toxic to brine shrimp and snails, and to lyse human red blood cells at concentrations as low as 5 x 10(-7) M. The compound also induced betacyanin lea…	1	0.6308314	1
82216	2671999	1989-09-01	Proceedings of the National Academy of Sciences of the United States of America	Cloning the mRNA encoding 1-aminocyclopropane-1-carboxylate synthase, the key enzyme for ethylene biosynthesis in plants.	Ethylene is the plant hormone that controls several features of plant growth and development. The rate-limiting step in its synthesis is the formation of the ethylene precursor 1-aminocyclopropane-1-carboxylic acid (ACC) from S-adenosylmethionine (AdoMet), catalyzed by ACC synthase. We have isolated a complementary DNA sequence encoding ACC synthase from zucchini (Cucurbita) fruits. The biologica…	plant	Cloning the mRNA encoding 1-aminocyclopropane-1-carboxylate synthase, the key enzyme for ethylene biosynthesis in plants. Ethylene is the plant hormone that controls several features of plant growth and development. The rate-limiting step in its synthesis is the formation of the ethylene precursor 1-aminocyclopropane-1-carboxylic acid (ACC) from S-adenosylmethionine (AdoMet), catalyzed by ACC syn…	1	0.97715765	1
82241	2673277	1989-01-01	Carlsberg research communications	Processing and secretion of barley (1-3,1-4)-beta-glucanase in yeast.	DNA segments encoding signal peptides from mouse alpha-amylase, yeast acid phosphatase, and yeast invertase were fused in frame to a barley (1-3,1-4)-beta-glucanase cDNA gene and expressed in yeast cells under the control of the phosphoglycerate kinase gene promoter. Pure beta-glucanase is obtained by gel filtration of concentrated yeast cell supernatant. It was shown that the glucanase pre-prote…	barley	Processing and secretion of barley (1-3,1-4)-beta-glucanase in yeast. DNA segments encoding signal peptides from mouse alpha-amylase, yeast acid phosphatase, and yeast invertase were fused in frame to a barley (1-3,1-4)-beta-glucanase cDNA gene and expressed in yeast cells under the control of the phosphoglycerate kinase gene promoter. Pure beta-glucanase is obtained by gel filtration of concentr…	1	0.6085138	1
82283	2674946	1989-09-01	Proceedings of the National Academy of Sciences of the United States of America	Lc, a member of the maize R gene family responsible for tissue-specific anthocyanin production, encodes a protein similar to transcriptional activators and contains the myc-homology region.	Previous studies have suggested that the R locus of maize is responsible for determining the temporal and spatial pattern of anthocyanin pigmentation in the plant. In this report we demonstrate that three members of the R gene family, P, S, and Lc, encode homologous transcripts 2.5 kilobases in length. The structure of one R gene, Lc, was determined by sequencing cDNA and genomic clones. The puta…	maize	Lc, a member of the maize R gene family responsible for tissue-specific anthocyanin production, encodes a protein similar to transcriptional activators and contains the myc-homology region. Previous studies have suggested that the R locus of maize is responsible for determining the temporal and spatial pattern of anthocyanin pigmentation in the plant. In this report we demonstrate that three memb…	1	0.9722846	1
82307	2676226	1989-10-01	Carcinogenesis	Modulating effect of plant flavonoids on the mutagenicity of N-methyl-N'-nitro-N-nitrosoguanidine.	Tests have been carried out with several plant flavonoids to detect their ability to suppress mutagenesis in Salmonella typhimurium strain TA100 NR induced by the direct-acting carcinogen N-methyl-N'-nitro-N-nitrosoguanidine. Among the most effective flavonoids are the isoflavone, biochanin A, the flavanone glycoside, naringin, and its aglycone, naringenin, and several flavonols, e.g. morin, fise…	plant	Modulating effect of plant flavonoids on the mutagenicity of N-methyl-N'-nitro-N-nitrosoguanidine. Tests have been carried out with several plant flavonoids to detect their ability to suppress mutagenesis in Salmonella typhimurium strain TA100 NR induced by the direct-acting carcinogen N-methyl-N'-nitro-N-nitrosoguanidine. Among the most effective flavonoids are the isoflavone, biochanin A, the f…	1	0.82734066	1
82314	2676534	1989-09-15	European journal of biochemistry	Immunological detection of phytoene desaturase in algae and higher plants using an antiserum raised against a bacterial fusion-gene construct.	Immunological characterization of phytoene desaturase, a key enzyme of carotenoid biosynthesis, is reported. For this purpose, a phytoene-desaturase fusion protein has been employed. For its construction 921 base pairs of the crtI gene were fused to the N-terminal region of the Escherichia coli lacZ gene. Plasmid pGABX2 resulted from insertion of a BglI - XhoI fragment from the Rhodobacter capsul…	algae	Immunological detection of phytoene desaturase in algae and higher plants using an antiserum raised against a bacterial fusion-gene construct. Immunological characterization of phytoene desaturase, a key enzyme of carotenoid biosynthesis, is reported. For this purpose, a phytoene-desaturase fusion protein has been employed. For its construction 921 base pairs of the crtI gene were fused to the N-…	1	0.94338334	1
82330	2677027	1989-10-01	The Journal of cell biology	Localization of light-harvesting complex II to the occluded surfaces of photosynthetic membranes.	The photosynthetic membranes of green plants are organized into stacked regions interconnected by nonstacked regions that have been shown to be biochemically and structurally distinct. Because the stacking process occludes the surfaces of appressed membranes, it has been impossible to conduct structural or biochemical studies of the outer surfaces of the photosynthetic membrane in regions of memb…	plants	Localization of light-harvesting complex II to the occluded surfaces of photosynthetic membranes. The photosynthetic membranes of green plants are organized into stacked regions interconnected by nonstacked regions that have been shown to be biochemically and structurally distinct. Because the stacking process occludes the surfaces of appressed membranes, it has been impossible to conduct structu…	1	0.78302634	1
82389	2679650	1989-03-01	BioFactors (Oxford, England)	The herbicide glyphosate.	Glyphosate has broad spectrum herbicidal activity against a wide range of annual and perennial weeds. The environmental properties of this herbicide such as its soil immobility, rapid soil inactivation and soil biodegradation are outstanding. This herbicide is practically non-toxic to non-plant life forms such as aquatic and avian species, animals and man. Metabolism studies with pure bacterial c…	plants	The herbicide glyphosate. Glyphosate has broad spectrum herbicidal activity against a wide range of annual and perennial weeds. The environmental properties of this herbicide such as its soil immobility, rapid soil inactivation and soil biodegradation are outstanding. This herbicide is practically non-toxic to non-plant life forms such as aquatic and avian species, animals and man. Metabolism stu…	1	0.6598293	1
82408	2680483	1989-10-01	European journal of biochemistry	Acyl carrier protein is present in the mitochondria of plants and eucaryotic micro-organisms.	Proteins antigenically similar to the acyl carrier protein (ACP) found in the mitochondria of Neurospora crassa were detected by immunoblotting and radioimmunoassay techniques in mitochondria isolated from yeast, potatoes, and pea leaves. These mitochondrial proteins were similar to Neurospora ACP both in their electrophoretic mobility and in their unusual decrease in mobility upon reduction. Aut…	plants	Acyl carrier protein is present in the mitochondria of plants and eucaryotic micro-organisms. Proteins antigenically similar to the acyl carrier protein (ACP) found in the mitochondria of Neurospora crassa were detected by immunoblotting and radioimmunoassay techniques in mitochondria isolated from yeast, potatoes, and pea leaves. These mitochondrial proteins were similar to Neurospora ACP both i…	1	0.96024114	1
82409	2680484	1989-10-01	European journal of biochemistry	Degradation of tomato pathogenesis-related proteins by an endogenous 37-kDa aspartyl endoproteinase.	As a response to the stress induced by different afflicting agents, tomato plants (Lycopersicon esculentum) produce the so-called 'pathogenesis-related' proteins. Here we report the degradation of some of these proteins by a constitutive endoproteolytic activity that co-distributes with pathogenesis-related proteins in the intercellular spaces of tomato leaves infected with citrus exocortis viroi…	plants	Degradation of tomato pathogenesis-related proteins by an endogenous 37-kDa aspartyl endoproteinase. As a response to the stress induced by different afflicting agents, tomato plants (Lycopersicon esculentum) produce the so-called 'pathogenesis-related' proteins. Here we report the degradation of some of these proteins by a constitutive endoproteolytic activity that co-distributes with pathogenes…	1	0.8163473	1
82414	2680601	1989-10-09	FEBS letters	Multiplicity of the DNA-binding protein HBP-1 specific to the conserved hexameric sequence ACGTCA in various plant gene promoters.	A novel DNA-binding protein that specifically interacts with the hexameric sequence ACGTCA in the regulatory region of the wheat histone H3 gene has been identified in wheat nuclear extract and designated HBP-1a. The nuclear protein HBP-1 previously identified as a DNA-binding protein that interacts with hexameric sequences in the H3, cauliflower mosaic virus (CaMV) 35 S RNA, and nopaline synthas…	plant	Multiplicity of the DNA-binding protein HBP-1 specific to the conserved hexameric sequence ACGTCA in various plant gene promoters. A novel DNA-binding protein that specifically interacts with the hexameric sequence ACGTCA in the regulatory region of the wheat histone H3 gene has been identified in wheat nuclear extract and designated HBP-1a. The nuclear protein HBP-1 previously identified as a DN…	1	0.8358094	1
82430	2681197	1989-11-05	The Journal of biological chemistry	The primary structure of a 4.0-kDa photosystem I polypeptide encoded by the chloroplast psaI gene.	Partial amino acid sequences have been determined for a 4.0-kDa photosystem I polypeptide from barley. A comparison with the sequence of the chloroplast genome of Nicotiana tabacum and Marchantia polymorpha identified the polypeptide as chloroplast-encoded. We designate the corresponding gene psaI and the polypeptide PSI-I. The barley chloroplast psaI gene was sequenced. The gene encodes a polype…	barley	The primary structure of a 4.0-kDa photosystem I polypeptide encoded by the chloroplast psaI gene. Partial amino acid sequences have been determined for a 4.0-kDa photosystem I polypeptide from barley. A comparison with the sequence of the chloroplast genome of Nicotiana tabacum and Marchantia polymorpha identified the polypeptide as chloroplast-encoded. We designate the corresponding gene psaI a…	1	0.93921244	1
82431	2681199	1989-11-05	The Journal of biological chemistry	Rubber elongation factor from Hevea brasiliensis. Identification, characterization, and role in rubber biosynthesis.	The presence of a protein, rubber elongation factor (REF), which is tightly bound to serum-free rubber particles purified from Hevea brasiliensis latex, is necessary for prenyltransferases from a number of sources to add multiple cis-isoprene units to rubber molecules. These prenyltransferases show normal farnesyl pyrophosphate synthase activity (two trans additions of isopentenyl pyrophosphate t…	hevea	Rubber elongation factor from Hevea brasiliensis. Identification, characterization, and role in rubber biosynthesis. The presence of a protein, rubber elongation factor (REF), which is tightly bound to serum-free rubber particles purified from Hevea brasiliensis latex, is necessary for prenyltransferases from a number of sources to add multiple cis-isoprene units to rubber molecules. These prenyl…	1	0.93773735	1
82467	2682524	1989-10-25	Nucleic acids research	Phosphoroselenoate oligodeoxynucleotides: synthesis, physico-chemical characterization, anti-sense inhibitory properties and anti-HIV activity.	Oligodeoxynucleotides with a phosphorus atom in which one of the non-bridging oxygen atoms is substituted by selenium were prepared and investigated with respect to their antisense properties. A general synthesis of phosphoroselenoate analogs of oligonucleotides is described using potassium selenocyanate as the selenium donor. The compounds, characterized by 31P NMR, were shown to decompose to ph…	wheat	Phosphoroselenoate oligodeoxynucleotides: synthesis, physico-chemical characterization, anti-sense inhibitory properties and anti-HIV activity. Oligodeoxynucleotides with a phosphorus atom in which one of the non-bridging oxygen atoms is substituted by selenium were prepared and investigated with respect to their antisense properties. A general synthesis of phosphoroselenoate analogs of oligonucl…	1	0.016939385	0
82523	2684776	1989-10-15	Gene	Comparative and functional anatomy of group II catalytic introns--a review.	The 70 published sequences of group II introns from fungal and plant mitochondria and plant chloroplasts are analyzed for conservation of primary sequence, secondary structure and three-dimensional base pairings. Emphasis is put on structural elements with known or suspected functional significance with respect to self-splicing: the exon-binding and intron-binding sites, the bulging A residue inv…	plant	Comparative and functional anatomy of group II catalytic introns--a review. The 70 published sequences of group II introns from fungal and plant mitochondria and plant chloroplasts are analyzed for conservation of primary sequence, secondary structure and three-dimensional base pairings. Emphasis is put on structural elements with known or suspected functional significance with respect to self-sp…	1	0.58849376	1
82525	2684915	1989-12-01	Health physics	Bioconcentration of fallout 137Cs by fungi and red-backed voles (Clethrionomys gapperi).	Cesium-137 and 40K concentrations were measured in vegetation and in red-backed voles (Clethrionomys gapperi) in southeastern Manitoba, Canada, following the Chernobyl accident in 1986. Voles from wet coniferous habitats contained concentrations of 137Cs twenty- to fiftyfold higher than voles from deciduous habitats. Maximum 137Cs values were observed in autumn. Voles captured in a spruce bog at …	spruce	Bioconcentration of fallout 137Cs by fungi and red-backed voles (Clethrionomys gapperi). Cesium-137 and 40K concentrations were measured in vegetation and in red-backed voles (Clethrionomys gapperi) in southeastern Manitoba, Canada, following the Chernobyl accident in 1986. Voles from wet coniferous habitats contained concentrations of 137Cs twenty- to fiftyfold higher than voles from deciduous h…	1	0.24762805	0
82526	2684955	1989-11-25	The Journal of biological chemistry	The biosynthesis of cyanogenic glucosides in higher plants. The (E)- and (Z)-isomers of p-hydroxyphenylacetaldehyde oxime as intermediates in the biosynthesis of dhurrin in Sorghum bicolor (L.) Moench.	The biosynthesis of the tyrosine-derived cyanogenic glucoside dhurrin has been studied with a microsomal preparation obtained from etiolated seedlings of sorghum. The biosynthetic pathway involves tyrosine, N-hydroxytyrosine, and p-hydroxyphenylacetaldehyde oxime as early intermediates (Møller, B. L. and Conn, E. E. (1980) J. Biol. Chem. 254, 8575-8583). The use of deuterium-labeled tyrosine and …	higher plants	The biosynthesis of cyanogenic glucosides in higher plants. The (E)- and (Z)-isomers of p-hydroxyphenylacetaldehyde oxime as intermediates in the biosynthesis of dhurrin in Sorghum bicolor (L.) Moench. The biosynthesis of the tyrosine-derived cyanogenic glucoside dhurrin has been studied with a microsomal preparation obtained from etiolated seedlings of sorghum. The biosynthetic pathway involves …	1	0.95834124	1
82528	2684958	1989-11-25	The Journal of biological chemistry	Transport of proteins into chloroplasts. Import and maturation of precursors to the 33-, 23-, and 16-kDa proteins of the photosynthetic oxygen-evolving complex.	The 33-, 23-, and 16-kDa proteins of the photosynthetic oxygen-evolving complex are synthesized as precursors in the cytoplasm and transported into the thylakoid lumen of higher plant chloroplasts. In this report we have analyzed the import and maturation of these precursors, using reconstituted protein import assays and partially purified preparations of the processing peptidases involved. Precu…	plant	Transport of proteins into chloroplasts. Import and maturation of precursors to the 33-, 23-, and 16-kDa proteins of the photosynthetic oxygen-evolving complex. The 33-, 23-, and 16-kDa proteins of the photosynthetic oxygen-evolving complex are synthesized as precursors in the cytoplasm and transported into the thylakoid lumen of higher plant chloroplasts. In this report we have analyzed the impo…	1	0.9076282	1
82530	2684972	1989-12-05	The Journal of biological chemistry	Light to dark transition modulates the phase of antenna chlorophyll protein gene expression.	The genes coding for the light-harvesting chlorophyll a/b-binding protein of photosystem II (cab) in wheat are regulated by phytochrome and an endogenous circadian clock. The regulation by these factors has been shown to be at the transcriptional level. Here we show that the phase of cab gene expression is reset by light to dark transition of the previous day. The time of light to dark transition…	wheat	Light to dark transition modulates the phase of antenna chlorophyll protein gene expression. The genes coding for the light-harvesting chlorophyll a/b-binding protein of photosystem II (cab) in wheat are regulated by phytochrome and an endogenous circadian clock. The regulation by these factors has been shown to be at the transcriptional level. Here we show that the phase of cab gene expression i…	1	0.9603587	1
82559	2686114	1989-08-01	Trends in genetics : TIG	Genetic control of flower development.	Flowering plants are the most highly evolved and complex organisms within the plant kingdom. The flower consists of several distinct organ systems that are responsible for higher plant reproduction. Cells within specific floral organs differentiate into spores and gametes required by the plant to complete its life cycle. Flower development represents an excellent model for understanding the molec…	flowering plants	Genetic control of flower development. Flowering plants are the most highly evolved and complex organisms within the plant kingdom. The flower consists of several distinct organ systems that are responsible for higher plant reproduction. Cells within specific floral organs differentiate into spores and gametes required by the plant to complete its life cycle. Flower development represents an exce…	1	0.91739184	1
82572	2686624	1989-08-01	BioEssays : news and reviews in molecular, cellular and developmental biology	Modulation of gene expression by auxin.	Auxin, a class of plant hormones which affects a wide array of growth and developmental processes including cell elongation and cell division, alters gene expression in a very rapid, selective, and dramatic way. The relative level of some mRNAs decreases several fold, while that of other mRNAs increases many fold. These changes are mediated, at least in some cases, by very fast (within 5-10 min) …	plant	Modulation of gene expression by auxin. Auxin, a class of plant hormones which affects a wide array of growth and developmental processes including cell elongation and cell division, alters gene expression in a very rapid, selective, and dramatic way. The relative level of some mRNAs decreases several fold, while that of other mRNAs increases many fold. These changes are mediated, at least in som…	1	0.908966	1
82577	2686670	1989-09-01	Zeitschrift fur Naturforschung. C, Journal of biosciences	Partial proteolysis of rice phytochrome: comparison with oat phytochrome.	Phytochrome was isolated from etiolated rice seedlings (Oryza sativa L.) by slight modification of the procedure for oat phytochrome. Spectral data of rice phytochrome are comparable with those of oat and rye phytochrome. Controlled proteolysis with endoproteinases Lys-C and Glu-C yielded defined fragments some of which were different for Pr and Pfr. The fragments were identified by comparison wi…	rice	Partial proteolysis of rice phytochrome: comparison with oat phytochrome. Phytochrome was isolated from etiolated rice seedlings (Oryza sativa L.) by slight modification of the procedure for oat phytochrome. Spectral data of rice phytochrome are comparable with those of oat and rye phytochrome. Controlled proteolysis with endoproteinases Lys-C and Glu-C yielded defined fragments some of which wer…	1	0.9806464	1
82578	2686700	1989-08-01	Biological chemistry Hoppe-Seyler	The thiol proteinases from the latex of Carica papaya L. IV. Proteolytic specificities of chymopapain and papaya proteinase omega determined by digestion of alpha-globin chains.	The proteolytic specificities of chymopapain and papaya proteinase omega were investigated by using the alpha-chains of manatee and mole haemoglobin, whose primary structures are known, as substrates. The resulting peptides from each enzymatic cleavage were isolated by gel filtration on Sephadex G-25, followed by reversed-phase HPLC of the separated peaks and, in some cases, further purified by p…	carica	The thiol proteinases from the latex of Carica papaya L. IV. Proteolytic specificities of chymopapain and papaya proteinase omega determined by digestion of alpha-globin chains. The proteolytic specificities of chymopapain and papaya proteinase omega were investigated by using the alpha-chains of manatee and mole haemoglobin, whose primary structures are known, as substrates. The resulting peptid…	1	0.31983197	0
82595	2687233	1989-12-01	Journal of bacteriology	Proteus mirabilis urease: nucleotide sequence determination and comparison with jack bean urease.	Proteus mirabilis, a common cause of urinary tract infection, produces a potent urease that hydrolyzes urea to NH3 and CO2, initiating kidney stone formation. Urease genes, which were localized to a 7.6-kilobase-pair region of DNA, were sequenced by using the dideoxy method. Six open reading frames were found within a region of 4,952 base pairs which were predicted to encode polypeptides of 31.0 …	bean	Proteus mirabilis urease: nucleotide sequence determination and comparison with jack bean urease. Proteus mirabilis, a common cause of urinary tract infection, produces a potent urease that hydrolyzes urea to NH3 and CO2, initiating kidney stone formation. Urease genes, which were localized to a 7.6-kilobase-pair region of DNA, were sequenced by using the dideoxy method. Six open reading frames w…	1	0.5046047	1
82597	2687273	1989-12-15	The Journal of biological chemistry	The chloroplast reductase-binding protein is identical to the 16.5-kDa polypeptide described as a component of the oxygen-evolving complex.	The N-terminal sequence of the spinach chloroplast reductase-binding protein was determined. The sequence is the same one of a 16.5-kDa polypeptide described as a component of the oxygen-evolving system. Antibodies against both proteins are equivalent as shown by immunoblots, Ouchterlony assays, precipitation of reductase-binding protein complex, and agglutination of thylakoids partially depleted…	spinach	The chloroplast reductase-binding protein is identical to the 16.5-kDa polypeptide described as a component of the oxygen-evolving complex. The N-terminal sequence of the spinach chloroplast reductase-binding protein was determined. The sequence is the same one of a 16.5-kDa polypeptide described as a component of the oxygen-evolving system. Antibodies against both proteins are equivalent as show…	1	0.83452994	1
82620	2688551	1989-09-01	Antiviral research	Plant photosensitizers with antiviral properties.	Many antiviral compounds obtained from plants are photosensitizers, i.e., their biological properties are dependent upon or augmented by light of specific wavelengths, commonly long wave ultraviolet, UVA. Three groups of chemically distinct plant photosensitizers have been investigated in some detail in regard to antiviral properties. These are (a) thiophenes and polyacetylenes; (b) furyl compoun…	plant	Plant photosensitizers with antiviral properties. Many antiviral compounds obtained from plants are photosensitizers, i.e., their biological properties are dependent upon or augmented by light of specific wavelengths, commonly long wave ultraviolet, UVA. Three groups of chemically distinct plant photosensitizers have been investigated in some detail in regard to antiviral properties. These are (a…	1	0.09986693	0
82643	2689219	1989-12-04	FEBS letters	Characterization and N-terminal sequence of a 5 kDa polypeptide in the photosystem I core complex from spinach.	Photosystem I core complexes were isolated from spinach photosystem I particles after heat treatment in the presence of 50% (v/v) ethylene glycol (heat/EG treatment). The core complex from 58 degrees C/EG-treated particles was composed of polypeptides with apparent molecular masses of 63, 60 and 5 kDA; this complex contained the iron sulfur center Fx but lacked center FA and FB. The core complex …	spinach	Characterization and N-terminal sequence of a 5 kDa polypeptide in the photosystem I core complex from spinach. Photosystem I core complexes were isolated from spinach photosystem I particles after heat treatment in the presence of 50% (v/v) ethylene glycol (heat/EG treatment). The core complex from 58 degrees C/EG-treated particles was composed of polypeptides with apparent molecular masses of 6…	1	0.7054886	1
82644	2689222	1989-12-04	FEBS letters	Expression in Escherichia coli of catalytically active phenylalanine ammonia-lyase from parsley.	In parsley (Petroselinum crispum), phenylalanine ammonia-lyase (PAL) is encoded by 4 structurally similar genes. The nucleotide sequence of a near full-length cDNA and the deduced amino acid sequence of PAL-4 are presented and compared with the corresponding sequences of PAL-1, a previously described representative of the gene family. Transformation of Escherichia coli cells with PAL-1 or PAL-4 c…	parsley	Expression in Escherichia coli of catalytically active phenylalanine ammonia-lyase from parsley. In parsley (Petroselinum crispum), phenylalanine ammonia-lyase (PAL) is encoded by 4 structurally similar genes. The nucleotide sequence of a near full-length cDNA and the deduced amino acid sequence of PAL-4 are presented and compared with the corresponding sequences of PAL-1, a previously described …	1	0.93483686	1
82697	2691636	1989-09-01	Journal of natural products	Abrusosides A-D, four novel sweet-tasting triterpene glycosides from the leaves of Abrus precatorius.	In addition to abrusoside A [1], abrusosides B [2], C [3], and D [4], three further sweet glycosides based on the novel cycloartane-type aglycone, abrusogenin [5], were isolated from an n-BuOH-soluble extract of the leaves of Abrus precatorius. Using a combination of spectral methods, the structures of compounds 1-4 were assigned, respectively, as the 3-O-beta-D-glucopyranosyl, the 3-O-beta-D-glu…	abrus	Abrusosides A-D, four novel sweet-tasting triterpene glycosides from the leaves of Abrus precatorius. In addition to abrusoside A [1], abrusosides B [2], C [3], and D [4], three further sweet glycosides based on the novel cycloartane-type aglycone, abrusogenin [5], were isolated from an n-BuOH-soluble extract of the leaves of Abrus precatorius. Using a combination of spectral methods, the structu…	1	0.5073457	1
82769	2693942	1989-10-01	Molecular &amp; general genetics : MGG	Presence in the stroma of chloroplasts of a large pool of a ribosomal protein not structurally related to any Escherichia coli ribosomal protein.	A search was made for the presence of a pool of free ribosomal proteins in the stroma of the spinach chloroplast. The results showed that a relatively large amount of one protein, CS-S5, is present in the stroma. Immunoprecipitation experiments showed that this protein is encoded by the nuclear genome. Clones were isolated from a cDNA library constructed in the expression vector lambda gt11, usin…	spinach	Presence in the stroma of chloroplasts of a large pool of a ribosomal protein not structurally related to any Escherichia coli ribosomal protein. A search was made for the presence of a pool of free ribosomal proteins in the stroma of the spinach chloroplast. The results showed that a relatively large amount of one protein, CS-S5, is present in the stroma. Immunoprecipitation experiments showed t…	1	0.84692395	1
82777	2694271	1989-01-01	Scanning microscopy. Supplement	High pressure freezing comes of age.	High pressure freezing permits the successful cryoimmobilization of thick biological specimens (up to approx. 500 microns). A very high yield of adequately frozen specimens, in which no segregation patterns due to ice crystal formation is apparent after freeze-substitution or freeze-fracturing, is obtained with suspensions of microorganisms as well as plant and animal tissue. This very high yield…	plant	High pressure freezing comes of age. High pressure freezing permits the successful cryoimmobilization of thick biological specimens (up to approx. 500 microns). A very high yield of adequately frozen specimens, in which no segregation patterns due to ice crystal formation is apparent after freeze-substitution or freeze-fracturing, is obtained with suspensions of microorganisms as well as plant an…	1	0.49049	0
82824	2696339	1989-01-01	Advances in biophysics	Molecular properties and biogenesis of phytochrome I and II.	Previously, phytochrome was thought to consist of a single molecular species. However, physiological and spectrophotometric evidence has accumulated to indicate that there are two phytochrome pools in tissues, one of which is predominant in dark-grown tissues and rather unstable in the light, and the other present in very low concentrations but stable, even in the Pfr form, irrespective of light …	plant	Molecular properties and biogenesis of phytochrome I and II. Previously, phytochrome was thought to consist of a single molecular species. However, physiological and spectrophotometric evidence has accumulated to indicate that there are two phytochrome pools in tissues, one of which is predominant in dark-grown tissues and rather unstable in the light, and the other present in very low concentrat…	1	0.9144752	1
82857	2698192	1989-11-01	BioTechniques	Effects of electroporation pulse wave on the incorporation of viral RNA into tobacco protoplasts.	The uptake and expression of cucumber mosaic viral (CMV) RNA by tobacco protoplasts was examined using both square wave and exponential wave electroporation pulses. These electropulses, when supplied at sufficient field strength for a critical duration, enabled RNA to be incorporated and expressed in more than 60% of the surviving protoplasts. The results of experiments using these two electropor…	tobacco	Effects of electroporation pulse wave on the incorporation of viral RNA into tobacco protoplasts. The uptake and expression of cucumber mosaic viral (CMV) RNA by tobacco protoplasts was examined using both square wave and exponential wave electroporation pulses. These electropulses, when supplied at sufficient field strength for a critical duration, enabled RNA to be incorporated and expressed in…	1	0.48800722	0
82924	2701802	1989-01-01	Cellular signalling	GTP causes calcium release from a plant microsomal fraction.	Studies on a variety of animal cell types have revealed a GTP-specific calcium-releasing mechanism in a non-mitochondrial, microsomal fraction. Here we report that GTP also induces rapid release of calcium from a zucchini (Cucurbita pepo L.) hypocotyl microsomal fraction. Maximal release occurs at 50 microM, and half-maximal release at 8 microM GTP. GTP is highly specific in its effect, and may n…	plant	GTP causes calcium release from a plant microsomal fraction. Studies on a variety of animal cell types have revealed a GTP-specific calcium-releasing mechanism in a non-mitochondrial, microsomal fraction. Here we report that GTP also induces rapid release of calcium from a zucchini (Cucurbita pepo L.) hypocotyl microsomal fraction. Maximal release occurs at 50 microM, and half-maximal release at …	1	0.79504764	1
82956	2702785	1989-01-01	Developmental genetics	Pretranslational control of the levels of glyoxysomal protein gene expression by the embryonic axis in maize.	Previous studies showed that the expression of catalase-2 (CAT-2) and other glyoxysomal proteins is independently controlled in the scutella of intact maize seedlings. In this study, removal of the embryonic axis prior to seed imbibition dramatically decreased the amounts of all but two of the 19 immunologically detectable glyoxysomal proteins in the scutellum, including CAT-2. The temporal expre…	maize	Pretranslational control of the levels of glyoxysomal protein gene expression by the embryonic axis in maize. Previous studies showed that the expression of catalase-2 (CAT-2) and other glyoxysomal proteins is independently controlled in the scutella of intact maize seedlings. In this study, removal of the embryonic axis prior to seed imbibition dramatically decreased the amounts of all but two o…	1	0.945461	1
83032	2704616	1989-03-25	Nucleic acids research	The 5' splice site: phylogenetic evolution and variable geometry of association with U1RNA.	The 5' splice site sequences of 3294 introns from various organisms (1-672) were analyzed in order to determine the rules governing evolution of this sequence, which may shed light on the mechanism of cleavage at the exon-intron junction. The data indicate that, currently, in all organisms, a common sequence 1GUAAG6U and its derivatives are used as well as an additional sequence and its derivativ…	higher plants	The 5' splice site: phylogenetic evolution and variable geometry of association with U1RNA. The 5' splice site sequences of 3294 introns from various organisms (1-672) were analyzed in order to determine the rules governing evolution of this sequence, which may shed light on the mechanism of cleavage at the exon-intron junction. The data indicate that, currently, in all organisms, a common sequen…	1	0.44496673	0
83044	2704736	1989-04-01	Proceedings of the National Academy of Sciences of the United States of America	Molecular cloning and analysis of cDNA encoding a plant tryptophan decarboxylase: comparison with animal dopa decarboxylases.	The sequence of a cDNA clone that includes the complete coding region of tryptophan decarboxylase (EC 4.1.1.28, formerly EC 4.1.1.27) from periwinkle (Catharanthus roseus) is reported. The cDNA clone (1747 base pairs) was isolated by antibody screening of a cDNA expression library produced from poly(A)+ RNA found in developing seedlings of C. roseus. The clone hybridized to a 1.8-kilobase mRNA fr…	plant	Molecular cloning and analysis of cDNA encoding a plant tryptophan decarboxylase: comparison with animal dopa decarboxylases. The sequence of a cDNA clone that includes the complete coding region of tryptophan decarboxylase (EC 4.1.1.28, formerly EC 4.1.1.27) from periwinkle (Catharanthus roseus) is reported. The cDNA clone (1747 base pairs) was isolated by antibody screening of a cDNA expression…	1	0.8384041	1
83053	2705305	1989-04-01	Virology	The pattern of accumulation of cauliflower mosaic virus-specific products in infected turnips.	The concentrations of cauliflower mosaic virus (CaMV) DNA and protein products in the developing leaves of a host, turnip, have been measured and the results have been correlated with symptom production. Virus-specific products were limited to the symptomatic leaves. CaMV DNA was detected in the youngest foliar tissues showing full systemic symptoms and continued to accumulate as the leaf expande…	plant	The pattern of accumulation of cauliflower mosaic virus-specific products in infected turnips. The concentrations of cauliflower mosaic virus (CaMV) DNA and protein products in the developing leaves of a host, turnip, have been measured and the results have been correlated with symptom production. Virus-specific products were limited to the symptomatic leaves. CaMV DNA was detected in the younges…	1	0.7546149	1
83071	2705770	1989-01-01	Applied and environmental microbiology	Mycotoxin production by Fusarium oxysporum and Fusarium sporotrichioides isolated from Baccharis spp. from Brazil.	Fusarium oxysporum isolated from roots of and soil around Baccharis species from Brazil produced the trichothecenes T-2 toxin, HT-2 toxin, diacetoxyscirpenol, and 3'-OH T-2 (TC-1), whereas Fusarium sporotrichioides from the same source produced T-2 toxin, HT-2 toxin, acetyl T-2, neosolaniol, TC-1, 3'-OH HT-2 (TC-3), iso-T-2, T-2 triol, T-2 tetraol, and the nontrichothecenes moniliformin and fusar…	baccharis	Mycotoxin production by Fusarium oxysporum and Fusarium sporotrichioides isolated from Baccharis spp. from Brazil. Fusarium oxysporum isolated from roots of and soil around Baccharis species from Brazil produced the trichothecenes T-2 toxin, HT-2 toxin, diacetoxyscirpenol, and 3'-OH T-2 (TC-1), whereas Fusarium sporotrichioides from the same source produced T-2 toxin, HT-2 toxin, acetyl T-2, neos…	1	0.12772918	0
83079	2705986	1989-03-01	The Biochemical journal	Effect of alkaline pH on photosynthetic water oxidation and the association of extrinsic proteins with Photosystem Two.	Incubation of a membrane preparation enriched in Photosystem Two (PSII) at alkaline pH inhibited the water-splitting reactions in two distinct steps. Up to pH 8.5 the inhibition was reversible, whereas at higher alkalinities it was irreversible. It was shown that the reversible phase correlated with loss and rebinding of the 23 kDa extrinsic polypeptide. However, after mild alkaline treatments a …	plant	Effect of alkaline pH on photosynthetic water oxidation and the association of extrinsic proteins with Photosystem Two. Incubation of a membrane preparation enriched in Photosystem Two (PSII) at alkaline pH inhibited the water-splitting reactions in two distinct steps. Up to pH 8.5 the inhibition was reversible, whereas at higher alkalinities it was irreversible. It was shown that the reversible …	1	0.603916	1
83145	2707480	1989-05-01	Developmental biology	Cell lineage analysis of maize bundle sheath and mesophyll cells.	Maize leaves are divided into repeated longitudinal units consisting of vascular tissue, bundle sheath (BS), and mesophyll (M) cells. We have carried out a cell lineage analysis of these cell types using six spontaneous striping mutants of maize. We show that certain cell division patterns are preferentially utilized, but not required, to form the characteristic arrangement of cell types. Our dat…	maize	Cell lineage analysis of maize bundle sheath and mesophyll cells. Maize leaves are divided into repeated longitudinal units consisting of vascular tissue, bundle sheath (BS), and mesophyll (M) cells. We have carried out a cell lineage analysis of these cell types using six spontaneous striping mutants of maize. We show that certain cell division patterns are preferentially utilized, but not requi…	1	0.88838863	1
83214	2708987	1989-03-01	Journal of the American Mosquito Control Association	Effects of various factors on the efficiency of minnow traps to sample mosquitofish (Gambusia affinis) and green sunfish (Lepomis cyanellus) populations.	The effects of various factors on the efficiency of the Gee minnow trap to sample populations of mosquitofish, Gambusia affinis, in both rice field enclosures and a laboratory tank were assessed. Immature green sunfish, Lepomis cyanellus, were assessed in the laboratory tank only. Trap efficiency (percent catch) was greater for larger mosquitofish [greater than or equal to 35 mm total length (TL)…	rice	Effects of various factors on the efficiency of minnow traps to sample mosquitofish (Gambusia affinis) and green sunfish (Lepomis cyanellus) populations. The effects of various factors on the efficiency of the Gee minnow trap to sample populations of mosquitofish, Gambusia affinis, in both rice field enclosures and a laboratory tank were assessed. Immature green sunfish, Lepomis cyanellus, were a…	1	0.3283301	0
[truncated: 35,458 more rows]
