# Supplementary material for: Assessing the evolution of research topics in a biological field using plant science as an example
Source: PLoS Biol. 2024 May 23;22(5):e3002612. doi: 10.1371/journal.pbio.3002612 (PMC11115244; doi:10.1371/journal.pbio.3002612)
Supplement: S13 Data — This compressed file contains the PubMed ID (PMID) and the prediction probabilities (y_pred) of testing data with both positive and negative examples (pred_prob_testing), plant science candidate records with the MeSH term “Plants” (pred_prob_candidates_with_mesh), and all plant science candidate records (pred_prob_candidates_all). The prediction probability was generated using the Word2Vec text classification models for distinguishing positive (plant science) and negative (non-plant science) records. (ZIP) [file pbio.3002612.s022.zip › pred_prob_testing.csv]

PMID	y_prob	true_vs_pred
18467466	0.99389887	TP
18065557	0.995514	TP
30407538	0.98508346	TP
8934625	0.99424136	TP
24474308	0.99596465	TP
16665735	0.9583269	TP
22837360	0.99503726	TP
25220499	0.9789585	TP
26754667	0.98875356	TP
30863420	0.99652207	TP
9536050	0.9942299	TP
29720557	0.991405	TP
21316065	0.98506606	TP
22956470	0.86198163	TP
24127514	0.9986487	TP
8111028	0.9655034	TP
32163658	0.95489246	TP
24064768	0.9948378	TP
24596572	0.86018026	TP
8555445	0.9966798	TP
25640969	0.9847781	TP
30229556	0.94052	TP
30559755	0.9598043	TP
12782729	0.88635874	TP
16663558	0.9311878	TP
30787180	0.98126113	TP
24699540	0.91261756	TP
24323501	0.99218446	TP
27388339	0.9912854	TP
26373974	0.9539342	TP
23766365	0.96409047	TP
24905418	0.9905406	TP
23718125	0.9784073	TP
21795734	0.7699076	TP
16653189	0.99477506	TP
26578696	0.9336951	TP
19694965	0.71450096	TP
27016095	0.99772185	TP
27800704	0.9730796	TP
16659129	0.9628884	TP
16667104	0.9786203	TP
21670224	0.99853873	TP
16661497	0.98544055	TP
32354879	0.9707357	TP
16662533	0.67188156	TP
33015901	0.99529195	TP
21303543	0.966339	TP
31357930	0.96172327	TP
26793222	0.99668485	TP
21684996	0.95048404	TP
16918547	0.99202263	TP
22419220	0.9985166	TP
16661091	0.9588504	TP
7888624	0.9702757	TP
18980656	0.9892146	TP
22025294	0.88411194	TP
14630008	0.9307298	TP
16666613	0.9926127	TP
15778456	0.97977096	TP
27746806	0.82849514	TP
2102876	0.5798187	TP
18632121	0.97256696	TP
26071534	0.96493775	TP
32066376	0.9507528	TP
31134104	0.9352654	TP
15319226	0.9919281	TP
28626951	0.12917815	FN
20172964	0.99272645	TP
24419783	0.99097556	TP
18533833	0.96294737	TP
27965688	0.97666967	TP
29982922	0.96947956	TP
16223736	0.9824103	TP
24477348	0.9196697	TP
19741049	0.998054	TP
16653002	0.98980284	TP
21684893	0.698984	TP
29877165	0.9965198	TP
11553753	0.99437076	TP
11324911	0.9187607	TP
28487717	0.91552067	TP
16665652	0.95137733	TP
25736370	0.9811559	TP
11158439	0.9558602	TP
16666351	0.9427824	TP
32412127	0.9785017	TP
12169312	0.9396361	TP
22863370	0.99630666	TP
27729032	0.988342	TP
16662251	0.7808927	TP
16936336	0.9946614	TP
16473965	0.9876338	TP
16664702	0.9853727	TP
21477080	0.9962769	TP
16661933	0.9623163	TP
23599275	0.9931785	TP
14972878	0.34860712	FN
19548978	0.9856269	TP
16666731	0.98667604	TP
25630441	0.9912128	TP
23629836	0.9849967	TP
26842602	0.9853859	TP
9617811	0.9843999	TP
11437261	0.9898662	TP
27602042	0.970434	TP
31156684	0.98273015	TP
20576692	0.97405756	TP
14504296	0.90775084	TP
17028148	0.97720623	TP
16667932	0.9950505	TP
25782030	0.8502793	TP
9847105	0.8523406	TP
25873681	0.62447417	TP
29401261	0.9954137	TP
11538003	0.97133756	TP
17496109	0.85762715	TP
19154204	0.8363793	TP
27245634	0.9939135	TP
32720987	0.9850367	TP
21665616	0.97918063	TP
28202455	0.9127406	TP
29901813	0.78902805	TP
23567863	0.99474084	TP
12119367	0.9898409	TP
28705827	0.93658954	TP
16668171	0.95160174	TP
14975815	0.88265395	TP
12182702	0.9826612	TP
24648569	0.9927094	TP
21296762	0.9904737	TP
26105995	0.9953961	TP
21385013	0.96751416	TP
26834777	0.97775626	TP
15870095	0.95987403	TP
8018871	0.9915514	TP
22221920	0.6677804	TP
29218056	0.9940341	TP
29444308	0.9875245	TP
17078985	0.989703	TP
8148877	0.98446286	TP
32028890	0.9881263	TP
33203368	0.9816426	TP
20298479	0.87624097	TP
16667575	0.9868738	TP
24497146	0.98048306	TP
29775508	0.9950447	TP
14967664	0.93624276	TP
14500327	0.9663323	TP
23547102	0.9509856	TP
23268839	0.99697435	TP
15221383	0.9077962	TP
29184558	0.8881231	TP
9847096	0.9946085	TP
19585143	0.95525664	TP
1627776	0.9932468	TP
16390431	0.96676934	TP
28164340	0.92412937	TP
7888630	0.9929304	TP
16659667	0.9639447	TP
30369938	0.55749816	TP
25609829	0.8439307	TP
21821626	0.947342	TP
29878055	0.9753887	TP
24253606	0.9824269	TP
16666739	0.9918188	TP
24424906	0.99079895	TP
24460551	0.99428904	TP
18375596	0.9956388	TP
28502081	0.99303895	TP
24272492	0.96323293	TP
17638712	0.9715189	TP
19490506	0.94059646	TP
12746532	0.9952689	TP
19218314	0.9870712	TP
12011356	0.9693123	TP
16664169	0.9944214	TP
21972259	0.9879803	TP
33128821	0.99235886	TP
32004372	0.74276084	TP
26493517	0.9953022	TP
26800652	0.9886429	TP
26662603	0.9947253	TP
31009159	0.92278636	TP
16270232	0.9944208	TP
20363867	0.9958477	TP
8012406	0.92195517	TP
27242807	0.97709477	TP
33250915	0.93851644	TP
14652223	0.9945194	TP
30001474	0.9022716	TP
17452340	0.9971642	TP
32793252	0.98599327	TP
1392588	0.89116347	TP
27895648	0.98256093	TP
22047180	0.9872455	TP
11581017	0.98917705	TP
24221720	0.9797864	TP
22530619	0.99769396	TP
27512397	0.8160837	TP
24253168	0.995998	TP
11351095	0.9989936	TP
17259260	0.99522346	TP
33362820	0.20773675	FN
9501108	0.9947017	TP
14965997	0.9576991	TP
27986914	0.9918454	TP
27511192	0.97664297	TP
7580250	0.9936267	TP
21097947	0.9840768	TP
12069924	0.90691656	TP
11971926	0.9896534	TP
14651339	0.97866744	TP
31798611	0.9941969	TP
31921230	0.9920671	TP
28424729	0.9566791	TP
29784768	0.99574846	TP
11432945	0.9979557	TP
30619433	0.99264765	TP
25465405	0.9964211	TP
16661978	0.97687644	TP
23526060	0.31520402	FN
31068962	0.9810284	TP
16661045	0.99035805	TP
7756829	0.9778926	TP
8471793	0.9900552	TP
17138699	0.9976393	TP
17609534	0.991735	TP
16656970	0.9441746	TP
24907256	0.9400596	TP
8069103	0.9975668	TP
26177913	0.795781	TP
1463857	0.9591208	TP
17369434	0.9899492	TP
12232435	0.99664485	TP
12492847	0.992062	TP
12644688	0.8014666	TP
16891333	0.9795924	TP
16657119	0.9876628	TP
16661027	0.99372333	TP
19342428	0.81875706	TP
20576790	0.716767	TP
19674329	0.9384962	TP
20923353	0.97058207	TP
32096298	0.99648786	TP
30688365	0.9828468	TP
21688015	0.99290633	TP
24264844	0.9937087	TP
22634764	0.81901234	TP
30891048	0.9270513	TP
20354193	0.9792234	TP
24232840	0.99530715	TP
17427040	0.9820094	TP
31379904	0.9721921	TP
30740119	0.98613954	TP
25888588	0.9809794	TP
22683318	0.95868	TP
12609045	0.99650514	TP
31316532	0.6621582	TP
31354760	0.97807354	TP
31123095	0.9961515	TP
14526116	0.99153334	TP
15111720	0.9753513	TP
31787996	0.9540608	TP
27177933	0.8068688	TP
23095994	0.26090616	FN
21680346	0.88800544	TP
12857850	0.9842972	TP
17317672	0.9967591	TP
16235109	0.9951002	TP
32065029	0.99291843	TP
25271261	0.99804676	TP
22722767	0.9585783	TP
33080620	0.98390377	TP
23847152	0.99314463	TP
18643984	0.99830854	TP
30833952	0.8726806	TP
24414150	0.99327517	TP
27655842	0.98312354	TP
25269395	0.99261236	TP
20464558	0.983987	TP
22433460	0.99395245	TP
16669036	0.9903921	TP
28533790	0.9959317	TP
16665504	0.99714786	TP
31314154	0.9905172	TP
16663987	0.9111726	TP
14671009	0.93835473	TP
18296724	0.98955405	TP
21118494	0.9794389	TP
16662812	0.9465453	TP
17129312	0.94214	TP
21628241	0.6098654	TP
33070191	0.97244704	TP
22264647	0.947669	TP
21605436	0.9507791	TP
22451600	0.8683505	TP
16657398	0.9701923	TP
22010107	0.98993254	TP
28667438	0.9941673	TP
24306882	0.85593575	TP
9159944	0.90852034	TP
22171967	0.97660893	TP
15075394	0.9946108	TP
8980476	0.7121004	TP
24850849	0.99565303	TP
16664100	0.9966106	TP
19633309	0.9905563	TP
30622553	0.980339	TP
21850456	0.95618325	TP
12857812	0.99552345	TP
23551619	0.99205106	TP
30604470	0.9904383	TP
23386684	0.9961766	TP
24226073	0.9949261	TP
28295753	0.99031687	TP
29866031	0.96531636	TP
26347759	0.7580341	TP
24117941	0.9955896	TP
20121454	0.85470915	TP
30858856	0.98480207	TP
22268451	0.98122096	TP
19054338	0.9915992	TP
12580280	0.984168	TP
26049159	0.98955613	TP
32688442	0.99109757	TP
16664587	0.97096616	TP
18547398	0.97871464	TP
19589078	0.9863071	TP
11842158	0.9970757	TP
14972851	0.9902249	TP
29209335	0.98646915	TP
12242379	0.99329585	TP
20400456	0.8389273	TP
33240292	0.9089762	TP
25754362	0.9295829	TP
30415486	0.13512486	FN
15184006	0.9626441	TP
28951490	0.9681807	TP
21628285	0.97950923	TP
16666473	0.8984257	TP
28111920	0.5515368	TP
1367270	0.7990091	TP
16658866	0.943698	TP
21807692	0.9642861	TP
21659192	0.7909495	TP
27909445	0.9729907	TP
17999151	0.9976909	TP
33304365	0.9741521	TP
24366684	0.99139786	TP
25260963	0.99222964	TP
9729895	0.98466104	TP
27208302	0.9933478	TP
28440881	0.9864493	TP
27862469	0.98068637	TP
26419810	0.9917031	TP
22007922	0.96027863	TP
16659501	0.96490896	TP
24253600	0.9922684	TP
26801048	0.93880355	TP
16666214	0.9962296	TP
16684231	0.9375098	TP
32006044	0.9804551	TP
11014273	0.8144796	TP
16656223	0.94445163	TP
24069025	0.98883957	TP
24414554	0.98287153	TP
12215522	0.98980916	TP
30670604	0.99539775	TP
26635829	0.66008157	TP
30524460	0.46617988	FN
10557239	0.9214831	TP
30721547	0.9346146	TP
19968801	0.92003715	TP
21622344	0.9824958	TP
24674986	0.9794942	TP
16663411	0.76712805	TP
28299506	0.9527743	TP
11551550	0.60556775	TP
12223653	0.9969162	TP
11997377	0.9899995	TP
27379118	0.957253	TP
24580679	0.9957255	TP
25609827	0.78647965	TP
12228524	0.9552834	TP
21811850	0.9222871	TP
9014364	0.9928276	TP
32194595	0.99367356	TP
27991670	0.8750878	TP
12354969	0.9762709	TP
30042778	0.99088824	TP
31263474	0.9821331	TP
16665088	0.79894686	TP
11598233	0.9958045	TP
16663469	0.9760597	TP
11130667	0.96757597	TP
29774036	0.98721665	TP
17307927	0.9794048	TP
25501569	0.9933964	TP
15195948	0.99222773	TP
22210901	0.9929946	TP
24435916	0.9178598	TP
29884678	0.9938638	TP
27555544	0.99518764	TP
31857425	0.96713704	TP
11538847	0.9727754	TP
15631980	0.9949216	TP
27016446	0.9979644	TP
28830364	0.9932991	TP
12223842	0.968304	TP
16661516	0.99392927	TP
29016965	0.9981212	TP
19692535	0.745548	TP
12554712	0.9910782	TP
28833231	0.97415775	TP
9154986	0.9466677	TP
24477481	0.9591606	TP
33046015	0.9934156	TP
12906110	0.99323624	TP
18796151	0.98792714	TP
21669647	0.944935	TP
30705136	0.96727276	TP
15122010	0.99050516	TP
32180776	0.9927094	TP
11537442	0.9632524	TP
16666021	0.99358773	TP
29574557	0.97306865	TP
12713543	0.9690711	TP
21241388	0.98472047	TP
28371200	0.9909621	TP
31191564	0.27998412	FN
16903358	0.9937338	TP
22974509	0.991043	TP
31937681	0.99577075	TP
29381218	0.8850058	TP
9625689	0.9974859	TP
27288365	0.9870272	TP
12432027	0.9922329	TP
30930915	0.99580055	TP
8003700	0.9881981	TP
27735064	0.9606215	TP
8111022	0.98634803	TP
26779235	0.98716974	TP
27064793	0.9527367	TP
14630960	0.98633564	TP
12897261	0.9799075	TP
15983017	0.9938955	TP
21036694	0.9784345	TP
16662432	0.9989341	TP
28874508	0.99683607	TP
28659966	0.9844826	TP
19522569	0.9881954	TP
9426622	0.9538198	TP
27425258	0.9632803	TP
20444907	0.9924474	TP
33193468	0.6438056	TP
1320425	0.99654096	TP
23374504	0.9931853	TP
26139824	0.98757243	TP
14991407	0.9989287	TP
28066487	0.9963631	TP
25182467	0.98925906	TP
24253644	0.33425373	FN
16663049	0.98354554	TP
32727356	0.97777426	TP
24201956	0.9603289	TP
16661155	0.9885266	TP
30139112	0.64723337	TP
12490424	0.78833586	TP
11134415	0.99451375	TP
27208243	0.9903804	TP
16040652	0.99810815	TP
24435170	0.9867476	TP
26610186	0.66531014	TP
31677387	0.9330608	TP
21487046	0.9921744	TP
29163605	0.9803366	TP
24884441	0.9942661	TP
30367324	0.9968014	TP
23441577	0.9614757	TP
12231902	0.89795196	TP
19626338	0.99283993	TP
29788289	0.98814654	TP
10557251	0.90895516	TP
16463105	0.9974694	TP
9177051	0.9393475	TP
32154874	0.9914868	TP
24948680	0.7218142	TP
22050464	0.98410773	TP
16775194	0.939168	TP
16656804	0.9847666	TP
33042179	0.9934136	TP
15642714	0.9801135	TP
15519994	0.985466	TP
7734964	0.9979236	TP
16664004	0.9809903	TP
19898863	0.9162931	TP
27642288	0.9953668	TP
31417586	0.9972753	TP
17890242	0.9754505	TP
19574436	0.97945434	TP
16667235	0.9981567	TP
25122152	0.99636924	TP
18305204	0.9791749	TP
23653631	0.9955863	TP
26296678	0.9909767	TP
31615847	0.9776999	TP
21708625	0.9909813	TP
31171578	0.9926842	TP
10830264	0.9185347	TP
24301052	0.9805665	TP
16661038	0.9823022	TP
31944421	0.9851975	TP
18202007	0.8038073	TP
24499837	0.89709526	TP
31718546	0.9310797	TP
31139202	0.829545	TP
16663554	0.951429	TP
16658440	0.9778462	TP
12060224	0.9874329	TP
27892643	0.9939247	TP
29170672	0.98884493	TP
22474217	0.98994803	TP
16664044	0.9929751	TP
33280088	0.83616066	TP
32805737	0.95170647	TP
7765118	0.9929322	TP
21585391	0.827106	TP
26092706	0.97698057	TP
16661122	0.9946404	TP
24672530	0.9495997	TP
21821593	0.98590094	TP
22784095	0.91253984	TP
28918554	0.98834956	TP
12182337	0.90369076	TP
19684243	0.9857043	TP
23902460	0.9104126	TP
16404954	0.9927487	TP
23592226	0.9949057	TP
7610162	0.9982193	TP
22269024	0.9778376	TP
24413934	0.75108314	TP
18006027	0.9701914	TP
21633083	0.979235	TP
30073008	0.96585655	TP
29726968	0.9912821	TP
22684430	0.99614125	TP
16384908	0.9575172	TP
16662959	0.9747326	TP
30706136	0.972201	TP
24187418	0.9717691	TP
11886878	0.95039284	TP
26331235	0.94473433	TP
27371693	0.99803525	TP
30681146	0.9929802	TP
31037600	0.96876436	TP
26870046	0.97147095	TP
28207970	0.9870631	TP
18266618	0.98616934	TP
8251635	0.9853667	TP
17506877	0.9899995	TP
20132517	0.90159106	TP
16664080	0.83880794	TP
12232163	0.96514744	TP
12096816	0.97694206	TP
9165755	0.9908035	TP
30079074	0.9276458	TP
16551686	0.9943447	TP
16667287	0.9849845	TP
28344584	0.9665198	TP
24442564	0.9983834	TP
24212266	0.98773414	TP
10820823	0.8640591	TP
16838786	0.9838995	TP
17597099	0.9555129	TP
14623941	0.99558467	TP
16668389	0.99633825	TP
28596775	0.9927638	TP
33013957	0.86073184	TP
16660403	0.88984644	TP
21622384	0.71371824	TP
25231958	0.992593	TP
15489285	0.9154397	TP
16661145	0.9449748	TP
15284490	0.7357802	TP
33193532	0.95542735	TP
23832529	0.9192735	TP
22634761	0.99343276	TP
30483294	0.8456443	TP
8718620	0.9911917	TP
31177547	0.95349646	TP
12228478	0.9829601	TP
22116051	0.9902587	TP
17391716	0.9849385	TP
27604856	0.9497119	TP
24593320	0.9832997	TP
12650616	0.9639407	TP
28695680	0.9156464	TP
12114563	0.9959437	TP
22293854	0.9727853	TP
30120167	0.99093103	TP
16935990	0.9943666	TP
24186415	0.9973972	TP
17873098	0.9963833	TP
10929103	0.89039946	TP
22260207	0.98922193	TP
27462341	0.9419095	TP
30476278	0.9721185	TP
29681068	0.9452807	TP
33147631	0.9894084	TP
9733539	0.96930534	TP
21831210	0.7495556	TP
27053720	0.97959846	TP
16666497	0.96771336	TP
22689892	0.9886651	TP
29274812	0.9014247	TP
16659276	0.99349916	TP
16657394	0.95733416	TP
17204541	0.9910781	TP
16255244	0.9911522	TP
32119118	0.9898442	TP
25907963	0.5335698	TP
12414368	0.56031257	TP
12410806	0.9484404	TP
24904603	0.96953636	TP
22275770	0.7478414	TP
10501027	0.78374577	TP
19343408	0.99134654	TP
31463991	0.9606315	TP
19351684	0.96179175	TP
27303431	0.53686816	TP
29584809	0.98560935	TP
16662161	0.93398494	TP
32443155	0.9900955	TP
22859680	0.9894114	TP
16656530	0.98605585	TP
9501146	0.9838215	TP
26188471	0.8450568	TP
28013278	0.877599	TP
12232311	0.97947264	TP
16660077	0.98118067	TP
12232285	0.94413006	TP
32886785	0.9960961	TP
16667380	0.9948323	TP
16667814	0.9949025	TP
30972865	0.83806497	TP
11537434	0.9950842	TP
30833954	0.8295382	TP
19457984	0.9940883	TP
28824679	0.9952022	TP
31404343	0.952059	TP
8507830	0.99093705	TP
16663164	0.9969747	TP
22357599	0.9808715	TP
25245030	0.9920575	TP
27539732	0.9923429	TP
24178141	0.90767443	TP
16662994	0.9942015	TP
8616235	0.885817	TP
27943466	0.98910236	TP
12226486	0.9677805	TP
31350891	0.9877988	TP
21613175	0.9582019	TP
20400679	0.9797956	TP
23371287	0.98776627	TP
25564559	0.9084103	TP
20736293	0.98122597	TP
16669079	0.9881187	TP
19995826	0.8531813	TP
31553462	0.9878863	TP
17168884	0.97155523	TP
26071421	0.9885948	TP
24400902	0.9445711	TP
18444969	0.96325606	TP
30442644	0.99590695	TP
10449395	0.96252066	TP
33101335	0.99328715	TP
24258774	0.9385052	TP
24088340	0.9680588	TP
22795764	0.20518945	FN
22199374	0.98394346	TP
16953430	0.99342537	TP
16659401	0.99346775	TP
24081280	0.93211913	TP
24372358	0.9029398	TP
29205399	0.8088609	TP
27105275	0.9217509	TP
25006181	0.983439	TP
27735125	0.9852455	TP
26909091	0.9810923	TP
27870064	0.9522344	TP
21249422	0.7359083	TP
20797996	0.99415016	TP
16897495	0.9888286	TP
26594219	0.98015493	TP
12687361	0.9928531	TP
10805597	0.9895918	TP
28815457	0.9953288	TP
16667504	0.9529177	TP
26296966	0.9971763	TP
26870078	0.9609832	TP
9612947	0.996358	TP
19077167	0.97189415	TP
28191633	0.8151308	TP
27895225	0.99004424	TP
16666151	0.97818315	TP
8400868	0.9948035	TP
15869653	0.70510894	TP
16660074	0.9585584	TP
24469702	0.9889416	TP
21309867	0.9973827	TP
1368216	0.9938292	TP
31381206	0.7980173	TP
21669733	0.6765923	TP
23898885	0.9409344	TP
11701882	0.99132335	TP
29515606	0.98713857	TP
20862781	0.955182	TP
10859191	0.9906142	TP
15497405	0.99212885	TP
30873192	0.9904633	TP
29406565	0.99507207	TP
11557082	0.5218723	TP
28442597	0.9828221	TP
18773301	0.9887847	TP
26394866	0.96160835	TP
16441760	0.98373014	TP
23809633	0.9836174	TP
24336611	0.97516257	TP
32731892	0.9891585	TP
16657566	0.9913653	TP
33014002	0.77028465	TP
16663717	0.97358364	TP
25136061	0.96539867	TP
16667412	0.9897168	TP
2562562	0.97745764	TP
18937034	0.98190355	TP
24424540	0.98480296	TP
8806423	0.976833	TP
6045298	0.6909945	TP
23564204	0.9951349	TP
16887843	0.9966844	TP
32005164	0.9777119	TP
29800276	0.9601319	TP
21097897	0.9844014	TP
10330069	0.8749581	TP
16662312	0.9944112	TP
25477077	0.99342173	TP
33301571	0.9263318	TP
21995763	0.77030057	TP
12223629	0.9943553	TP
11413201	0.41123655	FN
16668416	0.86157554	TP
22226245	0.8501555	TP
7742860	0.9940546	TP
16662314	0.98274946	TP
10202815	0.9829578	TP
21401745	0.9811373	TP
25547914	0.981488	TP
24733884	0.9079377	TP
32211008	0.98917365	TP
16663919	0.98028976	TP
29069454	0.9882095	TP
27920782	0.9894188	TP
30189046	0.9813261	TP
12651522	0.5863696	TP
8790285	0.98925155	TP
28072559	0.9734821	TP
16660510	0.98318726	TP
28611072	0.99229854	TP
11537887	0.84738225	TP
9620264	0.9548456	TP
8251633	0.97832644	TP
26662273	0.9977895	TP
16661385	0.9839649	TP
29688561	0.82599974	TP
26423961	0.9975024	TP
16656219	0.9516103	TP
19919572	0.99303824	TP
21616833	0.80619633	TP
10444100	0.84123343	TP
7865793	0.94967	TP
17172353	0.9589439	TP
23267363	0.993167	TP
21636412	0.9350245	TP
11800395	0.9975879	TP
16661418	0.9801074	TP
28824665	0.87664014	TP
33038550	0.7164483	TP
17351051	0.9916013	TP
28855914	0.9916298	TP
31827483	0.9960681	TP
2491675	0.9927955	TP
25684030	0.9811164	TP
16660950	0.99532014	TP
16690624	0.95678645	TP
16665317	0.76148254	TP
21684908	0.96666527	TP
28183294	0.992004	TP
32528511	0.95514023	TP
22269056	0.9871034	TP
17419844	0.99495524	TP
21653469	0.84066284	TP
25599829	0.9828424	TP
24317765	0.98573434	TP
15234901	0.9620969	TP
17696981	0.9799907	TP
24186340	0.96129465	TP
21231933	0.99460137	TP
14871729	0.98953724	TP
28480965	0.98308796	TP
20542300	0.5543417	TP
18506479	0.9964468	TP
24430368	0.93839043	TP
23355843	0.9727735	TP
16247555	0.9792235	TP
31719152	0.9916074	TP
22922638	0.9327383	TP
29763782	0.84903735	TP
16658143	0.94791704	TP
24549978	0.75101703	TP
18047669	0.99574715	TP
10664141	0.98964804	TP
23275578	0.82176286	TP
16665356	0.99050564	TP
16656852	0.9809662	TP
21143673	0.9929899	TP
11952126	0.97615594	TP
16667435	0.9950991	TP
24186348	0.99144334	TP
18664295	0.9901036	TP
16452069	0.89888376	TP
24014873	0.79380095	TP
16665163	0.99058014	TP
7756832	0.9971367	TP
31087095	0.9556918	TP
8987508	0.6984471	TP
30967888	0.96145827	TP
14605883	0.33321136	FN
23738737	0.99445915	TP
10938853	0.98464864	TP
14967627	0.9708671	TP
28990197	0.9773697	TP
17457604	0.99709666	TP
16661040	0.7360224	TP
23878169	0.86329776	TP
24009617	0.9875822	TP
30065739	0.987701	TP
24306476	0.98613924	TP
18514239	0.8225832	TP
12591269	0.9892207	TP
24271774	0.8883211	TP
18508812	0.9921068	TP
24272663	0.9838832	TP
24661804	0.9483231	TP
16662665	0.9908737	TP
29325159	0.99332786	TP
24443497	0.95326	TP
31999214	0.9885861	TP
26904087	0.9951656	TP
25622918	0.97378606	TP
24272801	0.95177263	TP
23324168	0.99574065	TP
12231756	0.9791533	TP
25576757	0.98823535	TP
27555860	0.98630464	TP
32404413	0.9962308	TP
29031033	0.98011005	TP
16659173	0.9648045	TP
11577195	0.97750205	TP
11309140	0.9929871	TP
24272409	0.99413234	TP
16668553	0.8643138	TP
11678286	0.9861834	TP
27325898	0.98836374	TP
15579664	0.9928145	TP
15773857	0.7885435	TP
19522565	0.9915108	TP
12970479	0.9943891	TP
16236160	0.99242026	TP
25090999	0.9873953	TP
25103958	0.99384284	TP
20097845	0.9932985	TP
18726557	0.99058	TP
23083333	0.99154925	TP
9112776	0.9950956	TP
21050490	0.9909992	TP
24557862	0.99366766	TP
16653240	0.9938158	TP
15247395	0.9477485	TP
21622431	0.97098225	TP
16668992	0.9980458	TP
30337937	0.5943472	TP
19380420	0.99205536	TP
8787025	0.8205085	TP
9426604	0.99482876	TP
8305872	0.99583495	TP
8278547	0.9937816	TP
30522452	0.98883796	TP
20618912	0.55357504	TP
17993626	0.99224794	TP
15960616	0.98280656	TP
23231480	0.9874979	TP
29077520	0.9877231	TP
29868102	0.99424064	TP
19864260	0.8355385	TP
26993972	0.9848165	TP
24518949	0.8989258	TP
24301725	0.9071574	TP
8061521	0.98985076	TP
11250831	0.9757445	TP
16663773	0.9832618	TP
15231407	0.9847343	TP
25217511	0.98309016	TP
26175355	0.9961125	TP
16658321	0.9867438	TP
24672533	0.95739216	TP
12231768	0.9816933	TP
27047532	0.99277955	TP
23105133	0.9930496	TP
16659816	0.4425477	FN
18577660	0.9973224	TP
16407448	0.9916373	TP
16666582	0.9942095	TP
30559751	0.9337927	TP
21628196	0.9583754	TP
27864852	0.9950536	TP
23542150	0.9903903	TP
30100918	0.9774624	TP
11536849	0.8970568	TP
12232252	0.98751974	TP
17997766	0.9893528	TP
16659755	0.98873	TP
19747701	0.9575635	TP
29158333	0.9910154	TP
16661312	0.9805088	TP
16668920	0.98926955	TP
1534702	0.9954991	TP
10364408	0.9926403	TP
25480708	0.8703338	TP
1715782	0.96730775	TP
25202320	0.868579	TP
8029333	0.95470184	TP
16666952	0.99397534	TP
16666460	0.9968822	TP
16668036	0.9962417	TP
26567355	0.99377126	TP
32106811	0.9805094	TP
29768658	0.9516063	TP
16662805	0.9656421	TP
12228439	0.97392195	TP
25353668	0.98785466	TP
26983993	0.9897613	TP
24193747	0.98261434	TP
24133499	0.8975819	TP
10731023	0.80806935	TP
16657092	0.9943363	TP
19943086	0.99352866	TP
25854601	0.9928973	TP
12359895	0.9547808	TP
27242861	0.97683597	TP
24310839	0.8771933	TP
15908609	0.9870602	TP
30288743	0.9275708	TP
15501908	0.99567115	TP
27334025	0.9671214	TP
28992121	0.98659664	TP
11576430	0.9927938	TP
11763128	0.98559964	TP
24443499	0.99803513	TP
11537450	0.9817708	TP
30219854	0.9793289	TP
22324391	0.7749845	TP
24477807	0.98823524	TP
30619388	0.9874687	TP
31063594	0.96993756	TP
31597191	0.9958301	TP
26669597	0.9864725	TP
21804095	0.7213134	TP
16658267	0.9928976	TP
11743123	0.9975931	TP
21659184	0.9418847	TP
22661978	0.9284842	TP
22804913	0.94072145	TP
27021188	0.99804413	TP
24414868	0.9527702	TP
25385284	0.99333125	TP
29209351	0.99406475	TP
14673035	0.9855151	TP
19359022	0.9771549	TP
22645596	0.92248034	TP
32918833	0.32060894	FN
16664058	0.982936	TP
16925600	0.9957712	TP
30987586	0.90619785	TP
28155248	0.986337	TP
24872381	0.9691278	TP
31953375	0.9931503	TP
23393095	0.9915877	TP
29599794	0.88470244	TP
19342429	0.9565868	TP
18667723	0.97167134	TP
29659022	0.99448556	TP
29016881	0.9941056	TP
30984222	0.9638795	TP
16664805	0.8892555	TP
21665636	0.9352134	TP
16668883	0.9625014	TP
28377784	0.9904405	TP
31238869	0.9912696	TP
27512012	0.8036776	TP
16666402	0.9937109	TP
24233015	0.99826473	TP
31749824	0.99461174	TP
10380814	0.99430436	TP
16798845	0.9938992	TP
16658804	0.9919058	TP
24503865	0.99241805	TP
19115044	0.99143714	TP
22738221	0.97385085	TP
25315602	0.69834113	TP
9675898	0.8282223	TP
32670335	0.976309	TP
17938953	0.9883781	TP
16659837	0.9819064	TP
26635833	0.6394761	TP
29165704	0.9948919	TP
10318703	0.9915388	TP
10318690	0.987931	TP
7987416	0.9966605	TP
26120968	0.99583083	TP
11540929	0.9938882	TP
31438851	0.9808131	TP
23253213	0.9544545	TP
24948837	0.99484175	TP
31024604	0.9655055	TP
26685187	0.99621576	TP
12244254	0.9882946	TP
33037986	0.7585126	TP
12231745	0.9670119	TP
24473915	0.90947574	TP
28472715	0.98962116	TP
11696186	0.9890342	TP
11807119	0.9953986	TP
24301026	0.9903673	TP
23634934	0.9621459	TP
16126865	0.99383575	TP
16667665	0.8371248	TP
21840558	0.8987392	TP
18537892	0.9632501	TP
12236602	0.9950054	TP
1421508	0.99503976	TP
11080312	0.9597592	TP
29189097	0.94838524	TP
18182440	0.99220157	TP
31079035	0.9971073	TP
8672882	0.9933925	TP
15805475	0.90814734	TP
18627532	0.98814	TP
11971133	0.9970715	TP
31355965	0.9045921	TP
25904926	0.95729876	TP
25282557	0.99489164	TP
16664146	0.99276006	TP
19154199	0.98687357	TP
16666358	0.9568118	TP
16660765	0.993968	TP
16667016	0.9021656	TP
11029708	0.9919708	TP
30674698	0.9667476	TP
15948849	0.8176341	TP
16262709	0.9522062	TP
10594106	0.9869366	TP
17466345	0.9412277	TP
28469625	0.9971629	TP
12228556	0.996232	TP
31549137	0.93401206	TP
21990941	0.9599706	TP
24354545	0.9674027	TP
17609533	0.9929844	TP
16664442	0.99663347	TP
24318451	0.97324264	TP
24407390	0.9723318	TP
11442063	0.98898286	TP
15272873	0.99396557	TP
1392590	0.99253607	TP
18703492	0.9428358	TP
16668779	0.9959604	TP
14754916	0.9954562	TP
21382629	0.99051696	TP
10938871	0.9810945	TP
24189345	0.6658548	TP
26858729	0.8830955	TP
16663926	0.9815912	TP
16668277	0.9713108	TP
12232307	0.9902081	TP
19482877	0.9801194	TP
25034615	0.85975957	TP
16659358	0.98323923	TP
22611232	0.9926184	TP
24596241	0.99486285	TP
16660078	0.99694103	TP
32849697	0.9873789	TP
18408045	0.9850906	TP
16666458	0.98547375	TP
8953772	0.9831702	TP
21628274	0.9815647	TP
14871797	0.99674785	TP
14972961	0.99806434	TP
32139477	0.99518496	TP
17334827	0.98888993	TP
26876007	0.97322875	TP
29036681	0.99273986	TP
14963706	0.9938983	TP
15208339	0.9311649	TP
16735408	0.98508966	TP
30681725	0.99220556	TP
14601663	0.9577695	TP
16665043	0.9653267	TP
29368016	0.9887811	TP
25775271	0.9737742	TP
23262670	0.992471	TP
23391577	0.99035746	TP
16658227	0.8648769	TP
24178328	0.99657166	TP
16659733	0.98528904	TP
21862480	0.99793744	TP
16666631	0.9531986	TP
8111011	0.9935573	TP
16668666	0.98847544	TP
17938116	0.8454605	TP
16292661	0.99833965	TP
9107028	0.99578553	TP
23630327	0.9501493	TP
16624354	0.9770039	TP
21386034	0.994325	TP
11867698	0.99300086	TP
11080104	0.7435102	TP
16663899	0.97829574	TP
22629261	0.99217415	TP
24306195	0.7618412	TP
18326542	0.9751306	TP
2577727	0.9958145	TP
28369493	0.98232883	TP
7858218	0.99596953	TP
10945353	0.98127145	TP
28087659	0.8719522	TP
28261254	0.9937615	TP
24241144	0.99309725	TP
23117391	0.9694038	TP
24258237	0.7463108	TP
27446129	0.98700094	TP
28702048	0.98853534	TP
19357434	0.9676215	TP
27713759	0.99617094	TP
16995923	0.86517423	TP
16658041	0.98404783	TP
21119045	0.99774075	TP
24310435	0.9724926	TP
20390295	0.9255833	TP
8605307	0.9841887	TP
11855725	0.9965822	TP
21646119	0.82848966	TP
16656551	0.9602917	TP
12068106	0.99435186	TP
11413217	0.9962714	TP
24522646	0.7504135	TP
16667610	0.99544215	TP
31134121	0.9934981	TP
17096802	0.8650633	TP
18045473	0.99544144	TP
17241990	0.98864836	TP
15321836	0.97510964	TP
25101107	0.95150703	TP
27342311	0.97924507	TP
28509419	0.9461101	TP
16667539	0.9866415	TP
31099397	0.9965048	TP
1391779	0.988915	TP
27277671	0.9889493	TP
30116254	0.9387184	TP
20215587	0.9922869	TP
19922653	0.9929333	TP
11148267	0.994128	TP
21389005	0.9771523	TP
24468987	0.94939023	TP
32100164	0.9956383	TP
17540716	0.9930703	TP
26466660	0.8529753	TP
29974958	0.4530517	FN
17828416	0.988209	TP
12554723	0.9944165	TP
26754665	0.99409384	TP
21427283	0.99685633	TP
10712554	0.9935408	TP
25809016	0.9861267	TP
18287487	0.99456644	TP
25024168	0.99553394	TP
22791832	0.9965011	TP
32167575	0.9832351	TP
25784920	0.97365844	TP
22275767	0.95103455	TP
24309705	0.9562554	TP
28066449	0.9502584	TP
21902797	0.9873854	TP
16297072	0.996407	TP
16668334	0.9925447	TP
16661398	0.9945532	TP
11014299	0.87452847	TP
11135109	0.9913351	TP
30524461	0.9946437	TP
31998352	0.26383397	FN
24232767	0.95035535	TP
16657754	0.99629056	TP
32412123	0.99686474	TP
1983792	0.99562883	TP
12472687	0.9626007	TP
24898219	0.9943178	TP
25953307	0.9952675	TP
10820824	0.7875323	TP
22487146	0.99141383	TP
21518054	0.9761041	TP
15107992	0.9868997	TP
17766312	0.9662212	TP
32973854	0.97813714	TP
26839129	0.9961016	TP
16665609	0.9919824	TP
22534128	0.99047244	TP
32211806	0.99000543	TP
10557233	0.9891698	TP
11038060	0.8116227	TP
16829548	0.98598725	TP
23677119	0.99827266	TP
31249581	0.99723536	TP
18563586	0.99325925	TP
28407119	0.95967376	TP
31361905	0.63574433	TP
21613277	0.9944878	TP
31824520	0.5626746	TP
25721369	0.97883713	TP
10562395	0.9950454	TP
15073209	0.98439586	TP
15179513	0.99608177	TP
10805450	0.9939482	TP
16667965	0.9896736	TP
16262706	0.99235827	TP
26451971	0.99577135	TP
25059708	0.85735357	TP
11303582	0.97796875	TP
32930769	0.9873541	TP
21636414	0.9451697	TP
12226381	0.99468994	TP
22419759	0.99362373	TP
28334098	0.9688187	TP
24273544	0.9428217	TP
7626267	0.79929984	TP
27724898	0.9734274	TP
23861547	0.99333584	TP
22268222	0.93836147	TP
9779593	0.700953	TP
16255241	0.9916248	TP
20388744	0.9850562	TP
24522734	0.93787885	TP
24987012	0.9919751	TP
27590710	0.9982729	TP
24690454	0.9328833	TP
16663064	0.91906786	TP
11489193	0.98985904	TP
30698795	0.8841341	TP
15294757	0.9848029	TP
26053072	0.07788149	FN
18595855	0.9972632	TP
25674098	0.97718185	TP
22415273	0.9891706	TP
9599804	0.97815645	TP
25964795	0.83734506	TP
26944785	0.97214377	TP
9847129	0.99727017	TP
16659631	0.43564236	FN
16656415	0.78108764	TP
16217612	0.99187523	TP
33329646	0.9856309	TP
11161063	0.99084646	TP
19934173	0.9938426	TP
16665803	0.3020769	FN
20459311	0.9810963	TP
23818889	0.45647866	FN
32393173	0.96444935	TP
31461534	0.9934634	TP
18346094	0.98879415	TP
30013583	0.7037384	TP
30609067	0.988791	TP
33193489	0.98547333	TP
16666779	0.9923267	TP
10645726	0.99347574	TP
24253266	0.30017185	FN
32754876	0.9854638	TP
25969553	0.98651206	TP
12651580	0.9981475	TP
15819904	0.9882929	TP
16658580	0.97856426	TP
24610300	0.99086374	TP
29048566	0.9658401	TP
16667228	0.9250837	TP
29312380	0.94443166	TP
12566270	0.9809318	TP
26297025	0.9922482	TP
17499825	0.90022856	TP
7972496	0.9915495	TP
32370644	0.93541217	TP
28733391	0.9925932	TP
16666418	0.990589	TP
24898064	0.9933559	TP
27617017	0.40801802	FN
15100397	0.92872673	TP
12226445	0.96529603	TP
16668101	0.9982103	TP
25873386	0.98996675	TP
27900472	0.9744906	TP
29880711	0.9965463	TP
29425344	0.9957112	TP
18492870	0.9900615	TP
12853283	0.99215174	TP
30483290	0.97966236	TP
27148278	0.9890399	TP
17565617	0.9931531	TP
24638165	0.95537674	TP
19522568	0.99329835	TP
30564255	0.9472093	TP
24550018	0.95830256	TP
16666628	0.8811776	TP
21665680	0.96814406	TP
14617076	0.985962	TP
24309698	0.98417825	TP
21798567	0.8815847	TP
7811976	0.9892117	TP
19036844	0.9975642	TP
32184345	0.99025387	TP
16664128	0.9968079	TP
19342430	0.9927948	TP
9368417	0.9957354	TP
19376930	0.9556523	TP
32654381	0.99311537	TP
28391330	0.96959764	TP
21592133	0.97924715	TP
21134898	0.9965438	TP
16923014	0.9764058	TP
15125771	0.91281337	TP
28034911	0.9968039	TP
24306764	0.9812912	TP
11706161	0.97594714	TP
17118970	0.68664247	TP
20647342	0.9964504	TP
25972886	0.9865921	TP
28769956	0.987986	TP
17260145	0.98197573	TP
21669705	0.8069479	TP
31679034	0.9764836	TP
15564523	0.9824906	TP
10998184	0.991987	TP
22323776	0.9974923	TP
32652573	0.9920264	TP
25577568	0.9955707	TP
12232297	0.9916956	TP
17512564	0.94055736	TP
15760348	0.89886844	TP
18042202	0.3332409	FN
17242003	0.9791875	TP
23242917	0.9846208	TP
26251102	0.8322867	TP
22467712	0.9081272	TP
2101692	0.99658644	TP
17849715	0.9726934	TP
16663588	0.9889886	TP
13679094	0.8849863	TP
24424769	0.94077724	TP
31550004	0.9937309	TP
24197189	0.99643975	TP
19055607	0.9704094	TP
25185121	0.989115	TP
8580959	0.99458015	TP
23402803	0.8852983	TP
12228557	0.9973477	TP
24393219	0.97447485	TP
24241218	0.99317235	TP
16653070	0.98898053	TP
24258180	0.9325785	TP
29068239	0.9906303	TP
26955375	0.9857744	TP
31046676	0.9880222	TP
24773321	0.99887305	TP
31626366	0.9925908	TP
16497344	0.98687685	TP
21865501	0.92423975	TP
20409004	0.9942093	TP
27578626	0.9011484	TP
24399300	0.96915394	TP
30870567	0.94105756	TP
12368507	0.98176306	TP
26668335	0.9957575	TP
12036257	0.96130866	TP
26075497	0.99392235	TP
16395585	0.9951611	TP
30687364	0.027004572	FN
25035407	0.9919526	TP
23850079	0.99588025	TP
16668861	0.99471587	TP
8012048	0.5920628	TP
22760208	0.99521756	TP
16659782	0.98557216	TP
16668297	0.983183	TP
17286818	0.9620269	TP
14701921	0.99149406	TP
12228571	0.99549246	TP
31858135	0.9686932	TP
25252248	0.96906024	TP
9450333	0.98841023	TP
16663061	0.9830549	TP
31333692	0.9802991	TP
26220954	0.9509871	TP
16884746	0.97690386	TP
23634837	0.98547655	TP
25617470	0.9989808	TP
24065975	0.98019356	TP
12232115	0.99309033	TP
32647038	0.88997227	TP
16344945	0.9859832	TP
15548743	0.9978594	TP
15720082	0.98672664	TP
26620522	0.8364119	TP
12770845	0.8281781	TP
22114096	0.9933843	TP
25146977	0.98923665	TP
27252727	0.54688865	TP
25341534	0.92132145	TP
21659114	0.930929	TP
21719691	0.9940632	TP
33372269	0.9838928	TP
29440595	0.99164104	TP
24575108	0.9937355	TP
29740471	0.9848689	TP
30582769	0.9841128	TP
21825105	0.9945286	TP
15310829	0.9969319	TP
26105187	0.99350363	TP
18842093	0.9470409	TP
21669734	0.31858432	FN
16299174	0.9963284	TP
10999406	0.7793579	TP
19584143	0.9960524	TP
30271419	0.97735935	TP
28533791	0.990573	TP
24522872	0.93657655	TP
16660564	0.95209366	TP
30444549	0.97888833	TP
9429319	0.86094165	TP
32060174	0.97198606	TP
22158676	0.99323434	TP
17147640	0.98175997	TP
12481092	0.9923752	TP
11967095	0.9962685	TP
1318113	0.96050215	TP
23672620	0.99387413	TP
24218490	0.9959044	TP
16667382	0.99478513	TP
21831854	0.9867329	TP
12244261	0.9811701	TP
17101716	0.9956774	TP
16663914	0.935523	TP
15522847	0.9848738	TP
32365206	0.9974425	TP
17513485	0.98573303	TP
16665780	0.98594475	TP
24193755	0.99170697	TP
30678653	0.9769882	TP
30562679	0.98308384	TP
21511909	0.99271953	TP
9611828	0.8374521	TP
12239381	0.98798126	TP
16666317	0.97285503	TP
31601643	0.98319316	TP
16445952	0.89235204	TP
24318256	0.9808255	TP
32983209	0.96719253	TP
21904871	0.98668253	TP
16656221	0.9417319	TP
30581445	0.95672035	TP
24499980	0.89792186	TP
21251104	0.98524064	TP
22399646	0.99433905	TP
24111920	0.91268325	TP
24218245	0.8969227	TP
11080303	0.994365	TP
16027977	0.99422836	TP
16684239	0.97837985	TP
31332521	0.98792136	TP
16668247	0.9908405	TP
16663796	0.9898779	TP
26527655	0.9629095	TP
28082283	0.9795385	TP
21865176	0.97825235	TP
10938799	0.93019736	TP
12588724	0.9757032	TP
25385977	0.2462563	FN
31587070	0.9634228	TP
22704652	0.95337844	TP
15923334	0.99678624	TP
27874987	0.81829077	TP
31151385	0.9834952	TP
7647293	0.9942834	TP
26136271	0.9951197	TP
24306989	0.94971335	TP
25928569	0.95950866	TP
16663284	0.99644744	TP
17134401	0.9337826	TP
19810803	0.9931352	TP
28878784	0.96549857	TP
16658614	0.9796585	TP
11154348	0.9893416	TP
23400705	0.9904421	TP
10792822	0.9899324	TP
27895226	0.9938222	TP
30632049	0.98071474	TP
16660661	0.99075764	TP
21558458	0.8450731	TP
16585031	0.9040436	TP
32793273	0.9851017	TP
26284079	0.98270226	TP
8343597	0.9979849	TP
11536714	0.98854697	TP
26157447	0.9958385	TP
30893002	0.75026625	TP
7770524	0.98161834	TP
16663508	0.9758252	TP
12447532	0.874876	TP
16659325	0.9366104	TP
24272656	0.9966204	TP
16661765	0.9897927	TP
25740921	0.99007565	TP
9489025	0.99382365	TP
21699590	0.9807649	TP
12535349	0.9650746	TP
23482871	0.9880581	TP
17202181	0.8940251	TP
31820490	0.98494357	TP
27621423	0.993789	TP
10991892	0.9490328	TP
29885219	0.92631716	TP
14684840	0.9980446	TP
21670223	0.99709046	TP
16945085	0.94124544	TP
17908156	0.97487634	TP
19573233	0.9452712	TP
17504461	0.9500349	TP
11498333	0.92498547	TP
16665887	0.997168	TP
12744465	0.9888679	TP
16662977	0.98837495	TP
16291799	0.9917589	TP
29956839	0.8038845	TP
14612585	0.9906508	TP
29922323	0.9780806	TP
31675430	0.993196	TP
21325138	0.9940877	TP
19324698	0.9629964	TP
16061502	0.99713326	TP
11846873	0.9738643	TP
23463781	0.9917034	TP
16663344	0.9814656	TP
27524986	0.9944272	TP
17225952	0.99362034	TP
23445750	0.99188644	TP
11684195	0.7900441	TP
16666434	0.98319364	TP
30664233	0.9939213	TP
17163879	0.9967529	TP
25217505	0.9885266	TP
20584292	0.9502321	TP
18832187	0.996854	TP
27016097	0.9745601	TP
27655840	0.99267745	TP
18849483	0.9679612	TP
15448179	0.8592066	TP
18603616	0.97932523	TP
18519250	0.99753535	TP
31068964	0.99064153	TP
28509421	0.9844221	TP
17322338	0.99535865	TP
12231945	0.98577255	TP
31074884	0.98611695	TP
31066058	0.82631814	TP
29258440	0.97745967	TP
16658716	0.9386346	TP
25131375	0.98234516	TP
16786306	0.9924501	TP
12242364	0.9926865	TP
30351223	0.9619001	TP
26826052	0.9901778	TP
21652425	0.9698444	TP
29681110	0.98807794	TP
32493218	0.9524595	TP
16660583	0.9936109	TP
8066134	0.9964239	TP
11540836	0.9099475	TP
27683726	0.99414486	TP
9426625	0.99391586	TP
14975840	0.91905725	TP
33341954	0.98808914	TP
15155881	0.9985203	TP
18304978	0.99262816	TP
30103700	0.9940952	TP
29731759	0.9575058	TP
31737013	0.8401823	TP
21622405	0.6860012	TP
16656755	0.98597044	TP
15053769	0.9889914	TP
22425284	0.9634943	TP
10999415	0.8369505	TP
31818906	0.984202	TP
30139171	0.80055934	TP
21450319	0.99052215	TP
12223736	0.98625815	TP
24497018	0.9883918	TP
19732348	0.6467772	TP
27913739	0.9659425	TP
11576442	0.9851467	TP
21684986	0.81868535	TP
25403317	0.99751735	TP
17010111	0.94333583	TP
29438048	0.9983115	TP
30967883	0.9861691	TP
32722751	0.8675593	TP
16662757	0.9855628	TP
24708518	0.99268216	TP
25713340	0.9950942	TP
28786541	0.94761735	TP
29142024	0.9656254	TP
15734909	0.9974118	TP
29899750	0.9825335	TP
26589968	0.9223744	TP
18097685	0.9977906	TP
31379907	0.96889293	TP
27154243	0.9944832	TP
16660230	0.8268629	TP
25852722	0.91428113	TP
16660155	0.3504557	FN
16667902	0.9964774	TP
20192829	0.983096	TP
25318119	0.9952266	TP
20142262	0.96488744	TP
31328224	0.9967374	TP
24499838	0.9662603	TP
16657246	0.6773912	TP
30861101	0.8805879	TP
21535358	0.98665243	TP
24477897	0.99561775	TP
27066036	0.9777663	TP
19086291	0.670861	TP
25012688	0.9943821	TP
23455460	0.9809506	TP
16663897	0.9880521	TP
28175909	0.9886413	TP
12223712	0.9927948	TP
16657720	0.9900782	TP
21622378	0.84739876	TP
9747846	0.97781885	TP
16657287	0.99606484	TP
16658572	0.941446	TP
12687372	0.99445564	TP
27228578	0.98245376	TP
31494343	0.94709533	TP
20071603	0.99624926	TP
31931716	0.9826701	TP
26556649	0.9935562	TP
29967631	0.8531811	TP
16652958	0.99440455	TP
23955146	0.7920361	TP
14731260	0.9957075	TP
23918968	0.9881734	TP
21669740	0.97626436	TP
24151298	0.9962112	TP
20807215	0.9861578	TP
24323507	0.7177804	TP
28473839	0.9942416	TP
19553372	0.9560987	TP
24302385	0.9659882	TP
11498341	0.9685371	TP
25711344	0.9810503	TP
16657029	0.99702066	TP
25104231	0.94178677	TP
29112735	0.9855881	TP
14630974	0.9981294	TP
27733112	0.970642	TP
28261230	0.98416835	TP
32997301	0.9601285	TP
16150896	0.9844619	TP
16658519	0.98767334	TP
28634483	0.98384005	TP
26157114	0.99227494	TP
15349781	0.9919354	TP
7994182	0.99852884	TP
22693282	0.88713306	TP
21665711	0.87223643	TP
24519677	0.99303114	TP
12586887	0.9974598	TP
24515796	0.979938	TP
31409630	0.9930861	TP
24504917	0.9803325	TP
28947490	0.98642796	TP
29300870	0.9663255	TP
10380799	0.9848809	TP
24277087	0.9949232	TP
24363425	0.9380814	TP
23890153	0.9911068	TP
24904599	0.9461891	TP
30364341	0.62354803	TP
24435300	0.9228898	TP
19625634	0.94984066	TP
18757449	0.9645639	TP
16656769	0.98244214	TP
21190438	0.97843564	TP
10860906	0.94553053	TP
12239372	0.9794222	TP
22507191	0.99496305	TP
8208848	0.98834074	TP
24128849	0.98057705	TP
8534847	0.9934564	TP
11080311	0.9915467	TP
16930641	0.6520774	TP
17611799	0.97711617	TP
25421055	0.82611704	TP
14684843	0.9831813	TP
29163574	0.7253508	TP
11730864	0.9513186	TP
30008725	0.99139154	TP
24317726	0.985732	TP
30944156	0.99365246	TP
16660672	0.9686904	TP
22817760	0.9628198	TP
17975211	0.931059	TP
12654871	0.9976121	TP
16667519	0.9116109	TP
14967634	0.99637836	TP
23154536	0.9233142	TP
32723807	0.9930774	TP
11142842	0.90669566	TP
31722406	0.98973083	TP
15809282	0.9937627	TP
12232248	0.9879373	TP
20176889	0.9205889	TP
29914890	0.99512035	TP
17259646	0.9846021	TP
30782965	0.9698023	TP
29206293	0.93727255	TP
8012051	0.9630527	TP
30139073	0.58244246	TP
27577790	0.9968368	TP
25914703	0.98544145	TP
31907623	0.994433	TP
25248552	0.9920019	TP
26441322	0.98912454	TP
27765776	0.9463298	TP
24178079	0.99093103	TP
25428996	0.9953157	TP
16652994	0.8386478	TP
19700456	0.98197454	TP
24406629	0.990555	TP
29021806	0.9960879	TP
17931672	0.36360377	FN
24458890	0.7736116	TP
28018378	0.9481586	TP
26834760	0.94115674	TP
25124318	0.977935	TP
16663649	0.9897141	TP
12654870	0.9960438	TP
29403510	0.98636127	TP
27872244	0.972445	TP
24249262	0.9855402	TP
16658989	0.918875	TP
26442054	0.99126923	TP
29564629	0.9904156	TP
12081368	0.99564373	TP
15085433	0.992626	TP
17703278	0.9202724	TP
24554152	0.9948066	TP
33217142	0.9518274	TP
20630986	0.97646695	TP
22644443	0.99676704	TP
15695436	0.9744383	TP
24224533	0.9801245	TP
24186940	0.9539359	TP
25023870	0.99194956	TP
25957355	0.98627174	TP
31824545	0.9132808	TP
30254649	0.9442358	TP
21914012	0.9859044	TP
28938145	0.88435745	TP
11141180	0.99899656	TP
19702666	0.98790133	TP
17309681	0.9616215	TP
19429605	0.99349797	TP
19271957	0.9838308	TP
12060226	0.9915181	TP
23909802	0.5748488	TP
21659233	0.91743916	TP
20192827	0.99420136	TP
9421928	0.9783438	TP
12535348	0.9385734	TP
16660248	0.97572815	TP
17849710	0.98961616	TP
21045071	0.99693286	TP
9625717	0.9177938	TP
20078869	0.9907871	TP
32719701	0.5840447	TP
12432031	0.9757283	TP
15123450	0.99304634	TP
17586655	0.9884432	TP
33030394	0.9642701	TP
21669731	0.99655896	TP
25468537	0.83832175	TP
16845476	0.995374	TP
24272116	0.99684864	TP
16653241	0.99268675	TP
24178044	0.9877929	TP
12228543	0.9926871	TP
9484480	0.99419314	TP
10517856	0.9674238	TP
26861787	0.9899434	TP
30450106	0.98770547	TP
26620527	0.9924036	TP
24808100	0.98823744	TP
16663887	0.99124956	TP
23171352	0.71349263	TP
28979275	0.9965385	TP
29181016	0.96467084	TP
20018591	0.9526212	TP
32922410	0.90525645	TP
24482153	0.939742	TP
21395888	0.988931	TP
24077073	0.9925378	TP
23419248	0.98478556	TP
22512731	0.6836822	TP
26946528	0.990949	TP
33370713	0.8089878	TP
30194881	0.98838913	TP
16653142	0.97873104	TP
16658970	0.9739516	TP
15501256	0.29351547	FN
16658727	0.99896777	TP
29610210	0.9974443	TP
29630717	0.88439083	TP
32450802	0.89623386	TP
12777053	0.9911942	TP
22782238	0.9473302	TP
24600465	0.99532276	TP
25326616	0.9867531	TP
16665723	0.99703974	TP
16669040	0.9133927	TP
10750708	0.9977125	TP
32474586	0.98384905	TP
11498348	0.6969734	TP
19734265	0.9874548	TP
16663488	0.88723254	TP
24212547	0.9812344	TP
16656673	0.9314225	TP
31177054	0.9023034	TP
30732564	0.9959501	TP
10944147	0.9973986	TP
25016008	0.81801754	TP
29885224	0.78295213	TP
24307226	0.97886056	TP
17351058	0.9943581	TP
16662719	0.9596773	TP
21700722	0.9843873	TP
12671095	0.9952566	TP
15746157	0.99446857	TP
15276450	0.70762503	TP
32293278	0.9138691	TP
32993508	0.9956632	TP
16662430	0.9677546	TP
8528284	0.99702686	TP
31198941	0.99673176	TP
21288266	0.99478674	TP
17387510	0.9755881	TP
30645157	0.8812695	TP
28865150	0.98815584	TP
11549765	0.8793915	TP
9933946	0.98893225	TP
30600412	0.9884759	TP
22791303	0.99658966	TP
16664803	0.9482405	TP
24435996	0.98621595	TP
11554471	0.9017038	TP
25699590	0.9848204	TP
16665109	0.9699597	TP
33042184	0.84042215	TP
16404955	0.64698416	TP
24500299	0.9931265	TP
29868040	0.989829	TP
12482454	0.97845936	TP
24435296	0.94768304	TP
30881370	0.9242501	TP
21926308	0.96365356	TP
8219071	0.93025666	TP
24686113	0.9806331	TP
19458026	0.9189728	TP
16076774	0.9679767	TP
21447788	0.9849866	TP
25580543	0.9618192	TP
19524990	0.95081013	TP
26105654	0.9964037	TP
9621456	0.9758915	TP
33133117	0.941553	TP
11346960	0.99171257	TP
29285819	0.9799714	TP
24197004	0.98389393	TP
18335236	0.626158	TP
16656378	0.940207	TP
10759535	0.9962476	TP
16659299	0.9429955	TP
9489008	0.9789074	TP
24420325	0.99259114	TP
21219606	0.9936293	TP
27486473	0.99343866	TP
23918966	0.9854703	TP
22563799	0.9986388	TP
2562561	0.99270624	TP
19073763	0.9960718	TP
16735404	0.9577438	TP
20553608	0.98657435	TP
17670753	0.99560344	TP
28011694	0.99554527	TP
21172955	0.9801307	TP
20018590	0.9951441	TP
22573801	0.9745477	TP
24194233	0.988166	TP
31611422	0.9937388	TP
8938408	0.995707	TP
15980190	0.9900892	TP
28040672	0.9829487	TP
26442083	0.9613609	TP
22959226	0.93162316	TP
32371546	0.99195355	TP
28184867	0.9985129	TP
27600537	0.98982203	TP
16098111	0.99644667	TP
16663684	0.99405366	TP
30728274	0.98716253	TP
25852707	0.99705756	TP
25205574	0.995602	TP
29851097	0.96441287	TP
18024570	0.98551965	TP
16658943	0.98494405	TP
26035130	0.97704417	TP
15195949	0.9939178	TP
21628177	0.9853463	TP
20546591	0.93843895	TP
12651410	0.9861189	TP
23196399	0.93315834	TP
26645454	0.97544324	TP
25711706	0.9143447	TP
22826714	0.9777154	TP
24482277	0.71956	TP
33130902	0.9772848	TP
7846161	0.6631988	TP
19635132	0.98423856	TP
21562328	0.9925228	TP
11524115	0.9880163	TP
20462938	0.9961299	TP
27522649	0.9864052	TP
12004893	0.92763186	TP
17163904	0.98745394	TP
30022993	0.8859448	TP
24162362	0.9856128	TP
32392391	0.9624036	TP
21366597	0.96869475	TP
9684371	0.9972179	TP
24320597	0.99056715	TP
10948229	0.99354917	TP
16665529	0.55725604	TP
25101099	0.9905363	TP
25944243	0.981248	TP
11696416	0.9954957	TP
14759829	0.98594636	TP
28426978	0.660509	TP
27052306	0.98470324	TP
20158616	0.9695016	TP
27746797	0.98682773	TP
25614662	0.99419385	TP
22040744	0.945038	TP
8018879	0.97257847	TP
28228763	0.99349123	TP
22773759	0.9292495	TP
25309554	0.9839618	TP
21685177	0.9923603	TP
24241859	0.99514776	TP
23346950	0.84082294	TP
11551070	0.96503145	TP
24515324	0.2103816	FN
19812182	0.97056276	TP
[truncated: 84,647 more rows]
